# Supplementary material for: Differential gene transcription across the life cycle in Daphnia magna using a new all genome custom-made microarray
Source: BMC Genomics. 2018 May 18;19:370. doi: 10.1186/s12864-018-4725-7 (PMC5960145; doi:10.1186/s12864-018-4725-7)
Supplement: Supplementary file 2 — Excel file with specific genes which were not transcribed (Fluorescence below background) throughout the development stages. (XLSX 89 kb) [file 12864_2018_4725_MOESM2_ESM.xlsx]

## Sheet: Sheet1
Gene Name	Probe ID	Annotation
dmag2vel4f1xincok89Loc10110t1	CUST_4221_PI429715507	#NA
dmag2vel4f1xincok89Loc1016t253	CUST_517_PI429715507	#NA
dmag2vel4f1xincok89Loc1016t87	CUST_511_PI429715507	#NA
dmag2vel4f1xincok89Loc10174t1	CUST_4231_PI429715507	#NA
dmag2vel4f1xincok89Loc10211t1	CUST_4242_PI429715507	#NA
dmag2vel4f1xincok89Loc1026t2	CUST_526_PI429715507	#NA
dmag2vel4f1xincok89Loc10309t1	CUST_4276_PI429715507	#NA
dmag2vel4f1xincok89Loc10401t1	CUST_145238_PI429715507	#NA
dmag2vel4f1xincok89Loc1045t1	CUST_538_PI429715507	#NA
dmag2vel4f1xincok89Loc10497t1	CUST_4312_PI429715507	#NA
dmag2vel4f1xincok89Loc10660t1	CUST_4371_PI429715507	#NA
dmag2vel4f1xincok89Loc10703t2	CUST_4384_PI429715507	#NA
dmag2vel4f1xincok89Loc10743t1	CUST_4395_PI429715507	#NA
dmag2vel4f1xincok89Loc10935t1	CUST_4441_PI429715507	#NA
dmag2vel4f1xincok89Loc10975t1	CUST_4446_PI429715507	#NA
dmag2vel4f1xincok89Loc11069t1	CUST_4474_PI429715507	#NA
dmag2vel4f1xincok89Loc11107t1	CUST_4489_PI429715507	#NA
dmag2vel4f1xincok89Loc11113t2	CUST_4493_PI429715507	#NA
dmag2vel4f1xincok89Loc11118t3	CUST_4498_PI429715507	#NA
dmag2vel4f1xincok89Loc11161t1	CUST_4514_PI429715507	#NA
dmag2vel4f1xincok89Loc11176t1	CUST_4521_PI429715507	#NA
dmag2vel4f1xincok89Loc11268t1	CUST_145260_PI429715507	#NA
dmag2vel4f1xincok89Loc11289t1	CUST_4565_PI429715507	#NA
dmag2vel4f1xincok89Loc11440t2	CUST_4618_PI429715507	#NA
dmag2vel4f1xincok89Loc1144t7	CUST_571_PI429715507	#NA
dmag2vel4f1xincok89Loc1158t17	CUST_582_PI429715507	#NA
dmag2vel4f1xincok89Loc11597t1	CUST_4636_PI429715507	#NA
dmag2vel4f1xincok89Loc11669t1	CUST_4662_PI429715507	#NA
dmag2vel4f1xincok89Loc1186t3	CUST_608_PI429715507	#NA
dmag2vel4f1xincok89Loc11897t1	CUST_4702_PI429715507	#NA
dmag2vel4f1xincok89Loc11917t1	CUST_4707_PI429715507	#NA
dmag2vel4f1xincok89Loc11948t1	CUST_4720_PI429715507	#NA
dmag2vel4f1xincok89Loc119t3	CUST_144865_PI429715507	#NA
dmag2vel4f1xincok89Loc12060t5	CUST_4743_PI429715507	#NA
dmag2vel4f1xincok89Loc12061t1	CUST_4750_PI429715507	#NA
dmag2vel4f1xincok89Loc12111t3	CUST_4760_PI429715507	#NA
dmag2vel4f1xincok89Loc12216t1	CUST_4795_PI429715507	#NA
dmag2vel4f1xincok89Loc1227t5	CUST_633_PI429715507	#NA
dmag2vel4f1xincok89Loc1228t8	CUST_637_PI429715507	#NA
dmag2vel4f1xincok89Loc12290t1	CUST_4812_PI429715507	#NA
dmag2vel4f1xincok89Loc1239t9	CUST_640_PI429715507	#NA
dmag2vel4f1xincok89Loc12565t1	CUST_4854_PI429715507	#NA
dmag2vel4f1xincok89Loc12866t1	CUST_4928_PI429715507	#NA
dmag2vel4f1xincok89Loc12878t1	CUST_4933_PI429715507	#NA
dmag2vel4f1xincok89Loc12989t2	CUST_4971_PI429715507	#NA
dmag2vel4f1xincok89Loc1315t1	CUST_704_PI429715507	#NA
dmag2vel4f1xincok89Loc1320t9	CUST_715_PI429715507	#NA
dmag2vel4f1xincok89Loc13261t1	CUST_5016_PI429715507	#NA
dmag2vel4f1xincok89Loc13277t1	CUST_5020_PI429715507	#NA
dmag2vel4f1xincok89Loc13599t1	CUST_5077_PI429715507	#NA
dmag2vel4f1xincok89Loc13629t1	CUST_5086_PI429715507	#NA
dmag2vel4f1xincok89Loc13885t2	CUST_5156_PI429715507	#NA
dmag2vel4f1xincok89Loc14319t1	CUST_5257_PI429715507	#NA
dmag2vel4f1xincok89Loc14384t1	CUST_5274_PI429715507	#NA
dmag2vel4f1xincok89Loc1465t1	CUST_737_PI429715507	#NA
dmag2vel4f1xincok89Loc14787t2	CUST_5316_PI429715507	#NA
dmag2vel4f1xincok89Loc14822t1	CUST_5326_PI429715507	#NA
dmag2vel4f1xincok89Loc14988t1	CUST_5335_PI429715507	#NA
dmag2vel4f1xincok89Loc15950t1	CUST_5449_PI429715507	#NA
dmag2vel4f1xincok89Loc1597t1	CUST_790_PI429715507	#NA
dmag2vel4f1xincok89Loc1602t1	CUST_794_PI429715507	#NA
dmag2vel4f1xincok89Loc1629t1	CUST_799_PI429715507	#NA
dmag2vel4f1xincok89Loc16343t1	CUST_5536_PI429715507	#NA
dmag2vel4f1xincok89Loc16367t1	CUST_145440_PI429715507	#NA
dmag2vel4f1xincok89Loc1682t1	CUST_830_PI429715507	#NA
dmag2vel4f1xincok89Loc1711t2	CUST_856_PI429715507	#NA
dmag2vel4f1xincok89Loc1726t1	CUST_868_PI429715507	#NA
dmag2vel4f1xincok89Loc1752t2	CUST_899_PI429715507	#NA
dmag2vel4f1xincok89Loc1764t1	CUST_144939_PI429715507	#NA
dmag2vel4f1xincok89Loc17837t2	CUST_5703_PI429715507	#NA
dmag2vel4f1xincok89Loc1785t2	CUST_915_PI429715507	#NA
dmag2vel4f1xincok89Loc1858t1	CUST_940_PI429715507	#NA
dmag2vel4f1xincok89Loc18636t1	CUST_5811_PI429715507	#NA
dmag2vel4f1xincok89Loc18994t1	CUST_5893_PI429715507	#NA
dmag2vel4f1xincok89Loc19063t1	CUST_5898_PI429715507	#NA
dmag2vel4f1xincok89Loc19601t1	CUST_5960_PI429715507	#NA
dmag2vel4f1xincok89Loc1973t4	CUST_997_PI429715507	#NA
dmag2vel4f1xincok89Loc19874t1	CUST_6009_PI429715507	#NA
dmag2vel4f1xincok89Loc20014t1	CUST_6031_PI429715507	#NA
dmag2vel4f1xincok89Loc2016t2	CUST_1025_PI429715507	#NA
dmag2vel4f1xincok89Loc2016t5	CUST_1027_PI429715507	#NA
dmag2vel4f1xincok89Loc2027t4	CUST_1033_PI429715507	#NA
dmag2vel4f1xincok89Loc20548t1	CUST_6073_PI429715507	#NA
dmag2vel4f1xincok89Loc2063t1	CUST_1057_PI429715507	#NA
dmag2vel4f1xincok89Loc21556t1	CUST_6175_PI429715507	#NA
dmag2vel4f1xincok89Loc21908t1	CUST_145508_PI429715507	#NA
dmag2vel4f1xincok89Loc22517t1	CUST_6249_PI429715507	#NA
dmag2vel4f1xincok89Loc2314t3	CUST_1173_PI429715507	#NA
dmag2vel4f1xincok89Loc233t2	CUST_72_PI429715507	#NA
dmag2vel4f1xincok89Loc2364t4	CUST_1196_PI429715507	#NA
dmag2vel4f1xincok89Loc23883t1	CUST_6366_PI429715507	#NA
dmag2vel4f1xincok89Loc23925t1	CUST_6375_PI429715507	#NA
dmag2vel4f1xincok89Loc24071t1	CUST_6380_PI429715507	#NA
dmag2vel4f1xincok89Loc2441t1	CUST_1242_PI429715507	#NA
dmag2vel4f1xincok89Loc2498t5	CUST_1273_PI429715507	#NA
dmag2vel4f1xincok89Loc25005t1	CUST_6462_PI429715507	#NA
dmag2vel4f1xincok89Loc2505t2	CUST_1274_PI429715507	#NA
dmag2vel4f1xincok89Loc25139t1	CUST_6475_PI429715507	#NA
dmag2vel4f1xincok89Loc2545t1	CUST_144971_PI429715507	#NA
dmag2vel4f1xincok89Loc2590t1	CUST_144974_PI429715507	#NA
dmag2vel4f1xincok89Loc25t1	CUST_5_PI429715507	#NA
dmag2vel4f1xincok89Loc2689t2	CUST_1361_PI429715507	#NA
dmag2vel4f1xincok89Loc2697t3	CUST_1367_PI429715507	#NA
dmag2vel4f1xincok89Loc2709t1	CUST_1373_PI429715507	#NA
dmag2vel4f1xincok89Loc2753t17	CUST_144987_PI429715507	#NA
dmag2vel4f1xincok89Loc2775t3	CUST_1414_PI429715507	#NA
dmag2vel4f1xincok89Loc2780t1	CUST_1419_PI429715507	#NA
dmag2vel4f1xincok89Loc2799t1	CUST_1430_PI429715507	#NA
dmag2vel4f1xincok89Loc2800t1	CUST_1437_PI429715507	#NA
dmag2vel4f1xincok89Loc2861t1	CUST_1458_PI429715507	#NA
dmag2vel4f1xincok89Loc3035t1	CUST_1514_PI429715507	#NA
dmag2vel4f1xincok89Loc3073t3	CUST_1529_PI429715507	#NA
dmag2vel4f1xincok89Loc3173t1	CUST_1582_PI429715507	#NA
dmag2vel4f1xincok89Loc3189t1	CUST_1589_PI429715507	#NA
dmag2vel4f1xincok89Loc3217t3	CUST_1596_PI429715507	#NA
dmag2vel4f1xincok89Loc3298t2	CUST_1610_PI429715507	#NA
dmag2vel4f1xincok89Loc333t5	CUST_146_PI429715507	#NA
dmag2vel4f1xincok89Loc3342t1	CUST_1626_PI429715507	#NA
dmag2vel4f1xincok89Loc3456t1	CUST_1694_PI429715507	#NA
dmag2vel4f1xincok89Loc3527t1	CUST_1717_PI429715507	#NA
dmag2vel4f1xincok89Loc3543t3	CUST_1721_PI429715507	#NA
dmag2vel4f1xincok89Loc3555t2	CUST_1726_PI429715507	#NA
dmag2vel4f1xincok89Loc361t1	CUST_166_PI429715507	#NA
dmag2vel4f1xincok89Loc3620t1	CUST_1751_PI429715507	#NA
dmag2vel4f1xincok89Loc3801t2	CUST_1806_PI429715507	#NA
dmag2vel4f1xincok89Loc3833t1	CUST_1827_PI429715507	#NA
dmag2vel4f1xincok89Loc3880t2	CUST_1847_PI429715507	#NA
dmag2vel4f1xincok89Loc3925t5	CUST_1863_PI429715507	#NA
dmag2vel4f1xincok89Loc3939t5	CUST_1867_PI429715507	#NA
dmag2vel4f1xincok89Loc3948t2	CUST_1875_PI429715507	#NA
dmag2vel4f1xincok89Loc3967t10	CUST_1883_PI429715507	#NA
dmag2vel4f1xincok89Loc397t3	CUST_172_PI429715507	#NA
dmag2vel4f1xincok89Loc4089t1	CUST_1934_PI429715507	#NA
dmag2vel4f1xincok89Loc413t1	CUST_176_PI429715507	#NA
dmag2vel4f1xincok89Loc4218t1	CUST_2003_PI429715507	#NA
dmag2vel4f1xincok89Loc4258t8	CUST_2010_PI429715507	#NA
dmag2vel4f1xincok89Loc425t1	CUST_189_PI429715507	#NA
dmag2vel4f1xincok89Loc4298t1	CUST_145013_PI429715507	#NA
dmag2vel4f1xincok89Loc4543t1	CUST_2102_PI429715507	#NA
dmag2vel4f1xincok89Loc461t2	CUST_216_PI429715507	#NA
dmag2vel4f1xincok89Loc4806t1	CUST_2221_PI429715507	#NA
dmag2vel4f1xincok89Loc5015t1	CUST_2304_PI429715507	#NA
dmag2vel4f1xincok89Loc5054t3	CUST_2328_PI429715507	#NA
dmag2vel4f1xincok89Loc5159t5	CUST_2366_PI429715507	#NA
dmag2vel4f1xincok89Loc5170t3	CUST_2371_PI429715507	#NA
dmag2vel4f1xincok89Loc5175t2	CUST_2375_PI429715507	#NA
dmag2vel4f1xincok89Loc5203t4	CUST_2389_PI429715507	#NA
dmag2vel4f1xincok89Loc5260t2	CUST_2407_PI429715507	#NA
dmag2vel4f1xincok89Loc5376t1	CUST_2462_PI429715507	#NA
dmag2vel4f1xincok89Loc53t48	CUST_144863_PI429715507	#NA
dmag2vel4f1xincok89Loc5492t1	CUST_2526_PI429715507	#NA
dmag2vel4f1xincok89Loc5565t1	CUST_2557_PI429715507	#NA
dmag2vel4f1xincok89Loc5574t9	CUST_2563_PI429715507	#NA
dmag2vel4f1xincok89Loc5623t4	CUST_2578_PI429715507	#NA
dmag2vel4f1xincok89Loc5736t1	CUST_2651_PI429715507	#NA
dmag2vel4f1xincok89Loc5743t1	CUST_2653_PI429715507	#NA
dmag2vel4f1xincok89Loc5874t1	CUST_2711_PI429715507	#NA
dmag2vel4f1xincok89Loc5897t5	CUST_2728_PI429715507	#NA
dmag2vel4f1xincok89Loc5913t4	CUST_2737_PI429715507	#NA
dmag2vel4f1xincok89Loc5915t1	CUST_2742_PI429715507	#NA
dmag2vel4f1xincok89Loc5971t3	CUST_2769_PI429715507	#NA
dmag2vel4f1xincok89Loc6008t3	CUST_2781_PI429715507	#NA
dmag2vel4f1xincok89Loc6314t4	CUST_2902_PI429715507	#NA
dmag2vel4f1xincok89Loc6349t5	CUST_2944_PI429715507	#NA
dmag2vel4f1xincok89Loc6427t37	CUST_2985_PI429715507	#NA
dmag2vel4f1xincok89Loc648t5	CUST_307_PI429715507	#NA
dmag2vel4f1xincok89Loc6532t4	CUST_3015_PI429715507	#NA
dmag2vel4f1xincok89Loc653t3	CUST_311_PI429715507	#NA
dmag2vel4f1xincok89Loc660t2	CUST_316_PI429715507	#NA
dmag2vel4f1xincok89Loc6748t1	CUST_3115_PI429715507	#NA
dmag2vel4f1xincok89Loc6868t4	CUST_3144_PI429715507	#NA
dmag2vel4f1xincok89Loc7006t1	CUST_3193_PI429715507	#NA
dmag2vel4f1xincok89Loc700t2	CUST_342_PI429715507	#NA
dmag2vel4f1xincok89Loc704t1	CUST_343_PI429715507	#NA
dmag2vel4f1xincok89Loc7056t2	CUST_3219_PI429715507	#NA
dmag2vel4f1xincok89Loc7062t1	CUST_3221_PI429715507	#NA
dmag2vel4f1xincok89Loc7118t7	CUST_3243_PI429715507	#NA
dmag2vel4f1xincok89Loc7163t1	CUST_3259_PI429715507	#NA
dmag2vel4f1xincok89Loc7224t1	CUST_3294_PI429715507	#NA
dmag2vel4f1xincok89Loc7354t2	CUST_3341_PI429715507	#NA
dmag2vel4f1xincok89Loc7401t2	CUST_3355_PI429715507	#NA
dmag2vel4f1xincok89Loc7411t3	CUST_145148_PI429715507	#NA
dmag2vel4f1xincok89Loc7444t4	CUST_3379_PI429715507	#NA
dmag2vel4f1xincok89Loc7497t1	CUST_3393_PI429715507	#NA
dmag2vel4f1xincok89Loc7499t1	CUST_3400_PI429715507	#NA
dmag2vel4f1xincok89Loc7536t1	CUST_3403_PI429715507	#NA
dmag2vel4f1xincok89Loc7635t1	CUST_3421_PI429715507	#NA
dmag2vel4f1xincok89Loc7750t1	CUST_3470_PI429715507	#NA
dmag2vel4f1xincok89Loc7852t1	CUST_3505_PI429715507	#NA
dmag2vel4f1xincok89Loc7854t2	CUST_3510_PI429715507	#NA
dmag2vel4f1xincok89Loc7877t3	CUST_3526_PI429715507	#NA
dmag2vel4f1xincok89Loc7911t2	CUST_3545_PI429715507	#NA
dmag2vel4f1xincok89Loc7930t1	CUST_3553_PI429715507	#NA
dmag2vel4f1xincok89Loc7936t1	CUST_3557_PI429715507	#NA
dmag2vel4f1xincok89Loc7986t3	CUST_3565_PI429715507	#NA
dmag2vel4f1xincok89Loc800t1	CUST_396_PI429715507	#NA
dmag2vel4f1xincok89Loc8096t3	CUST_145167_PI429715507	#NA
dmag2vel4f1xincok89Loc8157t5	CUST_3665_PI429715507	#NA
dmag2vel4f1xincok89Loc8187t1	CUST_3674_PI429715507	#NA
dmag2vel4f1xincok89Loc8218t1	CUST_3685_PI429715507	#NA
dmag2vel4f1xincok89Loc8218t3	CUST_3690_PI429715507	#NA
dmag2vel4f1xincok89Loc8231t2	CUST_3694_PI429715507	#NA
dmag2vel4f1xincok89Loc8297t1	CUST_145173_PI429715507	#NA
dmag2vel4f1xincok89Loc8360t1	CUST_3738_PI429715507	#NA
dmag2vel4f1xincok89Loc8518t1	CUST_3798_PI429715507	#NA
dmag2vel4f1xincok89Loc8681t1	CUST_3842_PI429715507	#NA
dmag2vel4f1xincok89Loc8706t1	CUST_3853_PI429715507	#NA
dmag2vel4f1xincok89Loc8871t2	CUST_3899_PI429715507	#NA
dmag2vel4f1xincok89Loc8898t1	CUST_3912_PI429715507	#NA
dmag2vel4f1xincok89Loc889t8	CUST_456_PI429715507	#NA
dmag2vel4f1xincok89Loc9029t2	CUST_3950_PI429715507	#NA
dmag2vel4f1xincok89Loc9029t3	CUST_3953_PI429715507	#NA
dmag2vel4f1xincok89Loc9141t1	CUST_3992_PI429715507	#NA
dmag2vel4f1xincok89Loc9244t1	CUST_4019_PI429715507	#NA
dmag2vel4f1xincok89Loc9520t3	CUST_4090_PI429715507	#NA
dmag2vel4f1xincok89Loc9539t1	CUST_4095_PI429715507	#NA
dmag2vel4f1xincok89Loc9546t1	CUST_4099_PI429715507	#NA
dmag2vel4f1xincok89Loc9816t1	CUST_4165_PI429715507	#NA
dmag2vel4f4xincok49Loc10064t8	CUST_12281_PI429715507	#NA
dmag2vel4f4xincok49Loc1006t2	CUST_7228_PI429715507	#NA
dmag2vel4f4xincok49Loc10077t2	CUST_12296_PI429715507	#NA
dmag2vel4f4xincok49Loc10267t4	CUST_12400_PI429715507	#NA
dmag2vel4f4xincok49Loc10419t1	CUST_12479_PI429715507	#NA
dmag2vel4f4xincok49Loc10419t9	CUST_12483_PI429715507	#NA
dmag2vel4f4xincok49Loc10799t6	CUST_12645_PI429715507	#NA
dmag2vel4f4xincok49Loc1109t11	CUST_7303_PI429715507	#NA
dmag2vel4f4xincok49Loc11139t1	CUST_147002_PI429715507	#NA
dmag2vel4f4xincok49Loc11687t5	CUST_147047_PI429715507	#NA
dmag2vel4f4xincok49Loc11726t1	CUST_13011_PI429715507	#NA
dmag2vel4f4xincok49Loc11792t1	CUST_13052_PI429715507	#NA
dmag2vel4f4xincok49Loc11841t1	CUST_13086_PI429715507	#NA
dmag2vel4f4xincok49Loc11983t18	CUST_13125_PI429715507	#NA
dmag2vel4f4xincok49Loc12184t3	CUST_13205_PI429715507	#NA
dmag2vel4f4xincok49Loc12976t4	CUST_13471_PI429715507	#NA
dmag2vel4f4xincok49Loc13016t3	CUST_13485_PI429715507	#NA
dmag2vel4f4xincok49Loc13139t2	CUST_13514_PI429715507	#NA
dmag2vel4f4xincok49Loc131t7	CUST_6640_PI429715507	#NA
dmag2vel4f4xincok49Loc13384t4	CUST_13625_PI429715507	#NA
dmag2vel4f4xincok49Loc13472t1	CUST_13642_PI429715507	#NA
dmag2vel4f4xincok49Loc13589t1	CUST_147192_PI429715507	#NA
dmag2vel4f4xincok49Loc13772t7	CUST_13707_PI429715507	#NA
dmag2vel4f4xincok49Loc13779t1	CUST_13711_PI429715507	#NA
dmag2vel4f4xincok49Loc1378t1	CUST_7481_PI429715507	#NA
dmag2vel4f4xincok49Loc137t19	CUST_6654_PI429715507	#NA
dmag2vel4f4xincok49Loc14113t9	CUST_13829_PI429715507	#NA
dmag2vel4f4xincok49Loc14201t1	CUST_147243_PI429715507	#NA
dmag2vel4f4xincok49Loc14371t4	CUST_13904_PI429715507	#NA
dmag2vel4f4xincok49Loc14603t2	CUST_13966_PI429715507	#NA
dmag2vel4f4xincok49Loc15137t1	CUST_14093_PI429715507	#NA
dmag2vel4f4xincok49Loc16190t1	CUST_14340_PI429715507	#NA
dmag2vel4f4xincok49Loc17628t1	CUST_14610_PI429715507	#NA
dmag2vel4f4xincok49Loc17674t8	CUST_14622_PI429715507	#NA
dmag2vel4f4xincok49Loc1773t12	CUST_7721_PI429715507	#NA
dmag2vel4f4xincok49Loc1788t18	CUST_7728_PI429715507	#NA
dmag2vel4f4xincok49Loc17958t2	CUST_14680_PI429715507	#NA
dmag2vel4f4xincok49Loc1816t10	CUST_7747_PI429715507	#NA
dmag2vel4f4xincok49Loc18361t2	CUST_14781_PI429715507	#NA
dmag2vel4f4xincok49Loc1841t6	CUST_145790_PI429715507	#NA
dmag2vel4f4xincok49Loc1861t7	CUST_7777_PI429715507	#NA
dmag2vel4f4xincok49Loc1868t11	CUST_7778_PI429715507	#NA
dmag2vel4f4xincok49Loc1885t1	CUST_7800_PI429715507	#NA
dmag2vel4f4xincok49Loc19080t4	CUST_14843_PI429715507	#NA
dmag2vel4f4xincok49Loc1916t3	CUST_7818_PI429715507	#NA
dmag2vel4f4xincok49Loc19360t2	CUST_14870_PI429715507	#NA
dmag2vel4f4xincok49Loc19360t4	CUST_14873_PI429715507	#NA
dmag2vel4f4xincok49Loc1937t6	CUST_7836_PI429715507	#NA
dmag2vel4f4xincok49Loc19961t1	CUST_147677_PI429715507	#NA
dmag2vel4f4xincok49Loc2032t43	CUST_7892_PI429715507	#NA
dmag2vel4f4xincok49Loc2054t14	CUST_7904_PI429715507	#NA
dmag2vel4f4xincok49Loc2060t18	CUST_7915_PI429715507	#NA
dmag2vel4f4xincok49Loc20841t1	CUST_15056_PI429715507	#NA
dmag2vel4f4xincok49Loc20867t5	CUST_15059_PI429715507	#NA
dmag2vel4f4xincok49Loc21617t2	CUST_15129_PI429715507	#NA
dmag2vel4f4xincok49Loc21851t1	CUST_15156_PI429715507	#NA
dmag2vel4f4xincok49Loc2214t3	CUST_8012_PI429715507	#NA
dmag2vel4f4xincok49Loc22550t1	CUST_15221_PI429715507	#NA
dmag2vel4f4xincok49Loc225t33	CUST_6740_PI429715507	#NA
dmag2vel4f4xincok49Loc22666t1	CUST_15230_PI429715507	#NA
dmag2vel4f4xincok49Loc22681t1	CUST_15236_PI429715507	#NA
dmag2vel4f4xincok49Loc2311t18	CUST_8040_PI429715507	#NA
dmag2vel4f4xincok49Loc23229t1	CUST_15278_PI429715507	#NA
dmag2vel4f4xincok49Loc2335t5	CUST_8064_PI429715507	#NA
dmag2vel4f4xincok49Loc23598t3	CUST_15357_PI429715507	#NA
dmag2vel4f4xincok49Loc23781t2	CUST_15393_PI429715507	#NA
dmag2vel4f4xincok49Loc24338t1	CUST_15510_PI429715507	#NA
dmag2vel4f4xincok49Loc2435t3	CUST_8111_PI429715507	#NA
dmag2vel4f4xincok49Loc24389t1	CUST_15522_PI429715507	#NA
dmag2vel4f4xincok49Loc24445t1	CUST_147864_PI429715507	#NA
dmag2vel4f4xincok49Loc25574t1	CUST_15675_PI429715507	#NA
dmag2vel4f4xincok49Loc2578t13	CUST_8166_PI429715507	#NA
dmag2vel4f4xincok49Loc2611t14	CUST_8186_PI429715507	#NA
dmag2vel4f4xincok49Loc2622t11	CUST_8195_PI429715507	#NA
dmag2vel4f4xincok49Loc27345t1	CUST_15782_PI429715507	#NA
dmag2vel4f4xincok49Loc2749t7	CUST_8288_PI429715507	#NA
dmag2vel4f4xincok49Loc2767t5	CUST_8311_PI429715507	#NA
dmag2vel4f4xincok49Loc28381t1	CUST_15834_PI429715507	#NA
dmag2vel4f4xincok49Loc28423t1	CUST_15845_PI429715507	#NA
dmag2vel4f4xincok49Loc28572t2	CUST_15883_PI429715507	#NA
dmag2vel4f4xincok49Loc28703t1	CUST_15903_PI429715507	#NA
dmag2vel4f4xincok49Loc2873t5	CUST_8398_PI429715507	#NA
dmag2vel4f4xincok49Loc2876t38	CUST_8407_PI429715507	#NA
dmag2vel4f4xincok49Loc2890t6	CUST_8415_PI429715507	#NA
dmag2vel4f4xincok49Loc2892t13	CUST_8419_PI429715507	#NA
dmag2vel4f4xincok49Loc2898t7	CUST_8433_PI429715507	#NA
dmag2vel4f4xincok49Loc2907t3	CUST_8443_PI429715507	#NA
dmag2vel4f4xincok49Loc2918t19	CUST_8446_PI429715507	#NA
dmag2vel4f4xincok49Loc2922t12	CUST_8450_PI429715507	#NA
dmag2vel4f4xincok49Loc29839t1	CUST_16004_PI429715507	#NA
dmag2vel4f4xincok49Loc2999t3	CUST_145953_PI429715507	#NA
dmag2vel4f4xincok49Loc3011t6	CUST_8504_PI429715507	#NA
dmag2vel4f4xincok49Loc3015t1	CUST_8511_PI429715507	#NA
dmag2vel4f4xincok49Loc31012t2	CUST_16059_PI429715507	#NA
dmag2vel4f4xincok49Loc31925t4	CUST_16093_PI429715507	#NA
dmag2vel4f4xincok49Loc3205t14	CUST_8582_PI429715507	#NA
dmag2vel4f4xincok49Loc32291t1	CUST_16136_PI429715507	#NA
dmag2vel4f4xincok49Loc3273t2	CUST_8624_PI429715507	#NA
dmag2vel4f4xincok49Loc3273t6	CUST_8626_PI429715507	#NA
dmag2vel4f4xincok49Loc3391t1	CUST_8688_PI429715507	#NA
dmag2vel4f4xincok49Loc34028t1	CUST_16230_PI429715507	#NA
dmag2vel4f4xincok49Loc3428t1	CUST_8700_PI429715507	#NA
dmag2vel4f4xincok49Loc3486t1	CUST_8742_PI429715507	#NA
dmag2vel4f4xincok49Loc352t30	CUST_6829_PI429715507	#NA
dmag2vel4f4xincok49Loc3560t30	CUST_8771_PI429715507	#NA
dmag2vel4f4xincok49Loc361t15	CUST_6838_PI429715507	#NA
dmag2vel4f4xincok49Loc3713t10	CUST_8856_PI429715507	#NA
dmag2vel4f4xincok49Loc3730t11	CUST_8866_PI429715507	#NA
dmag2vel4f4xincok49Loc3774t12	CUST_8901_PI429715507	#NA
dmag2vel4f4xincok49Loc3876t1	CUST_8955_PI429715507	#NA
dmag2vel4f4xincok49Loc3949t1	CUST_146042_PI429715507	#NA
dmag2vel4f4xincok49Loc3949t6	CUST_8980_PI429715507	#NA
dmag2vel4f4xincok49Loc3985t8	CUST_146062_PI429715507	#NA
dmag2vel4f4xincok49Loc4131t2	CUST_9088_PI429715507	#NA
dmag2vel4f4xincok49Loc434t14	CUST_6865_PI429715507	#NA
dmag2vel4f4xincok49Loc4399t1	CUST_9208_PI429715507	#NA
dmag2vel4f4xincok49Loc4583t5	CUST_9294_PI429715507	#NA
dmag2vel4f4xincok49Loc4599t16	CUST_9301_PI429715507	#NA
dmag2vel4f4xincok49Loc4691t11	CUST_9350_PI429715507	#NA
dmag2vel4f4xincok49Loc4710t6	CUST_9375_PI429715507	#NA
dmag2vel4f4xincok49Loc4741t3	CUST_9397_PI429715507	#NA
dmag2vel4f4xincok49Loc4752t12	CUST_9410_PI429715507	#NA
dmag2vel4f4xincok49Loc4760t28	CUST_9415_PI429715507	#NA
dmag2vel4f4xincok49Loc4789t5	CUST_9425_PI429715507	#NA
dmag2vel4f4xincok49Loc4895t16	CUST_9509_PI429715507	#NA
dmag2vel4f4xincok49Loc4906t20	CUST_9515_PI429715507	#NA
dmag2vel4f4xincok49Loc496t13	CUST_6895_PI429715507	#NA
dmag2vel4f4xincok49Loc503t78	CUST_6900_PI429715507	#NA
dmag2vel4f4xincok49Loc5047t14	CUST_9568_PI429715507	#NA
dmag2vel4f4xincok49Loc5089t1	CUST_146239_PI429715507	#NA
dmag2vel4f4xincok49Loc5133t15	CUST_146245_PI429715507	#NA
dmag2vel4f4xincok49Loc5182t17	CUST_9621_PI429715507	#NA
dmag2vel4f4xincok49Loc5196t23	CUST_9630_PI429715507	#NA
dmag2vel4f4xincok49Loc521t11	CUST_6910_PI429715507	#NA
dmag2vel4f4xincok49Loc522t4	CUST_6913_PI429715507	#NA
dmag2vel4f4xincok49Loc5397t3	CUST_9731_PI429715507	#NA
dmag2vel4f4xincok49Loc541t10	CUST_6928_PI429715507	#NA
dmag2vel4f4xincok49Loc5503t3	CUST_9758_PI429715507	#NA
dmag2vel4f4xincok49Loc5562t11	CUST_9797_PI429715507	#NA
dmag2vel4f4xincok49Loc5645t6	CUST_9832_PI429715507	#NA
dmag2vel4f4xincok49Loc5746t4	CUST_9913_PI429715507	#NA
dmag2vel4f4xincok49Loc5821t9	CUST_9970_PI429715507	#NA
dmag2vel4f4xincok49Loc5949t3	CUST_10037_PI429715507	#NA
dmag2vel4f4xincok49Loc6000t1	CUST_10065_PI429715507	#NA
dmag2vel4f4xincok49Loc603t6	CUST_6979_PI429715507	#NA
dmag2vel4f4xincok49Loc6055t1	CUST_10099_PI429715507	#NA
dmag2vel4f4xincok49Loc6067t1	CUST_10108_PI429715507	#NA
dmag2vel4f4xincok49Loc6091t10	CUST_10121_PI429715507	#NA
dmag2vel4f4xincok49Loc6165t4	CUST_146376_PI429715507	#NA
dmag2vel4f4xincok49Loc6169t1	CUST_10183_PI429715507	#NA
dmag2vel4f4xincok49Loc6175t5	CUST_10185_PI429715507	#NA
dmag2vel4f4xincok49Loc6186t3	CUST_10205_PI429715507	#NA
dmag2vel4f4xincok49Loc6206t3	CUST_10218_PI429715507	#NA
dmag2vel4f4xincok49Loc6222t3	CUST_10228_PI429715507	#NA
dmag2vel4f4xincok49Loc6318t9	CUST_146407_PI429715507	#NA
dmag2vel4f4xincok49Loc6411t5	CUST_10326_PI429715507	#NA
dmag2vel4f4xincok49Loc6421t9	CUST_10329_PI429715507	#NA
dmag2vel4f4xincok49Loc6569t7	CUST_10395_PI429715507	#NA
dmag2vel4f4xincok49Loc663t35	CUST_6999_PI429715507	#NA
dmag2vel4f4xincok49Loc6653t16	CUST_10455_PI429715507	#NA
dmag2vel4f4xincok49Loc6689t1	CUST_10486_PI429715507	#NA
dmag2vel4f4xincok49Loc6827t17	CUST_146464_PI429715507	#NA
dmag2vel4f4xincok49Loc687t6	CUST_7020_PI429715507	#NA
dmag2vel4f4xincok49Loc6898t11	CUST_10630_PI429715507	#NA
dmag2vel4f4xincok49Loc7000t2	CUST_146482_PI429715507	#NA
dmag2vel4f4xincok49Loc7078t13	CUST_146497_PI429715507	#NA
dmag2vel4f4xincok49Loc7135t5	CUST_10771_PI429715507	#NA
dmag2vel4f4xincok49Loc7209t9	CUST_146519_PI429715507	#NA
dmag2vel4f4xincok49Loc7239t3	CUST_146534_PI429715507	#NA
dmag2vel4f4xincok49Loc7342t5	CUST_10883_PI429715507	#NA
dmag2vel4f4xincok49Loc7423t5	CUST_10902_PI429715507	#NA
dmag2vel4f4xincok49Loc7468t7	CUST_10937_PI429715507	#NA
dmag2vel4f4xincok49Loc7479t3	CUST_10944_PI429715507	#NA
dmag2vel4f4xincok49Loc7486t14	CUST_10954_PI429715507	#NA
dmag2vel4f4xincok49Loc7508t1	CUST_146567_PI429715507	#NA
dmag2vel4f4xincok49Loc7509t6	CUST_10970_PI429715507	#NA
dmag2vel4f4xincok49Loc7511t14	CUST_10973_PI429715507	#NA
dmag2vel4f4xincok49Loc7548t19	CUST_146570_PI429715507	#NA
dmag2vel4f4xincok49Loc7553t10	CUST_10995_PI429715507	#NA
dmag2vel4f4xincok49Loc7649t2	CUST_11041_PI429715507	#NA
dmag2vel4f4xincok49Loc7649t5	CUST_11045_PI429715507	#NA
dmag2vel4f4xincok49Loc775t9	CUST_7103_PI429715507	#NA
dmag2vel4f4xincok49Loc7784t7	CUST_146622_PI429715507	#NA
dmag2vel4f4xincok49Loc7875t1	CUST_146628_PI429715507	#NA
dmag2vel4f4xincok49Loc7t3021	CUST_6529_PI429715507	#NA
dmag2vel4f4xincok49Loc7t5020	CUST_6550_PI429715507	#NA
dmag2vel4f4xincok49Loc7t6972	CUST_6570_PI429715507	#NA
dmag2vel4f4xincok49Loc8026t1	CUST_11254_PI429715507	#NA
dmag2vel4f4xincok49Loc803t14	CUST_7107_PI429715507	#NA
dmag2vel4f4xincok49Loc807t2	CUST_7113_PI429715507	#NA
dmag2vel4f4xincok49Loc80t16	CUST_6605_PI429715507	#NA
dmag2vel4f4xincok49Loc8323t42	CUST_11396_PI429715507	#NA
dmag2vel4f4xincok49Loc8400t4	CUST_11470_PI429715507	#NA
dmag2vel4f4xincok49Loc8436t8	CUST_11475_PI429715507	#NA
dmag2vel4f4xincok49Loc8468t5	CUST_11502_PI429715507	#NA
dmag2vel4f4xincok49Loc855t106	CUST_7125_PI429715507	#NA
dmag2vel4f4xincok49Loc8678t1	CUST_11619_PI429715507	#NA
dmag2vel4f4xincok49Loc8702t7	CUST_11630_PI429715507	#NA
dmag2vel4f4xincok49Loc870t8	CUST_145672_PI429715507	#NA
dmag2vel4f4xincok49Loc8732t4	CUST_11639_PI429715507	#NA
dmag2vel4f4xincok49Loc8987t8	CUST_146763_PI429715507	#NA
dmag2vel4f4xincok49Loc8998t2	CUST_11748_PI429715507	#NA
dmag2vel4f4xincok49Loc9223t1	CUST_11882_PI429715507	#NA
dmag2vel4f4xincok49Loc9288t1	CUST_11918_PI429715507	#NA
dmag2vel4f4xincok49Loc9358t2	CUST_11952_PI429715507	#NA
dmag2vel4f4xincok49Loc9426t3	CUST_11985_PI429715507	#NA
dmag2vel4f4xincok49Loc9427t1	CUST_11989_PI429715507	#NA
dmag2vel4f4xincok49Loc9922t2	CUST_12202_PI429715507	#NA
dmag2vel4f4xincok59Loc1011t15	CUST_17088_PI429715507	#NA
dmag2vel4f4xincok59Loc1016t6	CUST_17091_PI429715507	#NA
dmag2vel4f4xincok59Loc1020t2	CUST_17095_PI429715507	#NA
dmag2vel4f4xincok59Loc1032t28	CUST_17102_PI429715507	#NA
dmag2vel4f4xincok59Loc103t18	CUST_148086_PI429715507	#NA
dmag2vel4f4xincok59Loc10421t20	CUST_21896_PI429715507	#NA
dmag2vel4f4xincok59Loc1046t3	CUST_148196_PI429715507	#NA
dmag2vel4f4xincok59Loc10579t2	CUST_21964_PI429715507	#NA
dmag2vel4f4xincok59Loc10645t16	CUST_21990_PI429715507	#NA
dmag2vel4f4xincok59Loc10787t1	CUST_22047_PI429715507	#NA
dmag2vel4f4xincok59Loc10860t8	CUST_22077_PI429715507	#NA
dmag2vel4f4xincok59Loc10914t8	CUST_22088_PI429715507	#NA
dmag2vel4f4xincok59Loc10926t2	CUST_22095_PI429715507	#NA
dmag2vel4f4xincok59Loc10t1	CUST_16235_PI429715507	#NA
dmag2vel4f4xincok59Loc11002t2	CUST_22141_PI429715507	#NA
dmag2vel4f4xincok59Loc11095t1	CUST_22167_PI429715507	#NA
dmag2vel4f4xincok59Loc11157t10	CUST_22210_PI429715507	#NA
dmag2vel4f4xincok59Loc11266t5	CUST_22248_PI429715507	#NA
dmag2vel4f4xincok59Loc11481t11	CUST_22306_PI429715507	#NA
dmag2vel4f4xincok59Loc11516t1	CUST_22314_PI429715507	#NA
dmag2vel4f4xincok59Loc1173t61	CUST_148233_PI429715507	#NA
dmag2vel4f4xincok59Loc11785t1	CUST_22405_PI429715507	#NA
dmag2vel4f4xincok59Loc12180t7	CUST_22521_PI429715507	#NA
dmag2vel4f4xincok59Loc12211t3	CUST_149152_PI429715507	#NA
dmag2vel4f4xincok59Loc123t3	CUST_16483_PI429715507	#NA
dmag2vel4f4xincok59Loc1245t8	CUST_17226_PI429715507	#NA
dmag2vel4f4xincok59Loc13082t1	CUST_22705_PI429715507	#NA
dmag2vel4f4xincok59Loc130t13	CUST_16485_PI429715507	#NA
dmag2vel4f4xincok59Loc13338t1	CUST_149225_PI429715507	#NA
dmag2vel4f4xincok59Loc13376t4	CUST_149226_PI429715507	#NA
dmag2vel4f4xincok59Loc1355t239	CUST_17284_PI429715507	#NA
dmag2vel4f4xincok59Loc1355t261	CUST_17287_PI429715507	#NA
dmag2vel4f4xincok59Loc1381t19	CUST_17307_PI429715507	#NA
dmag2vel4f4xincok59Loc138t17	CUST_16492_PI429715507	#NA
dmag2vel4f4xincok59Loc13930t8	CUST_149275_PI429715507	#NA
dmag2vel4f4xincok59Loc13992t1	CUST_22932_PI429715507	#NA
dmag2vel4f4xincok59Loc14149t2	CUST_22961_PI429715507	#NA
dmag2vel4f4xincok59Loc14434t3	CUST_23039_PI429715507	#NA
dmag2vel4f4xincok59Loc145t11	CUST_16493_PI429715507	#NA
dmag2vel4f4xincok59Loc1476t15	CUST_17379_PI429715507	#NA
dmag2vel4f4xincok59Loc14842t1	CUST_23118_PI429715507	#NA
dmag2vel4f4xincok59Loc14t14914	CUST_16302_PI429715507	#NA
dmag2vel4f4xincok59Loc14t18685	CUST_16336_PI429715507	#NA
dmag2vel4f4xincok59Loc14t18710	CUST_16339_PI429715507	#NA
dmag2vel4f4xincok59Loc14t18717	CUST_16347_PI429715507	#NA
dmag2vel4f4xincok59Loc14t19351	CUST_16358_PI429715507	#NA
dmag2vel4f4xincok59Loc14t23846	CUST_16402_PI429715507	#NA
dmag2vel4f4xincok59Loc15029t7	CUST_23157_PI429715507	#NA
dmag2vel4f4xincok59Loc1506t17	CUST_17392_PI429715507	#NA
dmag2vel4f4xincok59Loc1507t8	CUST_17396_PI429715507	#NA
dmag2vel4f4xincok59Loc1508t12	CUST_17398_PI429715507	#NA
dmag2vel4f4xincok59Loc15142t2	CUST_23188_PI429715507	#NA
dmag2vel4f4xincok59Loc1547t14	CUST_17440_PI429715507	#NA
dmag2vel4f4xincok59Loc1551t6	CUST_17456_PI429715507	#NA
dmag2vel4f4xincok59Loc15893t3	CUST_23304_PI429715507	#NA
dmag2vel4f4xincok59Loc16110t1	CUST_23337_PI429715507	#NA
dmag2vel4f4xincok59Loc1635t23	CUST_17500_PI429715507	#NA
dmag2vel4f4xincok59Loc1708t16	CUST_17559_PI429715507	#NA
dmag2vel4f4xincok59Loc17108t2	CUST_23453_PI429715507	#NA
dmag2vel4f4xincok59Loc1773t8	CUST_17593_PI429715507	#NA
dmag2vel4f4xincok59Loc1782t42	CUST_148285_PI429715507	#NA
dmag2vel4f4xincok59Loc18073t1	CUST_23575_PI429715507	#NA
dmag2vel4f4xincok59Loc18133t4	CUST_23586_PI429715507	#NA
dmag2vel4f4xincok59Loc1817t7	CUST_148295_PI429715507	#NA
dmag2vel4f4xincok59Loc1817t8	CUST_17627_PI429715507	#NA
dmag2vel4f4xincok59Loc18801t1	CUST_149541_PI429715507	#NA
dmag2vel4f4xincok59Loc18803t7	CUST_23654_PI429715507	#NA
dmag2vel4f4xincok59Loc19115t1	CUST_23690_PI429715507	#NA
dmag2vel4f4xincok59Loc1913t13	CUST_17672_PI429715507	#NA
dmag2vel4f4xincok59Loc1937t16	CUST_17688_PI429715507	#NA
dmag2vel4f4xincok59Loc1944t2	CUST_148325_PI429715507	#NA
dmag2vel4f4xincok59Loc19747t1	CUST_23765_PI429715507	#NA
dmag2vel4f4xincok59Loc19815t1	CUST_23789_PI429715507	#NA
dmag2vel4f4xincok59Loc20140t1	CUST_149580_PI429715507	#NA
dmag2vel4f4xincok59Loc20303t1	CUST_23827_PI429715507	#NA
dmag2vel4f4xincok59Loc2053t7	CUST_17777_PI429715507	#NA
dmag2vel4f4xincok59Loc20620t1	CUST_23845_PI429715507	#NA
dmag2vel4f4xincok59Loc2074t16	CUST_148342_PI429715507	#NA
dmag2vel4f4xincok59Loc20904t1	CUST_23859_PI429715507	#NA
dmag2vel4f4xincok59Loc2247t50	CUST_17933_PI429715507	#NA
dmag2vel4f4xincok59Loc2247t53	CUST_17939_PI429715507	#NA
dmag2vel4f4xincok59Loc2298t2	CUST_17974_PI429715507	#NA
dmag2vel4f4xincok59Loc23027t1	CUST_23998_PI429715507	#NA
dmag2vel4f4xincok59Loc2308t8	CUST_148372_PI429715507	#NA
dmag2vel4f4xincok59Loc2380t1	CUST_148381_PI429715507	#NA
dmag2vel4f4xincok59Loc2401t50	CUST_18048_PI429715507	#NA
dmag2vel4f4xincok59Loc241t6	CUST_16564_PI429715507	#NA
dmag2vel4f4xincok59Loc24636t1	CUST_24058_PI429715507	#NA
dmag2vel4f4xincok59Loc24839t2	CUST_24090_PI429715507	#NA
dmag2vel4f4xincok59Loc2483t9	CUST_148388_PI429715507	#NA
dmag2vel4f4xincok59Loc24860t6	CUST_24092_PI429715507	#NA
dmag2vel4f4xincok59Loc24966t3	CUST_24110_PI429715507	#NA
dmag2vel4f4xincok59Loc24967t1	CUST_24115_PI429715507	#NA
dmag2vel4f4xincok59Loc2531t50	CUST_18125_PI429715507	#NA
dmag2vel4f4xincok59Loc2571t5	CUST_18160_PI429715507	#NA
dmag2vel4f4xincok59Loc26285t1	CUST_149755_PI429715507	#NA
dmag2vel4f4xincok59Loc2659t7	CUST_18213_PI429715507	#NA
dmag2vel4f4xincok59Loc26800t1	CUST_24289_PI429715507	#NA
dmag2vel4f4xincok59Loc27556t1	CUST_24332_PI429715507	#NA
dmag2vel4f4xincok59Loc2775t1	CUST_18265_PI429715507	#NA
dmag2vel4f4xincok59Loc2786t5	CUST_18274_PI429715507	#NA
dmag2vel4f4xincok59Loc2846t12	CUST_18318_PI429715507	#NA
dmag2vel4f4xincok59Loc2855t5	CUST_18332_PI429715507	#NA
dmag2vel4f4xincok59Loc2920t22	CUST_18370_PI429715507	#NA
dmag2vel4f4xincok59Loc29239t1	CUST_24414_PI429715507	#NA
dmag2vel4f4xincok59Loc29631t1	CUST_24438_PI429715507	#NA
dmag2vel4f4xincok59Loc2968t20	CUST_18400_PI429715507	#NA
dmag2vel4f4xincok59Loc2987t3	CUST_18413_PI429715507	#NA
dmag2vel4f4xincok59Loc29919t1	CUST_149803_PI429715507	#NA
dmag2vel4f4xincok59Loc3129t14	CUST_18471_PI429715507	#NA
dmag2vel4f4xincok59Loc3134t49	CUST_18473_PI429715507	#NA
dmag2vel4f4xincok59Loc31602t1	CUST_24507_PI429715507	#NA
dmag2vel4f4xincok59Loc32128t1	CUST_24520_PI429715507	#NA
dmag2vel4f4xincok59Loc3232t16	CUST_18501_PI429715507	#NA
dmag2vel4f4xincok59Loc32701t1	CUST_24534_PI429715507	#NA
dmag2vel4f4xincok59Loc33230t1	CUST_24563_PI429715507	#NA
dmag2vel4f4xincok59Loc33952t1	CUST_24572_PI429715507	#NA
dmag2vel4f4xincok59Loc3494t5	CUST_18638_PI429715507	#NA
dmag2vel4f4xincok59Loc3496t24	CUST_18644_PI429715507	#NA
dmag2vel4f4xincok59Loc3499t46	CUST_18647_PI429715507	#NA
dmag2vel4f4xincok59Loc349t51	CUST_16634_PI429715507	#NA
dmag2vel4f4xincok59Loc3520t14	CUST_18657_PI429715507	#NA
dmag2vel4f4xincok59Loc357t23	CUST_16643_PI429715507	#NA
dmag2vel4f4xincok59Loc3677t16	CUST_18736_PI429715507	#NA
dmag2vel4f4xincok59Loc3811t24	CUST_18813_PI429715507	#NA
dmag2vel4f4xincok59Loc3825t1	CUST_18829_PI429715507	#NA
dmag2vel4f4xincok59Loc3825t9	CUST_18831_PI429715507	#NA
dmag2vel4f4xincok59Loc3839t18	CUST_18845_PI429715507	#NA
dmag2vel4f4xincok59Loc3986t99	CUST_18906_PI429715507	#NA
dmag2vel4f4xincok59Loc4220t2	CUST_19004_PI429715507	#NA
dmag2vel4f4xincok59Loc4227t5	CUST_148566_PI429715507	#NA
dmag2vel4f4xincok59Loc4229t21	CUST_19009_PI429715507	#NA
dmag2vel4f4xincok59Loc4233t10	CUST_148571_PI429715507	#NA
dmag2vel4f4xincok59Loc4249t10	CUST_19024_PI429715507	#NA
dmag2vel4f4xincok59Loc4304t15	CUST_19069_PI429715507	#NA
dmag2vel4f4xincok59Loc4324t16	CUST_19087_PI429715507	#NA
dmag2vel4f4xincok59Loc4359t23	CUST_19097_PI429715507	#NA
dmag2vel4f4xincok59Loc439t6	CUST_16683_PI429715507	#NA
dmag2vel4f4xincok59Loc4413t26	CUST_19132_PI429715507	#NA
dmag2vel4f4xincok59Loc447t51	CUST_16699_PI429715507	#NA
dmag2vel4f4xincok59Loc4505t2	CUST_19203_PI429715507	#NA
dmag2vel4f4xincok59Loc4540t9	CUST_19220_PI429715507	#NA
dmag2vel4f4xincok59Loc4602t46	CUST_19252_PI429715507	#NA
dmag2vel4f4xincok59Loc4629t1	CUST_148610_PI429715507	#NA
dmag2vel4f4xincok59Loc4791t11	CUST_19373_PI429715507	#NA
dmag2vel4f4xincok59Loc4808t12	CUST_148618_PI429715507	#NA
dmag2vel4f4xincok59Loc484t14	CUST_16738_PI429715507	#NA
dmag2vel4f4xincok59Loc4938t7	CUST_19431_PI429715507	#NA
dmag2vel4f4xincok59Loc4941t25	CUST_19436_PI429715507	#NA
dmag2vel4f4xincok59Loc5062t4	CUST_19497_PI429715507	#NA
dmag2vel4f4xincok59Loc5121t9	CUST_19551_PI429715507	#NA
dmag2vel4f4xincok59Loc5148t16	CUST_19567_PI429715507	#NA
dmag2vel4f4xincok59Loc5175t23	CUST_19583_PI429715507	#NA
dmag2vel4f4xincok59Loc5197t24	CUST_19591_PI429715507	#NA
dmag2vel4f4xincok59Loc5202t5	CUST_19601_PI429715507	#NA
dmag2vel4f4xincok59Loc520t28	CUST_148134_PI429715507	#NA
dmag2vel4f4xincok59Loc5233t13	CUST_19614_PI429715507	#NA
dmag2vel4f4xincok59Loc5305t6	CUST_19653_PI429715507	#NA
dmag2vel4f4xincok59Loc534t4	CUST_16774_PI429715507	#NA
dmag2vel4f4xincok59Loc536t5	CUST_16783_PI429715507	#NA
dmag2vel4f4xincok59Loc5428t2	CUST_19725_PI429715507	#NA
dmag2vel4f4xincok59Loc5449t10	CUST_19738_PI429715507	#NA
dmag2vel4f4xincok59Loc5451t11	CUST_19743_PI429715507	#NA
dmag2vel4f4xincok59Loc5529t14	CUST_19775_PI429715507	#NA
dmag2vel4f4xincok59Loc5613t21	CUST_19823_PI429715507	#NA
dmag2vel4f4xincok59Loc5798t10	CUST_19894_PI429715507	#NA
dmag2vel4f4xincok59Loc5893t6	CUST_19958_PI429715507	#NA
dmag2vel4f4xincok59Loc5928t8	CUST_19975_PI429715507	#NA
dmag2vel4f4xincok59Loc6072t14	CUST_20028_PI429715507	#NA
dmag2vel4f4xincok59Loc6108t11	CUST_20057_PI429715507	#NA
dmag2vel4f4xincok59Loc6118t4	CUST_20062_PI429715507	#NA
dmag2vel4f4xincok59Loc6172t34	CUST_20094_PI429715507	#NA
dmag2vel4f4xincok59Loc6193t19	CUST_20102_PI429715507	#NA
dmag2vel4f4xincok59Loc635t166	CUST_16836_PI429715507	#NA
dmag2vel4f4xincok59Loc6415t9	CUST_20216_PI429715507	#NA
dmag2vel4f4xincok59Loc6439t1	CUST_20232_PI429715507	#NA
dmag2vel4f4xincok59Loc6448t3	CUST_20238_PI429715507	#NA
dmag2vel4f4xincok59Loc6484t15	CUST_20266_PI429715507	#NA
dmag2vel4f4xincok59Loc648t16	CUST_16848_PI429715507	#NA
dmag2vel4f4xincok59Loc649t20	CUST_16856_PI429715507	#NA
dmag2vel4f4xincok59Loc6516t10	CUST_148732_PI429715507	#NA
dmag2vel4f4xincok59Loc6526t16	CUST_20291_PI429715507	#NA
dmag2vel4f4xincok59Loc653t17	CUST_148158_PI429715507	#NA
dmag2vel4f4xincok59Loc6617t10	CUST_20321_PI429715507	#NA
dmag2vel4f4xincok59Loc6759t7	CUST_20371_PI429715507	#NA
dmag2vel4f4xincok59Loc6773t1	CUST_20388_PI429715507	#NA
dmag2vel4f4xincok59Loc6842t2	CUST_20423_PI429715507	#NA
dmag2vel4f4xincok59Loc6912t6	CUST_148760_PI429715507	#NA
dmag2vel4f4xincok59Loc6931t6	CUST_20470_PI429715507	#NA
dmag2vel4f4xincok59Loc6955t1	CUST_20483_PI429715507	#NA
dmag2vel4f4xincok59Loc6968t6	CUST_20491_PI429715507	#NA
dmag2vel4f4xincok59Loc7037t1	CUST_20522_PI429715507	#NA
dmag2vel4f4xincok59Loc7042t4	CUST_20525_PI429715507	#NA
dmag2vel4f4xincok59Loc7225t2	CUST_20610_PI429715507	#NA
dmag2vel4f4xincok59Loc7257t17	CUST_20635_PI429715507	#NA
dmag2vel4f4xincok59Loc726t7	CUST_16907_PI429715507	#NA
dmag2vel4f4xincok59Loc7347t2	CUST_20667_PI429715507	#NA
dmag2vel4f4xincok59Loc7375t1	CUST_20678_PI429715507	#NA
dmag2vel4f4xincok59Loc7394t22	CUST_20681_PI429715507	#NA
dmag2vel4f4xincok59Loc7516t2	CUST_20719_PI429715507	#NA
dmag2vel4f4xincok59Loc755t10	CUST_16924_PI429715507	#NA
dmag2vel4f4xincok59Loc7643t2	CUST_148819_PI429715507	#NA
dmag2vel4f4xincok59Loc7808t8	CUST_20842_PI429715507	#NA
dmag2vel4f4xincok59Loc787t13	CUST_16940_PI429715507	#NA
dmag2vel4f4xincok59Loc7933t9	CUST_20895_PI429715507	#NA
dmag2vel4f4xincok59Loc8038t1	CUST_20940_PI429715507	#NA
dmag2vel4f4xincok59Loc8066t3	CUST_20950_PI429715507	#NA
dmag2vel4f4xincok59Loc809t13	CUST_16970_PI429715507	#NA
dmag2vel4f4xincok59Loc8103t15	CUST_20953_PI429715507	#NA
dmag2vel4f4xincok59Loc8157t16	CUST_20987_PI429715507	#NA
dmag2vel4f4xincok59Loc8188t6	CUST_21004_PI429715507	#NA
dmag2vel4f4xincok59Loc8299t8	CUST_21038_PI429715507	#NA
dmag2vel4f4xincok59Loc8314t2	CUST_21056_PI429715507	#NA
dmag2vel4f4xincok59Loc8509t20	CUST_21149_PI429715507	#NA
dmag2vel4f4xincok59Loc8587t8	CUST_21166_PI429715507	#NA
dmag2vel4f4xincok59Loc8663t4	CUST_21187_PI429715507	#NA
dmag2vel4f4xincok59Loc8684t3	CUST_21214_PI429715507	#NA
dmag2vel4f4xincok59Loc8983t14	CUST_21306_PI429715507	#NA
dmag2vel4f4xincok59Loc9026t1	CUST_21329_PI429715507	#NA
dmag2vel4f4xincok59Loc9091t7	CUST_21363_PI429715507	#NA
dmag2vel4f4xincok59Loc9289t8	CUST_21470_PI429715507	#NA
dmag2vel4f4xincok59Loc928t36	CUST_17036_PI429715507	#NA
dmag2vel4f4xincok59Loc9338t29	CUST_148932_PI429715507	#NA
dmag2vel4f4xincok59Loc9356t4	CUST_21490_PI429715507	#NA
dmag2vel4f4xincok59Loc936t38	CUST_17045_PI429715507	#NA
dmag2vel4f4xincok59Loc9452t2	CUST_21540_PI429715507	#NA
dmag2vel4f4xincok59Loc9666t3	CUST_148953_PI429715507	#NA
dmag2vel4f4xincok59Loc9667t28	CUST_21624_PI429715507	#NA
dmag2vel4f4xincok59Loc9694t1	CUST_21640_PI429715507	#NA
dmag2vel4f4xincok59Loc9727t2	CUST_21653_PI429715507	#NA
dmag2vel4f4xincok59Loc975t9	CUST_17059_PI429715507	#NA
dmag2vel4f4xincok59Loc9817t4	CUST_21694_PI429715507	#NA
dmag2vel4f4xincok59Loc9875t11	CUST_21714_PI429715507	#NA
velb9ptf001k27Loc223t1	CUST_149825_PI429715507	#NA
velb9ptf001k27Loc27t8	CUST_24666_PI429715507	#NA
velb9ptf001k87Loc3t1	CUST_24592_PI429715507	#NA
velb9ptf002k23Loc2t232	CUST_150069_PI429715507	#NA
velb9ptf002k37Loc24t8	CUST_25811_PI429715507	#NA
velb9ptf002k57Loc9t3	CUST_25780_PI429715507	#NA
velb9ptf002k87Loc14t1	CUST_25758_PI429715507	#NA
velb9ptf002k97Loc24t1	CUST_150045_PI429715507	#NA
velb9ptf004k67Loc4t1	CUST_28743_PI429715507	#NA
velb9ptf004k67Loc7t3	CUST_28747_PI429715507	#NA
velb9ptf005k67Loc16t9	CUST_29947_PI429715507	#NA
velb9ptf005k87Loc158t1	CUST_150891_PI429715507	#NA
velb9ptf006k47Loc38t1	CUST_31481_PI429715507	#NA
velb9ptf006k67Loc36t1	CUST_31444_PI429715507	#NA
velb9ptf007k77Loc3t3	CUST_32963_PI429715507	#NA
velb9ptf008k57Loc33t6	CUST_34717_PI429715507	#NA
velb9ptf010k37Loc12t5	CUST_24744_PI429715507	#NA
velb9ptf010k87Loc20t2	CUST_24695_PI429715507	#NA
velb9ptf010k97Loc2t1	CUST_24683_PI429715507	#NA
velb9ptf012k37Loc15t3	CUST_24906_PI429715507	#NA
velb9ptf012k47Loc11t1	CUST_24899_PI429715507	#NA
velb9ptf012k67Loc2t7	CUST_24877_PI429715507	#NA
velb9ptf013k47Loc10t2	CUST_24942_PI429715507	#NA
velb9ptf014k23Loc92t1	CUST_149916_PI429715507	#NA
velb9ptf015k23Loc52t1	CUST_25192_PI429715507	#NA
velb9ptf015k67Loc26t2	CUST_25111_PI429715507	#NA
velb9ptf015k77Loc14t2	CUST_25088_PI429715507	#NA
velb9ptf015k97Loc35t1	CUST_25068_PI429715507	#NA
velb9ptf016k23Loc143t1	CUST_149960_PI429715507	#NA
velb9ptf016k23Loc7t3	CUST_25313_PI429715507	#NA
velb9ptf016k37Loc31t1	CUST_25284_PI429715507	#NA
velb9ptf016k37Loc3t19	CUST_25274_PI429715507	#NA
velb9ptf017k29Loc16t5	CUST_25443_PI429715507	#NA
velb9ptf017k97Loc33t1	CUST_25322_PI429715507	#NA
velb9ptf019k77Loc15t1	CUST_25634_PI429715507	#NA
velb9ptf020k27Loc19t10	CUST_25975_PI429715507	#NA
velb9ptf020k47Loc24t8	CUST_25934_PI429715507	#NA
velb9ptf021k67Loc39t1	CUST_26076_PI429715507	#NA
velb9ptf021k67Loc6t3	CUST_26065_PI429715507	#NA
velb9ptf021k77Loc46t1	CUST_26053_PI429715507	#NA
velb9ptf021k87Loc36t1	CUST_26023_PI429715507	#NA
velb9ptf021k87Loc5t4	CUST_26014_PI429715507	#NA
velb9ptf022k27Loc1t88	CUST_26298_PI429715507	#NA
velb9ptf023k37Loc55t3	CUST_26413_PI429715507	#NA
velb9ptf023k57Loc15t1	CUST_26370_PI429715507	#NA
velb9ptf024k23Loc105t6	CUST_150185_PI429715507	#NA
velb9ptf024k23Loc1t332	CUST_150180_PI429715507	#NA
velb9ptf024k27Loc1t33	CUST_26591_PI429715507	#NA
velb9ptf024k47Loc62t1	CUST_150169_PI429715507	#NA
velb9ptf024k57Loc133t2	CUST_26522_PI429715507	#NA
velb9ptf024k69Loc8t1	CUST_26638_PI429715507	#NA
velb9ptf025k77Loc28t1	CUST_26691_PI429715507	#NA
velb9ptf026k37Loc247t1	CUST_26934_PI429715507	#NA
velb9ptf026k47Loc116t1	CUST_150228_PI429715507	#NA
velb9ptf027k27Loc4t138	CUST_27130_PI429715507	#NA
velb9ptf027k57Loc23t1	CUST_27060_PI429715507	#NA
velb9ptf027k87Loc28t1	CUST_27018_PI429715507	#NA
velb9ptf028k23Loc1t10	CUST_27304_PI429715507	#NA
velb9ptf029k77Loc37t1	CUST_27345_PI429715507	#NA
velb9ptf029k97Loc5t1	CUST_27331_PI429715507	#NA
velb9ptf030k27Loc109t1	CUST_27621_PI429715507	#NA
velb9ptf030k37Loc5t4	CUST_27591_PI429715507	#NA
velb9ptf030k97Loc32t1	CUST_27528_PI429715507	#NA
velb9ptf031k37Loc18t6	CUST_27702_PI429715507	#NA
velb9ptf031k37Loc33t2	CUST_27712_PI429715507	#NA
velb9ptf031k77Loc49t1	CUST_27651_PI429715507	#NA
velb9ptf032k97Loc2t1	CUST_27735_PI429715507	#NA
velb9ptf033k77Loc10t3	CUST_27918_PI429715507	#NA
velb9ptf033k77Loc33t4	CUST_27927_PI429715507	#NA
velb9ptf034k23Loc7t27	CUST_28187_PI429715507	#NA
velb9ptf034k97Loc43t1	CUST_28035_PI429715507	#NA
velb9ptf035k27Loc5t61	CUST_28340_PI429715507	#NA
velb9ptf036k77Loc6t1	CUST_28389_PI429715507	#NA
velb9ptf037k23Loc14t5	CUST_28537_PI429715507	#NA
velb9ptf037k77Loc25t1	CUST_28426_PI429715507	#NA
velb9ptf038k23Loc1t109	CUST_28615_PI429715507	#NA
velb9ptf039k67Loc220t1	CUST_150533_PI429715507	#NA
velb9ptf039k77Loc28t1	CUST_28638_PI429715507	#NA
velb9ptf039k97Loc24t1	CUST_28627_PI429715507	#NA
velb9ptf040k47Loc139t1	CUST_150651_PI429715507	#NA
velb9ptf040k57Loc9t2	CUST_28857_PI429715507	#NA
velb9ptf040k97Loc55t1	CUST_150639_PI429715507	#NA
velb9ptf041k57Loc15t10	CUST_28962_PI429715507	#NA
velb9ptf041k89Loc34t3	CUST_29061_PI429715507	#NA
velb9ptf042k27Loc108t1	CUST_29159_PI429715507	#NA
velb9ptf043k67Loc8t1	CUST_29216_PI429715507	#NA
velb9ptf043k97Loc10t1	CUST_29195_PI429715507	#NA
velb9ptf044k97Loc1t1	CUST_29298_PI429715507	#NA
velb9ptf045k87Loc2t2	CUST_29403_PI429715507	#NA
velb9ptf046k23Loc71t1	CUST_150783_PI429715507	#NA
velb9ptf048k47Loc7t9	CUST_29696_PI429715507	#NA
velb9ptf048k47Loc8t9	CUST_29702_PI429715507	#NA
velb9ptf048k87Loc11t2	CUST_29658_PI429715507	#NA
velb9ptf049k37Loc72t15	CUST_29856_PI429715507	#NA
velb9ptf049k47Loc52t1	CUST_29832_PI429715507	#NA
velb9ptf049k77Loc2t6	CUST_29780_PI429715507	#NA
velb9ptf050k23Loc1t80	CUST_150949_PI429715507	#NA
velb9ptf050k27Loc1t52	CUST_30126_PI429715507	#NA
velb9ptf050k37Loc43t4	CUST_30123_PI429715507	#NA
velb9ptf050k87Loc15t1	CUST_30029_PI429715507	#NA
velb9ptf050k97Loc55t1	CUST_30023_PI429715507	#NA
velb9ptf051k57Loc1t36	CUST_30203_PI429715507	#NA
velb9ptf052k37Loc30t4	CUST_30428_PI429715507	#NA
velb9ptf052k47Loc23t13	CUST_30400_PI429715507	#NA
velb9ptf054k23Loc8t51	CUST_30701_PI429715507	#NA
velb9ptf054k27Loc2t2	CUST_30673_PI429715507	#NA
velb9ptf054k37Loc14t12	CUST_30659_PI429715507	#NA
velb9ptf054k37Loc6t11	CUST_30645_PI429715507	#NA
velb9ptf054k87Loc114t1	CUST_150996_PI429715507	#NA
velb9ptf055k77Loc11t7	CUST_30745_PI429715507	#NA
velb9ptf056k23Loc17t4	CUST_31028_PI429715507	#NA
velb9ptf056k47Loc4t1	CUST_30959_PI429715507	#NA
velb9ptf056k87Loc42t1	CUST_30901_PI429715507	#NA
velb9ptf057k47Loc162t1	CUST_151025_PI429715507	#NA
velb9ptf057k47Loc39t5	CUST_31142_PI429715507	#NA
velb9ptf057k47Loc45t1	CUST_31147_PI429715507	#NA
velb9ptf057k57Loc9t3	CUST_31099_PI429715507	#NA
velb9ptf057k87Loc1t1	CUST_31052_PI429715507	#NA
velb9ptf058k77Loc169t1	CUST_31221_PI429715507	#NA
velb9ptf059k37Loc20t6	CUST_31369_PI429715507	#NA
velb9ptf059k47Loc21t6	CUST_31356_PI429715507	#NA
velb9ptf060k23Loc1t321	CUST_31765_PI429715507	#NA
velb9ptf060k77Loc32t1	CUST_31608_PI429715507	#NA
velb9ptf060k87Loc16t1	CUST_31568_PI429715507	#NA
velb9ptf061k23Loc22t5	CUST_32001_PI429715507	#NA
velb9ptf061k97Loc4t1	CUST_31804_PI429715507	#NA
velb9ptf062k23Loc115t1	CUST_151233_PI429715507	#NA
velb9ptf063k47Loc244t1	CUST_151250_PI429715507	#NA
velb9ptf063k57Loc18t4	CUST_32145_PI429715507	#NA
velb9ptf064k23Loc11t5	CUST_32309_PI429715507	#NA
velb9ptf064k23Loc145t1	CUST_32325_PI429715507	#NA
velb9ptf064k27Loc18t5	CUST_32285_PI429715507	#NA
velb9ptf064k27Loc2t44	CUST_32283_PI429715507	#NA
velb9ptf064k37Loc17t6	CUST_32273_PI429715507	#NA
velb9ptf064k57Loc170t1	CUST_32244_PI429715507	#NA
velb9ptf064k97Loc34t1	CUST_32221_PI429715507	#NA
velb9ptf065k37Loc39t9	CUST_32395_PI429715507	#NA
velb9ptf065k47Loc70t1	CUST_32370_PI429715507	#NA
velb9ptf066k23Loc3t46	CUST_32544_PI429715507	#NA
velb9ptf066k27Loc17t7	CUST_32536_PI429715507	#NA
velb9ptf066k57Loc39t5	CUST_32483_PI429715507	#NA
velb9ptf066k67Loc14t2	CUST_32451_PI429715507	#NA
velb9ptf067k47Loc69t2	CUST_32618_PI429715507	#NA
velb9ptf068k47Loc6t1	CUST_32726_PI429715507	#NA
velb9ptf068k57Loc38t9	CUST_32719_PI429715507	#NA
velb9ptf068k77Loc29t1	CUST_32700_PI429715507	#NA
velb9ptf069k67Loc67t1	CUST_32830_PI429715507	#NA
velb9ptf069k87Loc3t4	CUST_32755_PI429715507	#NA
velb9ptf070k27Loc7t1	CUST_33257_PI429715507	#NA
velb9ptf070k57Loc13t2	CUST_33161_PI429715507	#NA
velb9ptf070k97Loc7t1	CUST_33066_PI429715507	#NA
velb9ptf071k23Loc1t65	CUST_151497_PI429715507	#NA
velb9ptf071k23Loc87t5	CUST_33455_PI429715507	#NA
velb9ptf071k27Loc53t1	CUST_151494_PI429715507	#NA
velb9ptf071k37Loc55t5	CUST_33388_PI429715507	#NA
velb9ptf071k57Loc15t4	CUST_33340_PI429715507	#NA
velb9ptf071k77Loc12t1	CUST_33319_PI429715507	#NA
velb9ptf072k23Loc13t8	CUST_33595_PI429715507	#NA
velb9ptf072k57Loc29t5	CUST_33509_PI429715507	#NA
velb9ptf072k67Loc17t1	CUST_33481_PI429715507	#NA
velb9ptf073k47Loc4t4	CUST_33647_PI429715507	#NA
velb9ptf073k47Loc88t8	CUST_151541_PI429715507	#NA
velb9ptf073k57Loc22t1	CUST_33638_PI429715507	#NA
velb9ptf074k23Loc7t79	CUST_33828_PI429715507	#NA
velb9ptf074k47Loc12t5	CUST_33783_PI429715507	#NA
velb9ptf075k47Loc44t5	CUST_33923_PI429715507	#NA
velb9ptf075k57Loc5t1	CUST_33904_PI429715507	#NA
velb9ptf075k77Loc58t1	CUST_33883_PI429715507	#NA
velb9ptf075k97Loc17t1	CUST_33844_PI429715507	#NA
velb9ptf076k67Loc11t1	CUST_34048_PI429715507	#NA
velb9ptf076k87Loc44t1	CUST_34015_PI429715507	#NA
velb9ptf077k23Loc14t38	CUST_34417_PI429715507	#NA
velb9ptf077k47Loc3t9	CUST_34270_PI429715507	#NA
velb9ptf077k47Loc9t2	CUST_34289_PI429715507	#NA
velb9ptf077k57Loc7t3	CUST_34241_PI429715507	#NA
velb9ptf077k67Loc15t4	CUST_34206_PI429715507	#NA
velb9ptf077k77Loc17t1	CUST_34174_PI429715507	#NA
velb9ptf077k77Loc30t1	CUST_34182_PI429715507	#NA
velb9ptf077k97Loc13t1	CUST_34145_PI429715507	#NA
velb9ptf078k23Loc1t412	CUST_34604_PI429715507	#NA
velb9ptf078k57Loc34t2	CUST_34543_PI429715507	#NA
velb9ptf078k97Loc28t1	CUST_34448_PI429715507	#NA
velb9ptf081k23Loc1t354	CUST_34929_PI429715507	#NA
velb9ptf081k27Loc22t8	CUST_34912_PI429715507	#NA
velb9ptf081k27Loc35t8	CUST_34920_PI429715507	#NA
velb9ptf081k57Loc77t1	CUST_34866_PI429715507	#NA
velb9ptf082k47Loc1t5	CUST_35019_PI429715507	#NA
velb9ptf084k37Loc10t3	CUST_35306_PI429715507	#NA
velb9ptf084k37Loc38t11	CUST_35317_PI429715507	#NA
velb9ptf085k37Loc44t7	CUST_35447_PI429715507	#NA
velb9ptf085k87Loc20t1	CUST_35383_PI429715507	#NA
velb9ptf085k87Loc6t1	CUST_35378_PI429715507	#NA
velb9ptf086k23Loc8t1	CUST_35564_PI429715507	#NA
velb9ptf086k37Loc19t6	CUST_35548_PI429715507	#NA
velb9ptf086k47Loc25t1	CUST_35527_PI429715507	#NA
velb9ptf086k67Loc48t1	CUST_35505_PI429715507	#NA
velb9ptf086k97Loc29t1	CUST_35473_PI429715507	#NA
velb9ptf087k23Loc118t1	CUST_151946_PI429715507	#NA
velb9ptf087k77Loc7t1	CUST_35594_PI429715507	#NA
velb9ptf087k87Loc121t1	CUST_151908_PI429715507	#NA
velb9ptf088k67Loc12t1	CUST_35683_PI429715507	#NA
velb9ptf088k87Loc17t3	CUST_35671_PI429715507	#NA
velb9ptf088k97Loc2t1	CUST_35652_PI429715507	#NA
velb9ptf088k97Loc52t1	CUST_35660_PI429715507	#NA
velb9ptf089k67Loc11t3	CUST_35787_PI429715507	#NA
velb9ptf089k97Loc32t1	CUST_35771_PI429715507	#NA
velb9ptf090k47Loc34t2	CUST_36024_PI429715507	#NA
velb9ptf090k97Loc11t1	CUST_35977_PI429715507	#NA
velb9ptf091k67Loc28t2	CUST_36126_PI429715507	#NA
velb9ptf091k97Loc42t1	CUST_36068_PI429715507	#NA
velb9ptf091k97Loc8t1	CUST_36065_PI429715507	#NA
velb9ptf092k23Loc194t1	CUST_152099_PI429715507	#NA
velb9ptf092k77Loc49t1	CUST_36229_PI429715507	#NA
velb9ptf094k37Loc153t1	CUST_152126_PI429715507	#NA
velb9ptf095k27Loc79t1	CUST_36771_PI429715507	#NA
velb9ptf095k57Loc15t33	CUST_36601_PI429715507	#NA
velb9ptf095k57Loc60t1	CUST_36643_PI429715507	#NA
velb9ptf095k87Loc62t1	CUST_36576_PI429715507	#NA
velb9ptf096k23Loc1t70	CUST_36827_PI429715507	#NA
velb9ptf096k27Loc16t3	CUST_36820_PI429715507	#NA
velb9ptf096k97Loc9t1	CUST_36790_PI429715507	#NA
velb9ptf097k47Loc27t1	CUST_40188_PI429715507	#NA
velb9ptf097k47Loc4t5	CUST_40176_PI429715507	#NA
velb9ptf097k57Loc137t1	CUST_152767_PI429715507	#NA
velb9ptf097k77Loc36t4	CUST_40150_PI429715507	#NA
velb9ptf099k47Loc3t8	CUST_40361_PI429715507	#NA
velb9ptf099k47Loc5t1	CUST_40366_PI429715507	#NA
velb9ptf099k77Loc42t1	CUST_40336_PI429715507	#NA
velb9ptf099k87Loc30t1	CUST_40324_PI429715507	#NA
velb9ptf099k87Loc5t1	CUST_40315_PI429715507	#NA
velb9ptf100k57Loc16t1	CUST_36869_PI429715507	#NA
velb9ptf101k27Loc5t10	CUST_37030_PI429715507	#NA
velb9ptf101k37Loc1t5	CUST_37010_PI429715507	#NA
velb9ptf101k67Loc5t4	CUST_36951_PI429715507	#NA
velb9ptf101k67Loc9t2	CUST_36959_PI429715507	#NA
velb9ptf102k47Loc30t1	CUST_37131_PI429715507	#NA
velb9ptf102k57Loc16t2	CUST_37119_PI429715507	#NA
velb9ptf102k67Loc28t2	CUST_37104_PI429715507	#NA
velb9ptf102k97Loc1t1	CUST_37070_PI429715507	#NA
velb9ptf103k27Loc13t23	CUST_37279_PI429715507	#NA
velb9ptf103k47Loc221t1	CUST_37252_PI429715507	#NA
velb9ptf104k37Loc131t1	CUST_152261_PI429715507	#NA
velb9ptf104k47Loc1t9	CUST_37385_PI429715507	#NA
velb9ptf104k57Loc4t1	CUST_37373_PI429715507	#NA
velb9ptf104k87Loc41t6	CUST_37346_PI429715507	#NA
velb9ptf105k57Loc24t10	CUST_37506_PI429715507	#NA
velb9ptf105k97Loc9t1	CUST_37473_PI429715507	#NA
velb9ptf106k47Loc2t1	CUST_37590_PI429715507	#NA
velb9ptf106k57Loc13t8	CUST_37579_PI429715507	#NA
velb9ptf107k27Loc10t12	CUST_37689_PI429715507	#NA
velb9ptf107k37Loc9t1	CUST_37668_PI429715507	#NA
velb9ptf108k27Loc1t35	CUST_37788_PI429715507	#NA
velb9ptf108k47Loc121t1	CUST_152350_PI429715507	#NA
velb9ptf108k87Loc10t2	CUST_37709_PI429715507	#NA
velb9ptf109k67Loc20t1	CUST_37884_PI429715507	#NA
velb9ptf109k77Loc13t1	CUST_37874_PI429715507	#NA
velb9ptf109k77Loc7t1	CUST_37871_PI429715507	#NA
velb9ptf109k87Loc119t1	CUST_152365_PI429715507	#NA
velb9ptf109k97Loc17t1	CUST_37853_PI429715507	#NA
velb9ptf110k23Loc1t149	CUST_38108_PI429715507	#NA
velb9ptf112k97Loc25t1	CUST_38215_PI429715507	#NA
velb9ptf113k23Loc2t104	CUST_152465_PI429715507	#NA
velb9ptf113k27Loc26t10	CUST_38517_PI429715507	#NA
velb9ptf113k67Loc47t1	CUST_38423_PI429715507	#NA
velb9ptf113k87Loc6t4	CUST_38358_PI429715507	#NA
velb9ptf114k23Loc2t227	CUST_38761_PI429715507	#NA
velb9ptf114k27Loc98t6	CUST_38746_PI429715507	#NA
velb9ptf118k27Loc110t1	CUST_152596_PI429715507	#NA
velb9ptf118k37Loc42t11	CUST_152584_PI429715507	#NA
velb9ptf118k47Loc32t3	CUST_39086_PI429715507	#NA
velb9ptf119k37Loc1t72	CUST_39217_PI429715507	#NA
velb9ptf119k57Loc7t2	CUST_39189_PI429715507	#NA
velb9ptf120k23Loc1t62	CUST_39427_PI429715507	#NA
velb9ptf120k67Loc137t1	CUST_152625_PI429715507	#NA
velb9ptf121k23Loc2t30	CUST_39550_PI429715507	#NA
velb9ptf121k37Loc14t6	CUST_39516_PI429715507	#NA
velb9ptf121k47Loc29t1	CUST_39503_PI429715507	#NA
velb9ptf121k67Loc14t1	CUST_39462_PI429715507	#NA
velb9ptf121k97Loc3t2	CUST_39452_PI429715507	#NA
velb9ptf122k23Loc3t20	CUST_39599_PI429715507	#NA
velb9ptf122k57Loc7t2	CUST_39583_PI429715507	#NA
velb9ptf123k37Loc4t3	CUST_39664_PI429715507	#NA
velb9ptf125k23Loc3t27	CUST_39761_PI429715507	#NA
velb9ptf125k47Loc6t17	CUST_39749_PI429715507	#NA
velb9ptf125k97Loc4t1	CUST_39743_PI429715507	#NA
velb9ptf126k23Loc52t1	CUST_39886_PI429715507	#NA
velb9ptf126k27Loc2t17	CUST_39844_PI429715507	#NA
velb9ptf126k87Loc30t1	CUST_39778_PI429715507	#NA
velb9ptf127k37Loc13t4	CUST_39969_PI429715507	#NA
velb9ptf127k47Loc24t4	CUST_39958_PI429715507	#NA
velb9ptf127k87Loc26t2	CUST_39903_PI429715507	#NA
velb9ptf128k23Loc3t9	CUST_40115_PI429715507	#NA
velb9ptf128k23Loc4t47	CUST_40118_PI429715507	#NA
velb9ptf128k47Loc27t2	CUST_40088_PI429715507	#NA
velb9ptf128k47Loc27t6	CUST_40089_PI429715507	#NA
velb9ptf128k97Loc3t1	CUST_40032_PI429715507	#NA
velb9ptf129k23Loc8t3	CUST_40508_PI429715507	#NA
velb9ptf129k37Loc12t5	CUST_40497_PI429715507	#NA
velb9ptf129k67Loc10t1	CUST_40444_PI429715507	#NA
velb9ptf129k67Loc19t1	CUST_40450_PI429715507	#NA
velb9ptf129k67Loc3t1	CUST_40440_PI429715507	#NA
velb9ptf129k87Loc32t1	CUST_40424_PI429715507	#NA
velb9ptf131k47Loc83t1	CUST_40636_PI429715507	#NA
velb9ptf133k23Loc47t1	CUST_40799_PI429715507	#NA
velb9ptf133k47Loc69t1	CUST_152937_PI429715507	#NA
velb9ptf134k57Loc29t10	CUST_40827_PI429715507	#NA
velb9ptf134k67Loc56t1	CUST_152950_PI429715507	#NA
velb9ptf135k37Loc48t10	CUST_152984_PI429715507	#NA
velb9ptf135k77Loc9t1	CUST_40860_PI429715507	#NA
velb9ptf135k97Loc2t1	CUST_40856_PI429715507	#NA
velb9ptf136k87Loc8t3	CUST_40884_PI429715507	#NA
velb9ptf138k23Loc5t56	CUST_153073_PI429715507	#NA
velb9ptf138k27Loc26t6	CUST_41102_PI429715507	#NA
velb9ptf138k47Loc18t15	CUST_41073_PI429715507	#NA
velb9ptf138k87Loc1t2	CUST_41033_PI429715507	#NA
velb9ptf139k27Loc10t8	CUST_41189_PI429715507	#NA
velb9ptf139k77Loc16t1	CUST_41138_PI429715507	#NA
velb9ptf140k37Loc30t1	CUST_41342_PI429715507	#NA
velb9ptf140k37Loc41t1	CUST_41344_PI429715507	#NA
velb9ptf141k67Loc18t1	CUST_41380_PI429715507	#NA
velb9ptf141k77Loc81t1	CUST_153121_PI429715507	#NA
velb9ptf142k23Loc19t9	CUST_41572_PI429715507	#NA
velb9ptf142k47Loc41t8	CUST_41501_PI429715507	#NA
velb9ptf142k57Loc41t9	CUST_41470_PI429715507	#NA
velb9ptf143k57Loc27t2	CUST_41612_PI429715507	#NA
velb9ptf143k57Loc8t2	CUST_41610_PI429715507	#NA
velb9ptf144k23Loc14t9	CUST_41707_PI429715507	#NA
velb9ptf144k37Loc45t2	CUST_41689_PI429715507	#NA
velb9ptf145k23Loc1t2	CUST_41803_PI429715507	#NA
velb9ptf145k27Loc5t17	CUST_41786_PI429715507	#NA
velb9ptf145k37Loc97t1	CUST_41776_PI429715507	#NA
velb9ptf145k77Loc8t1	CUST_41733_PI429715507	#NA
velb9ptf145k87Loc21t1	CUST_41713_PI429715507	#NA
velb9ptf146k23Loc10t3	CUST_41912_PI429715507	#NA
velb9ptf146k23Loc49t1	CUST_41917_PI429715507	#NA
velb9ptf146k37Loc13t8	CUST_41883_PI429715507	#NA
velb9ptf147k37Loc2t28	CUST_41966_PI429715507	#NA
velb9ptf147k47Loc23t1	CUST_41955_PI429715507	#NA
velb9ptf147k69Loc44t3	CUST_42007_PI429715507	#NA
velb9ptf147k69Loc5t1	CUST_41995_PI429715507	#NA
velb9ptf149k37Loc4t11	CUST_153249_PI429715507	#NA
velb9ptf150k97Loc15t1	CUST_42162_PI429715507	#NA
velb9ptf150k97Loc2t3	CUST_42159_PI429715507	#NA
velb9ptf152k23Loc3t28	CUST_42265_PI429715507	#NA
velb9ptf154k27Loc1t103	CUST_42368_PI429715507	#NA
velb9ptf156k27Loc17t2	CUST_42460_PI429715507	#NA
velb9ptf157k57Loc1t2	CUST_42465_PI429715507	#NA
velb9ptf160k67Loc19t60	CUST_42532_PI429715507	#NA
velb9ptf160k77Loc37t1	CUST_42528_PI429715507	#NA
velb9ptf160k87Loc25t1	CUST_153327_PI429715507	#NA
velb9ptf160k97Loc25t1	CUST_42498_PI429715507	#NA
velb9ptf162k67Loc6t3	CUST_42720_PI429715507	#NA
velb9ptf165k87Loc2t1	CUST_42792_PI429715507	#NA
velb9ptf166k23Loc3t27	CUST_42897_PI429715507	#NA
velb9ptf166k47Loc18t23	CUST_42850_PI429715507	#NA
velb9ptf166k57Loc9t6	CUST_42837_PI429715507	#NA
velb9ptf167k23Loc5t6	CUST_43055_PI429715507	#NA
velb9ptf170k67Loc6t7	CUST_43149_PI429715507	#NA
velb9ptf170k87Loc8t1	CUST_43142_PI429715507	#NA
velb9ptf171k27Loc10t1	CUST_43262_PI429715507	#NA
velb9ptf171k97Loc14t1	CUST_43205_PI429715507	#NA
velb9ptf172k87Loc5t1	CUST_43281_PI429715507	#NA
velb9ptf173k47Loc9t1	CUST_43322_PI429715507	#NA
velb9ptf175k37Loc31t3	CUST_43409_PI429715507	#NA
velb9ptf177k67Loc1t6	CUST_43549_PI429715507	#NA
velb9ptf179k37Loc19t3	CUST_43684_PI429715507	#NA
velb9ptf183k37Loc1t18	CUST_43821_PI429715507	#NA
velb9ptf183k67Loc18t2	CUST_43810_PI429715507	#NA
velb9ptf185k23Loc102t2	CUST_43970_PI429715507	#NA
velb9ptf185k23Loc1t210	CUST_43939_PI429715507	#NA
velb9ptf185k57Loc11t13	CUST_43864_PI429715507	#NA
velb9ptf185k87Loc19t2	CUST_43852_PI429715507	#NA
velb9ptf187k27Loc69t1	CUST_153676_PI429715507	#NA
velb9ptf188k27Loc56t1	CUST_153681_PI429715507	#NA
velb9ptf190k23Loc37t1	CUST_153706_PI429715507	#NA
velb9ptf191k23Loc9t1	CUST_44259_PI429715507	#NA
velb9ptf191k47Loc7t4	CUST_44221_PI429715507	#NA
velb9ptf192k47Loc23t2	CUST_44321_PI429715507	#NA
velb9ptf192k47Loc48t1	CUST_153731_PI429715507	#NA
velb9ptf192k77Loc2t3	CUST_44293_PI429715507	#NA
velb9ptf193k37Loc12t9	CUST_44417_PI429715507	#NA
velb9ptf194k67Loc28t1	CUST_44459_PI429715507	#NA
velb9ptf194k87Loc10t3	CUST_44447_PI429715507	#NA
velb9ptf198k97Loc5t1	CUST_44599_PI429715507	#NA
velb9ptf200k87Loc18t1	CUST_44719_PI429715507	#NA
velb9ptf201k67Loc7t3	CUST_44802_PI429715507	#NA
velb9ptf203k37Loc2t4	CUST_44972_PI429715507	#NA
velb9ptf203k47Loc7t12	CUST_44964_PI429715507	#NA
velb9ptf203k97Loc39t1	CUST_153846_PI429715507	#NA
velb9ptf205k23Loc79t1	CUST_45181_PI429715507	#NA
velb9ptf205k47Loc25t14	CUST_45135_PI429715507	#NA
velb9ptf205k47Loc60t2	CUST_45143_PI429715507	#NA
velb9ptf206k97Loc3t1	CUST_45183_PI429715507	#NA
velb9ptf209k47Loc12t9	CUST_45297_PI429715507	#NA
velb9ptf210k97Loc6t1	CUST_45338_PI429715507	#NA
velb9ptf213k97Loc2t1	CUST_45504_PI429715507	#NA
velb9ptf215k37Loc16t12	CUST_45741_PI429715507	#NA
velb9ptf215k37Loc200t1	CUST_45763_PI429715507	#NA
velb9ptf215k47Loc30t1	CUST_45729_PI429715507	#NA
velb9ptf216k57Loc25t1	CUST_45810_PI429715507	#NA
velb9ptf217k47Loc38t1	CUST_45911_PI429715507	#NA
velb9ptf217k77Loc4t1	CUST_45893_PI429715507	#NA
velb9ptf218k37Loc102t1	CUST_154045_PI429715507	#NA
velb9ptf220k67Loc33t1	CUST_46249_PI429715507	#NA
velb9ptf221k47Loc25t1	CUST_46438_PI429715507	#NA
velb9ptf221k77Loc22t2	CUST_46392_PI429715507	#NA
velb9ptf222k23Loc18t5	CUST_46654_PI429715507	#NA
velb9ptf222k23Loc8t1	CUST_46651_PI429715507	#NA
velb9ptf222k37Loc23t4	CUST_46615_PI429715507	#NA
velb9ptf222k77Loc47t1	CUST_46544_PI429715507	#NA
velb9ptf222k97Loc20t1	CUST_46513_PI429715507	#NA
velb9ptf223k27Loc39t8	CUST_46806_PI429715507	#NA
velb9ptf224k57Loc9t3	CUST_46861_PI429715507	#NA
velb9ptf225k67Loc27t6	CUST_47035_PI429715507	#NA
velb9ptf226k23Loc71t1	CUST_47339_PI429715507	#NA
velb9ptf226k87Loc46t1	CUST_47205_PI429715507	#NA
velb9ptf227k23Loc212t1	CUST_47599_PI429715507	#NA
velb9ptf227k57Loc26t1	CUST_47424_PI429715507	#NA
velb9ptf227k87Loc34t1	CUST_47374_PI429715507	#NA
velb9ptf228k23Loc111t1	CUST_47779_PI429715507	#NA
velb9ptf228k23Loc236t1	CUST_47786_PI429715507	#NA
velb9ptf228k47Loc39t2	CUST_47685_PI429715507	#NA
velb9ptf229k23Loc36t4	CUST_48063_PI429715507	#NA
velb9ptf229k23Loc98t1	CUST_48116_PI429715507	#NA
velb9ptf229k27Loc20t9	CUST_48000_PI429715507	#NA
velb9ptf229k27Loc73t3	CUST_48028_PI429715507	#NA
velb9ptf229k37Loc81t1	CUST_47968_PI429715507	#NA
velb9ptf229k47Loc28t2	CUST_47909_PI429715507	#NA
velb9ptf229k77Loc17t1	CUST_47809_PI429715507	#NA
velb9ptf229k77Loc4t2	CUST_47805_PI429715507	#NA
velb9ptf229k97Loc44t1	CUST_47795_PI429715507	#NA
velb9ptf230k23Loc16t2	CUST_48471_PI429715507	#NA
velb9ptf230k23Loc34t1	CUST_48495_PI429715507	#NA
velb9ptf230k23Loc5t10	CUST_48458_PI429715507	#NA
velb9ptf230k23Loc84t2	CUST_48535_PI429715507	#NA
velb9ptf230k57Loc196t1	CUST_48262_PI429715507	#NA
velb9ptf230k77Loc22t1	CUST_48161_PI429715507	#NA
velb9ptf230k77Loc46t1	CUST_48169_PI429715507	#NA
velb9ptf231k23Loc3t8	CUST_48942_PI429715507	#NA
velb9ptf231k23Loc51t1	CUST_48953_PI429715507	#NA
velb9ptf231k27Loc68t1	CUST_48904_PI429715507	#NA
velb9ptf231k37Loc42t2	CUST_48803_PI429715507	#NA
velb9ptf231k47Loc106t1	CUST_48752_PI429715507	#NA
velb9ptf231k47Loc119t1	CUST_48762_PI429715507	#NA
velb9ptf231k67Loc25t2	CUST_48631_PI429715507	#NA
velb9ptf231k77Loc28t3	CUST_48596_PI429715507	#NA
velb9ptf231k77Loc56t1	CUST_48614_PI429715507	#NA
velb9ptf232k23Loc11t1	CUST_49384_PI429715507	#NA
velb9ptf232k23Loc85t1	CUST_49449_PI429715507	#NA
velb9ptf232k37Loc102t1	CUST_49254_PI429715507	#NA
velb9ptf232k37Loc30t7	CUST_49217_PI429715507	#NA
velb9ptf232k47Loc19t5	CUST_49171_PI429715507	#NA
velb9ptf232k67Loc11t1	CUST_49081_PI429715507	#NA
velb9ptf232k87Loc66t1	CUST_49025_PI429715507	#NA
velb9ptf233k23Loc1t156	CUST_49940_PI429715507	#NA
velb9ptf233k23Loc90t2	CUST_49973_PI429715507	#NA
velb9ptf233k27Loc117t2	CUST_49921_PI429715507	#NA
velb9ptf233k37Loc137t7	CUST_49856_PI429715507	#NA
velb9ptf233k47Loc156t1	CUST_49802_PI429715507	#NA
velb9ptf233k47Loc81t8	CUST_49760_PI429715507	#NA
velb9ptf233k77Loc13t1	CUST_49582_PI429715507	#NA
velb9ptf233k77Loc244t1	CUST_154228_PI429715507	#NA
velb9ptf233k77Loc66t1	CUST_49608_PI429715507	#NA
velb9ptf233k77Loc72t1	CUST_49610_PI429715507	#NA
velb9ptf234k23Loc111t1	CUST_50529_PI429715507	#NA
velb9ptf234k23Loc41t1	CUST_50490_PI429715507	#NA
velb9ptf234k37Loc21t2	CUST_50320_PI429715507	#NA
velb9ptf234k37Loc63t5	CUST_50339_PI429715507	#NA
velb9ptf234k37Loc88t1	CUST_50351_PI429715507	#NA
velb9ptf234k47Loc144t1	CUST_50285_PI429715507	#NA
velb9ptf234k47Loc3t1	CUST_50215_PI429715507	#NA
velb9ptf234k67Loc101t1	CUST_50140_PI429715507	#NA
velb9ptf234k67Loc224t1	CUST_50159_PI429715507	#NA
velb9ptf234k87Loc44t1	CUST_50066_PI429715507	#NA
velb9ptf234k97Loc24t1	CUST_50042_PI429715507	#NA
velb9ptf235k23Loc71t1	CUST_50692_PI429715507	#NA
velb9ptf235k47Loc57t2	CUST_50659_PI429715507	#NA
velb9ptr001k77Loc48t2	CUST_50731_PI429715507	#NA
velb9ptr002k37Loc65t1	CUST_154350_PI429715507	#NA
velb9ptr002k87Loc15t1	CUST_51936_PI429715507	#NA
velb9ptr002k87Loc41t1	CUST_51940_PI429715507	#NA
velb9ptr003k67Loc202t1	CUST_53701_PI429715507	#NA
velb9ptr003k87Loc16t2	CUST_53683_PI429715507	#NA
velb9ptr004k23Loc28t8	CUST_55308_PI429715507	#NA
velb9ptr004k37Loc1t33	CUST_55267_PI429715507	#NA
velb9ptr005k57Loc3t1	CUST_56627_PI429715507	#NA
velb9ptr005k77Loc134t1	CUST_56610_PI429715507	#NA
velb9ptr005k87Loc1t4	CUST_56585_PI429715507	#NA
velb9ptr007k37Loc66t1	CUST_59480_PI429715507	#NA
velb9ptr008k23Loc95t1	CUST_61175_PI429715507	#NA
velb9ptr008k57Loc10t6	CUST_61042_PI429715507	#NA
velb9ptr008k77Loc39t1	CUST_61020_PI429715507	#NA
velb9ptr008k97Loc20t1	CUST_61008_PI429715507	#NA
velb9ptr009k37Loc10t10	CUST_62752_PI429715507	#NA
velb9ptr012k67Loc30t12	CUST_50993_PI429715507	#NA
velb9ptr012k77Loc24t2	CUST_50979_PI429715507	#NA
velb9ptr012k87Loc8t2	CUST_50954_PI429715507	#NA
velb9ptr013k23Loc1t63	CUST_51164_PI429715507	#NA
velb9ptr013k27Loc32t4	CUST_154299_PI429715507	#NA
velb9ptr013k67Loc25t1	CUST_51107_PI429715507	#NA
velb9ptr014k47Loc4t6	CUST_51218_PI429715507	#NA
velb9ptr015k23Loc67t1	CUST_51342_PI429715507	#NA
velb9ptr015k67Loc236t1	CUST_51288_PI429715507	#NA
velb9ptr016k67Loc214t1	CUST_51390_PI429715507	#NA
velb9ptr017k23Loc11t23	CUST_51581_PI429715507	#NA
velb9ptr017k27Loc61t4	CUST_51557_PI429715507	#NA
velb9ptr017k47Loc15t18	CUST_51529_PI429715507	#NA
velb9ptr017k47Loc80t3	CUST_51538_PI429715507	#NA
velb9ptr017k57Loc146t5	CUST_51524_PI429715507	#NA
velb9ptr017k77Loc56t1	CUST_51472_PI429715507	#NA
velb9ptr018k23Loc2t86	CUST_51699_PI429715507	#NA
velb9ptr018k23Loc2t88	CUST_51702_PI429715507	#NA
velb9ptr018k27Loc10t11	CUST_51688_PI429715507	#NA
velb9ptr018k27Loc6t20	CUST_51676_PI429715507	#NA
velb9ptr018k97Loc127t1	CUST_51602_PI429715507	#NA
velb9ptr020k97Loc31t1	CUST_52040_PI429715507	#NA
velb9ptr021k23Loc1t392	CUST_52391_PI429715507	#NA
velb9ptr021k57Loc59t4	CUST_52286_PI429715507	#NA
velb9ptr021k87Loc134t1	CUST_52218_PI429715507	#NA
velb9ptr022k23Loc1t5	CUST_52513_PI429715507	#NA
velb9ptr022k23Loc6t2	CUST_52518_PI429715507	#NA
velb9ptr022k37Loc27t12	CUST_52482_PI429715507	#NA
velb9ptr022k47Loc58t4	CUST_52462_PI429715507	#NA
velb9ptr022k67Loc42t2	CUST_52432_PI429715507	#NA
velb9ptr022k97Loc47t1	CUST_52411_PI429715507	#NA
velb9ptr023k47Loc19t22	CUST_52658_PI429715507	#NA
velb9ptr023k57Loc37t3	CUST_52634_PI429715507	#NA
velb9ptr023k87Loc192t1	CUST_52570_PI429715507	#NA
velb9ptr023k97Loc13t1	CUST_52548_PI429715507	#NA
velb9ptr023k97Loc94t1	CUST_52555_PI429715507	#NA
velb9ptr024k47Loc16t4	CUST_52768_PI429715507	#NA
velb9ptr025k27Loc37t9	CUST_53002_PI429715507	#NA
velb9ptr025k97Loc16t1	CUST_52838_PI429715507	#NA
velb9ptr025k97Loc79t1	CUST_52851_PI429715507	#NA
velb9ptr026k27Loc1t2	CUST_53220_PI429715507	#NA
velb9ptr026k47Loc89t1	CUST_53195_PI429715507	#NA
velb9ptr026k77Loc58t1	CUST_53087_PI429715507	#NA
velb9ptr027k57Loc22t5	CUST_53351_PI429715507	#NA
velb9ptr029k27Loc7t1	CUST_53608_PI429715507	#NA
velb9ptr029k27Loc90t5	CUST_53627_PI429715507	#NA
velb9ptr029k37Loc157t2	CUST_53589_PI429715507	#NA
velb9ptr029k67Loc23t1	CUST_53500_PI429715507	#NA
velb9ptr029k77Loc55t4	CUST_53490_PI429715507	#NA
velb9ptr030k27Loc65t1	CUST_53882_PI429715507	#NA
velb9ptr030k37Loc67t1	CUST_53854_PI429715507	#NA
velb9ptr030k67Loc173t1	CUST_53819_PI429715507	#NA
velb9ptr030k97Loc22t1	CUST_53789_PI429715507	#NA
velb9ptr030k97Loc4t1	CUST_53781_PI429715507	#NA
velb9ptr031k37Loc43t1	CUST_53995_PI429715507	#NA
velb9ptr031k67Loc88t2	CUST_53949_PI429715507	#NA
velb9ptr031k87Loc35t2	CUST_53930_PI429715507	#NA
velb9ptr034k27Loc1t536	CUST_54388_PI429715507	#NA
velb9ptr035k37Loc2t72	CUST_54503_PI429715507	#NA
velb9ptr035k67Loc21t1	CUST_54448_PI429715507	#NA
velb9ptr035k77Loc52t1	CUST_54438_PI429715507	#NA
velb9ptr036k47Loc21t10	CUST_54648_PI429715507	#NA
velb9ptr036k67Loc60t1	CUST_54623_PI429715507	#NA
velb9ptr036k97Loc49t1	CUST_54559_PI429715507	#NA
velb9ptr037k23Loc8t20	CUST_54903_PI429715507	#NA
velb9ptr037k77Loc108t1	CUST_54784_PI429715507	#NA
velb9ptr037k97Loc64t1	CUST_54749_PI429715507	#NA
velb9ptr037k97Loc97t1	CUST_54760_PI429715507	#NA
velb9ptr038k57Loc52t4	CUST_54956_PI429715507	#NA
velb9ptr039k67Loc3t3	CUST_55046_PI429715507	#NA
velb9ptr039k87Loc1t3	CUST_55026_PI429715507	#NA
velb9ptr040k29Loc1t234	CUST_55445_PI429715507	#NA
velb9ptr040k37Loc32t4	CUST_55415_PI429715507	#NA
velb9ptr041k23Loc27t2	CUST_154578_PI429715507	#NA
velb9ptr041k37Loc26t3	CUST_55538_PI429715507	#NA
velb9ptr041k87Loc119t1	CUST_55468_PI429715507	#NA
velb9ptr042k37Loc20t18	CUST_55690_PI429715507	#NA
velb9ptr042k67Loc115t1	CUST_55642_PI429715507	#NA
velb9ptr042k67Loc4t21	CUST_55629_PI429715507	#NA
velb9ptr043k47Loc21t3	CUST_55803_PI429715507	#NA
velb9ptr043k57Loc131t2	CUST_55795_PI429715507	#NA
velb9ptr043k87Loc63t1	CUST_154598_PI429715507	#NA
velb9ptr044k37Loc26t2	CUST_56027_PI429715507	#NA
velb9ptr044k97Loc12t1	CUST_55922_PI429715507	#NA
velb9ptr045k37Loc23t8	CUST_56104_PI429715507	#NA
velb9ptr046k23Loc15t4	CUST_56246_PI429715507	#NA
velb9ptr047k27Loc3t49	CUST_56351_PI429715507	#NA
velb9ptr047k47Loc35t3	CUST_56314_PI429715507	#NA
velb9ptr047k59Loc16t7	CUST_56363_PI429715507	#NA
velb9ptr047k67Loc1t2	CUST_56290_PI429715507	#NA
velb9ptr048k23Loc10t1	CUST_154671_PI429715507	#NA
velb9ptr048k37Loc139t1	CUST_56412_PI429715507	#NA
velb9ptr048k87Loc1t13	CUST_56375_PI429715507	#NA
velb9ptr049k27Loc11t1	CUST_56551_PI429715507	#NA
velb9ptr049k27Loc123t1	CUST_56559_PI429715507	#NA
velb9ptr049k57Loc4t3	CUST_56488_PI429715507	#NA
velb9ptr049k87Loc15t3	CUST_56426_PI429715507	#NA
velb9ptr051k25Loc10t7	CUST_56869_PI429715507	#NA
velb9ptr052k23Loc1t13	CUST_154728_PI429715507	#NA
velb9ptr052k23Loc35t1	CUST_56991_PI429715507	#NA
velb9ptr052k27Loc18t2	CUST_56972_PI429715507	#NA
velb9ptr052k47Loc31t2	CUST_56949_PI429715507	#NA
velb9ptr052k67Loc97t1	CUST_154713_PI429715507	#NA
velb9ptr053k23Loc2t13	CUST_57064_PI429715507	#NA
velb9ptr053k23Loc2t17	CUST_57071_PI429715507	#NA
velb9ptr053k47Loc21t7	CUST_57038_PI429715507	#NA
velb9ptr054k47Loc116t1	CUST_57161_PI429715507	#NA
velb9ptr054k57Loc238t1	CUST_57140_PI429715507	#NA
velb9ptr054k57Loc67t1	CUST_57124_PI429715507	#NA
velb9ptr054k77Loc80t1	CUST_57102_PI429715507	#NA
velb9ptr055k47Loc17t9	CUST_57310_PI429715507	#NA
velb9ptr055k57Loc159t1	CUST_57294_PI429715507	#NA
velb9ptr055k57Loc52t2	CUST_57278_PI429715507	#NA
velb9ptr055k67Loc198t1	CUST_57261_PI429715507	#NA
velb9ptr055k67Loc34t1	CUST_57251_PI429715507	#NA
velb9ptr056k37Loc5t12	CUST_57511_PI429715507	#NA
velb9ptr056k87Loc14t2	CUST_57394_PI429715507	#NA
velb9ptr057k23Loc1t42	CUST_57711_PI429715507	#NA
velb9ptr057k23Loc208t1	CUST_57732_PI429715507	#NA
velb9ptr057k27Loc63t4	CUST_57700_PI429715507	#NA
velb9ptr057k57Loc39t2	CUST_57655_PI429715507	#NA
velb9ptr057k67Loc12t1	CUST_57629_PI429715507	#NA
velb9ptr057k77Loc28t1	CUST_57616_PI429715507	#NA
velb9ptr058k23Loc10t11	CUST_57922_PI429715507	#NA
velb9ptr058k27Loc35t1	CUST_57898_PI429715507	#NA
velb9ptr058k47Loc4t12	CUST_57829_PI429715507	#NA
velb9ptr058k67Loc45t4	CUST_57778_PI429715507	#NA
velb9ptr059k37Loc32t8	CUST_58036_PI429715507	#NA
velb9ptr059k77Loc170t1	CUST_57972_PI429715507	#NA
velb9ptr059k77Loc28t1	CUST_57956_PI429715507	#NA
velb9ptr060k47Loc19t1	CUST_58261_PI429715507	#NA
velb9ptr063k23Loc13t5	CUST_58793_PI429715507	#NA
velb9ptr063k37Loc75t3	CUST_58757_PI429715507	#NA
velb9ptr063k47Loc35t2	CUST_58718_PI429715507	#NA
velb9ptr064k67Loc6t25	CUST_58807_PI429715507	#NA
velb9ptr065k27Loc10t2	CUST_58964_PI429715507	#NA
velb9ptr065k27Loc24t1	CUST_58971_PI429715507	#NA
velb9ptr065k57Loc4t1	CUST_58907_PI429715507	#NA
velb9ptr065k57Loc95t1	CUST_58912_PI429715507	#NA
velb9ptr065k67Loc26t5	CUST_58892_PI429715507	#NA
velb9ptr066k37Loc33t9	CUST_59071_PI429715507	#NA
velb9ptr066k37Loc6t12	CUST_59061_PI429715507	#NA
velb9ptr066k77Loc131t1	CUST_59011_PI429715507	#NA
velb9ptr066k87Loc180t1	CUST_58998_PI429715507	#NA
velb9ptr066k97Loc91t1	CUST_58982_PI429715507	#NA
velb9ptr067k27Loc48t4	CUST_59183_PI429715507	#NA
velb9ptr067k37Loc38t4	CUST_59165_PI429715507	#NA
velb9ptr067k87Loc9t1	CUST_59122_PI429715507	#NA
velb9ptr067k97Loc37t1	CUST_59114_PI429715507	#NA
velb9ptr068k97Loc77t1	CUST_59215_PI429715507	#NA
velb9ptr069k47Loc118t3	CUST_59348_PI429715507	#NA
velb9ptr069k47Loc118t4	CUST_59351_PI429715507	#NA
velb9ptr069k47Loc157t5	CUST_59360_PI429715507	#NA
velb9ptr069k57Loc71t1	CUST_59329_PI429715507	#NA
velb9ptr069k77Loc202t1	CUST_59301_PI429715507	#NA
velb9ptr070k23Loc1t498	CUST_59668_PI429715507	#NA
velb9ptr070k67Loc21t1	CUST_59575_PI429715507	#NA
velb9ptr070k97Loc84t2	CUST_59508_PI429715507	#NA
velb9ptr071k27Loc1t192	CUST_59803_PI429715507	#NA
velb9ptr071k37Loc17t7	CUST_59792_PI429715507	#NA
velb9ptr071k67Loc99t17	CUST_59733_PI429715507	#NA
velb9ptr071k77Loc31t3	CUST_59708_PI429715507	#NA
velb9ptr071k77Loc31t4	CUST_59709_PI429715507	#NA
velb9ptr071k97Loc57t1	CUST_59677_PI429715507	#NA
velb9ptr072k47Loc2t12	CUST_59953_PI429715507	#NA
velb9ptr072k67Loc202t1	CUST_59909_PI429715507	#NA
velb9ptr072k97Loc7t2	CUST_59844_PI429715507	#NA
velb9ptr073k23Loc58t3	CUST_60260_PI429715507	#NA
velb9ptr073k23Loc67t6	CUST_60263_PI429715507	#NA
velb9ptr073k37Loc47t2	CUST_60214_PI429715507	#NA
velb9ptr073k57Loc19t1	CUST_60178_PI429715507	#NA
velb9ptr073k67Loc31t4	CUST_60156_PI429715507	#NA
velb9ptr073k97Loc1t1	CUST_60103_PI429715507	#NA
velb9ptr074k23Loc6t7	CUST_154992_PI429715507	#NA
velb9ptr075k77Loc12t1	CUST_60325_PI429715507	#NA
velb9ptr076k87Loc29t1	CUST_60408_PI429715507	#NA
velb9ptr077k67Loc96t1	CUST_155014_PI429715507	#NA
velb9ptr077k77Loc128t2	CUST_60531_PI429715507	#NA
velb9ptr077k87Loc60t4	CUST_60502_PI429715507	#NA
velb9ptr078k87Loc159t1	CUST_60657_PI429715507	#NA
velb9ptr078k87Loc5t2	CUST_60654_PI429715507	#NA
velb9ptr079k37Loc26t8	CUST_60945_PI429715507	#NA
velb9ptr080k47Loc5t7	CUST_155065_PI429715507	#NA
velb9ptr080k67Loc40t3	CUST_61229_PI429715507	#NA
velb9ptr081k37Loc30t5	CUST_61499_PI429715507	#NA
velb9ptr081k97Loc41t1	CUST_61341_PI429715507	#NA
velb9ptr082k37Loc3t10	CUST_61592_PI429715507	#NA
velb9ptr083k67Loc72t1	CUST_61709_PI429715507	#NA
velb9ptr084k27Loc12t7	CUST_61870_PI429715507	#NA
velb9ptr084k47Loc42t1	CUST_61810_PI429715507	#NA
velb9ptr084k47Loc42t2	CUST_61812_PI429715507	#NA
velb9ptr084k67Loc20t4	CUST_61771_PI429715507	#NA
velb9ptr084k77Loc10t1	CUST_61753_PI429715507	#NA
velb9ptr085k27Loc181t1	CUST_62191_PI429715507	#NA
velb9ptr085k27Loc8t9	CUST_62155_PI429715507	#NA
velb9ptr085k57Loc6t8	CUST_62009_PI429715507	#NA
velb9ptr085k87Loc102t1	CUST_61927_PI429715507	#NA
velb9ptr085k87Loc98t1	CUST_61922_PI429715507	#NA
velb9ptr086k37Loc16t7	CUST_62324_PI429715507	#NA
velb9ptr086k97Loc12t1	CUST_62230_PI429715507	#NA
velb9ptr086k97Loc30t1	CUST_62237_PI429715507	#NA
velb9ptr087k27Loc4t17	CUST_62414_PI429715507	#NA
velb9ptr087k57Loc14t8	CUST_62392_PI429715507	#NA
velb9ptr088k97Loc12t1	CUST_62461_PI429715507	#NA
velb9ptr089k87Loc139t1	CUST_62603_PI429715507	#NA
velb9ptr089k97Loc110t1	CUST_62591_PI429715507	#NA
velb9ptr090k37Loc2t24	CUST_62832_PI429715507	#NA
velb9ptr090k57Loc1t2	CUST_62808_PI429715507	#NA
velb9ptr091k37Loc38t6	CUST_62922_PI429715507	#NA
velb9ptr091k67Loc102t1	CUST_62901_PI429715507	#NA
velb9ptr091k67Loc8t1	CUST_62896_PI429715507	#NA
velb9ptr091k97Loc7t1	CUST_62865_PI429715507	#NA
velb9ptr092k23Loc22t48	CUST_63104_PI429715507	#NA
velb9ptr092k37Loc7t8	CUST_63051_PI429715507	#NA
velb9ptr092k87Loc71t1	CUST_63001_PI429715507	#NA
velb9ptr094k47Loc4t12	CUST_63246_PI429715507	#NA
velb9ptr095k27Loc22t6	CUST_63387_PI429715507	#NA
velb9ptr095k57Loc18t1	CUST_63322_PI429715507	#NA
velb9ptr095k67Loc37t3	CUST_63303_PI429715507	#NA
velb9ptr096k37Loc23t10	CUST_63490_PI429715507	#NA
velb9ptr096k37Loc23t11	CUST_155198_PI429715507	#NA
velb9ptr096k37Loc23t8	CUST_63487_PI429715507	#NA
velb9ptr096k97Loc86t1	CUST_63425_PI429715507	#NA
velb9ptr097k27Loc7t12	CUST_66951_PI429715507	#NA
velb9ptr097k57Loc75t7	CUST_66921_PI429715507	#NA
velb9ptr099k23Loc14t2	CUST_67238_PI429715507	#NA
velb9ptr099k47Loc31t2	CUST_67178_PI429715507	#NA
velb9ptr099k69Loc98t1	CUST_67259_PI429715507	#NA
velb9ptr099k97Loc33t1	CUST_67112_PI429715507	#NA
velb9ptr099k97Loc69t1	CUST_67117_PI429715507	#NA
velb9ptr100k67Loc9t4	CUST_63582_PI429715507	#NA
velb9ptr101k37Loc126t4	CUST_63759_PI429715507	#NA
velb9ptr101k37Loc7t13	CUST_63749_PI429715507	#NA
velb9ptr102k37Loc41t8	CUST_63879_PI429715507	#NA
velb9ptr102k57Loc215t1	CUST_63844_PI429715507	#NA
velb9ptr103k57Loc72t1	CUST_63937_PI429715507	#NA
velb9ptr104k27Loc34t8	CUST_64090_PI429715507	#NA
velb9ptr104k37Loc14t9	CUST_64069_PI429715507	#NA
velb9ptr104k37Loc23t1	CUST_64073_PI429715507	#NA
velb9ptr104k57Loc37t2	CUST_64037_PI429715507	#NA
velb9ptr104k57Loc4t1	CUST_64029_PI429715507	#NA
velb9ptr104k87Loc63t1	CUST_63998_PI429715507	#NA
velb9ptr105k57Loc4t7	CUST_64138_PI429715507	#NA
velb9ptr106k23Loc6t7	CUST_64278_PI429715507	#NA
velb9ptr107k27Loc24t1	CUST_64423_PI429715507	#NA
velb9ptr107k37Loc149t1	CUST_155241_PI429715507	#NA
velb9ptr107k67Loc15t1	CUST_64341_PI429715507	#NA
velb9ptr107k97Loc3t1	CUST_64303_PI429715507	#NA
velb9ptr108k57Loc5t7	CUST_64512_PI429715507	#NA
velb9ptr108k87Loc38t1	CUST_64482_PI429715507	#NA
velb9ptr109k67Loc39t1	CUST_64614_PI429715507	#NA
velb9ptr109k97Loc48t1	CUST_64576_PI429715507	#NA
velb9ptr110k23Loc217t1	CUST_155289_PI429715507	#NA
velb9ptr110k57Loc73t3	CUST_64734_PI429715507	#NA
velb9ptr110k97Loc74t1	CUST_64697_PI429715507	#NA
velb9ptr111k57Loc100t1	CUST_64840_PI429715507	#NA
velb9ptr111k67Loc64t4	CUST_64813_PI429715507	#NA
velb9ptr111k77Loc78t2	CUST_64790_PI429715507	#NA
velb9ptr111k87Loc60t2	CUST_64777_PI429715507	#NA
velb9ptr112k23Loc42t10	CUST_65002_PI429715507	#NA
velb9ptr112k57Loc36t8	CUST_64928_PI429715507	#NA
velb9ptr112k77Loc180t1	CUST_64913_PI429715507	#NA
velb9ptr112k87Loc30t2	CUST_64904_PI429715507	#NA
velb9ptr113k37Loc17t2	CUST_65042_PI429715507	#NA
velb9ptr113k47Loc160t1	CUST_65035_PI429715507	#NA
velb9ptr113k77Loc105t1	CUST_65018_PI429715507	#NA
velb9ptr114k57Loc162t4	CUST_65147_PI429715507	#NA
velb9ptr115k27Loc51t2	CUST_65322_PI429715507	#NA
velb9ptr115k37Loc35t9	CUST_65315_PI429715507	#NA
velb9ptr117k37Loc11t1	CUST_65492_PI429715507	#NA
velb9ptr117k57Loc31t6	CUST_65481_PI429715507	#NA
velb9ptr117k57Loc48t1	CUST_155379_PI429715507	#NA
velb9ptr117k67Loc113t1	CUST_65470_PI429715507	#NA
velb9ptr117k77Loc9t1	CUST_65447_PI429715507	#NA
velb9ptr117k97Loc49t1	CUST_65434_PI429715507	#NA
velb9ptr119k23Loc54t5	CUST_65773_PI429715507	#NA
velb9ptr119k37Loc12t12	CUST_65718_PI429715507	#NA
velb9ptr119k57Loc16t2	CUST_65680_PI429715507	#NA
velb9ptr119k87Loc9t3	CUST_65655_PI429715507	#NA
velb9ptr119k97Loc106t1	CUST_65650_PI429715507	#NA
velb9ptr120k47Loc20t7	CUST_65814_PI429715507	#NA
velb9ptr120k47Loc98t9	CUST_65821_PI429715507	#NA
velb9ptr121k27Loc2t7	CUST_65920_PI429715507	#NA
velb9ptr121k27Loc4t9	CUST_65934_PI429715507	#NA
velb9ptr121k87Loc44t1	CUST_65878_PI429715507	#NA
velb9ptr122k27Loc58t1	CUST_66060_PI429715507	#NA
velb9ptr122k47Loc6t21	CUST_66026_PI429715507	#NA
velb9ptr122k47Loc83t2	CUST_66028_PI429715507	#NA
velb9ptr122k97Loc38t1	CUST_65970_PI429715507	#NA
velb9ptr123k23Loc176t1	CUST_66178_PI429715507	#NA
velb9ptr123k27Loc3t2	CUST_66158_PI429715507	#NA
velb9ptr123k57Loc4t3	CUST_66110_PI429715507	#NA
velb9ptr123k77Loc21t1	CUST_66100_PI429715507	#NA
velb9ptr123k97Loc35t1	CUST_66098_PI429715507	#NA
velb9ptr124k27Loc86t2	CUST_66293_PI429715507	#NA
velb9ptr124k57Loc101t1	CUST_66231_PI429715507	#NA
velb9ptr124k87Loc132t1	CUST_66189_PI429715507	#NA
velb9ptr125k27Loc20t7	CUST_66430_PI429715507	#NA
velb9ptr125k37Loc17t9	CUST_66409_PI429715507	#NA
velb9ptr125k57Loc9t13	CUST_66371_PI429715507	#NA
velb9ptr126k37Loc28t5	CUST_66583_PI429715507	#NA
velb9ptr126k37Loc47t15	CUST_66596_PI429715507	#NA
velb9ptr126k67Loc19t3	CUST_66513_PI429715507	#NA
velb9ptr126k67Loc19t8	CUST_66518_PI429715507	#NA
velb9ptr127k23Loc6t1	CUST_66728_PI429715507	#NA
velb9ptr127k23Loc6t5	CUST_66735_PI429715507	#NA
velb9ptr128k27Loc160t1	CUST_66836_PI429715507	#NA
velb9ptr128k37Loc113t1	CUST_66820_PI429715507	#NA
velb9ptr128k57Loc19t6	CUST_66786_PI429715507	#NA
velb9ptr128k77Loc78t3	CUST_66766_PI429715507	#NA
velb9ptr129k57Loc23t2	CUST_67282_PI429715507	#NA
velb9ptr129k87Loc4t1	CUST_67267_PI429715507	#NA
velb9ptr129k97Loc17t1	CUST_67261_PI429715507	#NA
velb9ptr131k27Loc2t22	CUST_67372_PI429715507	#NA
velb9ptr131k47Loc7t8	CUST_67356_PI429715507	#NA
velb9ptr132k57Loc63t1	CUST_67420_PI429715507	#NA
velb9ptr132k87Loc84t1	CUST_67406_PI429715507	#NA
velb9ptr133k27Loc20t3	CUST_67542_PI429715507	#NA
velb9ptr133k67Loc82t1	CUST_67508_PI429715507	#NA
velb9ptr134k97Loc35t1	CUST_67576_PI429715507	#NA
velb9ptr137k67Loc30t3	CUST_67870_PI429715507	#NA
velb9ptr137k67Loc54t1	CUST_67874_PI429715507	#NA
velb9ptr137k87Loc57t1	CUST_67847_PI429715507	#NA
velb9ptr137k87Loc61t1	CUST_67848_PI429715507	#NA
velb9ptr137k87Loc8t1	CUST_67843_PI429715507	#NA
velb9ptr141k23Loc28t2	CUST_68212_PI429715507	#NA
velb9ptr141k47Loc2t9	CUST_68189_PI429715507	#NA
velb9ptr141k67Loc48t2	CUST_68185_PI429715507	#NA
velb9ptr142k37Loc110t1	CUST_68290_PI429715507	#NA
velb9ptr142k37Loc16t7	CUST_68280_PI429715507	#NA
velb9ptr143k27Loc21t9	CUST_68386_PI429715507	#NA
velb9ptr143k57Loc5t1	CUST_68348_PI429715507	#NA
velb9ptr143k77Loc205t1	CUST_68341_PI429715507	#NA
velb9ptr144k23Loc1t86	CUST_155691_PI429715507	#NA
velb9ptr144k37Loc1t62	CUST_68471_PI429715507	#NA
velb9ptr145k27Loc47t3	CUST_68558_PI429715507	#NA
velb9ptr146k67Loc258t1	CUST_68636_PI429715507	#NA
velb9ptr146k97Loc59t1	CUST_68583_PI429715507	#NA
velb9ptr146k97Loc67t1	CUST_68588_PI429715507	#NA
velb9ptr147k23Loc108t1	CUST_68817_PI429715507	#NA
velb9ptr147k47Loc19t11	CUST_68783_PI429715507	#NA
velb9ptr148k67Loc25t1	CUST_68845_PI429715507	#NA
velb9ptr149k23Loc13t8	CUST_68941_PI429715507	#NA
velb9ptr149k37Loc29t5	CUST_68933_PI429715507	#NA
velb9ptr150k57Loc49t6	CUST_68993_PI429715507	#NA
velb9ptr150k97Loc31t1	CUST_68951_PI429715507	#NA
velb9ptr151k97Loc15t1	CUST_69040_PI429715507	#NA
velb9ptr151k97Loc86t1	CUST_69046_PI429715507	#NA
velb9ptr153k37Loc16t3	CUST_69209_PI429715507	#NA
velb9ptr154k23Loc9t1	CUST_69368_PI429715507	#NA
velb9ptr154k87Loc113t1	CUST_69255_PI429715507	#NA
velb9ptr155k27Loc9t4	CUST_69459_PI429715507	#NA
velb9ptr157k67Loc13t2	CUST_69551_PI429715507	#NA
velb9ptr158k37Loc18t6	CUST_69636_PI429715507	#NA
velb9ptr160k67Loc19t1	CUST_69698_PI429715507	#NA
velb9ptr160k77Loc18t2	CUST_69692_PI429715507	#NA
velb9ptr161k67Loc1t1	CUST_69766_PI429715507	#NA
velb9ptr163k57Loc56t4	CUST_69855_PI429715507	#NA
velb9ptr163k77Loc45t1	CUST_69841_PI429715507	#NA
velb9ptr164k87Loc108t1	CUST_69946_PI429715507	#NA
velb9ptr164k97Loc45t1	CUST_69943_PI429715507	#NA
velb9ptr165k77Loc5t11	CUST_70036_PI429715507	#NA
velb9ptr165k97Loc46t1	CUST_70022_PI429715507	#NA
velb9ptr169k27Loc72t2	CUST_70313_PI429715507	#NA
velb9ptr169k57Loc15t5	CUST_70259_PI429715507	#NA
velb9ptr170k23Loc7t43	CUST_70401_PI429715507	#NA
velb9ptr170k87Loc109t1	CUST_70352_PI429715507	#NA
velb9ptr173k23Loc23t1	CUST_70534_PI429715507	#NA
velb9ptr173k57Loc55t1	CUST_70493_PI429715507	#NA
velb9ptr173k67Loc26t2	CUST_70485_PI429715507	#NA
velb9ptr174k37Loc15t9	CUST_70576_PI429715507	#NA
velb9ptr177k27Loc27t5	CUST_155883_PI429715507	#NA
velb9ptr179k47Loc5t10	CUST_70807_PI429715507	#NA
velb9ptr179k77Loc22t5	CUST_70792_PI429715507	#NA
velb9ptr181k23Loc1t107	CUST_70938_PI429715507	#NA
velb9ptr181k23Loc1t178	CUST_70948_PI429715507	#NA
velb9ptr181k37Loc8t1	CUST_70918_PI429715507	#NA
velb9ptr185k27Loc143t1	CUST_71131_PI429715507	#NA
velb9ptr186k97Loc8t1	CUST_71155_PI429715507	#NA
velb9ptr187k87Loc16t1	CUST_71225_PI429715507	#NA
velb9ptr188k77Loc3t2	CUST_71300_PI429715507	#NA
velb9ptr189k27Loc1t144	CUST_71391_PI429715507	#NA
velb9ptr189k57Loc1t30	CUST_71358_PI429715507	#NA
velb9ptr189k97Loc34t1	CUST_71338_PI429715507	#NA
velb9ptr192k23Loc3t142	CUST_71641_PI429715507	#NA
velb9ptr193k87Loc11t2	CUST_71649_PI429715507	#NA
velb9ptr197k77Loc14t7	CUST_71895_PI429715507	#NA
velb9ptr198k97Loc56t1	CUST_71942_PI429715507	#NA
velb9ptr199k97Loc5t1	CUST_72033_PI429715507	#NA
velb9ptr200k77Loc55t1	CUST_72105_PI429715507	#NA
velb9ptr201k37Loc3t9	CUST_72180_PI429715507	#NA
velb9ptr201k57Loc85t1	CUST_72164_PI429715507	#NA
velb9ptr201k67Loc36t2	CUST_72154_PI429715507	#NA
velb9ptr202k97Loc23t1	CUST_72201_PI429715507	#NA
velb9ptr202k97Loc24t1	CUST_72205_PI429715507	#NA
velb9ptr203k23Loc5t15	CUST_156024_PI429715507	#NA
velb9ptr203k37Loc9t8	CUST_72286_PI429715507	#NA
velb9ptr203k57Loc5t3	CUST_72273_PI429715507	#NA
velb9ptr203k77Loc81t2	CUST_72269_PI429715507	#NA
velb9ptr204k23Loc3t14	CUST_72426_PI429715507	#NA
velb9ptr204k27Loc15t13	CUST_72396_PI429715507	#NA
velb9ptr205k67Loc29t1	CUST_72444_PI429715507	#NA
velb9ptr207k97Loc10t1	CUST_72509_PI429715507	#NA
velb9ptr208k97Loc6t1	CUST_72570_PI429715507	#NA
velb9ptr209k67Loc52t4	CUST_72646_PI429715507	#NA
velb9ptr210k27Loc1t342	CUST_72740_PI429715507	#NA
velb9ptr211k57Loc107t1	CUST_72826_PI429715507	#NA
velb9ptr211k57Loc35t1	CUST_72815_PI429715507	#NA
velb9ptr211k67Loc12t1	CUST_72799_PI429715507	#NA
velb9ptr213k67Loc143t1	CUST_73067_PI429715507	#NA
velb9ptr213k87Loc31t4	CUST_73025_PI429715507	#NA
velb9ptr214k67Loc112t7	CUST_73267_PI429715507	#NA
velb9ptr214k77Loc8t1	CUST_73227_PI429715507	#NA
velb9ptr215k23Loc17t2	CUST_73619_PI429715507	#NA
velb9ptr215k23Loc88t5	CUST_73635_PI429715507	#NA
velb9ptr215k27Loc138t1	CUST_73602_PI429715507	#NA
velb9ptr215k37Loc107t1	CUST_73562_PI429715507	#NA
velb9ptr215k57Loc164t1	CUST_73506_PI429715507	#NA
velb9ptr215k67Loc136t1	CUST_73475_PI429715507	#NA
velb9ptr215k67Loc164t1	CUST_73477_PI429715507	#NA
velb9ptr215k87Loc27t1	CUST_73426_PI429715507	#NA
velb9ptr215k87Loc72t1	CUST_73428_PI429715507	#NA
velb9ptr216k27Loc290t3	CUST_73814_PI429715507	#NA
velb9ptr216k27Loc8t1	CUST_73781_PI429715507	#NA
velb9ptr216k67Loc177t1	CUST_73694_PI429715507	#NA
velb9ptr216k77Loc128t1	CUST_73670_PI429715507	#NA
velb9ptr217k23Loc30t4	CUST_74120_PI429715507	#NA
velb9ptr217k37Loc11t5	CUST_74013_PI429715507	#NA
velb9ptr217k37Loc4t1	CUST_73999_PI429715507	#NA
velb9ptr217k57Loc5t19	CUST_73950_PI429715507	#NA
velb9ptr217k67Loc317t1	CUST_73947_PI429715507	#NA
velb9ptr217k77Loc220t1	CUST_73907_PI429715507	#NA
velh8ptf001k77Loc17t3	CUST_74181_PI429715507	#NA
velh8ptf002k23Loc2t411	CUST_156349_PI429715507	#NA
velh8ptf002k47Loc93t1	CUST_156329_PI429715507	#NA
velh8ptf006k77Loc9t6	CUST_80222_PI429715507	#NA
velh8ptf007k57Loc136t10	CUST_157328_PI429715507	#NA
velh8ptf007k97Loc40t1	CUST_157326_PI429715507	#NA
velh8ptf008k27Loc14t2	CUST_81022_PI429715507	#NA
velh8ptf008k27Loc1t3	CUST_81012_PI429715507	#NA
velh8ptf008k57Loc111t1	CUST_157360_PI429715507	#NA
velh8ptf009k47Loc14t8	CUST_81063_PI429715507	#NA
velh8ptf011k23Loc1t210	CUST_74404_PI429715507	#NA
velh8ptf011k67Loc15t7	CUST_74343_PI429715507	#NA
velh8ptf012k57Loc97t1	CUST_156175_PI429715507	#NA
velh8ptf013k27Loc13t7	CUST_74513_PI429715507	#NA
velh8ptf013k57Loc5t3	CUST_74487_PI429715507	#NA
velh8ptf014k47Loc32t7	CUST_74563_PI429715507	#NA
velh8ptf014k67Loc15t4	CUST_74546_PI429715507	#NA
velh8ptf014k77Loc33t1	CUST_74530_PI429715507	#NA
velh8ptf015k23Loc18t1	CUST_74704_PI429715507	#NA
velh8ptf015k23Loc5t14	CUST_74699_PI429715507	#NA
velh8ptf015k57Loc52t1	CUST_74666_PI429715507	#NA
velh8ptf016k27Loc12t13	CUST_74791_PI429715507	#NA
velh8ptf017k77Loc11t4	CUST_74839_PI429715507	#NA
velh8ptf019k37Loc1t103	CUST_75137_PI429715507	#NA
velh8ptf019k57Loc20t4	CUST_75084_PI429715507	#NA
velh8ptf019k57Loc20t6	CUST_75089_PI429715507	#NA
velh8ptf019k57Loc4t1	CUST_75067_PI429715507	#NA
velh8ptf020k37Loc13t10	CUST_75379_PI429715507	#NA
velh8ptf021k27Loc23t2	CUST_75519_PI429715507	#NA
velh8ptf021k37Loc6t86	CUST_75504_PI429715507	#NA
velh8ptf021k77Loc177t2	CUST_156371_PI429715507	#NA
velh8ptf021k77Loc37t3	CUST_75466_PI429715507	#NA
velh8ptf021k87Loc31t1	CUST_75451_PI429715507	#NA
velh8ptf023k27Loc11t2	CUST_75771_PI429715507	#NA
velh8ptf023k27Loc55t9	CUST_75787_PI429715507	#NA
velh8ptf023k37Loc17t10	CUST_75757_PI429715507	#NA
velh8ptf023k47Loc22t6	CUST_75731_PI429715507	#NA
velh8ptf023k57Loc46t1	CUST_75710_PI429715507	#NA
velh8ptf023k57Loc96t2	CUST_75719_PI429715507	#NA
velh8ptf023k77Loc1t1	CUST_75685_PI429715507	#NA
velh8ptf023k87Loc6t1	CUST_75676_PI429715507	#NA
velh8ptf024k37Loc5t6	CUST_75899_PI429715507	#NA
velh8ptf024k57Loc3t1	CUST_75873_PI429715507	#NA
velh8ptf024k67Loc139t1	CUST_75869_PI429715507	#NA
velh8ptf025k47Loc198t1	CUST_156415_PI429715507	#NA
velh8ptf025k47Loc31t4	CUST_76042_PI429715507	#NA
velh8ptf025k97Loc31t1	CUST_75980_PI429715507	#NA
velh8ptf026k23Loc19t8	CUST_76281_PI429715507	#NA
velh8ptf026k67Loc23t1	CUST_76181_PI429715507	#NA
velh8ptf027k23Loc2t219	CUST_76478_PI429715507	#NA
velh8ptf027k23Loc2t221	CUST_76481_PI429715507	#NA
velh8ptf027k23Loc2t468	CUST_76483_PI429715507	#NA
velh8ptf027k27Loc24t9	CUST_76467_PI429715507	#NA
velh8ptf027k57Loc50t1	CUST_76363_PI429715507	#NA
velh8ptf028k57Loc42t2	CUST_76563_PI429715507	#NA
velh8ptf028k77Loc46t1	CUST_76520_PI429715507	#NA
velh8ptf029k77Loc55t1	CUST_76678_PI429715507	#NA
velh8ptf030k77Loc18t1	CUST_76849_PI429715507	#NA
velh8ptf031k57Loc27t2	CUST_76968_PI429715507	#NA
velh8ptf031k87Loc15t1	CUST_76923_PI429715507	#NA
velh8ptf032k67Loc6t4	CUST_77071_PI429715507	#NA
velh8ptf032k87Loc23t1	CUST_77046_PI429715507	#NA
velh8ptf032k87Loc2t1	CUST_77044_PI429715507	#NA
velh8ptf032k97Loc12t1	CUST_77038_PI429715507	#NA
velh8ptf033k97Loc37t1	CUST_77132_PI429715507	#NA
velh8ptf035k23Loc6t1	CUST_77467_PI429715507	#NA
velh8ptf035k27Loc22t5	CUST_77443_PI429715507	#NA
velh8ptf035k37Loc1t4	CUST_156575_PI429715507	#NA
velh8ptf035k67Loc12t8	CUST_77357_PI429715507	#NA
velh8ptf035k67Loc6t4	CUST_77352_PI429715507	#NA
velh8ptf037k27Loc27t8	CUST_77603_PI429715507	#NA
velh8ptf037k67Loc1t1	CUST_77541_PI429715507	#NA
velh8ptf037k67Loc42t2	CUST_77553_PI429715507	#NA
velh8ptf038k47Loc7t2	CUST_77669_PI429715507	#NA
velh8ptf038k97Loc21t1	CUST_77624_PI429715507	#NA
velh8ptf039k77Loc1t2	CUST_77716_PI429715507	#NA
velh8ptf041k23Loc1t442	CUST_78103_PI429715507	#NA
velh8ptf041k47Loc1t7	CUST_78051_PI429715507	#NA
velh8ptf041k57Loc50t3	CUST_78047_PI429715507	#NA
velh8ptf042k23Loc28t9	CUST_78190_PI429715507	#NA
velh8ptf042k27Loc1t5	CUST_78172_PI429715507	#NA
velh8ptf042k37Loc16t2	CUST_156722_PI429715507	#NA
velh8ptf042k57Loc41t3	CUST_78146_PI429715507	#NA
velh8ptf042k67Loc26t3	CUST_78139_PI429715507	#NA
velh8ptf043k23Loc87t1	CUST_156770_PI429715507	#NA
velh8ptf043k27Loc14t9	CUST_78267_PI429715507	#NA
velh8ptf043k97Loc34t1	CUST_78197_PI429715507	#NA
velh8ptf044k23Loc13t4	CUST_78444_PI429715507	#NA
velh8ptf044k23Loc3t17	CUST_78438_PI429715507	#NA
velh8ptf044k87Loc5t1	CUST_78299_PI429715507	#NA
velh8ptf045k23Loc16t6	CUST_78591_PI429715507	#NA
velh8ptf045k27Loc10t6	CUST_78551_PI429715507	#NA
velh8ptf045k27Loc17t8	CUST_78556_PI429715507	#NA
velh8ptf045k47Loc62t8	CUST_78533_PI429715507	#NA
velh8ptf045k67Loc31t1	CUST_78473_PI429715507	#NA
velh8ptf045k67Loc3t1	CUST_78472_PI429715507	#NA
velh8ptf045k67Loc46t3	CUST_78480_PI429715507	#NA
velh8ptf045k67Loc56t1	CUST_78481_PI429715507	#NA
velh8ptf045k77Loc52t1	CUST_78468_PI429715507	#NA
velh8ptf045k87Loc44t1	CUST_78452_PI429715507	#NA
velh8ptf046k27Loc27t1	CUST_156840_PI429715507	#NA
velh8ptf047k37Loc1t174	CUST_78682_PI429715507	#NA
velh8ptf048k47Loc4t6	CUST_78769_PI429715507	#NA
velh8ptf048k67Loc20t4	CUST_78745_PI429715507	#NA
velh8ptf048k87Loc25t1	CUST_78722_PI429715507	#NA
velh8ptf049k27Loc10t26	CUST_78897_PI429715507	#NA
velh8ptf049k27Loc2t12	CUST_78892_PI429715507	#NA
velh8ptf049k27Loc34t1	CUST_78913_PI429715507	#NA
velh8ptf049k37Loc35t1	CUST_78887_PI429715507	#NA
velh8ptf049k57Loc22t5	CUST_78862_PI429715507	#NA
velh8ptf050k47Loc2t13	CUST_79148_PI429715507	#NA
velh8ptf050k67Loc9t1	CUST_79100_PI429715507	#NA
velh8ptf050k87Loc17t2	CUST_79065_PI429715507	#NA
velh8ptf051k87Loc13t2	CUST_79210_PI429715507	#NA
velh8ptf053k27Loc10t14	CUST_79471_PI429715507	#NA
velh8ptf053k27Loc17t9	CUST_79481_PI429715507	#NA
velh8ptf053k57Loc33t1	CUST_79427_PI429715507	#NA
velh8ptf054k27Loc5t20	CUST_79597_PI429715507	#NA
velh8ptf054k27Loc7t6	CUST_79600_PI429715507	#NA
velh8ptf054k87Loc3t1	CUST_79525_PI429715507	#NA
velh8ptf055k67Loc28t2	CUST_79668_PI429715507	#NA
velh8ptf055k77Loc38t1	CUST_79657_PI429715507	#NA
velh8ptf056k23Loc10t9	CUST_79886_PI429715507	#NA
velh8ptf056k27Loc8t3	CUST_79866_PI429715507	#NA
velh8ptf056k97Loc53t1	CUST_79774_PI429715507	#NA
velh8ptf057k23Loc1t294	CUST_79958_PI429715507	#NA
velh8ptf057k37Loc1t199	CUST_79937_PI429715507	#NA
velh8ptf057k37Loc98t4	CUST_79941_PI429715507	#NA
velh8ptf058k27Loc34t2	CUST_80096_PI429715507	#NA
velh8ptf058k37Loc26t9	CUST_80064_PI429715507	#NA
velh8ptf059k47Loc21t1	CUST_80153_PI429715507	#NA
velh8ptf059k87Loc1t2	CUST_80108_PI429715507	#NA
velh8ptf062k27Loc143t1	CUST_157197_PI429715507	#NA
velh8ptf062k37Loc23t10	CUST_80341_PI429715507	#NA
velh8ptf062k77Loc4t1	CUST_80314_PI429715507	#NA
velh8ptf063k27Loc144t1	CUST_157229_PI429715507	#NA
velh8ptf063k27Loc2t8	CUST_80425_PI429715507	#NA
velh8ptf063k37Loc35t1	CUST_157221_PI429715507	#NA
velh8ptf063k47Loc37t6	CUST_80408_PI429715507	#NA
velh8ptf063k57Loc26t1	CUST_80395_PI429715507	#NA
velh8ptf064k27Loc19t3	CUST_80514_PI429715507	#NA
velh8ptf064k47Loc23t6	CUST_80480_PI429715507	#NA
velh8ptf065k67Loc10t6	CUST_80564_PI429715507	#NA
velh8ptf066k27Loc6t14	CUST_80682_PI429715507	#NA
velh8ptf066k47Loc84t1	CUST_157253_PI429715507	#NA
velh8ptf066k57Loc8t1	CUST_80650_PI429715507	#NA
velh8ptf066k77Loc7t3	CUST_80625_PI429715507	#NA
velh8ptf066k97Loc12t1	CUST_80608_PI429715507	#NA
velh8ptf066k97Loc35t1	CUST_80611_PI429715507	#NA
velh8ptf067k37Loc14t10	CUST_80772_PI429715507	#NA
velh8ptf067k57Loc3t6	CUST_80748_PI429715507	#NA
velh8ptf068k47Loc14t3	CUST_80841_PI429715507	#NA
velh8ptf071k23Loc1t108	CUST_158953_PI429715507	#NA
velh8ptf072k23Loc24t5	CUST_90219_PI429715507	#NA
velh8ptf072k27Loc1t323	CUST_158971_PI429715507	#NA
velh8ptf075k57Loc55t1	CUST_90474_PI429715507	#NA
velh8ptf076k23Loc54t1	CUST_90678_PI429715507	#NA
velh8ptf076k27Loc5t1	CUST_90640_PI429715507	#NA
velh8ptf076k37Loc31t4	CUST_90632_PI429715507	#NA
velh8ptf078k27Loc1t44	CUST_90814_PI429715507	#NA
velh8ptf078k37Loc1t62	CUST_90790_PI429715507	#NA
velh8ptf078k67Loc8t5	CUST_90734_PI429715507	#NA
velh8ptf078k77Loc22t3	CUST_90729_PI429715507	#NA
velh8ptf078k87Loc31t1	CUST_90701_PI429715507	#NA
velh8ptf078k87Loc8t2	CUST_90694_PI429715507	#NA
velh8ptf080k23Loc2t18	CUST_90920_PI429715507	#NA
velh8ptf080k77Loc7t1	CUST_90904_PI429715507	#NA
velh8ptf081k23Loc1t5	CUST_159211_PI429715507	#NA
velh8ptf081k57Loc185t1	CUST_90995_PI429715507	#NA
velh8ptf081k77Loc21t7	CUST_90950_PI429715507	#NA
velh8ptf081k77Loc34t1	CUST_90953_PI429715507	#NA
velh8ptf081k77Loc36t4	CUST_90958_PI429715507	#NA
velh8ptf081k77Loc56t1	CUST_90963_PI429715507	#NA
velh8ptf081k87Loc10t1	CUST_90942_PI429715507	#NA
velh8ptf082k23Loc1t313	CUST_91188_PI429715507	#NA
velh8ptf082k57Loc6t66	CUST_91112_PI429715507	#NA
velh8ptf083k97Loc43t1	CUST_91204_PI429715507	#NA
velh8ptf084k23Loc8t1	CUST_91363_PI429715507	#NA
velh8ptf084k47Loc1t18	CUST_91326_PI429715507	#NA
velh8ptf084k47Loc77t1	CUST_91339_PI429715507	#NA
velh8ptf085k27Loc1t22	CUST_91462_PI429715507	#NA
velh8ptf085k87Loc1t1	CUST_91367_PI429715507	#NA
velh8ptf085k87Loc3t1	CUST_91372_PI429715507	#NA
velh8ptf086k57Loc55t1	CUST_91528_PI429715507	#NA
velh8ptf087k97Loc37t1	CUST_91604_PI429715507	#NA
velh8ptf088k87Loc34t1	CUST_91653_PI429715507	#NA
velh8ptf089k23Loc35t1	CUST_91781_PI429715507	#NA
velh8ptf089k47Loc77t1	CUST_159330_PI429715507	#NA
velh8ptf090k57Loc8t2	CUST_91806_PI429715507	#NA
velh8ptf090k77Loc12t7	CUST_91798_PI429715507	#NA
velh8ptf091k77Loc19t8	CUST_91873_PI429715507	#NA
velh8ptf091k77Loc21t1	CUST_91879_PI429715507	#NA
velh8ptf092k57Loc118t1	CUST_92007_PI429715507	#NA
velh8ptf092k67Loc3t39	CUST_91978_PI429715507	#NA
velh8ptf093k67Loc19t1	CUST_92109_PI429715507	#NA
velh8ptf094k57Loc9t1	CUST_92217_PI429715507	#NA
velh8ptf095k67Loc29t2	CUST_92361_PI429715507	#NA
velh8ptf095k97Loc15t1	CUST_92293_PI429715507	#NA
velh8ptf095k97Loc34t1	CUST_92296_PI429715507	#NA
velh8ptf096k97Loc9t1	CUST_92484_PI429715507	#NA
velh8ptf098k37Loc2t15	CUST_92673_PI429715507	#NA
velh8ptf098k87Loc33t1	CUST_92629_PI429715507	#NA
velh8ptf099k37Loc61t12	CUST_92749_PI429715507	#NA
velh8ptf099k87Loc27t1	CUST_92706_PI429715507	#NA
velh8ptf101k27Loc14t4	CUST_157405_PI429715507	#NA
velh8ptf103k27Loc29t3	CUST_81374_PI429715507	#NA
velh8ptf103k37Loc36t1	CUST_81351_PI429715507	#NA
velh8ptf104k27Loc52t1	CUST_81508_PI429715507	#NA
velh8ptf104k37Loc21t24	CUST_81469_PI429715507	#NA
velh8ptf105k77Loc20t1	CUST_81543_PI429715507	#NA
velh8ptf106k23Loc1t357	CUST_157542_PI429715507	#NA
velh8ptf107k37Loc129t1	CUST_157567_PI429715507	#NA
velh8ptf107k37Loc18t8	CUST_81697_PI429715507	#NA
velh8ptf107k47Loc42t2	CUST_81688_PI429715507	#NA
velh8ptf107k57Loc1t2	CUST_81675_PI429715507	#NA
velh8ptf108k27Loc12t2	CUST_81807_PI429715507	#NA
velh8ptf108k87Loc42t1	CUST_81745_PI429715507	#NA
velh8ptf109k87Loc6t4	CUST_81838_PI429715507	#NA
velh8ptf109k97Loc16t1	CUST_81824_PI429715507	#NA
velh8ptf110k23Loc1t226	CUST_82013_PI429715507	#NA
velh8ptf110k23Loc370t1	CUST_82026_PI429715507	#NA
velh8ptf110k27Loc1t138	CUST_81997_PI429715507	#NA
velh8ptf110k87Loc1t2	CUST_81912_PI429715507	#NA
velh8ptf112k97Loc25t1	CUST_82098_PI429715507	#NA
velh8ptf112k97Loc37t1	CUST_82101_PI429715507	#NA
velh8ptf113k23Loc7t2	CUST_82370_PI429715507	#NA
velh8ptf113k47Loc11t2	CUST_82266_PI429715507	#NA
velh8ptf113k77Loc46t1	CUST_82219_PI429715507	#NA
velh8ptf114k47Loc10t18	CUST_82437_PI429715507	#NA
velh8ptf114k87Loc10t1	CUST_82383_PI429715507	#NA
velh8ptf114k87Loc13t1	CUST_82388_PI429715507	#NA
velh8ptf115k57Loc12t22	CUST_82515_PI429715507	#NA
velh8ptf115k77Loc2t2	CUST_82494_PI429715507	#NA
velh8ptf119k27Loc5t8	CUST_82848_PI429715507	#NA
velh8ptf119k37Loc1t231	CUST_82835_PI429715507	#NA
velh8ptf119k47Loc1t137	CUST_82815_PI429715507	#NA
velh8ptf119k47Loc42t1	CUST_82828_PI429715507	#NA
velh8ptf119k57Loc27t9	CUST_82802_PI429715507	#NA
velh8ptf121k37Loc22t2	CUST_82890_PI429715507	#NA
velh8ptf121k37Loc4t3	CUST_82887_PI429715507	#NA
velh8ptf122k23Loc9t3	CUST_82948_PI429715507	#NA
velh8ptf123k77Loc5t18	CUST_82975_PI429715507	#NA
velh8ptf123k87Loc23t1	CUST_82965_PI429715507	#NA
velh8ptf127k87Loc1t2	CUST_83219_PI429715507	#NA
velh8ptf129k37Loc140t8	CUST_83441_PI429715507	#NA
velh8ptf129k37Loc43t3	CUST_83440_PI429715507	#NA
velh8ptf129k47Loc54t1	CUST_83423_PI429715507	#NA
velh8ptf129k77Loc8t1	CUST_83383_PI429715507	#NA
velh8ptf130k23Loc1t31	CUST_83508_PI429715507	#NA
velh8ptf132k37Loc5t5	CUST_83623_PI429715507	#NA
velh8ptf132k47Loc39t1	CUST_83601_PI429715507	#NA
velh8ptf132k97Loc1t1	CUST_83550_PI429715507	#NA
velh8ptf134k57Loc17t3	CUST_83757_PI429715507	#NA
velh8ptf135k67Loc66t9	CUST_83819_PI429715507	#NA
velh8ptf137k23Loc5t7	CUST_83972_PI429715507	#NA
velh8ptf137k27Loc2t77	CUST_83963_PI429715507	#NA
velh8ptf137k37Loc42t1	CUST_158007_PI429715507	#NA
velh8ptf137k77Loc71t1	CUST_83916_PI429715507	#NA
velh8ptf139k37Loc53t6	CUST_84058_PI429715507	#NA
velh8ptf139k67Loc11t2	CUST_84038_PI429715507	#NA
velh8ptf139k87Loc10t1	CUST_84017_PI429715507	#NA
velh8ptf141k27Loc11t1	CUST_84186_PI429715507	#NA
velh8ptf141k27Loc11t10	CUST_84196_PI429715507	#NA
velh8ptf143k27Loc5t10	CUST_84313_PI429715507	#NA
velh8ptf143k57Loc15t5	CUST_84289_PI429715507	#NA
velh8ptf144k37Loc57t18	CUST_84381_PI429715507	#NA
velh8ptf144k77Loc24t1	CUST_84349_PI429715507	#NA
velh8ptf145k37Loc11t10	CUST_84503_PI429715507	#NA
velh8ptf145k37Loc25t9	CUST_84507_PI429715507	#NA
velh8ptf145k87Loc2t2	CUST_84420_PI429715507	#NA
velh8ptf147k97Loc21t1	CUST_84580_PI429715507	#NA
velh8ptf148k23Loc10t1	CUST_84724_PI429715507	#NA
velh8ptf150k57Loc3t14	CUST_84826_PI429715507	#NA
velh8ptf150k87Loc12t1	CUST_84811_PI429715507	#NA
velh8ptf150k97Loc7t1	CUST_84805_PI429715507	#NA
velh8ptf152k47Loc1t1	CUST_84901_PI429715507	#NA
velh8ptf153k67Loc14t1	CUST_84924_PI429715507	#NA
velh8ptf160k57Loc7t3	CUST_85160_PI429715507	#NA
velh8ptf160k57Loc9t1	CUST_85165_PI429715507	#NA
velh8ptf161k23Loc1t447	CUST_85285_PI429715507	#NA
velh8ptf161k27Loc1t97	CUST_85271_PI429715507	#NA
velh8ptf162k87Loc4t1	CUST_85294_PI429715507	#NA
velh8ptf163k47Loc2t1	CUST_85336_PI429715507	#NA
velh8ptf166k37Loc49t1	CUST_85430_PI429715507	#NA
velh8ptf166k67Loc22t11	CUST_85385_PI429715507	#NA
velh8ptf170k37Loc1t10	CUST_85533_PI429715507	#NA
velh8ptf170k47Loc8t4	CUST_85522_PI429715507	#NA
velh8ptf170k97Loc14t1	CUST_85496_PI429715507	#NA
velh8ptf175k77Loc2t9	CUST_85692_PI429715507	#NA
velh8ptf176k23Loc5t4	CUST_85872_PI429715507	#NA
velh8ptf176k67Loc6t5	CUST_85817_PI429715507	#NA
velh8ptf176k77Loc21t2	CUST_85812_PI429715507	#NA
velh8ptf178k23Loc47t1	CUST_158395_PI429715507	#NA
velh8ptf178k67Loc1t10	CUST_85917_PI429715507	#NA
velh8ptf179k47Loc3t7	CUST_86009_PI429715507	#NA
velh8ptf179k57Loc46t1	CUST_86006_PI429715507	#NA
velh8ptf180k57Loc1t2	CUST_86047_PI429715507	#NA
velh8ptf180k77Loc2t5	CUST_86045_PI429715507	#NA
velh8ptf181k57Loc33t3	CUST_86095_PI429715507	#NA
velh8ptf182k27Loc10t7	CUST_86153_PI429715507	#NA
velh8ptf182k27Loc7t3	CUST_86150_PI429715507	#NA
velh8ptf182k57Loc3t2	CUST_86127_PI429715507	#NA
velh8ptf185k37Loc9t11	CUST_86285_PI429715507	#NA
velh8ptf185k47Loc29t1	CUST_86270_PI429715507	#NA
velh8ptf185k57Loc16t3	CUST_86262_PI429715507	#NA
velh8ptf185k67Loc20t20	CUST_86258_PI429715507	#NA
velh8ptf186k67Loc9t2	CUST_86350_PI429715507	#NA
velh8ptf188k87Loc13t1	CUST_86466_PI429715507	#NA
velh8ptf189k97Loc5t1	CUST_86500_PI429715507	#NA
velh8ptf190k57Loc1t14	CUST_86533_PI429715507	#NA
velh8ptf190k87Loc3t1	CUST_86530_PI429715507	#NA
velh8ptf191k37Loc10t6	CUST_86597_PI429715507	#NA
velh8ptf191k57Loc1t148	CUST_86572_PI429715507	#NA
velh8ptf191k67Loc8t1	CUST_86564_PI429715507	#NA
velh8ptf192k37Loc36t5	CUST_86685_PI429715507	#NA
velh8ptf192k67Loc3t7	CUST_86647_PI429715507	#NA
velh8ptf192k77Loc21t1	CUST_86645_PI429715507	#NA
velh8ptf194k57Loc90t1	CUST_158507_PI429715507	#NA
velh8ptf196k57Loc4t1	CUST_86850_PI429715507	#NA
velh8ptf196k67Loc8t2	CUST_86844_PI429715507	#NA
velh8ptf196k87Loc6t1	CUST_86836_PI429715507	#NA
velh8ptf197k37Loc27t1	CUST_86876_PI429715507	#NA
velh8ptf199k37Loc34t1	CUST_158560_PI429715507	#NA
velh8ptf199k67Loc1t17	CUST_158557_PI429715507	#NA
velh8ptf199k67Loc22t1	CUST_86924_PI429715507	#NA
velh8ptf200k77Loc11t2	CUST_87003_PI429715507	#NA
velh8ptf203k37Loc1t44	CUST_87159_PI429715507	#NA
velh8ptf206k97Loc25t1	CUST_87286_PI429715507	#NA
velh8ptf207k27Loc19t2	CUST_87357_PI429715507	#NA
velh8ptf209k97Loc8t1	CUST_87378_PI429715507	#NA
velh8ptf210k37Loc6t3	CUST_87461_PI429715507	#NA
velh8ptf210k67Loc9t1	CUST_87430_PI429715507	#NA
velh8ptf211k27Loc68t1	CUST_87524_PI429715507	#NA
velh8ptf213k57Loc10t9	CUST_87563_PI429715507	#NA
velh8ptf213k87Loc2t3	CUST_87536_PI429715507	#NA
velh8ptf216k23Loc173t1	CUST_87876_PI429715507	#NA
velh8ptf216k47Loc10t1	CUST_87803_PI429715507	#NA
velh8ptf216k47Loc11t7	CUST_87809_PI429715507	#NA
velh8ptf216k57Loc3t2	CUST_87792_PI429715507	#NA
velh8ptf217k37Loc25t1	CUST_87926_PI429715507	#NA
velh8ptf217k47Loc14t9	CUST_87906_PI429715507	#NA
velh8ptf218k23Loc22t9	CUST_88087_PI429715507	#NA
velh8ptf218k97Loc33t1	CUST_87969_PI429715507	#NA
velh8ptf219k27Loc41t3	CUST_88224_PI429715507	#NA
velh8ptf219k27Loc61t6	CUST_88234_PI429715507	#NA
velh8ptf219k37Loc20t4	CUST_88208_PI429715507	#NA
velh8ptf219k57Loc22t2	CUST_88160_PI429715507	#NA
velh8ptf219k77Loc49t1	CUST_88144_PI429715507	#NA
velh8ptf219k77Loc4t1	CUST_88136_PI429715507	#NA
velh8ptf219k87Loc69t1	CUST_88132_PI429715507	#NA
velh8ptf221k23Loc21t5	CUST_158792_PI429715507	#NA
velh8ptf221k23Loc42t1	CUST_88526_PI429715507	#NA
velh8ptf221k57Loc47t4	CUST_88435_PI429715507	#NA
velh8ptf221k67Loc37t4	CUST_88419_PI429715507	#NA
velh8ptf221k77Loc26t1	CUST_88404_PI429715507	#NA
velh8ptf221k87Loc59t1	CUST_88401_PI429715507	#NA
velh8ptf221k87Loc5t1	CUST_88384_PI429715507	#NA
velh8ptf223k87Loc35t1	CUST_88685_PI429715507	#NA
velh8ptf224k77Loc27t4	CUST_88884_PI429715507	#NA
velh8ptf225k57Loc11t10	CUST_89055_PI429715507	#NA
velh8ptf225k77Loc9t2	CUST_89037_PI429715507	#NA
velh8ptf225k97Loc12t2	CUST_89017_PI429715507	#NA
velh8ptf226k37Loc28t4	CUST_89291_PI429715507	#NA
velh8ptf226k47Loc69t1	CUST_89274_PI429715507	#NA
velh8ptf226k77Loc25t5	CUST_89190_PI429715507	#NA
velh8ptf226k77Loc4t4	CUST_89186_PI429715507	#NA
velh8ptf226k87Loc26t4	CUST_89170_PI429715507	#NA
velh8ptf227k27Loc18t26	CUST_89504_PI429715507	#NA
velh8ptf227k47Loc1t140	CUST_89420_PI429715507	#NA
velh8ptf227k67Loc1t86	CUST_89380_PI429715507	#NA
velh8ptf227k87Loc3t73	CUST_89361_PI429715507	#NA
velh8ptf228k23Loc37t2	CUST_89772_PI429715507	#NA
velh8ptf228k27Loc100t3	CUST_158884_PI429715507	#NA
velh8ptf228k27Loc10t2	CUST_89707_PI429715507	#NA
velh8ptf228k37Loc90t6	CUST_89685_PI429715507	#NA
velh8ptf228k57Loc28t4	CUST_89624_PI429715507	#NA
velh8ptf228k57Loc33t1	CUST_89633_PI429715507	#NA
velh8ptf228k67Loc14t3	CUST_89604_PI429715507	#NA
velh8ptr001k47Loc33t9	CUST_92858_PI429715507	#NA
velh8ptr001k67Loc150t1	CUST_92836_PI429715507	#NA
velh8ptr001k67Loc22t3	CUST_92820_PI429715507	#NA
velh8ptr002k27Loc2t290	CUST_94073_PI429715507	#NA
velh8ptr002k47Loc13t9	CUST_94035_PI429715507	#NA
velh8ptr003k37Loc8t40	CUST_95890_PI429715507	#NA
velh8ptr004k47Loc28t3	CUST_97149_PI429715507	#NA
velh8ptr004k87Loc9t9	CUST_97099_PI429715507	#NA
velh8ptr005k87Loc94t2	CUST_98103_PI429715507	#NA
velh8ptr006k77Loc111t1	CUST_99352_PI429715507	#NA
velh8ptr006k87Loc2t1	CUST_99350_PI429715507	#NA
velh8ptr007k37Loc20t3	CUST_100133_PI429715507	#NA
velh8ptr009k37Loc8t8	CUST_100302_PI429715507	#NA
velh8ptr009k57Loc67t5	CUST_100289_PI429715507	#NA
velh8ptr009k87Loc9t1	CUST_100270_PI429715507	#NA
velh8ptr009k97Loc12t1	CUST_100263_PI429715507	#NA
velh8ptr010k23Loc3t15	CUST_92989_PI429715507	#NA
velh8ptr010k57Loc17t8	CUST_92952_PI429715507	#NA
velh8ptr012k37Loc3t59	CUST_93115_PI429715507	#NA
velh8ptr012k77Loc7t2	CUST_93090_PI429715507	#NA
velh8ptr013k23Loc1t131	CUST_93278_PI429715507	#NA
velh8ptr013k37Loc194t1	CUST_93260_PI429715507	#NA
velh8ptr013k47Loc12t10	CUST_93228_PI429715507	#NA
velh8ptr013k67Loc17t10	CUST_93184_PI429715507	#NA
velh8ptr014k23Loc2t227	CUST_159586_PI429715507	#NA
velh8ptr015k57Loc43t4	CUST_93437_PI429715507	#NA
velh8ptr015k57Loc5t99	CUST_93426_PI429715507	#NA
velh8ptr015k57Loc60t1	CUST_93449_PI429715507	#NA
velh8ptr015k87Loc79t1	CUST_93405_PI429715507	#NA
velh8ptr017k57Loc48t2	CUST_93633_PI429715507	#NA
velh8ptr017k77Loc80t1	CUST_93607_PI429715507	#NA
velh8ptr018k37Loc65t3	CUST_93789_PI429715507	#NA
velh8ptr018k37Loc9t90	CUST_93760_PI429715507	#NA
velh8ptr019k57Loc48t4	CUST_93890_PI429715507	#NA
velh8ptr021k23Loc1t399	CUST_94453_PI429715507	#NA
velh8ptr021k27Loc1t156	CUST_94420_PI429715507	#NA
[truncated: 868 more rows]
