# Supplementary material for: Differential gene transcription across the life cycle in Daphnia magna using a new all genome custom-made microarray
Source: BMC Genomics. 2018 May 18;19:370. doi: 10.1186/s12864-018-4725-7 (PMC5960145; doi:10.1186/s12864-018-4725-7)
Supplement: Supplementary file 3 — Excel file with specific probes and genes differentially transcribed across life-stages. (XLSX 26161 kb) [file 12864_2018_4725_MOESM3_ESM.xlsx]

## Sheet: Egg 1
ProbeName	FC ([all] vs [e1])	Log FC ([all] vs [e1])	FC (abs) (all vs e1)	Regulation (all vs e1)	FC ([e3] vs [e1])	Log FC ([e3] vs [e1])	FC (abs) ([e3] vs [e1])	Regulation ([e3] vs [e1])	FC ([f1] vs [e1])	Log FC ([f1] vs [e1])	FC (abs) ([f1] vs [e1])	Regulation ([f1] vs [e1])	FC ([f2] vs [e1])	Log FC ([f2] vs [e1])	FC (abs) ([f2] vs [e1])	Regulation ([f2] vs [e1])	FC ([f3] vs [e1])	Log FC ([f3] vs [e1])	FC (abs) ([f3] vs [e1])	Regulation ([f3] vs [e1])	FC ([j] vs [e1])	Log FC ([j] vs [e1])	FC (abs) ([j] vs [e1])	Regulation ([j] vs [e1])	FC ([m] vs [e1])	Log FC ([m] vs [e1])	FC (abs) ([m] vs [e1])	Regulation ([m] vs [e1])	E11	E12	E13	E31	E32	E33	J1	J2	J3	F11	F12	F13	F21	F22	F23	F31	F32	F33	M1	M2	TargetID
CUST_87135_PI429715507	-3325.11	-11.6992	3325.11	down	-350.962	-8.45517	350.962	down	-15540.1	-13.9237	15540.1	down	-16399.3	-14.0013	16399.3	down	-420.576	-8.71622	420.576	down	-6023.85	-12.5565	6023.85	down	-7988.49	-12.9637	7988.49	down	11.6604	12.901	12.6206	2.24431	7.21456	2.35761	0.0608497	0.417105	-0.965363	-2.44689	-2.08139	-0.0608497	-0.899809	-1.722	-2.20022	8.41416	3.97525	-1.35607	-0.17156	-0.967852	velh8ptf202k27Loc23t1
CUST_104658_PI429715507	-2841.88	-11.4726	2841.88	down	-616.709	-9.26845	616.709	down	-5408.96	-12.4011	5408.96	down	-3949.67	-11.9475	3949.67	down	-1891.56	-10.8854	1891.56	down	-4187.28	-12.0318	4187.28	down	-6728.04	-12.716	6728.04	down	12.9845	9.35177	13.0526	-0.165032	3.86769	3.88082	-0.20642	-0.0924292	-0.407727	-1.65151	-1.09022	0.927138	1.23503	0.368064	-2.05683	3.4466	0.0924292	-0.806297	-1.1905	-0.648896	velh8ptr119k23Loc12t10
CUST_104592_PI429715507	-2699.06	-11.3982	2699.06	down	-1326.42	-10.3733	1326.42	down	-11677	-13.5114	11677	down	-2870.69	-11.4872	2870.69	down	-288.33	-8.17158	288.33	down	-6132.17	-12.5822	6132.17	down	-6638.21	-12.6966	6638.21	down	12.3072	12.739	11.3024	-0.42227	6.44661	-0.795631	-0.00721216	-0.63269	-0.757968	-1.76424	-1.28593	-1.13529	1.68694	0.192972	0.00721216	8.24216	3.80098	-0.2092	-1.40277	0.242064	velh8ptr119k47Loc26t3
CUST_101354_PI429715507	-2365.1	-11.2077	2365.1	down	-179.32	-7.48639	179.32	down	-10149.5	-13.3091	10149.5	down	-6381.75	-12.6397	6381.75	down	-554.43	-9.11486	554.43	down	-9010.89	-13.1375	9010.89	down	-3406.31	-11.734	3406.31	down	11.5266	12.141	11.5159	2.64005	6.26028	3.82402	-0.897292	-2.28462	-1.04692	-2.15645	-2.39506	-0.192319	0.529095	-1.00112	-2.26366	6.89585	2.72724	-1.78415	0.192318	-0.204621	velh8ptr077k47Loc31t16
CUST_119894_PI429715507	-2114.88	-11.0464	2114.88	down	-292.999	-8.19475	292.999	down	-8386.75	-13.0339	8386.75	down	-5312.26	-12.3751	5312.26	down	-579.512	-9.17869	579.512	down	-2343.14	-11.1942	2343.14	down	-7798.77	-12.929	7798.77	down	11.6979	11.2281	9.87397	1.03018	4.79404	2.39156	0.0950909	-0.0950904	-0.78264	-2.47569	-2.18404	-1.64191	0.255971	-2.2513	-2.32996	5.70263	1.6105	-2.04917	-1.83001	-2.16136	veln4ptf052k33Loc172t2
CUST_118502_PI429715507	-2002.4	-10.9675	2002.4	down	-134.745	-7.07409	134.745	down	-13092.6	-13.6765	13092.6	down	-3850.47	-11.9108	3850.47	down	-323.009	-8.33543	323.009	down	-5566.41	-12.4425	5566.41	down	-8568.96	-13.0649	8568.96	down	11.647	11.9827	11.6849	3.23471	6.64216	4.21541	-0.653544	-0.510634	-0.848868	-1.669	-1.25827	-2.78757	1.09555	-0.168798	-1.34466	7.43544	3.35431	-0.481493	-2.75558	0.168798	veln4ptf044k33Loc97t1
CUST_101353_PI429715507	-1873.55	-10.8716	1873.55	down	-167.24	-7.38577	167.24	down	-6819.97	-12.7355	6819.97	down	-3999.05	-11.9654	3999.05	down	-448.236	-8.80812	448.236	down	-5141.7	-12.328	5141.7	down	-6097.09	-12.5739	6097.09	down	11.1597	11.7992	11.2204	2.37848	6.02335	3.62021	-0.824638	-0.933042	-1.04703	-2.13382	0.37993	-2.27339	0.63905	-0.72796	-1.62805	6.853	2.73511	-1.83308	-1.98163	-0.37993	velh8ptr077k47Loc31t16
CUST_118500_PI429715507	-1866.49	-10.8661	1866.49	down	-139.79	-7.12711	139.79	down	-7487.03	-12.8702	7487.03	down	-4153.93	-12.0203	4153.93	down	-370.55	-8.53352	370.55	down	-5575.7	-12.4449	5575.7	down	-7475.25	-12.8679	7475.25	down	11.6466	11.9569	11.7117	3.19893	6.54775	4.18719	-0.391398	-0.973911	-0.654291	-0.948797	-1.30838	-1.03814	0.961039	-0.265932	-1.44069	7.29821	3.19353	-0.777099	-2.45827	0.265931	veln4ptf044k33Loc97t1
CUST_102557_PI429715507	-1837.23	-10.8433	1837.23	down	-189.808	-7.56839	189.808	down	-14006.2	-13.7738	14006.2	down	-3650.59	-11.8339	3650.59	down	-507.549	-8.9874	507.549	down	-1757.96	-10.7797	1757.96	down	-6905.17	-12.7535	6905.17	down	10.5134	10.3029	9.74107	1.06413	4.72155	2.06652	0.0427561	-0.0427566	-1.78168	-2.99235	-4.13861	-3.63299	0.66105	-1.31148	-4.29394	5.96629	1.82848	-4.19961	-3.97965	-1.15569	velh8ptr092k57Loc250t1
CUST_102559_PI429715507	-1726.57	-10.7537	1726.57	down	-237.506	-7.89182	237.506	down	-8716.92	-13.0896	8716.92	down	-4627.27	-12.1759	4627.27	down	-516.891	-9.01372	516.891	down	-2255.68	-11.1393	2255.68	down	-2779.78	-11.4408	2779.78	down	11.2956	10.717	9.95297	1.17603	4.81199	2.30208	-0.0275898	0.0275903	-1.45247	-3.34787	-3.22087	-0.734488	0.279388	-1.5933	-3.24835	5.75555	1.54414	-2.37527	-0.692931	-0.878194	velh8ptr092k57Loc250t1
CUST_102560_PI429715507	-1626.77	-10.6678	1626.77	down	-279.603	-8.12724	279.603	down	-5600.78	-12.4514	5600.78	down	-4006.9	-11.9683	4006.9	down	-525.342	-9.03711	525.342	down	-1996.89	-10.9635	1996.89	down	-3704.07	-11.8549	3704.07	down	11.4795	11.0003	9.6504	0.885965	4.62623	2.23636	0.264379	-0.264379	-0.760359	-2.21782	-2.07656	-0.929593	0.33395	-2.1494	-1.9591	5.42033	1.57586	-1.97727	-1.33654	-0.953071	velh8ptr092k57Loc250t1
CUST_118503_PI429715507	-1592.62	-10.6372	1592.62	down	-163.525	-7.35337	163.525	down	-3636.74	-11.8284	3636.74	down	-2999.39	-11.5505	2999.39	down	-478.594	-8.90266	478.594	down	-6238.86	-12.6071	6238.86	down	-4249.57	-12.0531	4249.57	down	11.3206	11.8014	11.2247	2.63116	6.088	3.56749	-1.18378	-1.05404	-1.23663	0.357814	-1.13853	-0.357814	0.692598	-0.56206	-0.435147	6.72875	2.61962	-1.70959	-0.516064	-0.692299	veln4ptf044k33Loc97t1
CUST_24689_PI429715507	-1549.96	-10.598	1549.96	down	-166.975	-7.38349	166.975	down	-5664.1	-12.4676	5664.1	down	-3324.43	-11.6989	3324.43	down	-1270.35	-10.311	1270.35	down	-1629.19	-10.6699	1629.19	down	-2498.22	-11.2867	2498.22	down	11.7338	8.75674	11.7899	2.89919	3.69724	3.53353	-0.0383267	0.318275	-0.00935936	-2.33223	-2.09757	-0.69267	0.0391126	-0.8957	-1.95967	2.67924	-0.53075	-0.801086	-1.06245	0.00935888	velb9ptf010k97Loc35t1
CUST_24688_PI429715507	-1486.7	-10.5379	1486.7	down	-163.344	-7.35177	163.344	down	-4500.08	-12.1357	4500.08	down	-2739.78	-11.4198	2739.78	down	-1402.98	-10.4543	1402.98	down	-1460.87	-10.5126	1460.87	down	-3470.22	-11.7608	3470.22	down	11.7316	8.72258	11.7507	2.62816	3.79311	3.72822	0.208714	0.0946107	0.363659	-1.16582	-1.16533	-1.87125	-0.16934	-0.79025	-1.09513	2.91523	-0.0946107	-1.97864	-1.82958	-0.222166	velb9ptf010k97Loc35t1
CUST_119892_PI429715507	-1310.38	-10.3558	1310.38	down	-159.027	-7.31313	159.027	down	-7050.18	-12.7834	7050.18	down	-3015.56	-11.5582	3015.56	down	-429.125	-8.74526	429.125	down	-1300.32	-10.3447	1300.32	down	-3840.3	-11.907	3840.3	down	10.052	9.77196	9.14705	0.971317	4.43404	1.62628	0.0668736	-0.0668726	-2.06293	-3.48065	-3.59639	-2.30227	0.17867	-1.6456	-4.23668	5.53973	1.43304	-4.2375	-3.43778	-1.06221	veln4ptf052k33Loc172t2
CUST_24687_PI429715507	-1004.17	-9.97179	1004.17	down	-155.065	-7.27673	155.065	down	-1885.42	-10.8807	1885.42	down	-1419.05	-10.4707	1419.05	down	-1122.7	-10.1328	1122.7	down	-1259.71	-10.2989	1259.71	down	-2305.11	-11.1706	2305.11	down	11.3639	8.31317	11.2451	2.62	3.47782	2.99415	-0.163647	0.0465817	0.142595	0.788889	-1.03227	-1.47646	-0.0465822	-0.174005	-0.269374	2.31311	-0.159823	-1.62941	-1.60658	-0.119883	velb9ptf010k97Loc35t1
CUST_119157_PI429715507	-895.927	-9.80724	895.927	down	-193.282	-7.59456	193.282	down	-4442.75	-12.1172	4442.75	down	-1792.17	-10.8075	1792.17	down	-378.439	-8.56391	378.439	down	-1441.85	-10.4937	1441.85	down	-510.629	-8.99613	510.629	down	10.0489	9.99903	10.2244	1.88875	3.35852	2.24143	-0.404371	-0.513148	-0.291222	-1.44503	-1.54486	-3.08944	-0.563659	-0.612007	-0.974431	4.09225	0.61005	-0.12166	2.06766	0.12166	veln4ptf049k33Loc33t4
CUST_87136_PI429715507	-872.809	-9.76952	872.809	down	-335.231	-8.38901	335.231	down	-874.867	-9.77292	874.867	down	-2269.59	-11.1482	2269.59	down	-354.422	-8.46932	354.422	down	-1657.24	-10.6946	1657.24	down	-1287.08	-10.3299	1287.08	down	8.0188	11.2469	10.5214	0.0728564	4.16146	0.385782	-0.984914	-0.821099	-0.490565	0.87758	-0.33635	-0.072856	-0.811273	-0.961259	-1.88499	4.65849	0.953565	-1.23289	0.401867	-1.20355	velh8ptf202k27Loc23t1
CUST_119156_PI429715507	-801.996	-9.64745	801.996	down	-188.207	-7.55618	188.207	down	-1613.88	-10.6563	1613.88	down	-2006.58	-10.9705	2006.58	down	-337.438	-8.39848	337.438	down	-1350.05	-10.3988	1350.05	down	-1047.61	-10.0329	1047.61	down	9.81878	9.49508	10.0698	1.39137	3.12938	2.19434	-0.738529	-1.12113	0.0468698	-1.07152	-0.627618	-0.886196	-1.0433	-1.34099	-1.14366	3.78967	0.445376	-0.0468702	-0.991461	0.514749	veln4ptf049k33Loc33t4
CUST_91127_PI429715507	-639.036	-9.31975	639.036	down	-748.917	-9.54866	748.917	down	-934.231	-9.86763	934.231	down	-895.207	-9.80608	895.207	down	-285.924	-8.15949	285.924	down	-747.99	-9.54688	747.99	down	-453.447	-8.82479	453.447	down	10.0628	8.72112	10.0224	-0.617839	-0.266962	1.04509	0.0148768	-0.165778	0.31655	-0.0148766	-0.675159	-0.106593	-0.0386424	-0.253238	-0.320076	3.21627	0.68585	0.425693	-0.0792851	1.63389	velh8ptf082k57Loc38t1
CUST_119154_PI429715507	-632.873	-9.30577	632.873	down	-164.706	-7.36375	164.706	down	-1024.55	-10.0008	1024.55	down	-1653.32	-10.6911	1653.32	down	-406.835	-8.6683	406.835	down	-1202.44	-10.2317	1202.44	down	-406.045	-8.6655	406.045	down	8.93951	9.28143	9.18131	1.17364	2.50476	1.63261	-0.596567	-1.72658	-0.969846	-1.49514	-1.33733	0.232407	-0.925623	-1.92225	-1.82332	2.93216	-0.232406	-1.3024	0.623041	0.314133	veln4ptf049k33Loc33t4
CUST_119155_PI429715507	-625.252	-9.28829	625.252	down	-181.371	-7.5028	181.371	down	-1183.68	-10.2091	1183.68	down	-1069.35	-10.0625	1069.35	down	-352.974	-8.46342	352.974	down	-934.761	-9.86845	934.761	down	-885.978	-9.79113	885.978	down	9.13395	9.48641	9.28543	1.19353	2.70297	1.50089	-1.4836	0.121768	-0.33774	-1.14849	-0.107995	-1.46492	-1.56519	-0.22076	-0.49583	3.06335	-0.655804	0.107994	-1.4922	0.513804	veln4ptf049k33Loc33t4
CUST_142824_PI429715507	-607.108	-9.24581	607.108	down	-70.5722	-6.14103	70.5722	down	-2255.73	-11.1394	2255.73	down	-1660.87	-10.6977	1660.87	down	-477.564	-8.89955	477.564	down	-460.886	-8.84827	460.886	down	-1024.32	-10.0004	1024.32	down	9.20542	9.00538	9.52256	2.52178	3.87184	2.91666	0.513864	-0.0565958	0.731297	-2.06543	-1.74337	-1.87597	-1.1758	-0.94387	-2.24014	3.21956	0.0125151	-2.19736	-1.49947	-0.0125151	veln4ptr089k69Loc62t1
CUST_142823_PI429715507	-548.352	-9.09896	548.352	down	-77.8523	-6.28267	77.8523	down	-1311.59	-10.3571	1311.59	down	-1500.72	-10.5514	1500.72	down	-479.429	-8.90517	479.429	down	-487.378	-8.9289	487.378	down	-893.443	-9.80323	893.443	down	9.09019	8.8564	9.454	2.21053	3.77019	2.57187	0.00915909	0.334943	0.269787	-1.70396	-0.79985	-1.16689	-0.85636	-1.23729	-2.16008	2.91983	-0.405135	-1.82963	-1.33025	-0.00915909	veln4ptr089k69Loc62t1
CUST_44216_PI429715507	-545.599	-9.0917	545.599	down	-524.605	-9.03509	524.605	down	-545.527	-9.09151	545.527	down	-625.341	-9.2885	625.341	down	-390.339	-8.60858	390.339	down	-643.066	-9.32882	643.066	down	-609.159	-9.25067	609.159	down	10.0545	7.70676	10.1312	-0.0247638	0.00643778	0.805586	-0.00643754	-0.0364766	-0.0510349	0.472643	-0.052973	0.198327	-0.08394	0.188374	-0.0774131	2.15484	-0.0546317	-0.0334489	0.135158	-0.0414951	velb9ptf191k57Loc60t2
CUST_119895_PI429715507	-529.269	-9.04786	529.269	down	-181.939	-7.50731	181.939	down	-911.891	-9.83272	911.891	down	-816.799	-9.67384	816.799	down	-248.381	-7.95641	248.381	down	-904.932	-9.82167	904.932	down	-842.703	-9.71888	842.703	down	10.3756	9.2845	8.22334	0.479604	3.60628	1.27566	-0.164278	-0.406003	-1.01124	-0.624341	-0.756516	-0.233812	0.367453	-0.614047	-0.891436	4.42031	0.5531	-0.959165	0.164278	-1.01305	veln4ptf052k33Loc172t2
CUST_91129_PI429715507	-477.582	-8.8996	477.582	down	-473.23	-8.8864	473.23	down	-403.103	-8.655	403.103	down	-790.194	-9.62606	790.194	down	-302.44	-8.24051	302.44	down	-930.612	-9.86204	930.612	down	-214.024	-7.74163	214.024	down	9.43155	8.11986	9.26356	-0.429008	0.103406	0.481382	-0.841942	-1.922	-0.0071888	0.0071888	-0.724548	1.56732	-0.74933	-0.511091	-0.802794	2.41113	-0.145545	-0.172138	1.19919	1.19421	velh8ptf082k57Loc38t1
CUST_119933_PI429715507	-459.008	-8.84238	459.008	down	-115.176	-6.84769	115.176	down	-1142.92	-10.1585	1142.92	down	-902.223	-9.81734	902.223	down	-165.757	-7.37293	165.757	down	-892.19	-9.80121	892.19	down	-573.517	-9.16369	573.517	down	9.74336	8.36497	8.70351	1.00328	3.61983	1.64566	-0.224647	-0.0798054	-2.28733	-1.7828	-1.27641	-0.604465	0.0798054	-0.865462	-1.85453	4.69048	1.14525	-1.14267	0.239912	-0.692739	veln4ptf052k29Loc114t1
CUST_136514_PI429715507	-449.388	-8.81182	449.388	down	-102.473	-6.6791	102.473	down	-793.213	-9.63156	793.213	down	-1306.32	-10.3513	1306.32	down	-401.877	-8.65061	401.877	down	-371.452	-8.53703	371.452	down	-558.75	-9.12606	558.75	down	8.92223	8.94247	9.12046	1.26724	3.29672	2.38389	0.533376	-0.0217266	0.862413	-1.27652	-0.164214	-0.468799	-0.855999	-1.03364	-2.17908	3.15142	-0.327044	-1.79105	0.0217266	-0.283741	veln4ptr054k89Loc93t1
CUST_35607_PI429715507	-433.87	-8.76112	433.87	down	-342.009	-8.41789	342.009	down	-555.443	-9.1175	555.443	down	-860.251	-9.74861	860.251	down	-340.749	-8.41257	340.749	down	-365.935	-8.51544	365.935	down	-284.345	-8.1515	284.345	down	8.2556	8.40971	9.01691	-0.0672615	-0.0152636	0.511065	0.24427	0.0152636	-0.123649	-0.623146	-1.31096	0.263839	-1.28595	-1.04018	-1.23749	2.73342	-1.22238	-1.06652	0.797167	0.0213156	velb9ptf087k57Loc33t2
CUST_91128_PI429715507	-412.215	-8.68726	412.215	down	-333.639	-8.38214	333.639	down	-778.862	-9.60522	778.862	down	-518.252	-9.01751	518.252	down	-265.869	-8.05457	265.869	down	-545.996	-9.09275	545.996	down	-195.818	-7.61337	195.818	down	9.30443	7.83927	9.22322	-0.102487	0.55036	0.772606	-0.638372	-0.342751	0.0698013	-1.37672	-0.283066	-0.788972	-0.441195	-0.101134	-0.143287	2.1929	0.0800972	-0.0698013	1.47262	0.878585	velh8ptf082k57Loc38t1
CUST_63204_PI429715507	-410.95	-8.68282	410.95	down	-88.0116	-6.45962	88.0116	down	-763.489	-9.57646	763.489	down	-1208.3	-10.2388	1208.3	down	-324.568	-8.34238	324.568	down	-459.811	-8.8449	459.811	down	-390.929	-8.61076	390.929	down	8.37671	8.79652	8.28279	1.20654	2.89305	1.97758	0.324967	-1.63327	0.229629	-0.957376	-2.08636	-0.229629	-2.05007	-1.57593	-1.63427	3.00486	-0.767743	-1.80822	0.382318	-0.633158	velb9ptr094k77Loc50t1
CUST_142327_PI429715507	-409.7	-8.67842	409.7	down	-197.146	-7.62312	197.146	down	-1047.65	-10.0329	1047.65	down	-739.89	-9.53117	739.89	down	-666.199	-9.37981	666.199	down	-128.595	-7.00669	128.595	down	-339.206	-8.40602	339.206	down	8.79007	8.41867	8.86939	-0.908637	3.51512	0.602303	2.0819	1.26016	1.71602	-1.55167	-0.861113	-1.60791	-0.811182	-1.10188	-0.602303	2.22813	-1.41379	-2.87564	-0.958207	1.5316	veln4ptr085k29Loc7t5
CUST_142825_PI429715507	-380.206	-8.57064	380.206	down	-55.8718	-5.80405	55.8718	down	-697.779	-9.44663	697.779	down	-823.673	-9.68593	823.673	down	-357.13	-8.4803	357.13	down	-409.757	-8.67862	409.757	down	-835.866	-9.70713	835.866	down	8.57617	8.46148	9.00527	2.18372	3.65094	2.79612	0.140918	-0.575124	0.441259	0.128296	-1.01996	-1.40529	-1.04342	-0.955743	-1.0157	2.7322	-0.128296	-2.00189	-1.71327	-0.339041	veln4ptr089k69Loc62t1
CUST_136515_PI429715507	-369.517	-8.5295	369.517	down	-100.023	-6.64419	100.023	down	-636.487	-9.31399	636.487	down	-938.107	-9.87361	938.107	down	-335.102	-8.38846	335.102	down	-341.412	-8.41537	341.412	down	-374.103	-8.54729	374.103	down	8.01134	8.05711	8.29932	0.383415	2.40732	1.64446	-0.174712	-0.919832	0.216202	-1.69934	-2.04957	0.174712	-1.77535	-1.79749	-1.68022	2.22102	-1.6464	-1.37223	0.513588	-1.36299	veln4ptr054k89Loc93t1
CUST_115330_PI429715507	-357.097	-8.48017	357.097	down	-241.966	-7.91866	241.966	down	-528.896	-9.04684	528.896	down	-705.639	-9.46279	705.639	down	-229.401	-7.84173	229.401	down	-337.458	-8.39856	337.458	down	-270.332	-8.07859	270.332	down	7.88685	9.36003	8.09747	-0.550127	2.07765	0.0608563	0.487031	-1.28053	0.942161	-1.05275	-0.839015	0.0956016	-1.36003	-0.817772	-0.866198	3.44367	-0.343494	-1.28101	0.799916	-0.0608563	veln4ptf025k29Loc39t3
CUST_13617_PI429715507	-347.235	-8.43977	347.235	down	-582.517	-9.18615	582.517	down	-492.484	-8.94393	492.484	down	-581.034	-9.18248	581.034	down	-123.667	-6.95032	123.667	down	-635.23	-9.31114	635.23	down	-83.1131	-6.377	83.1131	down	10.1594	8.26211	8.8614	-0.283517	0.227041	-0.21906	-0.226619	-0.276591	-0.147264	-0.194535	-0.302392	0.948058	-0.174207	0.147264	-0.237564	3.31154	2.14114	0.979284	5.61295	-0.178343	dmag2vel4f4xincok49Loc13376t4
CUST_115332_PI429715507	-345.918	-8.43429	345.918	down	-141.845	-7.14817	141.845	down	-920.551	-9.84635	920.551	down	-430.817	-8.75093	430.817	down	-191.139	-7.57848	191.139	down	-256.102	-8.00057	256.102	down	-834.444	-9.70467	834.444	down	8.14587	8.95243	7.85532	0.356136	1.93919	1.21378	-0.106462	0.559393	0.498968	-1.33768	-1.27103	-1.97673	-0.875546	-0.283096	-0.140533	4.03572	0.106462	-1.92401	-2.00004	-0.773554	veln4ptf025k29Loc39t3
CUST_24690_PI429715507	-343.302	-8.42333	343.302	down	-104.241	-6.70378	104.241	down	-324.797	-8.34339	324.797	down	-335.302	-8.38932	335.302	down	-225.419	-7.81646	225.419	down	-447.22	-8.80484	447.22	down	-2919.81	-11.5117	2919.81	down	9.11837	6.38281	9.16152	1.1449	1.73845	1.66801	-0.691759	-0.254008	-0.806052	-0.012599	-0.0825496	-0.272331	-0.502196	-0.0156479	0.012599	0.901283	0.108693	0.203338	-4.6076	-1.97391	velb9ptf010k97Loc35t1
CUST_136516_PI429715507	-340.504	-8.41153	340.504	down	-92.7454	-6.5352	92.7454	down	-894.831	-9.80547	894.831	down	-461.791	-8.8511	461.791	down	-208.625	-7.70477	208.625	down	-292.124	-8.19044	292.124	down	-934.161	-9.86753	934.161	down	8.1584	8.15085	8.21634	1.00246	2.24917	1.66836	-0.0552244	-0.271355	0.280863	-1.31939	-0.771664	-2.79977	0.0552249	-0.577037	-1.50588	2.48786	0.705749	-1.78232	-2.86365	-0.521008	veln4ptr054k89Loc93t1
CUST_162527_PI429715507	-329.123	-8.36248	329.123	down	-81.2215	-6.34379	81.2215	down	-864.896	-9.75638	864.896	down	-755.001	-9.56034	755.001	down	-150.813	-7.23662	150.813	down	-412.672	-8.68885	412.672	down	-416.484	-8.70212	416.484	down	9.01763	8.66712	7.95586	1.70831	2.68851	2.21241	0.00787067	-0.222897	-0.210927	-1.25713	-1.14291	-1.22851	-0.666332	-1.16515	-1.20892	3.73654	0.202078	-0.00787067	-0.946494	0.635999	veln4ptr080k33Loc191t1
CUST_142822_PI429715507	-315.991	-8.30374	315.991	down	-59.2599	-5.88898	59.2599	down	-787.277	-9.62073	787.277	down	-715.607	-9.48302	715.607	down	-237.783	-7.8935	237.783	down	-330.435	-8.36822	330.435	down	-415.9	-8.70009	415.9	down	8.47761	8.26559	8.9512	1.88309	3.98845	2.15591	0.104481	-0.191048	0.676302	-1.3258	-0.770614	-1.07136	-0.511895	-0.873253	-1.36952	2.65511	-0.536727	-0.104481	-0.919033	0.648451	veln4ptr089k69Loc62t1
CUST_91130_PI429715507	-302.884	-8.24262	302.884	down	-202.81	-7.66398	202.81	down	-435.693	-8.76717	435.693	down	-538.04	-9.07157	538.04	down	-217.243	-7.76316	217.243	down	-477.887	-8.90053	477.887	down	-112.414	-6.81268	112.414	down	9.08717	7.60418	8.70707	-0.284603	3.36225	-0.671171	-0.760273	-0.948848	0.405968	-1.28967	-1.09003	1.47662	-0.785705	-0.662576	-0.368008	2.10893	-0.15975	0.15975	2.13334	1.17357	velh8ptf082k57Loc38t1
CUST_115329_PI429715507	-302.017	-8.23848	302.017	down	-218.173	-7.76933	218.173	down	-516.379	-9.01229	516.379	down	-454.14	-8.82699	454.14	down	-166.486	-7.37926	166.486	down	-250.799	-7.97039	250.799	down	-385.272	-8.58973	385.272	down	7.54779	9.3056	8.30284	-0.015691	1.76579	0.0981331	-0.280379	0.986057	0.539391	-0.928844	-0.541554	-0.410238	-0.527876	-0.350401	-0.446481	3.14478	0.438476	-0.564808	-0.424338	0.0156913	veln4ptf025k29Loc39t3
CUST_125177_PI429715507	-292.19	-8.19076	292.19	down	-82.9655	-6.37444	82.9655	down	-420.338	-8.7154	420.338	down	-377.926	-8.56196	377.926	down	-243.225	-7.92615	243.225	down	-491.682	-8.94158	491.682	down	-458.943	-8.84217	458.943	down	8.917	8.46912	8.94053	3.61685	0.00294495	3.58354	-0.121101	-0.21058	-0.166413	0.427669	-0.232605	-0.0146241	0.661861	0.184933	-0.206024	2.83223	-0.198435	-0.0855865	-0.00294471	-0.130294	veln4ptf085k33Loc102t2
CUST_73988_PI429715507	-278.711	-8.12263	278.711	down	-151.194	-7.24026	151.194	down	-318.206	-8.31382	318.206	down	-345.812	-8.43385	345.812	down	-268.197	-8.06715	268.197	down	-341.726	-8.4167	341.726	down	-322.841	-8.33468	322.841	down	9.13214	6.48644	8.74698	1.29708	-0.0213518	1.36905	0.23883	-0.541614	-0.581749	0.107915	-0.463734	-0.220082	-0.00736833	-0.299275	-0.629338	0.743608	0.00736833	-0.586865	0.181142	-0.606798	velb9ptr217k47Loc115t2
CUST_63203_PI429715507	-277.171	-8.11463	277.171	down	-91.7332	-6.51937	91.7332	down	-524.128	-9.03378	524.128	down	-487.368	-8.92887	487.368	down	-163.775	-7.35557	163.775	down	-291.634	-8.18802	291.634	down	-489.774	-8.93597	489.774	down	8.33811	8.38824	8.14531	1.08328	2.72395	1.50632	0.307608	-0.0841408	0.0841413	-1.00661	-0.222988	-1.00007	-0.248158	-0.845362	-0.821421	2.84983	0.426881	-0.471755	-1.02018	-0.270662	velb9ptr094k77Loc50t1
CUST_44634_PI429715507	-274.815	-8.10232	274.815	down	-115.146	-6.84732	115.146	down	-395.135	-8.6262	395.135	down	-531.195	-9.0531	531.195	down	-308.947	-8.27121	308.947	down	-328.205	-8.35845	328.205	down	-140.581	-7.13526	140.581	down	7.88087	7.03226	9.20694	0.157298	2.11524	1.30558	-0.0636714	-0.95528	0.0636716	-0.93275	-1.06155	0.235764	-0.898308	-1.10523	-1.03568	1.1014	-0.997704	-0.797266	2.0771	-0.267565	velb9ptf198k23Loc27t1
CUST_157799_PI429715507	-263.411	-8.04117	263.411	down	-49.9992	-5.64383	49.9992	down	-339.758	-8.40836	339.758	down	-572.974	-9.16233	572.974	down	-218.033	-7.7684	218.033	down	-221.982	-7.7943	221.982	down	-1163.39	-10.1841	1163.39	down	7.52144	8.78494	8.04331	1.50125	3.44979	2.46715	0.107605	0.293438	0.565743	-0.177261	-0.401114	-0.297033	-1.02366	-1.04914	-1.06449	3.04841	-0.361829	-1.6421	-4.02751	-0.107605	velh8ptf126k67Loc79t1
CUST_22911_PI429715507	-230.97	-7.85156	230.97	down	-291.764	-8.18866	291.764	down	-339.08	-8.40548	339.08	down	-275.795	-8.10745	275.795	down	-103.254	-6.69006	103.254	down	-276.234	-8.10975	276.234	down	-179.297	-7.48621	179.297	down	8.99114	6.44045	7.8318	-0.0581646	-0.323449	-0.92097	0.848187	-1.06331	-0.850725	-0.822078	-1.13942	0.00843286	-0.223348	-0.00843286	-0.827194	1.30791	0.0824571	1.80285	0.473858	0.0626473	dmag2vel4f4xincok59Loc13863t5
CUST_63205_PI429715507	-228.727	-7.83749	228.727	down	-63.8608	-5.99686	63.8608	down	-251.693	-7.97552	251.693	down	-491.125	-8.93995	491.125	down	-145.07	-7.18061	145.07	down	-333.915	-8.38334	333.915	down	-479.112	-8.90422	479.112	down	7.69775	8.2581	7.50486	1.11727	2.90585	1.44701	-0.405965	-1.49545	0.212131	0.810125	-0.159832	-1.11615	-1.51904	-0.912043	-0.928045	1.98517	-0.226106	0.159832	-0.773329	-1.39463	velb9ptr094k77Loc50t1
CUST_157800_PI429715507	-225.602	-7.81764	225.602	down	-47.5328	-5.57085	47.5328	down	-355.043	-8.47185	355.043	down	-712.485	-9.47672	712.485	down	-179.772	-7.49003	179.772	down	-318.214	-8.31385	318.214	down	-176.677	-7.46497	176.677	down	7.25892	8.51627	7.55444	1.28762	3.14562	2.18383	-0.549741	-1.61193	0.549741	-2.02808	-0.947458	0.889608	-1.32364	-1.93273	-1.84414	2.59953	-0.733254	-1.00673	1.53425	-0.911104	velh8ptf126k67Loc79t1
CUST_44635_PI429715507	-211.367	-7.72361	211.367	down	-107.515	-6.74839	107.515	down	-227.566	-7.83014	227.566	down	-348.099	-8.44336	348.099	down	-206.365	-7.68905	206.365	down	-271.019	-8.08225	271.019	down	-176.175	-7.46086	176.175	down	7.58073	6.67578	8.7491	0.407775	0.795136	1.55753	-0.449964	-1.03987	0.248695	-1.03835	-0.354597	0.908141	-0.248695	-1.30811	-0.767651	1.45415	-0.816902	-0.698797	1.4209	-1.00555	velb9ptf198k23Loc27t1
CUST_35608_PI429715507	-208.356	-7.70291	208.356	down	-181.8	-7.50621	181.8	down	-234.957	-7.87625	234.957	down	-301.588	-8.23644	301.588	down	-145.709	-7.18695	145.709	down	-185.114	-7.53227	185.114	down	-250.305	-7.96754	250.305	down	7.08461	7.43477	7.82906	0.31652	-0.75247	0.265765	-0.0335233	0.0335233	-0.248368	0.357199	-0.490272	-1.14723	-0.767006	-0.802798	-0.791053	1.66734	0.217513	-1.09724	-1.19179	0.155669	velb9ptf087k57Loc33t2
CUST_6409_PI429715507	-205.938	-7.68607	205.938	down	-160.625	-7.32755	160.625	down	-227.311	-7.82852	227.311	down	-268.199	-8.06716	268.199	down	-175.891	-7.45854	175.891	down	-229.913	-7.84494	229.913	down	-186.304	-7.54151	186.304	down	8.39372	6.41078	8.61411	-0.0838876	1.48113	0.0387118	-0.216508	0.125776	-0.0254934	0.0254934	-0.164197	0.0717456	-0.234671	-0.220011	-0.32819	1.36792	-0.206292	-0.118627	-0.0919557	0.621334	dmag2vel4f1xincok89Loc24375t1
CUST_115331_PI429715507	-195.911	-7.61406	195.911	down	-188.673	-7.55975	188.673	down	-193.244	-7.59428	193.244	down	-282.865	-8.14397	282.865	down	-101.086	-6.65944	101.086	down	-257.308	-8.00736	257.308	down	-218.623	-7.7723	218.623	down	7.28232	7.99474	7.09457	0.151761	0.580402	-1.03978	-0.917212	0.208437	-0.941668	-0.0322871	-0.984028	0.605093	-0.223103	-1.00121	-0.835976	3.10769	0.0322871	-0.746679	0.360119	-0.990306	veln4ptf025k29Loc39t3
CUST_88778_PI429715507	-191.797	-7.58344	191.797	down	-28.2371	-4.81952	28.2371	down	-681.148	-9.41183	681.148	down	-262.693	-8.03723	262.693	down	-91.5805	-6.51697	91.5805	down	-287.42	-8.16701	287.42	down	-522.898	-9.03039	522.898	down	7.78725	9.61669	6.59145	3.15491	3.21772	3.16419	-0.029027	-0.0619712	-0.414661	-1.31185	-0.402583	-2.52566	0.0279427	0.0703764	-0.214633	3.95876	0.845793	-0.360072	-2.03591	-0.0279431	velh8ptf223k47Loc66t2
CUST_125178_PI429715507	-189.85	-7.56872	189.85	down	-36.1013	-5.17398	36.1013	down	-361.604	-8.49827	361.604	down	-323.467	-8.33747	323.467	down	-297.435	-8.21643	297.435	down	-127.45	-6.99378	127.45	down	-363.099	-8.50422	363.099	down	7.6267	7.34556	7.64392	2.22982	2.06859	2.79582	1.04365	0.345772	0.245399	-1.40524	-0.541231	-0.932148	-0.2454	-1.10622	-1.04462	1.15122	-1.6587	-1.52564	-0.359984	-1.571	veln4ptf085k33Loc102t2
CUST_142328_PI429715507	-188.09	-7.55528	188.09	down	-122.081	-6.93169	122.081	down	-383.885	-8.58453	383.885	down	-270.901	-8.08162	270.901	down	-237.448	-7.89147	237.448	down	-165.956	-7.37466	165.956	down	-60.7121	-5.92391	60.7121	down	7.37154	6.59314	7.25663	-1.31648	1.53085	0.211872	0.387051	-1.31981	0.0301075	-2.34101	-2.33503	0.143763	-1.1083	-1.08967	-0.825582	0.650169	-0.969108	-2.13415	2.32983	-0.030108	veln4ptr085k29Loc7t5
CUST_63206_PI429715507	-186.428	-7.54248	186.428	down	-48.061	-5.5868	48.061	down	-299.742	-8.22757	299.742	down	-351.333	-8.45669	351.333	down	-168.21	-7.39412	168.21	down	-173.004	-7.43467	173.004	down	-352.451	-8.46128	352.451	down	7.31227	8.34932	7.28115	1.48661	2.75752	1.93821	0.651825	-0.253956	0.240872	0.0128598	-0.540055	-1.21279	-1.30431	-0.841184	-0.281852	2.02825	-0.0128598	-1.25501	-1.08403	-0.543365	velb9ptr094k77Loc50t1
CUST_157801_PI429715507	-183.334	-7.51833	183.334	down	-37.9397	-5.24564	37.9397	down	-304.955	-8.25245	304.955	down	-436.536	-8.76996	436.536	down	-153.929	-7.26612	153.929	down	-246.118	-7.94321	246.118	down	-206.46	-7.68972	206.46	down	7.30755	8.88643	7.24014	1.52251	4.191	1.9837	-0.395494	0.0306725	-0.0306725	-1.47977	-0.460453	0.61699	-0.0834961	-1.30337	-1.48888	2.52515	-0.0773702	-0.812021	0.681509	-0.438203	velh8ptf126k67Loc79t1
CUST_125176_PI429715507	-180.799	-7.49824	180.799	down	-46.3762	-5.53531	46.3762	down	-223.143	-7.80183	223.143	down	-255.672	-7.99815	255.672	down	-173.087	-7.43536	173.087	down	-358.614	-8.48629	358.614	down	-230.664	-7.84965	230.664	down	7.76699	7.42546	7.86466	2.29652	1.77146	2.38319	-0.910222	-0.705465	-0.786069	0.320491	-0.778913	0.110057	-0.202272	-0.110057	-0.625014	1.72437	-0.38038	-0.59295	0.566075	-0.893961	veln4ptf085k33Loc102t2
CUST_44636_PI429715507	-154.921	-7.27539	154.921	down	-80.2992	-6.32731	80.2992	down	-169.039	-7.40121	169.039	down	-221.531	-7.79137	221.531	down	-150.167	-7.23043	150.167	down	-259.341	-8.01871	259.341	down	-103.056	-6.68729	103.056	down	6.92855	6.33416	7.96627	0.415972	1.03673	0.794352	-0.401031	-1.3049	-1.12119	-0.566498	-1.01436	0.606213	-1.10187	0.0835581	-1.12679	0.748584	-1.06286	-0.148013	0.861647	-0.0835586	velb9ptf198k23Loc27t1
CUST_142326_PI429715507	-149.956	-7.22839	149.956	down	-137.096	-7.09904	137.096	down	-72.6208	-6.18231	72.6208	down	-498.25	-8.96073	498.25	down	-311.568	-8.2834	311.568	down	-75.927	-6.24654	75.927	down	-77.8866	-6.2833	77.8866	down	6.61028	6.17662	6.57388	-2.36716	1.25966	-0.828848	0.300618	-0.298034	0.618569	-0.04004	0.272912	0.580972	-2.61179	-2.39377	-2.51584	0.00888538	-2.66999	-2.82832	0.349463	-0.00888538	veln4ptr085k29Loc7t5
CUST_142329_PI429715507	-145.047	-7.18038	145.047	down	-82.4081	-6.36471	82.4081	down	-209.081	-7.70792	209.081	down	-216.457	-7.75793	216.457	down	-213.502	-7.7381	213.502	down	-62.8134	-5.973	62.8134	down	-210.948	-7.72074	210.948	down	7.01452	6.24292	7.03416	-0.520654	1.68618	0.0319328	0.994567	0.609536	0.768496	0.285235	-1.20581	-1.91158	-1.58662	-0.683571	-0.71201	0.548984	-1.45932	-2.01238	-1.88182	-0.0319328	veln4ptr085k29Loc7t5
CUST_79534_PI429715507	-136.76	-7.0955	136.76	down	-154.724	-7.27356	154.724	down	-152.417	-7.25188	152.417	down	-169.846	-7.40809	169.846	down	-112.723	-6.81664	112.723	down	-122.297	-6.93424	122.297	down	-110.289	-6.78514	110.289	down	7.61548	7.60912	6.78968	-0.470871	-0.363061	1.02755	0.898657	-0.0579696	0.370874	0.899967	-0.490949	-0.150376	0.0579698	-0.12314	-0.144801	2.50061	-0.46327	-0.472968	-0.148618	1.25453	velh8ptf054k77Loc29t1
CUST_30580_PI429715507	-134.626	-7.07281	134.626	down	-51.1291	-5.67607	51.1291	down	-334.4	-8.38543	334.4	down	-172.693	-7.43207	172.693	down	-66.954	-6.0651	66.954	down	-118.499	-6.88873	118.499	down	-349.181	-8.44783	349.181	down	6.5513	6.9387	6.37725	0.335142	1.20477	1.29912	0.0173378	-0.896718	0.0804524	-1.4698	-1.40312	-2.41612	-0.0173383	-0.995201	-1.41641	1.59378	-0.0955048	0.173684	-2.37697	-1.27385	velb9ptf054k67Loc30t2
CUST_35609_PI429715507	-128.88	-7.00989	128.88	down	-150.425	-7.2329	150.425	down	-128.289	-7.00326	128.289	down	-119.031	-6.8952	119.031	down	-80.2177	-6.32585	80.2177	down	-109.063	-6.76901	109.063	down	-303.324	-8.24472	303.324	down	6.38217	6.5622	7.11809	0.203594	-2.21073	0.37089	-0.307179	0.502727	-0.44013	0.856021	0.327392	-2.13072	-0.323221	0.0142269	-0.314136	1.22955	-0.0142269	-0.130414	-2.15116	-0.963305	velb9ptf087k57Loc33t2
CUST_138662_PI429715507	-127.341	-6.99256	127.341	down	-113.92	-6.83188	113.92	down	-171.441	-7.42157	171.441	down	-95.4295	-6.57636	95.4295	down	-74.0867	-6.21114	74.0867	down	-154.799	-7.27426	154.799	down	-249.676	-7.96392	249.676	down	6.83589	5.69208	6.85559	0.734784	-2.41328	0.566399	-0.311583	-0.454124	-1.67351	-0.472231	0.250782	-2.6597	-0.0162025	0.0162029	-0.345535	0.375124	0.0421753	0.33283	-2.69413	-0.311329	veln4ptr065k49Loc37t2
CUST_157802_PI429715507	-125.275	-6.96895	125.275	down	-41.3302	-5.36912	41.3302	down	-131.495	-7.03886	131.495	down	-363.936	-8.50754	363.936	down	-148.037	-7.20981	148.037	down	-147.111	-7.20077	147.111	down	-75.948	-6.24694	75.948	down	6.48283	8.11436	6.3615	0.596051	3.21112	1.04416	-0.643598	-0.0208435	0.020843	-0.600405	-0.756666	1.19919	-1.514	-1.57895	-1.47098	1.59042	-1.38276	-0.878396	1.85211	-0.373524	velh8ptf126k67Loc79t1
CUST_30581_PI429715507	-124.366	-6.95845	124.366	down	-42.643	-5.41424	42.643	down	-242.054	-7.91918	242.054	down	-197.807	-7.62795	197.807	down	-71.4604	-6.15907	71.4604	down	-138.128	-7.10986	138.128	down	-223.068	-7.80134	223.068	down	6.86033	7.27998	6.58699	-0.0177131	3.118	1.3843	-0.260257	-0.922055	0.58003	-1.51319	-0.799866	-0.717198	0.0962524	-1.33286	-0.91995	1.90863	0.0177126	0.323736	-0.249931	-1.53455	velb9ptf054k67Loc30t2
CUST_50416_PI429715507	-120.275	-6.91019	120.275	down	-180.945	-7.49941	180.945	down	-141.949	-7.14923	141.949	down	-126.445	-6.98236	126.445	down	-41.2308	-5.36565	41.2308	down	-149.233	-7.22142	149.233	down	-170.016	-7.40952	170.016	down	8.08367	6.27288	6.66065	-0.502983	-0.397204	-0.580829	-0.560141	-0.505046	0.418132	0.189754	-0.577161	-0.043066	0.293969	0.0430658	-0.266916	1.22563	2.02038	1.67424	-0.249996	-0.557578	velb9ptf234k27Loc47t1
CUST_136517_PI429715507	-119.659	-6.90279	119.659	down	-34.0363	-5.089	34.0363	down	-274.03	-8.09819	274.03	down	-73.4113	-6.19793	73.4113	down	-178.909	-7.48308	178.909	down	-274.469	-8.1005	274.469	down	-74.5765	-6.22065	74.5765	down	6.13476	6.58544	6.41882	2.34398	-0.957012	2.48504	-1.97395	-1.70532	-1.4832	-3.15915	-2.75008	0.753677	-0.279581	0.545223	0.279581	0.709459	-2.56945	-1.45024	1.09903	-0.780987	veln4ptr054k89Loc93t1
CUST_30583_PI429715507	-118.684	-6.89098	118.684	down	-49.4067	-5.62664	49.4067	down	-220.45	-7.78431	220.45	down	-198.433	-7.63251	198.433	down	-68.9163	-6.10677	68.9163	down	-110.519	-6.78814	110.519	down	-203.066	-7.6658	203.066	down	6.69972	7.05151	6.26043	0.402966	1.57976	1.14903	-0.411456	0.0297213	0.0289655	-1.48339	-1.22994	-0.627934	-0.37032	-1.61814	-0.897393	1.66698	-0.028966	0.0533304	-0.83015	-1.16034	velb9ptf054k67Loc30t2
CUST_118501_PI429715507	-115.078	-6.84646	115.078	down	-107.83	-6.75261	107.83	down	-129.311	-7.0147	129.311	down	-157.366	-7.29798	157.366	down	-78.4268	-6.29328	78.4268	down	-111.841	-6.80531	111.841	down	-123.566	-6.94914	123.566	down	7.14831	7.53443	6.76549	0.320456	0.0472302	0.822706	-0.109361	1.19461	-0.0529523	-0.10909	-0.0472305	0.560441	-0.161908	-0.125905	-0.157895	2.75665	-0.124896	-0.0633583	0.45137	-0.0508328	veln4ptf044k33Loc97t1
CUST_101352_PI429715507	-110.719	-6.79076	110.719	down	-62.6903	-5.97017	62.6903	down	-91.9506	-6.52279	91.9506	down	-192.382	-7.58783	192.382	down	-109.937	-6.78053	109.937	down	-193.595	-7.59689	193.595	down	-65.5314	-6.03411	65.5314	down	7.19809	7.2246	6.6137	0.153254	2.69267	0.279945	-0.688233	-0.776704	-0.289364	0.60813	-0.99259	1.85248	-0.640353	-0.754823	-0.331932	1.67293	-0.824882	-0.153254	2.556	-0.599974	velh8ptr077k47Loc31t16
CUST_138656_PI429715507	-104.959	-6.71368	104.959	down	-71.543	-6.16074	71.543	down	-121.72	-6.92743	121.72	down	-116.336	-6.86215	116.336	down	-74.6785	-6.22262	74.6785	down	-171.541	-7.42241	171.541	down	-102.056	-6.67322	102.056	down	6.94387	5.80845	7.09312	0.275224	0.670182	0.417821	-0.594992	-1.07442	-0.752379	-0.544432	-0.321848	-0.0705571	-0.0873618	-0.179426	-0.474229	0.682935	0.169671	0.32497	-0.186697	0.0705576	veln4ptr065k49Loc37t1
CUST_138660_PI429715507	-102.201	-6.67527	102.201	down	-67.2904	-6.07233	67.2904	down	-88.7586	-6.47182	88.7586	down	-119.967	-6.9065	119.967	down	-90.2638	-6.49608	90.2638	down	-196.432	-7.61789	196.432	down	-84.0318	-6.39286	84.0318	down	6.64853	5.72814	6.89619	0.580647	-0.00662231	0.481844	-0.513775	-2.20818	-0.858852	-0.0989671	-0.14881	0.105188	0.00662184	-0.601176	-0.852077	0.336802	0.0173583	-0.569529	0.536577	-0.473732	veln4ptr065k49Loc37t2
CUST_13616_PI429715507	-101.462	-6.6648	101.462	down	-78.7996	-6.30012	78.7996	down	-110.482	-6.78766	110.482	down	-79.9851	-6.32166	79.9851	down	-98.4802	-6.62176	98.4802	down	-143.452	-7.16442	143.452	down	-115.949	-6.85735	115.949	down	7.56814	5.54017	6.33549	0.619939	0.00473166	-0.0812225	-0.339575	-1.33629	-0.373601	-1.00043	0.177862	-0.0966163	-0.359273	0.636745	0.201348	0.0534353	-0.470188	-0.00473166	0.319278	-1.07144	dmag2vel4f4xincok49Loc13376t4
CUST_116833_PI429715507	-99.034	-6.62985	99.034	down	-104.218	-6.70346	104.218	down	-97.3681	-6.60538	97.3681	down	-120.483	-6.91269	120.483	down	-72.0115	-6.17016	72.0115	down	-97.4073	-6.60596	97.4073	down	-115.944	-6.85729	115.944	down	6.38455	7.09601	6.97179	0.0140946	0.398829	-0.0709477	0.598942	0.0532739	-0.0177453	0.715499	-0.0609846	-0.018301	-0.0656521	-0.0909402	-0.129132	1.94759	-0.0332415	0.0275214	-0.0655818	-0.0140948	veln4ptf033k33Loc42t1
CUST_12671_PI429715507	-96.2254	-6.58835	96.2254	down	-117.074	-6.87127	117.074	down	-76.9483	-6.26582	76.9483	down	-72.4116	-6.17815	72.4116	down	-86.9116	-6.44148	86.9116	down	-138.691	-7.11573	138.691	down	-103.413	-6.69227	103.413	down	7.02764	5.15252	6.8779	-1.40093	-0.206686	0.0518746	-1.40918	0.477144	-1.35711	0.255006	0.557662	-0.552055	-0.208685	0.648655	0.0836511	-0.337898	-0.0518742	0.123409	-0.155598	-0.523562	dmag2vel4f4xincok49Loc10843t2
CUST_115669_PI429715507	-95.293	-6.5743	95.293	down	-92.1337	-6.52566	92.1337	down	-99.606	-6.63816	99.606	down	-94.7111	-6.56546	94.7111	down	-37.8925	-5.24384	37.8925	down	-144.619	-7.17611	144.619	down	-201.928	-7.6577	201.928	down	6.46001	7.43991	5.77825	-0.215538	-0.0735207	0.390263	-0.674864	-0.334276	-0.841011	-0.677413	-0.00314617	0.444252	0.0199108	0.00314665	-0.0412664	2.24264	0.630405	1.07361	-1.5651	-0.631511	veln4ptf028k69Loc57t1
CUST_130420_PI429715507	-92.1166	-6.52539	92.1166	down	-37.9925	-5.24764	37.9925	down	-162.548	-7.34472	162.548	down	-131.221	-7.03585	131.221	down	-139.388	-7.12297	139.388	down	-50.1758	-5.64892	50.1758	down	-116.618	-6.86565	116.618	down	6.90731	5.42547	7.94206	2.12252	-0.383093	2.79248	1.61218	0.362787	1.35311	-0.374559	-0.694487	-0.690277	-0.281864	-0.339645	-0.211213	0.211213	-0.67063	-0.634646	-0.711356	0.496619	veln4ptr019k29Loc102t1
CUST_138658_PI429715507	-92.0242	-6.52394	92.0242	down	-52.5117	-5.71457	52.5117	down	-103.035	-6.687	103.035	down	-84.6708	-6.40379	84.6708	down	-68.3688	-6.09527	68.3688	down	-127.832	-6.99811	127.832	down	-194.738	-7.60539	194.738	down	6.50789	5.28031	6.64994	0.24306	0.823385	0.227983	-0.669021	-0.523851	-1.36333	-0.709604	-0.0336547	-0.879602	0.0595345	0.0336547	-0.866438	0.432896	-0.139864	-0.140699	-3.20583	0.287134	veln4ptr065k49Loc37t1
CUST_115670_PI429715507	-91.5636	-6.5167	91.5636	down	-70.4304	-6.13813	70.4304	down	-86.8961	-6.44122	86.8961	down	-68.8615	-6.10563	68.8615	down	-33.3516	-5.05968	33.3516	down	-135.964	-7.08709	135.964	down	-565.879	-9.14435	565.879	down	6.16372	7.10918	5.31996	-0.180262	0.190674	0.16807	-0.988024	-0.702873	-0.977496	-0.53153	-0.0199971	-0.179271	-0.0727692	0.328753	0.0199971	1.86197	0.617473	0.934365	-4.75025	-1.14321	veln4ptf028k69Loc57t1
CUST_138657_PI429715507	-90.7756	-6.50423	90.7756	down	-53.9569	-5.75373	53.9569	down	-102.312	-6.67683	102.312	down	-105.122	-6.71593	105.122	down	-70.6134	-6.14187	70.6134	down	-162.488	-7.34419	162.488	down	-80.8492	-6.33716	80.8492	down	6.5205	5.59848	6.69816	0.709458	0.976513	-0.130033	-0.304907	-1.29487	-1.61565	-1.53637	0.0402226	0.282811	-0.0538554	-0.226018	-1.05076	0.268575	-0.0402226	0.163181	0.166841	-0.296402	veln4ptr065k49Loc37t1
CUST_138655_PI429715507	-85.404	-6.41623	85.404	down	-62.5109	-5.96603	62.5109	down	-98.9106	-6.62805	98.9106	down	-86.9361	-6.44188	86.9361	down	-64.181	-6.00408	64.181	down	-115.918	-6.85696	115.918	down	-103.427	-6.69247	103.427	down	6.49226	5.40154	6.90579	0.363494	-0.119291	0.657281	-0.0936194	-0.65686	-1.0208	-0.417051	0.0936189	-0.761141	-0.14928	-0.127155	-0.249626	0.444901	0.208811	0.133651	-1.03156	0.179675	veln4ptr065k49Loc37t1
CUST_12815_PI429715507	-84.512	-6.40109	84.512	down	-133.607	-7.06186	133.607	down	-80.0167	-6.32223	80.0167	down	-45.0811	-5.49445	45.0811	down	-29.556	-4.88538	29.556	down	-201.794	-7.65674	201.794	down	-155.228	-7.27824	155.228	down	6.61035	5.63279	5.48819	-0.480841	-2.69121	-0.282193	-1.16204	-2.70093	-1.37593	-0.000353336	1.42954	-2.66455	1.17098	0.0766497	0.000353813	1.16976	1.01868	0.886756	-2.67664	-0.0589571	dmag2vel4f4xincok49Loc11224t1
CUST_138661_PI429715507	-83.9617	-6.39166	83.9617	down	-45.9696	-5.52261	45.9696	down	-89.8159	-6.4889	89.8159	down	-100.952	-6.65753	100.952	down	-70.8474	-6.14664	70.8474	down	-185.22	-7.5331	185.22	down	-55.9456	-5.80595	55.9456	down	6.45692	5.38489	6.64898	0.53614	0.766692	0.620134	-1.08077	-1.61422	-1.4135	-1.48373	-0.294212	0.802033	-0.151016	-0.148267	-1.1825	0.0445299	0.0508652	-0.0445299	1.35723	-0.64194	veln4ptr065k49Loc37t2
CUST_138659_PI429715507	-83.8295	-6.38939	83.8295	down	-73.3747	-6.19721	73.3747	down	-94.2097	-6.5578	94.2097	down	-90.9237	-6.50658	90.9237	down	-61.4399	-5.9411	61.4399	down	-107.789	-6.75207	107.789	down	-83.1492	-6.37763	83.1492	down	6.50292	5.42192	6.89204	0.16355	-0.363721	0.425414	-0.285349	-0.46332	-0.690659	-0.661886	0.155432	-0.350081	-0.0687866	-0.0980444	-0.536048	0.659077	0.0687866	0.265701	0.503121	-0.713798	veln4ptr065k49Loc37t2
CUST_115668_PI429715507	-82.6089	-6.36823	82.6089	down	-52.6951	-5.7196	52.6951	down	-94.5669	-6.56326	94.5669	down	-78.5134	-6.29487	78.5134	down	-32.6427	-5.02869	32.6427	down	-123.982	-6.95398	123.982	down	-312.847	-8.28932	312.847	down	6.35963	6.92082	5.53699	-0.204107	1.8092	0.0535583	-0.808066	-0.478772	-0.75768	0.00702906	-0.555964	-0.32342	-0.00702858	0.0607429	-0.120879	2.16294	0.462731	1.1057	-3.26991	-0.763761	veln4ptf028k69Loc57t1
CUST_12813_PI429715507	-80.6415	-6.33345	80.6415	down	-132.994	-7.05522	132.994	down	-76.6894	-6.26096	76.6894	down	-45.1657	-5.49715	45.1657	down	-30.9286	-4.95087	30.9286	down	-144.194	-7.17186	144.194	down	-172.476	-7.43025	172.476	down	6.79483	5.29907	5.57015	-0.0492563	-3.06106	-0.391284	-2.10406	-1.59904	-0.148446	0.0492563	1.47352	-2.6416	0.94399	0.420944	-0.192351	1.20525	0.995556	0.610641	-2.85486	-0.229609	dmag2vel4f4xincok49Loc11224t1
CUST_12812_PI429715507	-78.5636	-6.29579	78.5636	down	-108.296	-6.75883	108.296	down	-51.6273	-5.69006	51.6273	down	-52.9962	-5.72782	52.9962	down	-29.8863	-4.90141	29.8863	down	-327.52	-8.35544	327.52	down	-82.3595	-6.36386	82.3595	down	6.97954	5.45722	5.82114	-0.489606	-1.07573	-0.453256	-2.29521	-2.57103	-1.94218	0.428876	1.57005	-0.811216	1.3314	-0.0319319	-0.225015	1.48852	1.23801	0.827132	-0.587724	0.0319319	dmag2vel4f4xincok49Loc11224t1
CUST_115671_PI429715507	-78.4513	-6.29373	78.4513	down	-61.9475	-5.95297	61.9475	down	-91.7367	-6.51943	91.7367	down	-71.9206	-6.16833	71.9206	down	-33.6186	-5.07119	33.6186	down	-142.527	-7.1551	142.527	down	-146.64	-7.19613	146.64	down	6.26391	7.1582	5.24249	0.0645409	0.802128	-0.060986	-0.988915	-0.727351	-1.08442	0.00348186	-0.123846	-0.773317	-0.00348234	0.309933	-0.146846	1.82715	0.488507	1.13538	-0.616648	-1.33255	veln4ptf028k69Loc57t1
CUST_130421_PI429715507	-78.2889	-6.29074	78.2889	down	-16.8024	-4.0706	16.8024	down	-152.128	-7.24914	152.128	down	-158.638	-7.3096	158.638	down	-156.745	-7.29228	156.745	down	-43.3146	-5.43678	43.3146	down	-86.4423	-6.43367	86.4423	down	6.52508	4.7184	7.59008	1.727	2.14051	2.75427	0.959286	0.42159	1.14234	-1.54371	-0.978116	-0.392043	-1.27304	-0.208327	-1.61387	-0.0758591	-1.57533	-1.39208	-0.387484	0.0758591	veln4ptr019k29Loc102t1
CUST_74897_PI429715507	-75.5967	-6.24025	75.5967	down	-27.3475	-4.77334	27.3475	down	-139.535	-7.12449	139.535	down	-342.124	-8.41837	342.124	down	-142.816	-7.15802	142.816	down	-52.113	-5.70357	52.113	down	-9.68302	-3.27546	9.68302	down	5.68303	4.4871	6.43034	0.467193	1.0311	0.782162	-0.510247	-0.150517	0.150517	-1.48724	-1.21962	-2.06613	-3.15267	-2.89388	-2.60811	0.222774	-2.43559	-2.66078	1.94447	2.57159	velh8ptf017k27Loc68t1
CUST_93753_PI429715507	-74.1188	-6.21177	74.1188	down	-26.7451	-4.7412	26.7451	down	-137.75	-7.10591	137.75	down	-347.252	-8.43984	347.252	down	-136.515	-7.09292	136.515	down	-50.5283	-5.65902	50.5283	down	-9.45901	-3.24169	9.45901	down	5.67069	4.43467	6.41155	0.446794	1.09247	0.75405	-0.460142	-0.169836	0.169835	-1.57609	-1.23625	-1.98847	-3.31509	-2.9612	-2.52632	0.215195	-2.35735	-2.61969	1.98441	2.54349	velh8ptr018k47Loc217t1
CUST_4304_PI429715507	-72.7759	-6.18539	72.7759	down	-27.618	-4.78754	27.618	down	-127.501	-6.99436	127.501	down	-324.381	-8.34155	324.381	down	-137.725	-7.10565	137.725	down	-49.0269	-5.6155	49.0269	down	-9.91017	-3.30891	9.91017	down	5.54335	4.43754	6.37021	0.434277	0.935099	0.619112	-0.495408	-0.121746	0.121746	-1.47562	-1.2384	-1.91797	-3.14127	-2.87013	-2.66214	0.13684	-2.58129	-2.5214	1.86913	2.41378	dmag2vel4f1xincok89Loc10462t1
CUST_146780_PI429715507	-72.3599	-6.17712	72.3599	down	-140.32	-7.13257	140.32	down	-53.7604	-5.74847	53.7604	down	-45.718	-5.51469	45.718	down	-26.8663	-4.74773	26.8663	down	-67.6569	-6.08017	67.6569	down	-407.333	-8.67006	407.333	down	5.5529	5.72753	5.80182	-1.83195	-1.21337	-1.27016	-0.0884461	-0.924781	-0.145028	-0.243753	-0.0568376	0.137419	0.314577	0.056838	0.166754	1.39101	0.687935	0.760116	-4.5963	-1.35567	dmag2vel4f4xincok49Loc9255t1
CUST_149956_PI429715507	-71.5045	-6.15996	71.5045	down	-34.3728	-5.10319	34.3728	down	-131.03	-7.03375	131.03	down	-265.18	-8.05083	265.18	down	-127.403	-6.99326	127.403	down	-40.7708	-5.34947	40.7708	down	-11.8264	-3.56393	11.8264	down	5.67049	4.18592	6.52076	0.0728397	0.850341	0.144408	-0.277415	-0.0728397	0.679028	-1.37833	-1.51769	-1.82806	-2.9156	-2.48866	-2.37106	0.146096	-2.15856	-2.59014	1.70255	2.08769	velb9ptf016k27Loc153t2
CUST_12814_PI429715507	-68.6483	-6.10115	68.6483	down	-63.4531	-5.98762	63.4531	down	-40.7643	-5.34923	40.7643	down	-48.5839	-5.60241	48.5839	down	-34.2122	-5.09644	34.2122	down	-154.086	-7.26759	154.086	down	-239.661	-7.90485	239.661	down	6.82903	5.10147	5.4777	-0.424663	0.0503912	-0.180381	-1.31653	-1.6375	-1.44053	0.0455122	1.38222	-0.0672274	0.863794	-0.0455117	-0.217299	1.1461	0.765969	0.206816	-3.77992	-0.424314	dmag2vel4f4xincok49Loc11224t1
CUST_125179_PI429715507	-67.9873	-6.08719	67.9873	down	-18.624	-4.21909	18.624	down	-76.4926	-6.25725	76.4926	down	-72.4264	-6.17844	72.4264	down	-194.702	-7.60512	194.702	down	-40.4722	-5.33886	40.4722	down	-162.353	-7.34299	162.353	down	5.8047	5.49877	5.80607	1.25329	1.58115	1.61781	0.239802	0.289682	0.563465	-1.11678	0.428621	-0.974061	-0.239802	-0.432865	-0.753131	-0.262327	-2.72796	-2.71556	-2.65187	-0.627765	veln4ptf085k33Loc102t2
CUST_146779_PI429715507	-65.1051	-6.0247	65.1051	down	-107.85	-6.75288	107.85	down	-44.9428	-5.49002	44.9428	down	-41.3099	-5.36841	41.3099	down	-22.7622	-4.50857	22.7622	down	-64.7582	-6.01699	64.7582	down	-513.649	-9.00464	513.649	down	5.35987	5.66031	5.69729	-2.05332	-0.411999	-1.07584	-0.247826	-1.09112	0.0054388	-0.0228996	-0.0609198	0.331231	0.33367	-0.00543976	0.283994	1.40523	0.837055	0.94947	-5.36894	-1.49536	dmag2vel4f4xincok49Loc9255t1
CUST_79532_PI429715507	-63.951	-5.9989	63.951	down	-25.1376	-4.65178	25.1376	down	-96.1875	-6.58778	96.1875	down	-81.5951	-6.35041	81.5951	down	-62.7418	-5.97136	62.7418	down	-70.3434	-6.13634	70.3434	down	-87.0707	-6.44412	87.0707	down	6.25583	7.0393	5.26785	1.42771	1.3431	1.83685	-0.713399	0.327485	0.539864	-0.925724	-0.307817	0.0331879	-0.0996146	-0.309877	-0.0787602	1.22746	-0.0331881	-0.545352	-0.335712	-0.177198	velh8ptf054k77Loc29t1
CUST_4305_PI429715507	-63.2161	-5.98222	63.2161	down	-24.5271	-4.6163	24.5271	down	-101.153	-6.6604	101.153	down	-265.054	-8.05015	265.054	down	-128.186	-7.00209	128.186	down	-41.408	-5.37184	41.408	down	-9.83345	-3.2977	9.83345	down	5.51296	4.46468	6.28575	0.47087	1.22138	0.722235	-0.255875	-0.105681	0.509428	-1.05736	-1.12709	-1.53337	-2.75225	-2.6609	-2.4739	0.105681	-2.25626	-2.59232	1.92542	2.32145	dmag2vel4f1xincok89Loc10462t1
CUST_54020_PI429715507	-62.4909	-5.96557	62.4909	down	-8.67981	-3.11766	8.67981	down	-79.0349	-6.30442	79.0349	down	-180.404	-7.49509	180.404	down	-122.837	-6.9406	122.837	down	-112.861	-6.8184	112.861	down	-25.8687	-4.69314	25.8687	down	6.07644	6.38623	7.58855	-0.345079	6.2137	4.82961	-0.0214672	-0.403975	0.021467	-1.00909	-0.673615	2.82067	-0.810845	-0.805183	-0.818026	0.679069	-0.815374	-0.634268	2.98741	0.993791	velb9ptr031k23Loc1t119
CUST_74898_PI429715507	-62.3219	-5.96167	62.3219	down	-24.1844	-4.59601	24.1844	down	-99.8285	-6.64138	99.8285	down	-258.313	-8.01298	258.313	down	-129.322	-7.01483	129.322	down	-40.8648	-5.35278	40.8648	down	-9.49524	-3.2472	9.49524	down	5.58147	4.42048	6.27906	0.557645	1.29574	0.63961	-0.252419	-0.0527897	0.527864	-1.07478	-1.03907	-1.52928	-2.84414	-2.59331	-2.32048	0.0527897	-2.24596	-2.5703	1.99551	2.36409	velh8ptf017k27Loc68t1
CUST_56569_PI429715507	-61.2445	-5.93651	61.2445	down	-77.3865	-6.27401	77.3865	down	-71.1402	-6.15259	71.1402	down	-65.1076	-6.02475	65.1076	down	-38.3171	-5.25992	38.3171	down	-82.855	-6.37252	82.855	down	-40.3539	-5.33464	40.3539	down	6.91985	5.56162	5.86991	-0.276375	0.112928	-0.307208	-0.276703	-0.241726	-0.247749	0.411688	-0.344776	-0.173317	0.162098	-0.376984	0.491996	2.19605	0.569183	-0.193608	-0.112928	1.67791	velb9ptr049k23Loc17t2
CUST_54021_PI429715507	-60.8391	-5.92693	60.8391	down	-9.4203	-3.23577	9.4203	down	-94.7385	-6.56588	94.7385	down	-156.758	-7.2924	156.758	down	-122.054	-6.93137	122.054	down	-112.076	-6.80834	112.076	down	-17.4876	-4.12826	17.4876	down	5.93774	6.16893	7.20691	-0.609257	5.65929	4.55623	0.229431	-0.515675	-0.825183	-0.169185	-0.756538	0.541667	-0.960435	-0.891934	-0.711245	0.169185	-0.902072	-0.747644	3.7854	0.833808	velb9ptr031k23Loc1t119
CUST_4306_PI429715507	-60.6362	-5.92211	60.6362	down	-25.4267	-4.66828	25.4267	down	-85.1172	-6.41138	85.1172	down	-265.509	-8.05262	265.509	down	-133.378	-7.05937	133.378	down	-34.2803	-5.09931	34.2803	down	-10.5669	-3.40147	10.5669	down	5.45645	4.53817	6.00312	0.222059	1.2205	0.550355	-0.148295	0.0967445	0.751366	-0.926744	-1.02135	-1.28831	-3.02791	-2.64804	-2.48417	-0.0967436	-2.46479	-2.61885	1.83838	2.02383	dmag2vel4f1xincok89Loc10462t1
CUST_101355_PI429715507	-60.4548	-5.91778	60.4548	down	-53.5072	-5.74166	53.5072	down	-51.0953	-5.67512	51.0953	down	-93.894	-6.55296	93.894	down	-69.301	-6.1148	69.301	down	-77.6275	-6.2785	77.6275	down	-27.0322	-4.7566	27.0322	down	6.27493	6.5974	5.57083	-0.356413	1.62684	-0.0522623	-0.262649	-0.236457	0.106772	-0.196175	-0.40598	2.01995	-0.317364	-0.505068	-0.393297	0.149838	-0.103357	0.0522623	2.70601	0.0762162	velh8ptr077k47Loc31t16
CUST_79533_PI429715507	-60.1079	-5.90948	60.1079	down	-59.8551	-5.9034	59.8551	down	-57.4891	-5.84522	57.4891	down	-66.6829	-6.05924	66.6829	down	-41.7423	-5.38344	41.7423	down	-75.596	-6.24024	75.596	down	-67.8043	-6.0833	67.8043	down	5.76685	7.01253	5.08313	0.615422	-0.172753	-0.290359	-0.288907	-0.282592	-0.286698	-0.0429156	0.282116	0.0876668	-0.244957	0.244446	-0.314709	1.34939	0.661103	-0.298291	0.0429158	-0.301182	velh8ptf054k77Loc29t1
CUST_93754_PI429715507	-59.7803	-5.9016	59.7803	down	-23.9601	-4.58256	23.9601	down	-95.8366	-6.58251	95.8366	down	-248.829	-7.95901	248.829	down	-118.561	-6.88949	118.561	down	-39.7882	-5.31427	39.7882	down	-9.01181	-3.17182	9.01181	down	5.4754	4.28626	6.19774	0.41541	1.18459	0.611713	-0.357024	-0.0778608	0.451479	-1.23081	-1.14467	-1.41263	-2.906	-2.54653	-2.4651	0.0778608	-2.27423	-2.51269	1.96794	2.32803	velh8ptr018k47Loc217t1
CUST_146781_PI429715507	-59.4303	-5.89313	59.4303	down	-100.372	-6.64921	100.372	down	-42.4089	-5.4063	42.4089	down	-38.1083	-5.25203	38.1083	down	-23.1146	-4.53073	23.1146	down	-57.624	-5.8486	57.624	down	-377.746	-8.56127	377.746	down	5.02647	5.66782	5.32376	-1.9385	-0.78313	-1.20795	-0.193042	-1.13448	-0.200221	-0.24575	0.0636263	-0.0187178	0.0979462	0.0187168	0.145278	0.927711	0.467858	1.03028	-4.63523	-1.80863	dmag2vel4f4xincok49Loc9255t1
CUST_56520_PI429715507	-59.3364	-5.89085	59.3364	down	-53.8796	-5.75167	53.8796	down	-63.9785	-5.99951	63.9785	down	-52.7959	-5.72235	52.7959	down	-41.4202	-5.37226	41.4202	down	-119.907	-6.90578	119.907	down	-43.5568	-5.44483	43.5568	down	6.30677	5.62441	5.20629	0.850725	-0.78125	-0.187009	-1.18531	-1.23714	-1.15741	0.13023	-0.13023	-0.861079	-0.63135	0.373577	0.22818	1.54099	-0.825286	0.304973	-0.508454	1.04378	velb9ptr049k47Loc21t1
CUST_4364_PI429715507	-59.3236	-5.89053	59.3236	down	-104.18	-6.70294	104.18	down	-45.4444	-5.50603	45.4444	down	-39.0054	-5.2856	39.0054	down	-23.5624	-4.55841	23.5624	down	-57.3867	-5.84265	57.3867	down	-299.436	-8.2261	299.436	down	5.16224	5.64768	5.5393	-1.98444	-0.53678	-1.23837	-0.0412655	-1.01017	-0.127285	-0.0410051	0.0410061	-0.168874	0.242932	0.12625	0.12323	1.0194	0.571237	1.08334	-3.85387	-1.69886	dmag2vel4f1xincok89Loc10654t1
CUST_162528_PI429715507	-59.0177	-5.88307	59.0177	down	-66.0048	-6.0445	66.0048	down	-39.7366	-5.3124	39.7366	down	-70.9165	-6.14805	70.9165	down	-45.2223	-5.49896	45.2223	down	-90.5575	-6.50076	90.5575	down	-53.7848	-5.74913	53.7848	down	6.17155	6.28507	5.01702	0.566717	-0.518376	-0.708199	-0.709467	-0.623881	-0.695299	0.389296	1.13782	0.0093317	-0.497437	-0.0093317	-0.463744	1.6323	0.0163996	-0.671949	-0.228961	0.379802	veln4ptr080k33Loc191t1
CUST_93755_PI429715507	-58.8553	-5.8791	58.8553	down	-25.7625	-4.6872	25.7625	down	-74.136	-6.2121	74.136	down	-263.979	-8.04428	263.979	down	-130.936	-7.03272	130.936	down	-34.0281	-5.08866	34.0281	down	-10.3741	-3.37492	10.3741	down	5.41675	4.52084	6.10084	0.176009	1.27269	0.528128	-0.0865173	-0.00133038	0.860312	-0.831835	-1.0294	-0.736643	-2.90318	-2.70434	-2.48688	0.00132942	-2.37867	-2.6824	1.85868	2.08377	velh8ptr018k47Loc217t1
CUST_44637_PI429715507	-58.671	-5.87458	58.671	down	-62.0187	-5.95463	62.0187	down	-77.0672	-6.26805	77.0672	down	-72.5961	-6.18182	72.5961	down	-46.6774	-5.54465	46.6774	down	-70.3743	-6.13698	70.3743	down	-27.9486	-4.80471	27.9486	down	5.45932	5.46601	6.57302	0.0529354	-0.694624	0.276148	0.0459359	-0.0104201	-0.948089	-0.296192	-0.42587	-0.583722	-0.164643	-0.566315	-0.316148	0.0104198	0.180086	0.673891	3.00454	-0.94838	velb9ptf198k23Loc27t1
CUST_161017_PI429715507	-58.3603	-5.86692	58.3603	down	-11.4494	-3.5172	11.4494	down	-140.317	-7.13254	140.317	down	-95.5366	-6.57798	95.5366	down	-88.205	-6.46279	88.205	down	-31.4803	-4.97638	31.4803	down	-116.845	-6.86845	116.845	down	4.92007	4.94221	5.20249	1.48848	2.16192	0.862779	0.0617866	0.071806	0.00204706	-0.767615	-1.38585	-4.17938	-1.61649	-1.51287	-1.53981	-0.00204706	-2.18947	-2.13208	-3.76561	0.0718865	velh8ptr169k37Loc2t43
CUST_138699_PI429715507	-55.4901	-5.79416	55.4901	down	-8.41879	-3.07361	8.41879	down	-105.724	-6.72416	105.724	down	-110.333	-6.78572	110.333	down	-68.0356	-6.08822	68.0356	down	-25.151	-4.65254	25.151	down	-307.4	-8.26397	307.4	down	5.69421	5.07214	5.6229	2.52874	2.16268	2.47699	0.600717	1.06048	0.770421	-1.50975	-0.665176	-1.6083	-1.2447	-1.10546	-1.61777	0.449458	-0.825397	-1.49946	-5.15232	-0.449458	veln4ptr065k41Loc21t2
CUST_29257_PI429715507	-55.4335	-5.79269	55.4335	down	-74.706	-6.22315	74.706	down	-55.0001	-5.78136	55.0001	down	-32.8783	-5.03906	32.8783	down	-94.5193	-6.56254	94.5193	down	-52.6869	-5.71937	52.6869	down	-38.0445	-5.24962	38.0445	down	5.53431	5.0286	6.1289	-1.08517	0.0147085	-0.907187	0.468561	-1.04142	0.106541	-1.12092	-0.0147083	0.483349	0.997895	0.629546	-0.0528257	-1.09288	-1.08138	-0.821553	0.772314	-0.143678	velb9ptf043k47Loc32t2
CUST_74899_PI429715507	-54.2665	-5.76199	54.2665	down	-22.5122	-4.49264	22.5122	down	-72.9966	-6.18976	72.9966	down	-226.572	-7.82382	226.572	down	-120.911	-6.9178	120.911	down	-31.5434	-4.97927	31.5434	down	-10.353	-3.37198	10.353	down	5.27404	4.30899	5.85696	0.324302	1.09337	0.544405	-0.354558	0.0996809	0.757062	-0.943972	-0.964015	-1.2213	-3.04218	-2.53183	-2.45749	-0.0996819	-2.38867	-2.82506	1.65836	1.891	velh8ptf017k27Loc68t1
CUST_56519_PI429715507	-52.7297	-5.72054	52.7297	down	-46.2325	-5.53084	46.2325	down	-80.7389	-6.33519	80.7389	down	-51.299	-5.68086	51.299	down	-40.3767	-5.33545	40.3767	down	-62.1475	-5.95763	62.1475	down	-41.2029	-5.36467	41.2029	down	6.62651	4.95276	5.66562	0.419305	-0.573259	0.806331	0.966461	-0.795785	-0.798666	-0.144831	-0.834746	-0.781114	-0.794171	-0.339734	1.33621	1.55474	0.144831	-0.461039	-0.739145	1.50639	velb9ptr049k47Loc21t1
CUST_146782_PI429715507	-52.4856	-5.71385	52.4856	down	-99.6742	-6.63915	99.6742	down	-43.7291	-5.45052	43.7291	down	-37.1737	-5.21621	37.1737	down	-23.6529	-4.56395	23.6529	down	-56.8105	-5.82809	56.8105	down	-129.863	-7.02085	129.863	down	5.1418	5.70715	5.42652	-1.67331	-0.724383	-1.24427	-0.145351	-0.946522	-0.116907	-0.0760908	0.00067997	-0.000679016	0.172945	0.37153	0.0823765	0.975701	0.620951	0.986981	-1.49228	-1.69909	dmag2vel4f4xincok49Loc9255t1
CUST_109163_PI429715507	-52.4139	-5.71188	52.4139	down	-28.2664	-4.82102	28.2664	down	-37.4618	-5.22735	37.4618	down	-132.32	-7.04789	132.32	down	-124.087	-6.95521	124.087	down	-15.2948	-3.93497	15.2948	down	-95.0951	-6.5713	95.0951	down	5.47744	6.10136	4.28336	-0.663485	2.06989	-0.00730038	1.20728	1.33663	1.51333	-0.179832	0.352644	0.00730038	-1.30352	-1.42514	-2.55286	0.370981	-2.78068	-2.59378	-2.01303	-0.554804	velh8ptr188k87Loc38t1
CUST_161019_PI429715507	-52.4121	-5.71183	52.4121	down	-9.22786	-3.206	9.22786	down	-112.262	-6.81072	112.262	down	-103.703	-6.69632	103.703	down	-102.45	-6.67877	102.45	down	-31.7229	-4.98745	31.7229	down	-63.1909	-5.98164	63.1909	down	4.83167	5.1392	5.37017	1.61323	2.75598	1.35385	0.0101533	0.202034	0.166492	-1.51423	-1.4207	-2.15619	-1.13668	-1.7944	-1.81683	-0.0101533	-2.33848	-2.34664	-2.12266	0.386734	velh8ptr169k37Loc2t43
CUST_73985_PI429715507	-52.2639	-5.70774	52.2639	down	-111.647	-6.80281	111.647	down	-29.8773	-4.90098	29.8773	down	-11.0326	-3.4637	11.0326	down	-15.6265	-3.96592	15.6265	down	-379.598	-8.56833	379.598	down	-124.778	-6.96322	124.778	down	5.5774	2.94548	5.33447	-3.39254	-0.927253	-2.23127	-3.63964	-4.0424	-4.16558	0.0996957	-0.0996952	-0.845573	0.891559	1.27209	1.30261	0.72878	1.07532	0.155481	-2.32206	-2.36614	velb9ptr217k47Loc115t2
CUST_141264_PI429715507	-52.2006	-5.70599	52.2006	down	-19.9524	-4.31849	19.9524	down	-97.67	-6.60984	97.67	down	-133.265	-7.05816	133.265	down	-75.0596	-6.22996	75.0596	down	-26.2384	-4.71361	26.2384	down	-34.4363	-5.10586	34.4363	down	4.87656	5.02512	5.4159	1.4375	-0.52461	1.44923	0.340523	0.361325	0.474908	-2.40009	-1.54213	-0.56973	-1.18042	-2.20465	-2.47183	0.161825	-1.08317	-2.45096	0.0831633	-0.0831633	veln4ptr080k69Loc100t1
CUST_138701_PI429715507	-52.0089	-5.70069	52.0089	down	-6.21334	-2.63537	6.21334	down	-164.186	-7.35919	164.186	down	-79.4326	-6.31166	79.4326	down	-55.5846	-5.79661	55.5846	down	-30.259	-4.91929	30.259	down	-242.638	-7.92266	242.638	down	5.68018	5.33257	5.11487	3.04137	2.15013	3.03	0.163582	1.08251	0.123636	-1.82416	-0.123636	-4.00215	-0.891743	-0.609273	-1.30635	0.774052	-0.630175	-1.4061	-4.0029	-1.09068	veln4ptr065k41Loc21t2
CUST_116835_PI429715507	-51.7666	-5.69395	51.7666	down	-71.3887	-6.15762	71.3887	down	-52.7447	-5.72095	52.7447	down	-38.1922	-5.25521	38.1922	down	-36.0954	-5.17375	36.0954	down	-54.6525	-5.77221	54.6525	down	-77.653	-6.27897	77.653	down	4.87937	5.81406	5.49334	-0.0264282	-2.03985	-0.219829	-0.137838	-0.701039	-0.290998	0.556023	0.459229	-1.99134	0.0264277	-0.075736	0.470454	0.778477	0.344272	-0.457216	-1.99959	0.232832	veln4ptf033k33Loc42t1
CUST_4365_PI429715507	-51.4122	-5.68404	51.4122	down	-103.247	-6.68996	103.247	down	-42.5659	-5.41163	42.5659	down	-37.7774	-5.23945	37.7774	down	-23.1066	-4.53024	23.1066	down	-51.9665	-5.69951	51.9665	down	-124.342	-6.95817	124.342	down	5.11754	5.50823	5.33922	-1.75497	-1.00099	-1.34893	-0.112825	-1.03423	0.013504	-0.23507	-0.0132151	-0.0216074	0.0132151	0.165724	0.0676899	0.945115	0.510195	0.918969	-1.38557	-1.88745	dmag2vel4f1xincok89Loc10654t1
CUST_149954_PI429715507	-50.5359	-5.65924	50.5359	down	-26.7209	-4.7399	26.7209	down	-98.7312	-6.62543	98.7312	down	-100.441	-6.6502	100.441	down	-60.7417	-5.92462	60.7417	down	-33.9922	-5.08713	33.9922	down	-23.6307	-4.56259	23.6307	down	5.66194	4.27164	6.36665	0.337046	1.24565	0.497839	-0.0163736	0.0163736	1.03883	-0.882255	-1.24746	-1.44637	-1.23447	-1.30764	-1.10827	-0.0295296	-0.72036	-0.723733	0.49658	1.24506	velb9ptf016k27Loc153t2
CUST_77143_PI429715507	-50.2392	-5.65074	50.2392	down	-10.3971	-3.37812	10.3971	down	-73.8825	-6.20716	73.8825	down	-109.862	-6.77955	109.862	down	-105.064	-6.71512	105.064	down	-43.0359	-5.42747	43.0359	down	-38.5906	-5.27018	38.5906	down	5.358	5.67829	5.19047	1.8706	2.25481	1.96701	0.132402	-0.28512	0.0970726	-0.956847	-0.97233	-0.465545	-1.70727	-1.35918	-1.04544	0.003932	-1.92234	-2.00021	0.281421	-0.003932	velh8ptf033k77Loc25t1
CUST_56525_PI429715507	-49.8061	-5.63825	49.8061	down	-66.1768	-6.04825	66.1768	down	-60.8964	-5.92828	60.8964	down	-67.9004	-6.08535	67.9004	down	-39.1331	-5.29032	39.1331	down	-31.3368	-4.96979	31.3368	down	-43.4758	-5.44214	43.4758	down	6.29361	4.88617	5.22508	-1.01284	-0.808408	0.0813425	0.210339	0.112068	1.17309	-0.0813425	-0.424108	-0.87455	-0.198124	-0.555506	-1.09756	1.27482	-1.09665	0.355737	-0.831752	0.884037	velb9ptr049k37Loc16t1
CUST_77141_PI429715507	-49.4714	-5.62852	49.4714	down	-9.70226	-3.27832	9.70226	down	-72.9815	-6.18946	72.9815	down	-110.633	-6.78964	110.633	down	-109.667	-6.77699	109.667	down	-47.7026	-5.576	47.7026	down	-30.4174	-4.92683	30.4174	down	5.27797	5.9739	5.24685	2.13414	2.49327	2.03635	0.172583	-0.369129	-0.0327158	-1.11799	-0.778055	-0.173605	-1.49345	-1.29613	-1.0806	0.0327158	-2.01792	-1.84703	0.859801	0.285698	velh8ptf033k77Loc25t1
CUST_116836_PI429715507	-49.39	-5.62615	49.39	down	-40.013	-5.3224	40.013	down	-48.6341	-5.60389	48.6341	down	-64.2338	-6.00526	64.2338	down	-51.4224	-5.68432	51.4224	down	-66.4179	-6.0535	66.4179	down	-28.211	-4.81819	28.211	down	5.23424	6.49129	5.94423	-0.304946	1.60304	0.404477	-0.107984	-0.25458	-0.128182	-0.508483	-0.353282	1.71984	0.378084	-0.42428	-0.29983	0.786299	-0.277498	0.107984	2.28522	-0.141762	veln4ptf033k33Loc42t1
CUST_78238_PI429715507	-49.2309	-5.62149	49.2309	down	-35.2601	-5.13996	35.2601	down	-56.732	-5.82609	56.732	down	-30.875	-4.94837	30.875	down	-64.0218	-6.00049	64.0218	down	-55.3684	-5.79099	55.3684	down	-74.7407	-6.22382	74.7407	down	5.87984	4.60682	6.40818	-0.447542	2.59872	-0.676231	-0.0188494	-0.266966	-0.192312	-0.756704	0.0188494	0.154429	1.13731	0.50705	0.405387	-0.501397	-0.789894	0.184664	-0.437003	-0.747411	velh8ptf043k57Loc33t9
CUST_96440_PI429715507	-48.9335	-5.61275	48.9335	down	-9.53277	-3.2529	9.53277	down	-74.6664	-6.22239	74.6664	down	-105.412	-6.71989	105.412	down	-108.721	-6.76448	108.721	down	-48.5109	-5.60024	48.5109	down	-29.2128	-4.86853	29.2128	down	5.25923	5.9937	5.27909	2.15864	2.64882	1.96587	0.177729	-0.41906	-0.0273571	-1.06444	-0.81072	-0.259987	-1.48352	-1.11253	-1.03162	0.0273571	-1.84609	-1.9427	0.891296	0.392995	velh8ptr034k37Loc18t7
CUST_96438_PI429715507	-48.6838	-5.60537	48.6838	down	-31.3497	-4.97038	31.3497	down	-63.8852	-5.99741	63.8852	down	-88.2859	-6.46411	88.2859	down	-82.5067	-6.36644	82.5067	down	-28.9655	-4.85626	28.9655	down	-25.347	-4.66374	25.347	down	4.82572	4.92993	4.96111	1.35226	1.46324	-3.00987	0.14798	-0.0828075	0.0828075	-1.15845	-1.12464	-0.992364	-1.59602	-1.78952	-1.29002	0.0944243	-2.02329	-2.45368	0.213268	0.270424	velh8ptr034k37Loc18t7
CUST_51722_PI429715507	-47.8792	-5.58133	47.8792	down	-21.854	-4.44983	21.854	down	-69.6063	-6.12115	69.6063	down	-178.487	-7.47968	178.487	down	-99.1632	-6.63173	99.1632	down	-28.1261	-4.81384	28.1261	down	-9.17022	-3.19696	9.17022	down	5.21901	4.25323	5.79532	0.229089	1.055	0.633995	-0.107879	0.0058279	0.928101	-0.704926	-1.23478	-1.15618	-2.50893	-2.50622	-2.15633	-0.00582695	-2.17261	-2.4492	1.7744	2.01006	velb9ptr018k23Loc182t1
CUST_108142_PI429715507	-47.5703	-5.57199	47.5703	down	-8.33285	-3.05881	8.33285	down	-95.7213	-6.58077	95.7213	down	-114.068	-6.83376	114.068	down	-74.9481	-6.22782	74.9481	down	-23.4832	-4.55356	23.4832	down	-89.2535	-6.47984	89.2535	down	5.53138	4.05214	6.46689	2.27281	1.96034	2.64083	0.696732	0.687404	1.00558	-1.03606	-0.537321	-2.11853	-1.82204	-0.957817	-1.67101	0.138638	-0.661741	-2.10996	-2.12077	-0.138638	velh8ptr169k57Loc187t1
CUST_149953_PI429715507	-47.5461	-5.57126	47.5461	down	-22.0016	-4.45954	22.0016	down	-121.165	-6.92083	121.165	down	-97.6592	-6.60968	97.6592	down	-65.6766	-6.03731	65.6766	down	-29.236	-4.86967	29.236	down	-16.1128	-4.01013	16.1128	down	5.6095	3.89691	6.0431	0.71619	0.600716	0.853992	-0.080606	0.080606	0.940488	-1.11796	-1.26661	-2.8284	-1.50782	-1.28799	-1.48373	-0.387983	-0.983743	-1.19068	1.88497	0.461101	velb9ptf016k27Loc153t2
CUST_56570_PI429715507	-47.5309	-5.57079	47.5309	down	-39.1763	-5.29191	39.1763	down	-60.0251	-5.90749	60.0251	down	-47.6915	-5.57566	47.6915	down	-33.132	-5.05016	33.132	down	-78.595	-6.29637	78.595	down	-35.9862	-5.16937	35.9862	down	6.11432	5.15453	5.20679	0.47157	-0.0930195	0.221376	-0.37689	-1.00932	-1.02723	0.0651979	-0.765642	-0.546384	0.110466	-0.29084	-0.0709505	1.14267	-0.408917	0.591432	-0.0651982	0.710218	velb9ptr049k23Loc17t2
CUST_77140_PI429715507	-45.8123	-5.51766	45.8123	down	-7.57199	-2.92067	7.57199	down	-68.1369	-6.09036	68.1369	down	-93.0016	-6.53918	93.0016	down	-89.0431	-6.47643	89.0431	down	-48.578	-5.60223	48.578	down	-43.9198	-5.4568	43.9198	down	5.26112	6.22117	5.11728	2.56772	2.96497	2.30486	0.050518	-0.207129	-0.050519	-1.28871	-0.461283	0.0784664	-1.45004	-0.75691	-0.811032	0.244902	-2.26776	-0.806871	0.286572	-0.13379	velh8ptf033k77Loc25t1
CUST_35853_PI429715507	-45.7213	-5.51479	45.7213	down	-22.8489	-4.51406	22.8489	down	-62.9709	-5.97661	62.9709	down	-38.6433	-5.27215	38.6433	down	-46.256	-5.53157	46.256	down	-63.7156	-5.99357	63.7156	down	-61.5551	-5.94381	61.5551	down	6.24424	5.13293	6.39382	2.00142	-0.0395212	2.26692	-0.0178564	-0.0961714	-0.0957122	-0.121818	-0.115737	0.0787003	2.21005	-0.134262	-0.12125	0.580506	0.608446	-0.012671	0.0126708	-0.0529585	velb9ptf089k23Loc25t1
CUST_99118_PI429715507	-45.6718	-5.51323	45.6718	down	-34.0704	-5.09045	34.0704	down	-43.6746	-5.44872	43.6746	down	-46.2755	-5.53218	46.2755	down	-39.7844	-5.31413	39.7844	down	-47.8307	-5.57987	47.8307	down	-85.2989	-6.41445	85.2989	down	5.586	5.24653	5.59952	0.39565	0.255684	0.509386	-0.0773373	-0.144285	-0.0859156	0.0454102	0.40608	-0.365593	-0.0603724	-0.0454097	-0.0586839	0.525969	-0.210762	0.174458	-1.40536	-0.468842	velh8ptr057k23Loc30t5
CUST_4366_PI429715507	-45.1079	-5.49531	45.1079	down	-103.877	-6.69873	103.877	down	-35.4691	-5.14849	35.4691	down	-28.4743	-4.83159	28.4743	down	-18.0521	-4.1741	18.0521	down	-49.832	-5.639	49.832	down	-125.562	-6.97226	125.562	down	4.84772	5.41481	5.05274	-2.13207	-1.11601	-1.53283	-0.322521	-0.962409	-0.316806	-0.130207	0.040534	-0.040534	0.38098	0.239576	0.199944	1.03394	0.772167	0.986875	-1.65679	-2.07754	dmag2vel4f1xincok89Loc10654t1
CUST_161018_PI429715507	-44.9181	-5.48923	44.9181	down	-8.98869	-3.16811	8.98869	down	-95.9948	-6.58488	95.9948	down	-88.997	-6.47568	88.997	down	-71.9899	-6.16972	71.9899	down	-29.9345	-4.90374	29.9345	down	-52.1723	-5.70521	52.1723	down	4.77928	4.90581	5.28735	1.47286	2.60732	1.38793	0.26123	-0.0132899	0.0132899	-0.102691	-2.0233	-2.65623	-1.3549	-1.55062	-1.54909	0.151253	-2.03709	-1.65089	-1.8068	0.378004	velh8ptr169k37Loc2t43
CUST_63925_PI429715507	-44.4862	-5.47529	44.4862	down	-16.9586	-4.08394	16.9586	down	-71.7507	-6.16492	71.7507	down	-51.9726	-5.69968	51.9726	down	-74.6413	-6.2219	74.6413	down	-35.919	-5.16668	35.919	down	-46.3422	-5.53426	46.3422	down	5.25159	5.6209	4.70677	2.89926	-1.75339	2.18155	-0.0520916	-0.269832	0.401146	-1.41163	0.0809808	-1.58486	0.0520921	-0.317561	-1.25431	0.67329	-1.89853	-1.86121	-1.67111	0.98877	velb9ptr103k67Loc47t1
CUST_77142_PI429715507	-44.3079	-5.46949	44.3079	down	-9.56697	-3.25806	9.56697	down	-71.8714	-6.16735	71.8714	down	-89.9547	-6.49113	89.9547	down	-93.18	-6.54195	93.18	down	-36.1951	-5.17772	36.1951	down	-32.8169	-5.03637	32.8169	down	5.17911	5.24629	5.00295	1.99913	1.825	1.83004	0.11897	-0.255335	0.0315495	-1.18639	-0.983254	-0.904047	-1.64212	-1.19562	-1.20729	-0.0315495	-2.0975	-2.06845	0.169006	0.0438271	velh8ptf033k77Loc25t1
CUST_106063_PI429715507	-44.0801	-5.46206	44.0801	down	-63.9633	-5.99917	63.9633	down	-64.6183	-6.01387	64.6183	down	-33.6678	-5.0733	33.6678	down	-18.3238	-4.19564	18.3238	down	-49.2651	-5.62249	49.2651	down	-67.2175	-6.07076	67.2175	down	5.13826	5.28192	5.33442	-0.165682	-1.80339	-0.273851	-0.347541	-0.00636578	-0.758977	-0.47109	0.333131	-2.14906	0.238698	0.353886	-0.0578809	1.64498	1.00402	0.518667	-1.64483	0.00636578	velh8ptr138k37Loc11t1
CUST_23768_PI429715507	-43.3829	-5.43905	43.3829	down	-28.4236	-4.82902	28.4236	down	-41.6227	-5.3793	41.6227	down	-97.9012	-6.61325	97.9012	down	-81.4344	-6.34757	81.4344	down	-15.8488	-3.9863	15.8488	down	-45.2172	-5.4988	45.2172	down	5.22107	5.91746	4.06327	-0.528111	1.30788	-0.0650277	1.04511	1.3202	0.877579	0.0650272	0.092145	-1.09327	-1.85043	-0.650288	-2.13724	0.138558	-1.75108	-2.22838	-0.459776	-0.403286	dmag2vel4f4xincok59Loc19758t1
CUST_141263_PI429715507	-42.7021	-5.41624	42.7021	down	-11.0387	-3.4645	11.0387	down	-107.278	-6.74521	107.278	down	-57.2521	-5.83926	57.2521	down	-49.1793	-5.61998	49.1793	down	-26.437	-4.72448	26.437	down	-87.2972	-6.44786	87.2972	down	4.9791	5.1957	5.22577	1.81078	1.57386	1.62243	0.429318	0.19977	0.598028	-1.25155	-0.611547	-2.97196	-0.611097	-1.02603	-0.480076	0.566246	-0.836821	-1.1888	-2.42891	-0.19977	veln4ptr080k69Loc100t1
CUST_154515_PI429715507	-42.6595	-5.4148	42.6595	down	-13.1469	-3.71666	13.1469	down	-75.7821	-6.24379	75.7821	down	-79.8798	-6.31976	79.8798	down	-57.3267	-5.84114	57.3267	down	-29.366	-4.87607	29.366	down	-46.1945	-5.52965	46.1945	down	5.71988	3.86741	5.38886	1.61792	0.642219	1.56603	-0.0302706	0.34792	0.0302715	-0.673403	-0.831721	-2.25009	-1.32852	-1.40399	-1.25063	0.34792	-1.16386	-1.73132	-1.11311	0.0379076	velb9ptr034k23Loc1t243
CUST_99117_PI429715507	-42.0591	-5.39435	42.0591	down	-29.5577	-4.88546	29.5577	down	-41.6984	-5.38192	41.6984	down	-45.6846	-5.51364	45.6846	down	-37.4687	-5.22761	37.4687	down	-48.7153	-5.6063	48.7153	down	-60.9491	-5.92953	60.9491	down	5.40792	4.98841	5.51717	0.51647	0.404549	0.33611	-0.454553	-0.298965	-0.151886	0.000444412	0.279395	-0.512093	-0.505889	0.0783544	-0.199863	0.46474	-0.233629	-0.000443935	-0.778504	-0.471555	velh8ptr057k23Loc30t5
CUST_143011_PI429715507	-41.9426	-5.39034	41.9426	down	-34.0007	-5.08749	34.0007	down	-45.3349	-5.50255	45.3349	down	-75.5159	-6.23871	75.5159	down	-42.6495	-5.41446	42.6495	down	-40.2629	-5.33138	40.2629	down	-21.9484	-4.45605	21.9484	down	5.00244	4.68122	6.10419	-1.08409	2.38639	-0.776928	0.287757	-1.05152	0.557478	-0.547307	-1.1523	0.979806	-1.11217	-0.747493	-1.06862	0.168095	-0.641064	0.0174475	1.63059	-0.0174472	veln4ptr009k49Loc59t4
CUST_114143_PI429715507	-41.7512	-5.38375	41.7512	down	-10.5996	-3.40594	10.5996	down	-69.1963	-6.11262	69.1963	down	-85.8835	-6.42431	85.8835	down	-85.77	-6.4224	85.77	down	-30.5096	-4.93119	30.5096	down	-28.1906	-4.81714	28.1906	down	4.87238	4.9407	4.93734	1.59509	1.4363	1.5012	0.100783	-0.117237	-0.0267067	-1.25897	-1.13578	-1.1927	-1.67704	-1.48081	-1.36466	0.0362339	-2.18946	-2.36356	0.172622	0.0267067	veln4ptf019k49Loc25t4
CUST_114145_PI429715507	-41.6658	-5.38079	41.6658	down	-9.18559	-3.19937	9.18559	down	-66.3915	-6.05293	66.3915	down	-85.1676	-6.41223	85.1676	down	-86.2851	-6.43104	86.2851	down	-34.6769	-5.1159	34.6769	down	-30.264	-4.91953	30.264	down	5.07892	5.21442	4.805	1.92615	1.79871	1.77536	0.0463371	-0.322149	0.0264473	-1.12963	-0.944894	-0.985919	-1.54291	-1.32103	-1.27441	-0.000658035	-2.1272	-2.06693	0.225841	0.000658035	veln4ptf019k49Loc25t4
CUST_27309_PI429715507	-41.4988	-5.375	41.4988	down	-65.1407	-6.02549	65.1407	down	-37.5326	-5.23007	37.5326	down	-49.5203	-5.62995	49.5203	down	-38.0936	-5.25148	38.0936	down	-20.7275	-4.37347	20.7275	down	-60.6225	-5.92178	60.6225	down	5.97774	4.46787	6.05544	-0.543413	-0.472312	-0.559691	1.1829	0.584985	1.61275	0.0712667	0.984015	-0.244451	-0.0712669	-0.189124	-0.128403	0.6497	-0.56043	0.657344	-0.27546	-0.567402	velb9ptf028k23Loc7t2
CUST_4367_PI429715507	-41.4418	-5.37301	41.4418	down	-99.6305	-6.63852	99.6305	down	-31.6623	-4.98469	31.6623	down	-26.2759	-4.71567	26.2759	down	-16.3333	-4.02974	16.3333	down	-43.5514	-5.44465	43.5514	down	-123.702	-6.95072	123.702	down	4.80776	5.17687	4.79747	-2.26535	-1.07696	-1.79113	-0.324006	-0.84196	-0.385868	-0.0355721	0.0355721	-0.17198	0.272568	0.179056	0.183476	1.06989	0.731907	0.891073	-1.88011	-2.1666	dmag2vel4f1xincok89Loc10654t1
CUST_30582_PI429715507	-41.1439	-5.36261	41.1439	down	-30.2404	-4.9184	30.2404	down	-64.8773	-6.01964	64.8773	down	-45.2822	-5.50087	45.2822	down	-34.3387	-5.10176	34.3387	down	-40.6503	-5.34519	40.6503	down	-38.1434	-5.25336	38.1434	down	5.22576	5.91716	4.76081	0.399972	-0.101648	0.850194	-0.200796	0.0388718	0.0300746	-1.41551	-0.709611	-0.0300746	0.2043	-0.418084	-0.385105	0.833041	-0.0744019	-0.160193	0.278016	-0.18225	velb9ptf054k67Loc30t2
CUST_151443_PI429715507	-40.964	-5.35628	40.964	down	-8.96252	-3.16391	8.96252	down	-54.1893	-5.75994	54.1893	down	-76.016	-6.24823	76.016	down	-84.5173	-6.40118	84.5173	down	-20.3543	-4.34726	20.3543	down	-100.263	-6.64764	100.263	down	4.6605	5.28337	4.56913	1.18833	2.32088	1.51206	0.361168	0.408411	0.701626	-1.8115	-0.586067	-0.369252	-1.14425	-1.66045	-1.427	0.20187	-2.05865	-2.83375	-3.41809	-0.20187	velb9ptf007k23Loc51t10
CUST_36965_PI429715507	-40.9395	-5.35542	40.9395	down	-12.4349	-3.63633	12.4349	down	-49.5793	-5.63167	49.5793	down	-49.8223	-5.63872	49.8223	down	-54.9865	-5.781	54.9865	down	-27.5619	-4.78461	27.5619	down	-158.968	-7.31259	158.968	down	5.60262	4.26444	5.17566	1.62549	0.734262	1.774	-0.0603037	0.18533	0.563885	-0.941765	0.0603037	-0.970811	-1.02476	-0.524456	-0.324214	0.28177	-1.37884	-1.20322	-3.94326	-0.653433	velb9ptf101k67Loc12t1
CUST_138956_PI429715507	-40.8259	-5.35141	40.8259	down	-36.5864	-5.19323	36.5864	down	-84.6126	-6.4028	84.6126	down	-42.6862	-5.4157	42.6862	down	-36.7169	-5.19837	36.7169	down	-16.0077	-4.00069	16.0077	down	-72.044	-6.17081	72.044	down	5.53135	3.97047	4.90481	0.972828	-3.08764	0.941734	1.11499	1.08424	0.205326	-1.49387	-0.205327	-3.10258	-0.432138	-0.511555	-0.896773	0.279246	-0.695943	-0.771786	-3.10031	0.36311	veln4ptr067k69Loc56t1
CUST_36962_PI429715507	-40.7517	-5.34879	40.7517	down	-14.9832	-3.90527	14.9832	down	-55.3551	-5.79064	55.3551	down	-59.7098	-5.89989	59.7098	down	-63.9415	-5.99868	63.9415	down	-27.6147	-4.78736	27.6147	down	-59.3806	-5.89192	59.3806	down	5.64421	4.20996	5.2933	1.11958	0.896303	1.41577	0.0300407	0.316528	0.438816	-1.15524	-0.0300407	-1.03918	-0.777237	-1.13956	-0.635416	0.378722	-1.53019	-1.69709	-1.20452	-0.481005	velb9ptf101k67Loc12t1
CUST_104970_PI429715507	-40.7272	-5.34792	40.7272	down	-50.3874	-5.65499	50.3874	down	-68.5247	-6.09855	68.5247	down	-38.1236	-5.25261	38.1236	down	-18.9389	-4.24328	18.9389	down	-29.3852	-4.87702	29.3852	down	-77.0461	-6.26765	77.0461	down	5.27833	5.13663	5.34653	-0.503695	-0.742635	0.0428381	0.766345	-0.227894	0.591979	-0.940746	-0.808454	-0.784971	0.178273	-0.0428376	-0.131786	0.875365	0.598935	1.55735	-1.50687	-0.520771	velh8ptr124k87Loc161t1
CUST_114142_PI429715507	-40.5941	-5.3432	40.5941	down	-11.0869	-3.47079	11.0869	down	-65.5546	-6.03463	65.5546	down	-89.6916	-6.4869	89.6916	down	-82.3794	-6.36421	82.3794	down	-28.4595	-4.83084	28.4595	down	-24.8664	-4.63613	24.8664	down	4.78291	4.79063	4.94827	1.24756	1.51986	1.34203	0.0898466	-0.100619	0.0400715	-1.18911	-1.27672	-1.11624	-1.68192	-1.78601	-1.47096	-0.0400724	-2.16373	-2.36702	0.200804	0.208147	veln4ptf019k49Loc25t4
CUST_112559_PI429715507	-40.4827	-5.33923	40.4827	down	-18.1561	-4.18238	18.1561	down	-46.1087	-5.52697	46.1087	down	-140.244	-7.13179	140.244	down	-91.1164	-6.50964	91.1164	down	-24.79	-4.63169	24.79	down	-10.6278	-3.40978	10.6278	down	5.1081	3.95007	5.57138	0.253578	1.19863	0.630208	-0.225227	0.225227	0.73449	-0.286702	-0.890385	-0.774256	-2.48047	-2.32239	-1.96297	-0.316114	-2.29634	-2.2869	1.53041	1.40307	veln4ptf011k49Loc89t1
CUST_135699_PI429715507	-40.3994	-5.33626	40.3994	down	-8.94663	-3.16134	8.94663	down	-54.511	-5.76847	54.511	down	-76.2435	-6.25254	76.2435	down	-82.5761	-6.36765	82.5761	down	-20.3085	-4.34401	20.3085	down	-91.5947	-6.51719	91.5947	down	4.67273	5.25711	4.54934	1.15954	2.39865	1.43695	0.329701	0.473894	0.643537	-1.65826	-0.58641	-0.581575	-1.20426	-1.5992	-1.47499	0.20377	-2.47299	-2.35457	-3.17783	-0.20377	veln4ptr005k33Loc29t2
CUST_88140_PI429715507	-40.0027	-5.32203	40.0027	down	-10.4406	-3.38413	10.4406	down	-48.6998	-5.60585	48.6998	down	-183.172	-7.51706	183.172	down	-25.9319	-4.69666	25.9319	down	-54.2043	-5.76034	54.2043	down	-27.6877	-4.79117	27.6877	down	5.02041	5.01361	5.48649	1.685	2.05227	1.63086	-0.0615392	-0.632362	-1.06659	0.0615387	-0.470022	-0.888535	-1.78161	-3.09639	-2.15265	3.59174	-0.907116	-1.25409	0.617925	0.146737	velh8ptf219k77Loc36t1
CUST_114144_PI429715507	-39.8659	-5.31708	39.8659	down	-10.0411	-3.32784	10.0411	down	-65.1796	-6.02635	65.1796	down	-79.7764	-6.31789	79.7764	down	-85.2406	-6.41347	85.2406	down	-29.0295	-4.85945	29.0295	down	-27.4303	-4.7777	27.4303	down	4.76115	4.86916	4.89656	1.53538	1.49844	1.50953	0.113534	-0.178048	0.013031	-1.32501	-1.11318	-1.11399	-1.41584	-1.5019	-1.50907	-0.0130301	-2.22099	-2.47952	0.035511	0.093667	veln4ptf019k49Loc25t4
CUST_109166_PI429715507	-39.7833	-5.31409	39.7833	down	-34.9862	-5.12871	34.9862	down	-18.3066	-4.19429	18.3066	down	-187.547	-7.55111	187.547	down	-151.624	-7.24435	151.624	down	-7.02286	-2.81206	7.02286	down	-27.3596	-4.77398	27.3596	down	4.65778	5.27131	3.55796	-2.09786	1.18724	-0.988468	1.44071	1.53461	2.07556	0.35529	0.287714	0.261168	-3.82661	-2.20216	-3.1375	-0.436831	-3.4976	-4.31158	-0.29542	-0.261168	velh8ptr188k87Loc38t1
CUST_133323_PI429715507	-39.7526	-5.31298	39.7526	down	-31.2238	-4.96457	31.2238	down	-33.4318	-5.06315	33.4318	down	-57.3741	-5.84233	57.3741	down	-50.548	-5.65958	50.548	down	-51.1917	-5.67784	51.1917	down	-20.3802	-4.3491	20.3802	down	5.20272	6.19734	5.66179	-0.0641377	2.32994	-0.0976737	-0.0936387	0.0296798	0.0922897	-0.272562	-0.101839	2.2468	-0.162352	-0.0296795	-0.273105	-0.235812	-0.235731	0.554642	2.29359	0.382773	veln4ptr034k33Loc55t5
CUST_71298_PI429715507	-39.2964	-5.29632	39.2964	down	-49.7463	-5.63652	49.7463	down	-20.9134	-4.38635	20.9134	down	-129.368	-7.01534	129.368	down	-104.386	-6.70579	104.386	down	-6.02902	-2.59192	6.02902	down	-45.7234	-5.51486	45.7234	down	5.01217	4.89205	4.09812	-2.59283	0.900611	-1.215	1.58861	1.99347	2.6445	0.253221	0.446478	0.143582	-2.99104	-1.55247	-2.50018	-0.348525	-2.56499	-3.20152	-1.55125	-0.143582	velb9ptr188k97Loc22t1
CUST_151442_PI429715507	-38.9766	-5.28454	38.9766	down	-10.6479	-3.41249	10.6479	down	-52.8039	-5.72257	52.8039	down	-86.92	-6.44162	86.92	down	-81.4883	-6.34852	81.4883	down	-22.0957	-4.4657	22.0957	down	-40.2864	-5.33222	40.2864	down	4.61005	5.43399	4.57884	0.868969	2.33318	1.18326	0.193899	0.4288	0.603088	-1.4851	-0.666287	-0.393456	-1.30533	-1.74547	-1.65118	-0.02215	-2.47389	-1.92665	-0.938006	0.0221491	velb9ptf007k23Loc51t10
CUST_138700_PI429715507	-38.7866	-5.27749	38.7866	down	-6.58882	-2.72002	6.58882	down	-76.408	-6.25565	76.408	down	-71.959	-6.1691	71.959	down	-50.0795	-5.64615	50.0795	down	-27.5085	-4.78181	27.5085	down	-90.48	-6.49953	90.48	down	5.58592	5.15819	5.04444	2.85001	2.05287	2.72561	0.215341	0.922579	0.30521	-0.21534	-0.53678	-2.22628	-1.06578	-0.442215	-1.21076	0.504296	-0.519239	-1.13495	-1.36085	-1.1125	veln4ptr065k41Loc21t2
CUST_106062_PI429715507	-38.4433	-5.26466	38.4433	down	-56.2999	-5.81506	56.2999	down	-58.0794	-5.85996	58.0794	down	-27.4493	-4.7787	27.4493	down	-15.3253	-3.93785	15.3253	down	-38.3021	-5.25935	38.3021	down	-77.3457	-6.27325	77.3457	down	4.75886	4.81652	5.26236	-0.380377	-1.85438	-0.372677	-0.0908833	-0.390553	-0.458869	-0.162848	0.0535269	-2.6328	0.0653839	-0.00657797	0.442847	1.58951	0.886868	0.547827	-2.66125	0.00657797	velh8ptr138k37Loc11t1
CUST_114123_PI429715507	-38.1567	-5.25387	38.1567	down	-22.6181	-4.49941	22.6181	down	-40.6806	-5.34627	40.6806	down	-59.7068	-5.89982	59.7068	down	-48.6037	-5.603	48.6037	down	-31.6426	-4.9838	31.6426	down	-35.7386	-5.15941	35.7386	down	5.29814	4.64832	5.29679	0.420186	0.49342	0.831421	0.134548	-0.0597301	0.217037	-0.155323	-0.543376	-0.0968552	-0.328354	-0.994157	-1.13371	0.400336	-0.730703	-1.23537	-0.216386	0.0597301	veln4ptf019k69Loc140t1
CUST_56572_PI429715507	-38.0303	-5.24908	38.0303	down	-37.8094	-5.24067	37.8094	down	-36.6348	-5.19514	36.6348	down	-44.4742	-5.4749	44.4742	down	-28.6931	-4.84263	28.6931	down	-46.5584	-5.54097	46.5584	down	-36.1438	-5.17568	36.1438	down	5.53819	5.06901	4.45399	0.140293	-0.951053	0.149942	-0.556064	0.385027	-1.39068	1.10351	-0.593452	-1.03429	-1.00275	-0.220452	-0.140293	0.808889	-0.715903	0.440309	-0.612725	0.302171	velb9ptr049k23Loc17t2
CUST_138750_PI429715507	-37.5358	-5.2302	37.5358	down	-6.43459	-2.68585	6.43459	down	-75.3586	-6.2357	75.3586	down	-80.6529	-6.33366	80.6529	down	-58.6581	-5.87426	58.6581	down	-13.6626	-3.77216	13.6626	down	-137.59	-7.10423	137.59	down	4.23987	4.2944	5.1485	1.48799	2.53285	1.60439	0.859639	0.466107	1.04054	-2.09087	-1.34271	-1.59074	-1.51188	-1.78694	-2.01937	-0.119169	-1.71466	-2.10617	-5.20577	0.119168	veln4ptr065k29Loc17t6
CUST_96439_PI429715507	-37.3338	-5.22241	37.3338	down	-9.54021	-3.25402	9.54021	down	-60.2725	-5.91343	60.2725	down	-75.2558	-6.23373	75.2558	down	-81.0941	-6.34153	81.0941	down	-26.4393	-4.72461	26.4393	down	-25.8036	-4.6895	25.8036	down	4.71494	4.75927	4.85742	1.5554	1.45833	1.55584	0.256951	-0.124297	0.0251369	-1.25676	-1.04886	-1.10302	-1.48213	-1.54731	-1.34012	-0.0251379	-2.25799	-2.40982	0.100203	0.0752211	velh8ptr034k37Loc18t7
CUST_88142_PI429715507	-37.2855	-5.22054	37.2855	down	-10.1449	-3.34268	10.1449	down	-39.9846	-5.32137	39.9846	down	-133.579	-7.06155	133.579	down	-26.876	-4.74825	26.876	down	-48.3511	-5.59548	48.3511	down	-38.603	-5.27064	38.603	down	4.98344	5.34988	5.58267	1.71389	2.12073	2.05332	0.224617	-0.43273	-0.662334	0.424929	-0.224617	-0.248443	-1.34417	-2.26073	-1.66374	3.40616	-0.723987	-1.01093	0.402966	-0.333589	velh8ptf219k77Loc36t1
CUST_106064_PI429715507	-37.1811	-5.2165	37.1811	down	-51.7236	-5.69275	51.7236	down	-43.2397	-5.43429	43.2397	down	-28.3724	-4.82642	28.3724	down	-18.5072	-4.21002	18.5072	down	-43.2691	-5.43527	43.2691	down	-61.4829	-5.94211	61.4829	down	4.83059	5.04476	5.151	-0.470853	-1.46197	-0.11908	-1.19276	-0.0828147	-0.00387764	0.0653858	-0.549956	-0.791935	0.0663433	0.00387812	0.476882	1.26196	0.746069	0.388269	-1.04099	-0.825668	velh8ptr138k37Loc11t1
CUST_135698_PI429715507	-36.9132	-5.20606	36.9132	down	-9.56566	-3.25786	9.56566	down	-49.4622	-5.62826	49.4622	down	-80.7765	-6.33586	80.7765	down	-79.988	-6.32171	79.988	down	-21.5471	-4.42942	21.5471	down	-39.1751	-5.29186	39.1751	down	4.744	5.48189	4.5615	1.19315	2.44925	1.3714	0.18474	0.620034	0.694347	-1.24922	-0.57932	-0.268826	-1.27812	-1.50045	-1.44163	0.0445833	-2.29493	-1.92739	-0.680882	-0.0445843	veln4ptr005k33Loc29t2
CUST_154516_PI429715507	-36.4311	-5.1871	36.4311	down	-12.4046	-3.63281	12.4046	down	-56.6036	-5.82282	56.6036	down	-44.5523	-5.47743	44.5523	down	-58.0468	-5.85914	58.0468	down	-27.9042	-4.80241	27.9042	down	-51.9267	-5.6984	51.9267	down	5.77362	4.25206	5.32012	1.87654	0.878736	1.69211	0.109587	0.65952	0.169466	-0.637961	-0.211256	-1.27344	-0.25436	-0.320092	-0.512026	0.628299	-1.20546	-1.65446	-1.05668	-0.109587	velb9ptr034k23Loc1t243
CUST_143015_PI429715507	-35.9326	-5.16722	35.9326	down	-41.4183	-5.3722	41.4183	down	-34.2861	-5.09955	34.2861	down	-56.4874	-5.81986	56.4874	down	-32.4355	-5.0195	32.4355	down	-26.0108	-4.70104	26.0108	down	-29.9227	-4.90317	29.9227	down	4.81858	4.02241	5.74862	-0.858029	-0.219625	-0.44932	0.244761	-0.0297432	0.271472	-0.275237	-0.584532	0.150719	-1.50243	-1.50612	0.138599	0.589881	-1.42297	0.364203	0.0297427	-0.109674	veln4ptr009k49Loc59t10
CUST_74970_PI429715507	-35.8946	-5.16569	35.8946	down	-107.341	-6.74605	107.341	down	-23.0601	-4.52733	23.0601	down	-23.8754	-4.57745	23.8754	down	-13.6748	-3.77345	13.6748	down	-42.1844	-5.39864	42.1844	down	-82.9411	-6.37401	82.9411	down	4.82893	4.80962	4.34368	-1.73954	-3.09129	-1.4251	-0.707221	-0.64232	-0.864147	0.400246	0.0733709	-0.0733714	0.219969	-0.133352	0.16325	1.0344	0.910084	0.717402	-2.47483	-0.951717	velh8ptf018k57Loc46t2
CUST_96441_PI429715507	-35.8528	-5.16402	35.8528	down	-7.33485	-2.87477	7.33485	down	-57.5611	-5.84702	57.5611	down	-58.5631	-5.87192	58.5631	down	-63.3813	-5.98599	63.3813	down	-43.1563	-5.4315	43.1563	down	-29.3918	-4.87734	29.3918	down	5.2028	6.10739	4.92363	2.77545	2.30116	2.53291	0.185496	-0.20557	-0.0406046	-0.60954	-0.410877	-0.286828	-0.901524	-0.240406	-0.24001	0.0406036	-1.1953	-0.569431	0.975347	0.092515	velh8ptr034k37Loc18t7
CUST_88141_PI429715507	-35.8009	-5.16192	35.8009	down	-10.177	-3.34724	10.177	down	-36.8704	-5.20439	36.8704	down	-171.871	-7.42518	171.871	down	-23.2772	-4.54084	23.2772	down	-46.8649	-5.55043	46.8649	down	-27.3639	-4.7742	27.3639	down	4.94475	4.70774	5.35752	1.63041	1.66676	1.6711	-0.0285683	-0.581352	-1.03138	0.255806	-0.342013	-0.516966	-1.68174	-3.27358	-2.31022	3.63466	-0.758835	-1.48835	0.4297	0.0285673	velh8ptf219k77Loc36t1
CUST_99119_PI429715507	-35.6574	-5.15613	35.6574	down	-27.5271	-4.78278	27.5271	down	-32.9552	-5.04243	32.9552	down	-38.5404	-5.2683	38.5404	down	-35.5085	-5.15009	35.5085	down	-42.5914	-5.41249	42.5914	down	-40.587	-5.34295	40.587	down	5.22128	4.79343	5.11921	0.154515	0.672213	-0.0411453	-0.545715	-0.188275	-0.369551	0.157605	0.120758	-0.271734	-0.460071	0.104681	-0.315585	0.152369	-0.509861	0.0411453	-0.144117	-0.452487	velh8ptr057k23Loc30t5
CUST_135700_PI429715507	-35.6229	-5.15473	35.6229	down	-7.90438	-2.98265	7.90438	down	-46.9034	-5.55162	46.9034	down	-63.6931	-5.99306	63.6931	down	-79.6819	-6.31618	79.6819	down	-20.1418	-4.33212	20.1418	down	-66.339	-6.05178	66.339	down	4.82221	5.49241	4.69196	1.69982	2.54297	1.81585	0.444924	0.740978	0.824329	-1.17429	-0.141394	-0.332595	-0.803941	-0.886725	-1.28194	0.141394	-1.94432	-2.13902	-1.80217	-0.297007	veln4ptr005k33Loc29t2
CUST_74968_PI429715507	-35.341	-5.14327	35.341	down	-102.893	-6.685	102.893	down	-43.4965	-5.44283	43.4965	down	-29.1526	-4.86555	29.1526	down	-16.5388	-4.04778	16.5388	down	-35.2765	-5.14064	35.2765	down	-21.7826	-4.4451	21.7826	down	4.8978	5.08955	4.38281	-1.08363	-2.25655	-2.34465	-0.526686	0.215191	-0.740249	-0.142679	0.685275	-2.50091	0.0355115	-0.035512	-0.226496	0.938523	0.582614	0.705695	1.39787	-0.707968	velh8ptf018k57Loc46t2
CUST_102558_PI429715507	-35.1709	-5.13631	35.1709	down	-12.7541	-3.67288	12.7541	down	-41.4748	-5.37416	41.4748	down	-44.563	-5.47777	44.563	down	-53.15	-5.732	53.15	down	-36.9622	-5.20798	36.9622	down	-44.0615	-5.46145	44.0615	down	5.7755	5.3247	4.67069	1.66537	1.57852	1.50835	-0.0821104	-0.179658	0.408738	-0.0426483	0.032609	-0.341552	-0.480891	-0.032609	-0.148921	1.30465	-1.00749	-1.72225	-0.448103	0.0391407	velh8ptr092k57Loc250t1
CUST_151444_PI429715507	-35.0622	-5.13184	35.0622	down	-7.33871	-2.87553	7.33871	down	-41.858	-5.38743	41.858	down	-59.4616	-5.89389	59.4616	down	-82.6649	-6.3692	82.6649	down	-18.9181	-4.24169	18.9181	down	-88.589	-6.46905	88.589	down	4.73048	5.25445	4.59453	1.77105	2.38979	1.79203	0.471293	0.594885	0.78819	-1.15721	-0.211668	-0.213961	-1.09906	-0.94638	-1.05676	0.211668	-2.00659	-2.73323	-2.96564	-0.252836	velb9ptf007k23Loc51t10
CUST_67382_PI429715507	-35.0289	-5.13047	35.0289	down	-4.95707	-2.30949	4.95707	down	-88.3837	-6.46571	88.3837	down	-68.3071	-6.09396	68.3071	down	-71.2712	-6.15525	71.2712	down	-15.4	-3.94486	15.4	down	-71.2652	-6.15512	71.2652	down	4.58482	5.14252	4.55334	1.82869	3.14599	2.37754	0.682458	0.835534	0.928117	-1.57862	-0.5772	-2.96062	-1.42213	-1.25425	-1.32482	0.061275	-1.04593	-3.20041	-2.72852	-0.061275	velb9ptr131k23Loc73t1
CUST_156364_PI429715507	-34.8481	-5.12301	34.8481	down	-8.68412	-3.11838	8.68412	down	-265.63	-8.05327	265.63	down	-63.6377	-5.99181	63.6377	down	-15.0012	-3.90701	15.0012	down	-59.1537	-5.8864	59.1537	down	-8.63539	-3.11026	8.63539	down	4.59939	2.98432	4.58956	1.70583	-0.047225	1.15951	-1.6954	-1.76008	-2.03045	-3.91769	-3.85083	-4.21804	-1.89985	-1.87128	-2.03103	0.047224	0.306227	0.0987835	1.18935	0.705633	velh8ptf020k37Loc21t5
CUST_112561_PI429715507	-34.7547	-5.11914	34.7547	down	-10.6046	-3.40661	10.6046	down	-227.929	-7.83244	227.929	down	-63.2721	-5.9835	63.2721	down	-13.6688	-3.77281	13.6688	down	-63.4114	-5.98667	63.4114	down	-8.2227	-3.03961	8.2227	down	4.60658	3.35497	4.57061	1.53811	-0.244873	1.01908	-1.80393	-1.8798	-1.74412	-3.64902	-3.81098	-3.50515	-1.69168	-1.7509	-1.97574	0.244874	0.580504	0.388343	1.42079	0.854761	veln4ptf011k49Loc122t1
CUST_35852_PI429715507	-34.7049	-5.11707	34.7049	down	-20.9476	-4.38872	20.9476	down	-54.8226	-5.7767	54.8226	down	-39.3023	-5.29654	39.3023	down	-31.9429	-4.99742	31.9429	down	-36.3367	-5.18335	36.3367	down	-32.6946	-5.03098	32.6946	down	5.18888	4.08949	5.48091	1.0885	-0.972513	1.47714	0.470312	-1.27148	0.0103908	-1.35797	-0.628009	-0.584842	0.989817	-0.725675	-1.39449	-0.316362	-0.0103903	0.0937619	-0.822338	0.599896	velb9ptf089k23Loc25t1
CUST_97868_PI429715507	-34.6922	-5.11654	34.6922	down	-8.00395	-3.00071	8.00395	down	-85.2101	-6.41295	85.2101	down	-29.9277	-4.90341	29.9277	down	-93.0552	-6.54002	93.0552	down	-37.0626	-5.21189	37.0626	down	-20.9243	-4.38711	20.9243	down	6.03138	5.01606	4.41752	2.46704	3.91471	0.0810823	-0.0707026	-0.0222869	-0.0777221	-1.8182	-1.56317	-0.392519	0.316828	-0.370695	0.808607	0.0222874	-2.62818	-1.54919	-0.373488	1.90925	velh8ptr046k87Loc81t1
CUST_56526_PI429715507	-34.6375	-5.11426	34.6375	down	-34.5178	-5.10927	34.5178	down	-38.4334	-5.26429	38.4334	down	-60.1052	-5.90942	60.1052	down	-24.0967	-4.59076	24.0967	down	-59.0756	-5.88449	59.0756	down	-10.0834	-3.33391	10.0834	down	5.9124	4.43487	4.88786	0.112135	0.541683	-0.746495	-0.548473	-0.716763	-1.1531	-1.17933	-1.02285	1.64445	-0.112135	-1.11724	-1.26374	1.32063	-0.567135	0.709341	2.94939	0.539548	velb9ptr049k37Loc16t1
CUST_133262_PI429715507	-34.5849	-5.11207	34.5849	down	-35.3625	-5.14415	35.3625	down	-33.8901	-5.08279	33.8901	down	-35.6054	-5.15402	35.6054	down	-35.2214	-5.13838	35.2214	down	-42.3448	-5.40411	42.3448	down	-23.7097	-4.56741	23.7097	down	4.48517	5.22115	5.58873	-0.329453	0.00508118	0.186975	-0.360672	-0.281448	-0.27517	-0.619434	-0.505771	1.17188	0.205179	-0.581465	0.209258	-0.0626521	0.207135	-0.264578	1.06697	-0.00508094	veln4ptr034k69Loc65t1
CUST_112564_PI429715507	-34.3517	-5.10231	34.3517	down	-8.66454	-3.11512	8.66454	down	-246.615	-7.94612	246.615	down	-64.8102	-6.01815	64.8102	down	-13.9115	-3.79821	13.9115	down	-61.0929	-5.93293	61.0929	down	-8.90029	-3.15385	8.90029	down	4.57277	2.97032	4.48521	1.57771	-0.120888	1.2261	-1.79719	-1.98611	-1.9872	-4.17569	-3.99122	-3.64314	-1.83742	-2.02282	-2.16591	0.120889	0.335143	0.177648	0.997825	0.713336	veln4ptf011k49Loc122t1
CUST_88143_PI429715507	-34.2833	-5.09944	34.2833	down	-9.38775	-3.23078	9.38775	down	-37.1931	-5.21696	37.1931	down	-140.458	-7.13399	140.458	down	-22.9526	-4.52058	22.9526	down	-47.2807	-5.56318	47.2807	down	-28.7792	-4.84695	28.7792	down	5.03295	4.75434	5.44652	2.08108	1.72605	1.73434	-0.103709	-0.323027	-1.02899	0.462923	-0.263397	-0.616606	-1.95706	-2.43758	-1.77353	3.57941	-0.662116	-1.24523	0.358254	0.103708	velh8ptf219k77Loc36t1
CUST_54002_PI429715507	-34.0438	-5.08932	34.0438	down	-2.09838	-1.06927	2.09838	down	-57.4812	-5.84502	57.4812	down	-96.0628	-6.58591	96.0628	down	-65.7373	-6.03864	65.7373	down	-65.8209	-6.04047	65.8209	down	-29.6558	-4.89024	29.6558	down	3.76748	6.50485	5.59647	0.711308	6.67821	5.27146	-0.758659	-0.827873	-0.666092	-0.0320969	-1.77915	0.144988	-0.867265	-1.06752	-1.95413	0.816111	-1.86687	-1.19636	0.0320969	0.76662	velb9ptr031k37Loc177t1
CUST_117458_PI429715507	-34.0054	-5.08769	34.0054	down	-37.2055	-5.21744	37.2055	down	-35.1186	-5.13416	35.1186	down	-36.6965	-5.19757	36.6965	down	-36.8012	-5.20168	36.8012	down	-29.98	-4.90593	29.98	down	-27.1	-4.76022	27.1	down	5.7283	4.40964	5.06554	0.069797	-0.42015	-0.0985069	0.497931	-0.0467477	0.0345068	0.012784	-0.0538244	-0.157981	-0.056344	-0.0127845	-0.320109	0.301539	-0.242156	-0.460962	0.44263	0.172576	veln4ptf038k33Loc67t1
CUST_36964_PI429715507	-33.9156	-5.08388	33.9156	down	-12.5461	-3.64917	12.5461	down	-45.1219	-5.49575	45.1219	down	-39.7033	-5.31119	39.7033	down	-36.9031	-5.20567	36.9031	down	-24.354	-4.60609	24.354	down	-112.295	-6.81114	112.295	down	5.17094	4.31001	4.83315	1.47021	0.239862	1.65652	-0.116032	0.295329	0.316544	-0.885557	0.199671	-1.48728	-0.787785	-0.468037	-0.363636	0.116032	-1.09381	-0.325124	-3.43543	-0.644128	velb9ptf101k67Loc12t1
CUST_135697_PI429715507	-33.5716	-5.06917	33.5716	down	-11.2087	-3.48655	11.2087	down	-38.3734	-5.26203	38.3734	down	-60.2302	-5.91242	60.2302	down	-46.3287	-5.53383	46.3287	down	-20.2472	-4.33965	20.2472	down	-78.0441	-6.28622	78.0441	down	4.7251	4.71401	4.75202	1.01944	1.39966	1.31239	0.171947	0.493907	0.506331	-0.262205	-0.434689	-0.898073	-0.886991	-1.57792	-1.08121	0.361979	-1.06948	-1.70287	-2.93974	-0.171947	veln4ptr005k33Loc29t2
CUST_151441_PI429715507	-33.3488	-5.05956	33.3488	down	-10.0453	-3.32844	10.0453	down	-44.8426	-5.4868	44.8426	down	-64.6736	-6.0151	64.6736	down	-55.9595	-5.80631	55.9595	down	-19.4989	-4.28532	19.4989	down	-49.2935	-5.62333	49.2935	down	4.71775	4.72015	4.71092	1.19791	1.56732	1.39826	0.283486	0.556043	0.453333	-0.711048	-0.376375	-1.22415	-1.46616	-1.44581	-0.984527	0.299443	-1.81747	-1.75209	-1.53062	-0.283487	velb9ptf007k23Loc51t10
CUST_51618_PI429715507	-33.291	-5.05706	33.291	down	-547.479	-9.09666	547.479	down	-15.5552	-3.95932	15.5552	down	-10.0605	-3.33063	10.0605	down	-6.70925	-2.74615	6.70925	down	-19.0226	-4.24964	19.0226	down	-240.754	-7.91141	240.754	down	3.79984	2.64992	4.33905	-6.14645	-5.9204	-4.43432	-0.335601	-0.917559	-0.70695	0.180602	-0.0654564	-1.2043	0.558384	0.0654554	0.173093	1.1585	1.08315	0.308707	-6.19683	-2.43345	velb9ptr018k67Loc79t5
CUST_130907_PI429715507	-33.2278	-5.05432	33.2278	down	-35.2852	-5.14099	35.2852	down	-59.5566	-5.89619	59.5566	down	-34.2037	-5.09608	34.2037	down	-38.8354	-5.2793	38.8354	down	-12.3884	-3.63092	12.3884	down	-42.1211	-5.39647	42.1211	down	4.41467	5.13066	4.84981	0.590549	-1.42075	-0.197625	1.20186	1.08252	1.21799	-1.02233	-0.89228	-1.37881	-0.672642	-0.527749	0.307297	0.537999	-0.56535	-1.4154	-1.3938	0.197624	veln4ptr021k33Loc85t3
CUST_133259_PI429715507	-33.2095	-5.05352	33.2095	down	-35.1939	-5.13725	35.1939	down	-33.0246	-5.04547	33.0246	down	-32.9636	-5.0428	32.9636	down	-23.0918	-4.52931	23.0918	down	-34.1731	-5.09479	34.1731	down	-51.2864	-5.6805	51.2864	down	4.59508	5.21709	4.80927	0.672601	-0.828033	-0.634894	-0.783148	-0.0909347	0.211152	-0.528349	0.772415	-0.759032	-0.863295	0.487522	-0.131196	0.778805	0.090935	0.163762	-0.787506	-0.825878	veln4ptr034k69Loc65t1
CUST_50417_PI429715507	-32.8636	-5.03842	32.8636	down	-29.5879	-4.88693	29.5879	down	-54.9044	-5.77885	54.9044	down	-32.5816	-5.02599	32.5816	down	-17.1366	-4.09901	17.1366	down	-33.7266	-5.07582	33.7266	down	-46.099	-5.52666	46.099	down	5.96295	4.02269	4.60976	-1.72714	2.37133	-0.709597	0.287357	-0.731536	-0.18787	-0.640722	-0.759712	-1.34072	0.494401	-1.16484	0.18787	0.733427	1.08949	0.475453	-0.981327	-0.341737	velb9ptf234k27Loc47t1
CUST_156363_PI429715507	-32.8588	-5.03821	32.8588	down	-8.15747	-3.02812	8.15747	down	-259.44	-8.01925	259.44	down	-58.2521	-5.86424	58.2521	down	-13.38	-3.74201	13.38	down	-58.1762	-5.86236	58.1762	down	-8.28675	-3.05081	8.28675	down	4.64322	2.86836	4.50002	1.94494	-0.0445967	1.0269	-1.71769	-1.87779	-1.97998	-4.10148	-3.92867	-4.01601	-1.87051	-1.63453	-2.07607	0.0445976	0.431002	0.309983	1.17979	0.726331	velh8ptf020k37Loc21t5
CUST_74969_PI429715507	-32.7608	-5.0339	32.7608	down	-78.8167	-6.30043	78.8167	down	-19.9976	-4.32175	19.9976	down	-25.9192	-4.69595	25.9192	down	-14.9404	-3.90115	14.9404	down	-43.8496	-5.45449	43.8496	down	-54.8524	-5.77748	54.8524	down	4.92853	4.92739	4.30286	-0.94394	-2.00941	-1.78916	-0.775752	-0.506956	-0.921987	0.96923	-0.083252	0.307535	-0.0162435	0.0709262	0.0162435	1.00191	0.969429	0.483989	-1.53946	-0.576324	velh8ptf018k57Loc46t2
CUST_40321_PI429715507	-32.7446	-5.03319	32.7446	down	-10.0031	-3.32238	10.0031	down	-32.476	-5.0213	32.476	down	-48.6743	-5.60509	48.6743	down	-77.7457	-6.28069	77.7457	down	-26.8944	-4.74923	26.8944	down	-39.7822	-5.31405	39.7822	down	4.89096	4.98683	4.41766	2.2412	0.694118	1.39301	0.0477581	-0.035192	0.0351925	-0.637264	-0.22892	0.0977306	-0.814842	-0.953818	-0.751152	-0.167469	-1.4094	-2.96975	-1.81259	0.714791	velb9ptf099k87Loc10t3
CUST_51723_PI429715507	-32.6451	-5.0288	32.6451	down	-20.2622	-4.34072	20.2622	down	-43.087	-5.42918	43.087	down	-95.9141	-6.58367	95.9141	down	-45.6038	-5.51108	45.6038	down	-21.9642	-4.45708	21.9642	down	-9.59423	-3.26217	9.59423	down	4.82949	3.98262	5.32158	-0.0148449	0.907551	0.218817	-0.0300961	0.0327396	0.759798	-0.534396	-0.898373	-0.721092	-1.50833	-2.42601	-1.68299	0.0148449	-1.25496	-1.15945	1.37112	1.527	velb9ptr018k23Loc182t1
CUST_10421_PI429715507	-32.4084	-5.0183	32.4084	down	-38.1654	-5.25419	38.1654	down	-38.9182	-5.28237	38.9182	down	-46.568	-5.54127	46.568	down	-39.1364	-5.29044	39.1364	down	-16.4409	-4.03922	16.4409	down	-23.3325	-4.54427	23.3325	down	5.09542	5.1456	4.71049	-0.454952	0.10259	-0.458696	0.655655	0.710719	1.46748	-0.273535	-0.527485	-0.094578	-0.603357	-0.531218	-0.537711	-0.502073	0.094578	-0.512301	0.410131	0.46901	dmag2vel4f4xincok49Loc6600t3
CUST_112563_PI429715507	-32.3166	-5.0142	32.3166	down	-7.91649	-2.98486	7.91649	down	-263.807	-8.04334	263.807	down	-55.0432	-5.78249	55.0432	down	-13.3085	-3.73427	13.3085	down	-58.8912	-5.87998	58.8912	down	-7.90797	-2.98331	7.90797	down	4.56669	2.76155	4.42586	1.92573	-0.0618496	0.93564	-1.86232	-1.9038	-2.11972	-4.29231	-4.03552	-4.04809	-1.92282	-1.59988	-2.07068	0.0618486	0.328049	0.161378	1.10427	0.76518	veln4ptf011k49Loc122t1
CUST_20530_PI429715507	-32.3116	-5.01398	32.3116	down	-5.0739	-2.3431	5.0739	down	-190.163	-7.5711	190.163	down	-16.1951	-4.01748	16.1951	down	-56.5368	-5.82112	56.5368	down	-28.3219	-4.82385	28.3219	down	-53.9615	-5.75386	53.9615	down	5.31162	4.42376	3.62005	2.75286	3.41846	0.154822	-0.411383	-0.154822	-0.549909	-2.80085	-1.75316	-4.80385	0.197162	0.204856	0.90096	-0.193065	-1.9447	-1.97017	-4.78609	2.182	dmag2vel4f4xincok59Loc7044t18
CUST_97871_PI429715507	-32.2925	-5.01313	32.2925	down	-5.33363	-2.41512	5.33363	down	-162.414	-7.34354	162.414	down	-16.2397	-4.02145	16.2397	down	-62.3301	-5.96186	62.3301	down	-29.6744	-4.89115	29.6744	down	-50.6301	-5.66192	50.6301	down	5.4363	4.50937	3.80755	2.79199	3.49842	0.217472	-0.235032	-0.222085	-0.463091	-2.40535	-1.7146	-4.15743	0.367635	0.182592	1.13865	-0.182593	-1.93161	-2.01813	-4.32209	2.16707	velh8ptr046k87Loc81t1
CUST_138753_PI429715507	-32.2213	-5.00994	32.2213	down	-6.1342	-2.61687	6.1342	down	-98.9716	-6.62894	98.9716	down	-53.3614	-5.73773	53.3614	down	-55.7325	-5.80045	55.7325	down	-15.5761	-3.96126	15.5761	down	-44.2206	-5.46665	44.2206	down	4.71171	4.83356	5.15075	1.9728	2.47445	2.39816	1.13457	0.835703	0.841959	-1.94373	-1.62254	-1.62452	-0.791887	-0.942517	-0.782743	0.236528	-0.75573	-2.18611	-0.899415	-0.236528	veln4ptr065k29Loc17t6
CUST_56518_PI429715507	-32.1686	-5.00758	32.1686	down	-34.0175	-5.08821	34.0175	down	-27.3647	-4.77425	27.3647	down	-23.9399	-4.58134	23.9399	down	-30.7077	-4.94053	30.7077	down	-46.7093	-5.54564	46.7093	down	-35.9896	-5.16951	35.9896	down	6.06055	4.23904	4.6918	0.479489	-0.823596	0.0708799	-0.960083	0.307958	-0.993398	1.56393	-0.0708799	-0.824389	-0.31877	1.70114	-0.135008	1.38693	-0.300082	-0.917033	-0.808084	0.463327	velb9ptr049k47Loc21t1
CUST_56528_PI429715507	-32.109	-5.00491	32.109	down	-29.6484	-4.88988	29.6484	down	-22.9501	-4.52043	22.9501	down	-43.3465	-5.43784	43.3465	down	-30.8522	-4.9473	30.8522	down	-51.9356	-5.69865	51.9356	down	-19.7058	-4.30054	19.7058	down	5.20547	5.13729	4.05532	0.14496	0.829264	-1.24578	-0.254435	-1.25183	-1.1916	0.879621	-0.936438	0.893616	-0.997689	-0.745999	-0.171754	0.487001	-1.10838	0.177566	1.1426	-0.14496	velb9ptr049k37Loc16t1
CUST_138751_PI429715507	-31.9852	-4.99933	31.9852	down	-6.38344	-2.67434	6.38344	down	-67.9086	-6.08552	67.9086	down	-76.1454	-6.25068	76.1454	down	-57.9856	-5.85762	57.9856	down	-12.9827	-3.69852	12.9827	down	-50.0161	-5.64432	50.0161	down	4.38816	4.47821	5.05903	1.66958	2.45802	1.7748	0.991161	0.714993	1.1237	-1.73541	-0.964036	-1.63172	-1.53001	-1.60077	-1.69586	-0.175692	-1.45219	-2.01958	-2.18073	0.175692	veln4ptr065k29Loc17t6
CUST_21371_PI429715507	-31.9164	-4.99622	31.9164	down	-39.073	-5.2881	39.073	down	-27.6351	-4.78843	27.6351	down	-52.917	-5.72566	52.917	down	-39.7238	-5.31193	39.7238	down	-15.6496	-3.96806	15.6496	down	-28.7329	-4.84463	28.7329	down	4.9348	4.85518	4.77474	-0.227759	-0.70081	-0.371016	0.42284	0.923439	1.31427	-0.058754	0.132303	0.125875	-0.887162	-0.810876	-0.91422	0.058754	-1.00307	-0.426761	0.0952272	-0.0746784	dmag2vel4f4xincok59Loc9101t1
CUST_97869_PI429715507	-31.7324	-4.98789	31.7324	down	-6.90073	-2.78675	6.90073	down	-120.674	-6.91497	120.674	down	-22.4543	-4.48892	22.4543	down	-66.5663	-6.05672	66.5663	down	-26.588	-4.7327	26.588	down	-30.4195	-4.92693	30.4195	down	5.62993	4.28266	4.15602	2.12711	3.56997	0.0112867	0.0703106	-0.0112877	-0.188521	-2.16315	-2.07194	-2.44122	0.401559	-0.504114	0.704403	-0.103495	-1.99058	-2.00747	-3.32076	2.84598	velh8ptr046k87Loc81t1
CUST_9900_PI429715507	-31.6532	-4.98428	31.6532	down	-41.3636	-5.37029	41.3636	down	-17.2821	-4.11121	17.2821	down	-62.2895	-5.96092	62.2895	down	-31.03	-4.95559	31.03	down	-11.5417	-3.52878	11.5417	down	-89.0286	-6.4762	89.0286	down	4.63269	4.80476	4.8478	-0.924446	-0.181269	-0.719898	1.35648	0.823582	1.51884	0.793909	0.329541	0.828176	-1.4623	-1.00245	-1.13275	0.18127	-0.542612	-0.220176	-2.31902	-1.10987	dmag2vel4f4xincok49Loc5728t3
CUST_156361_PI429715507	-31.5884	-4.98132	31.5884	down	-10.2674	-3.36	10.2674	down	-175.339	-7.45401	175.339	down	-50.4057	-5.65552	50.4057	down	-12.5895	-3.65415	12.5895	down	-52.9826	-5.72745	52.9826	down	-11.8316	-3.56457	11.8316	down	4.64776	3.5883	4.86834	2.26675	-0.541326	1.29898	-1.29269	-1.4665	-1.31876	-2.40135	-3.09973	-3.75655	-1.37951	-0.962034	-1.52061	0.541327	0.845036	0.755591	0.859849	0.747272	velh8ptf020k37Loc21t5
CUST_16231_PI429715507	-31.4384	-4.97446	31.4384	down	-13.4609	-3.7507	13.4609	down	-37.9202	-5.24489	37.9202	down	-33.6173	-5.07113	33.6173	down	-55.9395	-5.80579	55.9395	down	-38.1515	-5.25367	38.1515	down	-24.144	-4.59359	24.144	down	5.43621	4.6243	4.89261	1.43241	0.967293	1.3013	-0.489887	0.0726843	-0.390685	-1.42254	-0.238094	0.879072	-0.260282	0.0197678	-0.0197678	-0.376498	-1.14346	-0.944303	1.85671	-1.07515	dmag2vel4f4xincok49Loc34329t1
CUST_20528_PI429715507	-31.353	-4.97053	31.353	down	-35.688	-5.15737	35.688	down	-111.068	-6.7953	111.068	down	-7.41938	-2.8913	7.41938	down	-62.0877	-5.95624	62.0877	down	-25.9907	-4.69993	25.9907	down	-15.9923	-3.99931	15.9923	down	5.52582	4.36777	4.09438	2.09683	3.27862	-6.85959	0.0886459	-0.0886459	-0.111809	-1.93721	-2.05978	-2.40094	0.388722	4.08546	0.839889	-0.120781	-1.88269	-1.87726	-1.55124	2.87794	dmag2vel4f4xincok59Loc7044t18
CUST_156362_PI429715507	-30.987	-4.95359	30.987	down	-9.54122	-3.25417	9.54122	down	-193.833	-7.59867	193.833	down	-55.9643	-5.80644	55.9643	down	-12.839	-3.68246	12.839	down	-54.4502	-5.76687	54.4502	down	-7.68815	-2.94264	7.68815	down	4.3841	3.2644	4.3634	1.5023	-0.162367	0.909452	-1.6441	-1.82571	-1.81887	-3.52209	-3.77271	-3.4893	-1.72861	-1.64613	-2.03267	0.162367	0.451388	0.350761	1.32706	0.795609	velh8ptf020k37Loc21t5
CUST_67381_PI429715507	-30.8589	-4.94762	30.8589	down	-5.34455	-2.41807	5.34455	down	-40.3537	-5.33463	40.3537	down	-74.1898	-6.21315	74.1898	down	-78.791	-6.29996	78.791	down	-14.6474	-3.87257	14.6474	down	-57.5674	-5.84718	57.5674	down	4.66316	5.43745	4.69181	1.87276	3.31585	2.3496	0.804386	1.38576	0.984567	-0.839472	-0.298666	-0.0733285	-1.34211	-1.27856	-1.22636	0.0420623	-1.7064	-2.44312	-1.79069	-0.0420623	velb9ptr131k23Loc73t1
CUST_20529_PI429715507	-30.4495	-4.92834	30.4495	down	-6.07944	-2.60394	6.07944	down	-94.0476	-6.55532	94.0476	down	-19.4094	-4.27868	19.4094	down	-53.6681	-5.74599	53.6681	down	-25.4598	-4.67015	25.4598	down	-69.0616	-6.10981	69.0616	down	5.61862	4.37838	3.80914	2.1971	3.44081	0.35641	-0.0298834	0.0193329	-0.193759	-1.66859	-1.87767	-2.31356	0.439497	-0.61466	1.14526	-0.0193319	-1.76203	-1.65048	-5.64667	2.63114	dmag2vel4f4xincok59Loc7044t18
CUST_47406_PI429715507	-30.2515	-4.91894	30.2515	down	-11.5404	-3.52862	11.5404	down	-38.2079	-5.2558	38.2079	down	-57.5543	-5.84685	57.5543	down	-24.9257	-4.63956	24.9257	down	-50.6934	-5.66373	50.6934	down	-21.2459	-4.40911	21.2459	down	5.09755	6.03567	4.05795	1.56539	2.15792	0.882	-0.603373	-0.775047	-0.421579	-1.04096	-0.888934	1.35367	-0.639885	-0.933455	-0.776042	1.27249	0.145963	-0.145963	1.64863	-0.339405	velb9ptf227k67Loc145t2
CUST_47403_PI429715507	-30.1904	-4.91602	30.1904	down	-20.2523	-4.34001	20.2523	down	-50.0912	-5.64649	50.0912	down	-36.1145	-5.17451	36.1145	down	-25.1269	-4.65116	25.1269	down	-30.4686	-4.92925	30.4686	down	-25.5282	-4.67402	25.5282	down	4.63494	5.58497	3.58975	1.2988	-0.819642	0.310462	0.156275	0.206778	-1.34114	-0.682574	-1.07728	-1.36994	-1.44343	0.0831289	-0.353558	0.404121	-0.464809	-0.0831289	-1.42229	1.28069	velb9ptf227k67Loc145t2
CUST_133324_PI429715507	-30.0508	-4.90933	30.0508	down	-38.3141	-5.2598	38.3141	down	-33.4979	-5.066	33.4979	down	-33.6525	-5.07264	33.6525	down	-26.4112	-4.72308	26.4112	down	-22.0744	-4.4643	22.0744	down	-28.8515	-4.85058	28.8515	down	5.13371	5.54618	4.28092	-0.460379	-0.0365684	-0.321653	-0.348841	2.27802	-0.361272	0.0365684	-0.502667	0.228909	0.420671	-0.214711	-0.463083	0.487958	0.590633	-0.287012	0.590555	-0.317837	veln4ptr034k33Loc55t5
CUST_42740_PI429715507	-29.9222	-4.90314	29.9222	down	-25.8601	-4.69266	25.8601	down	-49.9976	-5.64379	49.9976	down	-50.2427	-5.65084	50.2427	down	-39.426	-5.30107	39.426	down	-11.5336	-3.52778	11.5336	down	-21.8947	-4.45251	21.8947	down	4.58608	4.85627	4.79988	0.791465	-0.791272	0.164068	1.40307	1.2842	0.971635	-1.36635	-0.380303	-0.942473	-0.370083	-0.892908	-1.4473	0.335351	-0.589711	-1.40663	-0.164068	0.753866	velb9ptf162k47Loc8t3
CUST_63924_PI429715507	-29.7391	-4.89429	29.7391	down	-8.8253	-3.14165	8.8253	down	-40.8854	-5.35351	40.8854	down	-61.8415	-5.9505	61.8415	down	-67.5334	-6.07753	67.5334	down	-27.0175	-4.75582	27.0175	down	-12.8433	-3.68294	12.8433	down	4.8113	4.94139	4.3949	2.01575	1.51317	1.19374	-0.0919609	0.0919609	-0.11988	-1.22542	-0.452271	-0.23526	-0.97717	-1.23056	-1.49619	0.196916	-1.94266	-2.33925	1.02589	1.03996	velb9ptr103k67Loc47t1
CUST_20527_PI429715507	-29.6285	-4.88891	29.6285	down	-5.95272	-2.57355	5.95272	down	-83.7314	-6.3877	83.7314	down	-18.7462	-4.22853	18.7462	down	-69.7065	-6.12322	69.7065	down	-41.4665	-5.37387	41.4665	down	-23.0306	-4.52548	23.0306	down	5.41429	5.39831	3.37969	1.9421	4.32361	0.205945	-0.0398378	-1.17473	-0.71475	-2.19638	-0.982575	-1.79183	0.533922	0.0398374	0.932966	-0.558163	-1.44315	-2.17605	-1.21628	1.62686	dmag2vel4f4xincok59Loc7044t18
CUST_10417_PI429715507	-29.5961	-4.88733	29.5961	down	-34.5948	-5.11248	34.5948	down	-30.9433	-4.95156	30.9433	down	-37.3375	-5.22255	37.3375	down	-35.7057	-5.15808	35.7057	down	-19.6508	-4.29651	19.6508	down	-21.564	-4.43055	21.564	down	5.47237	4.82645	4.89975	-0.028755	-0.00773811	-0.102391	0.732419	-0.0282125	1.60482	0.00773835	-0.0974569	0.43361	-0.162493	-0.142455	-0.164146	-0.178067	-0.142922	0.0453105	0.271714	0.999557	dmag2vel4f4xincok49Loc6600t1
CUST_112562_PI429715507	-29.53	-4.88411	29.53	down	-9.85828	-3.30134	9.85828	down	-171.04	-7.41819	171.04	down	-53.0617	-5.7296	53.0617	down	-11.6244	-3.53909	11.6244	down	-55.2314	-5.78742	55.2314	down	-7.21751	-2.8515	7.21751	down	4.49665	2.85467	4.40628	1.31937	-0.199602	0.733827	-1.88262	-1.90672	-1.8153	-3.50104	-3.66562	-3.33031	-1.68319	-1.92314	-1.82486	0.199603	0.586032	0.354715	1.47486	0.660542	veln4ptf011k49Loc122t1
CUST_97870_PI429715507	-29.3505	-4.87531	29.3505	down	-6.36313	-2.66974	6.36313	down	-96.9737	-6.59952	96.9737	down	-19.1451	-4.2589	19.1451	down	-58.3485	-5.86662	58.3485	down	-26.7044	-4.73901	26.7044	down	-37.7784	-5.23949	37.7784	down	5.63656	4.43731	3.89265	2.29307	3.4662	0.198038	0.022172	-0.022171	-0.250492	-1.96379	-1.72025	-2.148	0.508846	-0.336426	1.0174	-0.105129	-1.84484	-1.68337	-3.74752	2.57956	velh8ptr046k87Loc81t1
CUST_147363_PI429715507	-29.3455	-4.87507	29.3455	down	-26.6961	-4.73856	26.6961	down	-25.484	-4.67152	25.484	down	-26.2324	-4.71328	26.2324	down	-35.0587	-5.1317	35.0587	down	-35.3747	-5.14464	35.3747	down	-28.6115	-4.83852	28.6115	down	4.62096	4.08183	5.79846	-0.484178	1.12799	-0.358233	-0.431787	-0.0662808	-0.434617	0.743464	-0.458203	0.20143	0.0815778	0.201743	0.0780873	-0.414358	-0.368323	-0.111177	0.0662813	-0.0758247	dmag2vel4f4xincok49Loc15486t1
CUST_47404_PI429715507	-29.0271	-4.85933	29.0271	down	-15.7858	-3.98056	15.7858	down	-48.8103	-5.60911	48.8103	down	-43.9768	-5.45867	43.9768	down	-24.1844	-4.59601	24.1844	down	-31.3741	-4.9715	31.3741	down	-20.8289	-4.38052	20.8289	down	4.54727	5.36591	3.62916	1.08021	0.481256	0.0392032	-0.0998502	-0.581901	-0.690414	-1.72559	-1.75227	0.192851	-0.673265	-1.33041	-0.830006	0.544445	-0.0392027	-0.750922	0.156732	0.110456	velb9ptf227k67Loc145t2
CUST_51566_PI429715507	-28.9542	-4.8557	28.9542	down	-20.1831	-4.33508	20.1831	down	-40.4834	-5.33926	40.4834	down	-41.3987	-5.37152	41.3987	down	-30.887	-4.94893	30.887	down	-22.6406	-4.50084	22.6406	down	-23.1031	-4.53001	23.1031	down	4.70854	3.89937	5.02614	0.134441	0.093276	0.401104	-0.259061	0.324175	0.0664091	-0.574389	-1.15373	-0.655609	-1.33822	-0.615937	-0.526334	0.739407	-0.764262	-1.18788	0.0957489	-0.0664089	velb9ptr017k23Loc8t11
CUST_71295_PI429715507	-28.7457	-4.84527	28.7457	down	-48.9949	-5.61456	48.9949	down	-30.7178	-4.941	30.7178	down	-33.5744	-5.06929	33.5744	down	-33.6511	-5.07258	33.6511	down	-7.34227	-2.87623	7.34227	down	-56.6627	-5.82433	56.6627	down	5.00279	4.94287	3.94372	-1.59236	-1.37888	0.0169435	1.31935	1.63718	2.30417	-0.208292	0.582843	-1.30818	-0.687774	0.127593	-0.758306	0.14301	-0.0169439	-1.45442	-1.35908	-1.02998	velb9ptr188k97Loc22t1
CUST_40729_PI429715507	-28.654	-4.84067	28.654	down	-23.5308	-4.55648	23.5308	down	-28.1113	-4.81308	28.1113	down	-37.0469	-5.21128	37.0469	down	-33.0803	-5.0479	33.0803	down	-24.0644	-4.58883	24.0644	down	-28.2329	-4.8193	28.2329	down	4.4791	5.12235	4.89249	0.994968	-0.196246	0.0257773	-0.365897	1.031	0.0623555	-0.188541	0.269027	-0.0257771	-0.356621	-0.398435	-0.384844	0.0575464	-0.34677	-0.36053	0.0815523	-0.0575304	velb9ptf132k23Loc161t1
CUST_128706_PI429715507	-28.0653	-4.81071	28.0653	down	-9.48637	-3.24586	9.48637	down	-155.508	-7.28085	155.508	down	-36.1063	-5.17418	36.1063	down	-12.6958	-3.66628	12.6958	down	-42.0948	-5.39557	42.0948	down	-13.4262	-3.74697	13.4262	down	4.97358	3.04577	4.94215	2.24398	0.0743132	0.905634	-0.926446	-1.19231	-1.10646	-2.40606	-2.91159	-3.56339	-0.899137	-0.81977	-0.84213	0.679351	0.866738	0.416571	-0.0743132	1.22136	veln4ptr011k29Loc138t2
CUST_25224_PI429715507	-27.7124	-4.79246	27.7124	down	-24.6016	-4.62068	24.6016	down	-30.6813	-4.93929	30.6813	down	-45.7188	-5.51471	45.7188	down	-25.7541	-4.68673	25.7541	down	-17.3766	-4.11907	17.3766	down	-30.1727	-4.91517	30.1727	down	4.0984	5.22252	3.58164	0.697965	-2.01463	0.357189	0.219669	0.315374	0.0103035	-0.010303	-0.142303	-1.76271	-1.36321	-1.51904	-0.759337	0.444532	-0.94619	-0.655977	-1.81359	0.584942	velb9ptf016k77Loc32t1
CUST_128707_PI429715507	-27.4801	-4.78031	27.4801	down	-11.3516	-3.50483	11.3516	down	-185.131	-7.53241	185.131	down	-43.7707	-5.45189	43.7707	down	-11.9523	-3.57922	11.9523	down	-37.6017	-5.23273	37.6017	down	-6.41332	-2.68107	6.41332	down	4.67998	2.96215	4.60193	1.69846	-0.174711	0.205826	-1.02158	-1.09306	-1.33949	-2.74107	-2.81651	-4.79558	-1.16724	-1.33743	-1.60695	0.487507	0.844182	0.174711	1.6421	1.15846	veln4ptr011k29Loc138t2
CUST_40319_PI429715507	-27.057	-4.75793	27.057	down	-9.18258	-3.1989	9.18258	down	-42.2975	-5.4025	42.2975	down	-36.5203	-5.19063	36.5203	down	-54.6718	-5.77273	54.6718	down	-24.6722	-4.62482	24.6722	down	-17.8524	-4.15805	17.8524	down	4.82556	5.06712	4.22515	2.69259	-0.0123534	1.8409	0.290697	-0.206764	0.15945	-2.07397	0.0123534	-0.0280461	-0.153346	-0.394773	-0.905925	-0.183607	-1.01789	-1.99885	0.586473	0.50932	velb9ptf099k87Loc10t3
CUST_36963_PI429715507	-27.014	-4.75564	27.014	down	-9.80326	-3.29326	9.80326	down	-41.076	-5.36022	41.076	down	-39.4016	-5.30018	39.4016	down	-35.6445	-5.15561	35.6445	down	-25.8298	-4.69097	25.8298	down	-26.4014	-4.72254	26.4014	down	5.43562	3.96946	5.00179	1.83426	0.814338	1.87848	-0.182028	0.134447	0.381548	-0.634371	-0.134448	-0.904988	-0.68585	-0.582712	-0.225113	0.397918	-0.798355	-0.659521	0.607651	-0.448158	velb9ptf101k67Loc12t1
CUST_54023_PI429715507	-26.9988	-4.75482	26.9988	down	-6.05167	-2.59733	6.05167	down	-35.5906	-5.15343	35.5906	down	-32.7925	-5.03529	32.7925	down	-38.1636	-5.25412	38.1636	down	-43.2084	-5.43324	43.2084	down	-36.9087	-5.20589	36.9087	down	4.01386	5.62295	5.80256	-0.280938	4.36573	3.56259	-0.278441	-0.293345	-0.288554	-0.0540264	0.022368	0.0107586	-0.301339	0.140849	0.493988	-0.28182	0.25557	-0.296744	-0.0107589	-0.108103	velb9ptr031k23Loc1t119
CUST_109800_PI429715507	-26.9688	-4.75322	26.9688	down	-16.1588	-4.01425	16.1588	down	-18.9494	-4.24408	18.9494	down	-35.1841	-5.13685	35.1841	down	-36.1915	-5.17758	36.1915	down	-30.2514	-4.91893	30.2514	down	-35.8729	-5.16482	35.8729	down	5.15045	5.55785	4.74974	1.37873	-0.00821638	2.04477	0.766704	-0.0343194	-0.0311394	2.10316	0.629831	-0.00718927	-0.0218105	-0.0366375	0.105927	-0.0180266	-0.0254385	-0.0312278	0.00718927	-0.0314751	velh8ptr197k37Loc9t13
CUST_63926_PI429715507	-26.9109	-4.75012	26.9109	down	-7.919	-2.98532	7.919	down	-31.2858	-4.96744	31.2858	down	-39.2595	-5.29497	39.2595	down	-41.8573	-5.38741	41.8573	down	-21.9177	-4.45402	21.9177	down	-53.5293	-5.74226	53.5293	down	4.7086	4.81848	4.2115	1.96752	1.61138	1.20372	0.376503	0.021337	-0.0213366	-0.374814	-0.535513	-0.253403	-0.926275	-0.880477	-0.339579	0.182775	-1.37988	-1.22654	-2.98537	0.65991	velb9ptr103k67Loc47t1
CUST_157620_PI429715507	-26.8244	-4.74547	26.8244	down	-17.9846	-4.16869	17.9846	down	-57.7687	-5.85222	57.7687	down	-41.3291	-5.36909	41.3291	down	-22.4787	-4.49048	22.4787	down	-15.8764	-3.98881	15.8764	down	-23.1442	-4.53258	23.1442	down	5.30148	3.23867	4.6	1.13908	-1.47491	0.969916	0.796494	0.533492	-0.156281	-1.88512	-0.903811	-1.62757	-1.33884	-0.255441	-1.37284	0.156281	-0.727025	0.239439	-0.884297	0.579238	velh8ptf110k47Loc298t1
CUST_146313_PI429715507	-26.7502	-4.74148	26.7502	down	-24.4025	-4.60896	24.4025	down	-52.1153	-5.70363	52.1153	down	-22.1355	-4.46829	22.1355	down	-14.4811	-3.8561	14.4811	down	-34.1546	-5.09401	34.1546	down	-26.1017	-4.70607	26.1017	down	5.17282	4.52084	4.26393	1.33567	-1.09672	-0.108241	-0.0753472	-0.0197001	-1.22938	-0.87461	-1.27613	-1.00257	0.011559	-0.0115592	0.552718	1.1193	1.18438	0.0856128	-0.911057	0.803979	dmag2vel4f4xincok49Loc5684t1
CUST_114122_PI429715507	-26.6213	-4.73451	26.6213	down	-15.942	-3.99476	15.942	down	-25.3755	-4.66536	25.3755	down	-45.1754	-5.49747	45.1754	down	-34.569	-5.11141	34.569	down	-19.5584	-4.28972	19.5584	down	-29.966	-4.90525	29.966	down	4.6286	3.72464	4.73721	0.438758	0.407166	0.260259	0.0609922	0.0187168	0.14159	0.501533	-0.050014	-1.35715	-1.13059	-1.14729	-1.12406	-0.306137	-1.20502	-0.732608	-1.06482	-0.0187163	veln4ptf019k69Loc140t1
CUST_95970_PI429715507	-26.5483	-4.73055	26.5483	down	-38.56	-5.26903	38.56	down	-40.0997	-5.32552	40.0997	down	-22.734	-4.50678	22.734	down	-12.1551	-3.60349	12.1551	down	-19.1724	-4.26096	19.1724	down	-54.2292	-5.761	54.2292	down	4.82055	4.05688	3.98305	0.176623	-2.74562	-0.37762	-0.00850344	0.00850391	0.0776148	-0.389062	0.025032	-2.75205	-0.121165	-0.173285	-0.365413	0.894323	0.273764	0.881922	-2.8261	-0.122243	velh8ptr030k37Loc29t4
CUST_21372_PI429715507	-26.3041	-4.71722	26.3041	down	-30.5311	-4.93221	30.5311	down	-23.4897	-4.55396	23.4897	down	-41.2778	-5.3673	41.2778	down	-32.7818	-5.03482	32.7818	down	-13.3742	-3.74139	13.3742	down	-25.1385	-4.65183	25.1385	down	4.64935	4.81902	4.40046	-0.240058	-0.344234	-0.343491	0.5672	0.840544	1.23693	-0.0151424	0.206955	0.0151434	-0.712495	-0.860442	-0.660116	0.153958	-0.852791	-0.536802	0.162376	-0.220139	dmag2vel4f4xincok59Loc9101t1
CUST_21373_PI429715507	-26.2067	-4.71186	26.2067	down	-31.8492	-4.99319	31.8492	down	-21.5753	-4.43131	21.5753	down	-41.6179	-5.37913	41.6179	down	-32.5696	-5.02546	32.5696	down	-13.4906	-3.75388	13.4906	down	-25.5699	-4.67637	25.5699	down	4.52279	4.7173	4.21935	-0.251893	-0.959847	-0.308373	0.410229	0.797031	0.990548	0.00659657	0.13378	0.0251503	-0.949199	-0.827368	-0.901381	0.00488281	-0.692604	-0.929197	-0.00488377	-0.374896	dmag2vel4f4xincok59Loc9101t1
CUST_67380_PI429715507	-26.1053	-4.70627	26.1053	down	-5.84956	-2.54833	5.84956	down	-36.4958	-5.18966	36.4958	down	-63.6248	-5.99152	63.6248	down	-48.7458	-5.60721	48.7458	down	-14.8072	-3.88823	14.8072	down	-35.9001	-5.16592	35.9001	down	4.43563	5.09099	4.62802	1.45389	3.11986	1.9359	0.631247	0.963764	0.89494	-0.718908	-0.598456	-0.096971	-1.32544	-1.25744	-1.23703	-0.0338621	-1.47998	-1.15314	-0.929271	0.0338626	velb9ptr131k23Loc73t1
CUST_51619_PI429715507	-26.0971	-4.70582	26.0971	down	-176.248	-7.46146	176.248	down	-19.3998	-4.27797	19.3998	down	-10.5078	-3.39339	10.5078	down	-7.13474	-2.83486	7.13474	down	-22.2864	-4.47809	22.2864	down	-80.4918	-6.33077	80.4918	down	3.87348	2.90237	4.1566	-4.00013	-3.10391	-4.34789	-0.623854	-0.999364	-0.878612	-0.00828838	0.00828934	-1.90145	0.354572	0.248308	0.149409	0.990784	1.18836	0.24873	-3.13375	-2.23949	velb9ptr018k67Loc79t5
CUST_41507_PI429715507	-25.8624	-4.69278	25.8624	down	-35.4003	-5.14569	35.4003	down	-18.7695	-4.23032	18.7695	down	-17.7664	-4.15108	17.7664	down	-12.7254	-3.66964	12.7254	down	-30.2187	-4.91737	30.2187	down	-105.238	-6.71751	105.238	down	4.84849	3.16523	4.69368	0.113511	-2.48281	-0.360375	-0.573323	-0.843694	-0.627688	0.876095	-0.07584	-0.783809	-0.0740633	0.254148	0.0740633	0.451397	0.364098	0.882972	-3.82508	-1.13835	velb9ptf142k47Loc50t1
CUST_133264_PI429715507	-25.2098	-4.65591	25.2098	down	-15.2814	-3.93371	15.2814	down	-24.7624	-4.63008	24.7624	down	-22.5726	-4.4965	22.5726	down	-26.8612	-4.74745	26.8612	down	-34.71	-5.11728	34.71	down	-36.4468	-5.18772	36.4468	down	3.91009	5.07948	4.47457	2.00294	-0.807197	0.467276	-0.941139	-0.884649	-0.0619059	0.869635	-0.903806	-0.391929	0.469434	0.414502	-0.9093	0.0687091	0.0619059	-0.908824	-0.494055	-0.905291	veln4ptr034k69Loc65t3
CUST_141265_PI429715507	-25.1164	-4.65056	25.1164	down	-8.73978	-3.1276	8.73978	down	-27.6137	-4.78731	27.6137	down	-37.3486	-5.22298	37.3486	down	-35.5961	-5.15365	35.5961	down	-25.2584	-4.65869	25.2584	down	-34.4012	-5.10439	34.4012	down	4.4917	5.30122	4.71189	1.63045	1.85989	1.63168	0.528748	-0.00696468	0.00696468	1.24283	-0.758753	-0.341206	-0.369373	-0.314682	-0.480074	0.395539	-0.242086	-1.10958	-0.411754	-0.127143	veln4ptr080k69Loc100t1
CUST_109905_PI429715507	-24.8891	-4.63744	24.8891	down	-11.5041	-3.52408	11.5041	down	-37.9924	-5.24764	37.9924	down	-57.7169	-5.85092	57.7169	down	-41.1553	-5.36301	41.1553	down	-11.6516	-3.54246	11.6516	down	-17.4614	-4.1261	17.4614	down	4.07224	3.80373	4.50232	0.375611	1.05375	0.376689	0.368733	0.437873	0.9443	-0.952231	-1.30982	-1.10258	-1.89063	-1.66794	-1.61591	-0.949183	-1.34612	-1.41544	0.11237	-0.11237	velh8ptr199k67Loc14t3
CUST_42742_PI429715507	-24.8157	-4.63318	24.8157	down	-15.947	-3.99521	15.947	down	-26.5786	-4.73219	26.5786	down	-36.0534	-5.17206	36.0534	down	-26.8403	-4.74633	26.8403	down	-10.9559	-3.45364	10.9559	down	-75.2125	-6.2329	75.2125	down	4.35843	4.49003	4.29084	0.685395	0.13119	0.33708	1.06715	0.700995	1.01025	-0.344803	-0.328831	-0.383636	-0.646151	-0.930531	-0.800208	0.182805	-0.540892	-0.741597	-3.57507	-0.13119	velb9ptf162k47Loc8t3
CUST_126239_PI429715507	-24.808	-4.63273	24.808	down	-41.3561	-5.37003	41.3561	down	-37.1628	-5.21579	37.1628	down	-28.136	-4.81434	28.136	down	-18.5917	-4.21659	18.5917	down	-8.20651	-3.03677	8.20651	down	-42.1643	-5.39795	42.1643	down	4.78783	4.65661	3.98021	0.423658	-2.35107	-0.758015	1.39935	1.15921	1.75579	-0.490638	-0.0177975	-1.71427	-0.432412	-0.106651	-0.479318	0.692447	0.0646377	0.0177975	-1.6463	-0.199831	veln4ptf091k41Loc32t3
CUST_109165_PI429715507	-24.8013	-4.63234	24.8013	down	-15.6235	-3.96564	15.6235	down	-43.5321	-5.44401	43.5321	down	-68.0566	-6.08866	68.0566	down	-31.5631	-4.98017	31.5631	down	-14.2588	-3.83378	14.2588	down	-7.49801	-2.90651	7.49801	down	4.52779	5.43059	3.09251	-0.529666	1.63348	0.0501432	0.345355	0.699986	0.504196	-0.763929	-0.199108	-2.31809	-1.91618	-1.39064	-1.90827	-0.0501432	0.516581	-2.35605	3.48794	-0.600368	velh8ptr188k87Loc38t1
CUST_149948_PI429715507	-24.6399	-4.62292	24.6399	down	-6.90197	-2.78701	6.90197	down	-44.1125	-5.46311	44.1125	down	-40.6537	-5.34531	40.6537	down	-38.2996	-5.25926	38.2996	down	-20.6462	-4.3678	20.6462	down	-22.0255	-4.4611	22.0255	down	3.77293	4.88483	4.67816	1.49691	2.04666	1.43133	0.0456791	0.0441198	0.142718	-1.36753	-0.602332	-1.08355	-0.861869	-0.787565	-1.05059	-0.0441198	-1.11784	-1.27989	-0.24412	0.212528	velb9ptf016k57Loc197t1
CUST_21536_PI429715507	-24.6276	-4.62221	24.6276	down	-5.11943	-2.35598	5.11943	down	-24.6787	-4.6252	24.6787	down	-61.5161	-5.94289	61.5161	down	-80.1186	-6.32407	80.1186	down	-21.3657	-4.41722	21.3657	down	-13.8393	-3.7907	13.8393	down	4.22567	4.67105	3.71168	2.28021	1.59217	1.66807	-0.148438	-0.683113	0.188282	-1.46159	-0.214415	0.408814	-1.06787	-1.62495	-2.52745	-1.33415	-2.56434	-2.46531	0.148438	0.67577	dmag2vel4f4xincok59Loc9447t11
CUST_153962_PI429715507	-24.5372	-4.6169	24.5372	down	-15.8737	-3.98857	15.8737	down	-24.7516	-4.62945	24.7516	down	-49.0086	-5.61496	49.0086	down	-32.2206	-5.00991	32.2206	down	-19.2485	-4.26668	19.2485	down	-15.7721	-3.9793	15.7721	down	4.7037	3.92652	4.0394	0.230028	0.279886	0.194009	0.109657	-0.166536	-0.0735283	-0.620925	-0.671332	0.0735283	-1.27409	-1.34504	-1.55613	0.258004	-1.57543	-1.0427	0.853718	-0.365913	velb9ptf214k23Loc175t1
CUST_124338_PI429715507	-24.5344	-4.61673	24.5344	down	-37.1942	-5.21701	37.1942	down	-29.9584	-4.90489	29.9584	down	-13.7749	-3.78397	13.7749	down	-12.0195	-3.58731	12.0195	down	-22.9949	-4.52324	22.9949	down	-74.4185	-6.21759	74.4185	down	3.93859	3.50003	4.09809	0.214529	-3.74623	-0.582595	-0.525676	-0.868715	-0.638619	0.595263	-0.295154	-3.47806	0.15293	0.17033	-0.138466	0.367507	0.268825	0.138465	-3.26602	-1.47802	veln4ptf080k49Loc66t1
CUST_67383_PI429715507	-24.4169	-4.60981	24.4169	down	-4.9014	-2.29319	4.9014	down	-37.3534	-5.22317	37.3534	down	-52.0257	-5.70115	52.0257	down	-48.5835	-5.60239	48.5835	down	-13.5443	-3.75962	13.5443	down	-39.7837	-5.31411	39.7837	down	4.53888	5.30271	4.74385	2.08836	2.93603	2.68147	0.94596	1.15008	1.21055	0.0535488	-0.431763	-0.705859	-0.724502	-0.952106	-0.841412	-0.0535483	-0.801393	-1.36681	-0.827036	-0.0775547	velb9ptr131k23Loc73t1
CUST_23333_PI429715507	-24.4124	-4.60954	24.4124	down	-25.8571	-4.69249	25.8571	down	-17.5491	-4.13332	17.5491	down	-23.2935	-4.54186	23.2935	down	-26.6067	-4.73372	26.6067	down	-26.719	-4.73979	26.719	down	-30.2601	-4.91935	30.2601	down	4.13263	5.66154	4.16316	-0.114632	-0.314665	0.309168	0.608468	-0.447083	-0.423438	1.35884	0.324631	-0.12612	0.000267744	-0.000267506	0.331754	0.602128	-0.416957	-0.429002	-0.0941575	-0.439652	dmag2vel4f4xincok59Loc16098t1
CUST_135480_PI429715507	-24.1548	-4.59424	24.1548	down	-4.06361	-2.02276	4.06361	down	-118.177	-6.88481	118.177	down	-26.9772	-4.75367	26.9772	down	-43.5565	-5.44481	43.5565	down	-8.60528	-3.10522	8.60528	down	-53.2279	-5.73411	53.2279	down	4.71428	3.20993	3.95128	1.49593	2.67162	1.63966	0.937511	1.1342	0.488104	-2.48666	-2.60147	-3.69081	-0.799327	-0.840608	-0.745583	-0.488103	-2.08473	-1.88612	-5.16364	1.61241	veln4ptr049k41Loc33t2
CUST_124149_PI429715507	-24.1066	-4.59136	24.1066	down	-17.1684	-4.10168	17.1684	down	-12.8876	-3.68791	12.8876	down	-46.8583	-5.55023	46.8583	down	-33.6124	-5.07092	33.6124	down	-33.7087	-5.07505	33.7087	down	-13.908	-3.79784	13.908	down	4.85313	6.07508	4.43155	0.0482445	3.4446	-0.438132	0.509579	-0.0482442	-0.326713	-0.0777707	-0.35066	4.72446	-0.434415	-0.420566	-0.435953	0.703816	-0.427773	-0.129042	1.24373	1.40043	veln4ptf008k69Loc55t1
CUST_154893_PI429715507	-24.0246	-4.58644	24.0246	down	-66.5824	-6.05707	66.5824	down	-25.2389	-4.65758	25.2389	down	-18.2268	-4.18799	18.2268	down	-11.6968	-3.54804	11.6968	down	-11.4319	-3.51499	11.4319	down	-65.6296	-6.03627	65.6296	down	4.42607	3.81805	4.23017	-1.34607	-3.13436	-1.21648	0.436233	0.589456	0.903633	-0.676979	-0.126044	-0.695416	-0.0287633	-0.0896692	0.0287628	0.617774	0.339087	0.873324	-2.29463	-1.46172	velb9ptr067k47Loc94t1
CUST_149945_PI429715507	-24.0228	-4.58633	24.0228	down	-6.38382	-2.67442	6.38382	down	-40.7351	-5.3482	40.7351	down	-41.5506	-5.3768	41.5506	down	-34.9297	-5.12638	34.9297	down	-18.1192	-4.17945	18.1192	down	-30.3991	-4.92596	30.3991	down	3.74677	4.64475	4.57657	1.44594	2.03585	1.46304	-0.0624509	0.160384	0.331803	-1.12292	-0.826836	-1.12675	-0.844004	-1.08754	-1.23076	0.0624509	-0.993595	-1.47991	-1.53006	0.323545	velb9ptf016k57Loc197t1
CUST_46416_PI429715507	-23.9248	-4.58044	23.9248	down	-36.2423	-5.1796	36.2423	down	-46.7173	-5.54589	46.7173	down	-38.1306	-5.25288	38.1306	down	-22.3351	-4.48124	22.3351	down	-22.5026	-4.49202	22.5026	down	-2.84074	-1.50627	2.84074	down	4.29257	5.05573	4.09777	0.0870862	-2.62809	0.448272	-0.217699	0.213141	-0.0254383	-0.434242	-0.100203	-2.65714	-0.423542	-0.816773	-1.07225	0.0254388	-0.187071	0.163987	3.50501	2.4465	velb9ptf221k57Loc61t1
CUST_5719_PI429715507	-23.8618	-4.57663	23.8618	down	-6.71327	-2.74702	6.71327	down	-50.8667	-5.66865	50.8667	down	-39.4153	-5.30068	39.4153	down	-29.3546	-4.87551	29.3546	down	-14.4577	-3.85376	14.4577	down	-37.6067	-5.23292	37.6067	down	3.76569	4.23191	4.0544	1.64742	0.694394	1.46914	-0.0415859	0.25719	0.275111	-2.14697	-0.428253	-2.37872	-1.21868	-1.41102	-1.22035	0.420583	-0.330188	-2.66493	-2.47276	0.0415859	dmag2vel4f1xincok89Loc17935t1
CUST_101374_PI429715507	-23.8605	-4.57655	23.8605	down	-12.4145	-3.63395	12.4145	down	-37.4502	-5.2269	37.4502	down	-25.7092	-4.68421	25.7092	down	-12	-3.58496	12	down	-35.3456	-5.14346	35.3456	down	-44.9569	-5.49047	44.9569	down	4.87459	4.34248	4.24601	-0.172923	2.29894	0.4352	-0.633216	0.358286	-1.69236	0.977153	-1.74162	-1.45316	-0.589555	-0.169248	0.169248	3.22576	0.536292	-1.05386	-1.33857	-0.666982	velh8ptr077k37Loc27t5
CUST_65848_PI429715507	-23.7991	-4.57283	23.7991	down	-8.35517	-3.06267	8.35517	down	-31.6776	-4.98539	31.6776	down	-38.6665	-5.27301	38.6665	down	-44.6042	-5.47911	44.6042	down	-17.5507	-4.13346	17.5507	down	-22.1406	-4.46863	22.1406	down	4.21729	5.15428	4.12852	1.45695	1.2454	1.60973	0.0700765	0.189119	0.840521	-0.619763	-0.42553	-0.410788	-0.427635	-1.14113	-0.750178	-0.0700765	-1.17666	-1.69049	-0.0713153	0.134127	velb9ptr120k37Loc157t1
CUST_77836_PI429715507	-23.6472	-4.5636	23.6472	down	-19.5306	-4.28766	19.5306	down	-32.5354	-5.02394	32.5354	down	-22.1135	-4.46686	22.1135	down	-21.7176	-4.4408	21.7176	down	-16.7285	-4.06424	16.7285	down	-41.2222	-5.36535	41.2222	down	4.96231	4.0477	3.76474	0.822254	-1.36067	0.450174	0.211812	0.11423	0.255996	0.0186095	-0.604911	-1.71077	-0.301315	-0.018609	-0.305901	0.145195	-0.248053	-0.444779	-1.85619	-0.358009	velh8ptf004k57Loc19t1
CUST_149947_PI429715507	-23.4212	-4.54974	23.4212	down	-7.04926	-2.81747	7.04926	down	-32.5123	-5.02291	32.5123	down	-40.3976	-5.3362	40.3976	down	-36.7738	-5.20061	36.7738	down	-19.1129	-4.25648	19.1129	down	-26.3968	-4.72229	26.3968	down	3.80964	4.7145	4.57648	1.38384	1.86608	1.3983	0.100924	0.104209	0.126066	-0.878682	-0.630073	-0.45935	-0.725255	-0.830338	-1.35237	-0.100924	-1.05423	-1.34604	-0.953445	0.242617	velb9ptf016k57Loc197t1
CUST_141072_PI429715507	-23.3353	-4.54444	23.3353	down	-4.23559	-2.08256	4.23559	down	-57.5534	-5.84683	57.5534	down	-31.09	-4.95838	31.09	down	-33.3467	-5.05947	33.3467	down	-14.4259	-3.85059	14.4259	down	-61.0119	-5.93102	61.0119	down	4.06294	4.64776	4.54828	2.02063	2.70172	2.28895	0.510283	-0.0505638	1.24751	-1.29258	-1.50413	-1.4848	0.0505638	-1.11505	-0.551659	0.280287	-0.732224	-1.46749	-1.5093	-1.51341	veln4ptr079k33Loc54t1
CUST_91972_PI429715507	-23.1478	-4.5328	23.1478	down	-35.2682	-5.1403	35.2682	down	-30.5636	-4.93374	30.5636	down	-54.1686	-5.75938	54.1686	down	-14.0619	-3.81372	14.0619	down	-5.44363	-2.44457	5.44363	down	-41.9686	-5.39124	41.9686	down	4.83138	4.20728	4.61336	0.218536	-1.61296	-0.374457	2.46778	2.13313	1.7174	-0.518213	0.801768	-1.43277	-0.880719	-1.0722	-1.67322	2.14168	-0.355373	0.42456	-1.4626	-0.218536	velh8ptf092k67Loc3t38
CUST_49181_PI429715507	-23.0589	-4.52725	23.0589	down	-13.3828	-3.74231	13.3828	down	-46.1042	-5.52683	46.1042	down	-23.0287	-4.52536	23.0287	down	-19.652	-4.2966	19.652	down	-9.5205	-3.25104	9.5205	down	-88.5493	-6.46841	88.5493	down	4.19706	3.76733	4.52161	0.0118823	1.20751	0.0396743	1.14381	0.697132	0.891944	-0.632243	-0.0031209	-3.45912	-0.376399	-0.160264	-0.553416	0.0031209	-0.132	-0.274935	-3.45238	-1.16044	velb9ptf232k47Loc50t8
CUST_158667_PI429715507	-22.9941	-4.52319	22.9941	down	-45.0352	-5.49298	45.0352	down	-15.0649	-3.91312	15.0649	down	-35.7469	-5.15975	35.7469	down	-20.5812	-4.36325	20.5812	down	-8.08367	-3.01501	8.08367	down	-46.2374	-5.53099	46.2374	down	4.49653	3.90825	4.16809	0.037137	-3.57209	-0.371123	0.995284	1.06845	1.46411	0.530114	0.340539	-0.0371366	-1.0622	-0.973174	-0.870994	-0.0821304	-0.191843	-0.242913	-3.16289	0.482826	velh8ptf211k37Loc88t1
CUST_79955_PI429715507	-22.9259	-4.5189	22.9259	down	-18.9829	-4.24663	18.9829	down	-33.7648	-5.07745	33.7648	down	-20.7168	-4.37273	20.7168	down	-23.0967	-4.52962	23.0967	down	-14.1566	-3.8234	14.1566	down	-40.3903	-5.33594	40.3903	down	3.6033	4.51361	3.92525	0.761374	-2.68686	1.22777	0.178293	0.0599537	0.333699	-0.00961924	-0.193526	-2.98705	-0.424474	-0.156794	-0.494777	0.00961924	-0.46878	-1.08754	-2.99878	0.355009	velh8ptf057k27Loc6t3
CUST_71059_PI429715507	-22.9099	-4.5179	22.9099	down	-27.1326	-4.76196	27.1326	down	-20.3166	-4.34459	20.3166	down	-31.3868	-4.97209	31.3868	down	-35.7349	-5.15926	35.7349	down	-13.6717	-3.77312	13.6717	down	-14.7806	-3.88563	14.7806	down	4.73116	3.4364	5.12784	-0.243862	-0.272419	-0.474194	0.888239	0.558114	0.529686	-0.0887852	0.261625	0.0887847	-0.864701	-0.466117	-0.290045	-0.541358	-0.333441	-1.30759	0.407946	0.684395	velb9ptr184k27Loc2t8
CUST_136539_PI429715507	-22.8124	-4.51175	22.8124	down	-9.88601	-3.30539	9.88601	down	-22.2226	-4.47396	22.2226	down	-50.5891	-5.66075	50.5891	down	-30.053	-4.90944	30.053	down	-17.6905	-4.1449	17.6905	down	-24.3896	-4.60819	24.3896	down	4.20768	4.61962	3.87941	0.705476	1.23196	0.853109	0.112356	0.15676	0.00288677	-1.31226	-0.0028863	0.59999	-1.56543	-1.27381	-1.43631	-0.238302	-1.00353	-0.779779	-0.116432	-0.628816	veln4ptr054k69Loc55t1
CUST_119545_PI429715507	-22.7798	-4.50968	22.7798	down	-28.2024	-4.81775	28.2024	down	-23.1236	-4.53129	23.1236	down	-29.9104	-4.90258	29.9104	down	-27.6889	-4.79124	27.6889	down	-8.52764	-3.09215	8.52764	down	-35.0127	-5.12981	35.0127	down	4.30896	4.27454	4.91182	-0.717749	0.567993	-0.808169	1.46297	1.2414	1.51451	0.541518	-0.0725174	-0.567555	-0.919647	0.0725174	-0.36528	0.767921	-0.858167	-0.78814	-0.433304	-0.829428	veln4ptf050k33Loc6t52
CUST_135481_PI429715507	-22.6882	-4.50387	22.6882	down	-3.76142	-1.91128	3.76142	down	-118.309	-6.88641	118.309	down	-26.5384	-4.73001	26.5384	down	-34.8612	-5.12355	34.8612	down	-8.66921	-3.1159	8.66921	down	-49.5966	-5.63217	49.5966	down	4.91873	3.06677	3.83759	1.70669	2.42763	1.95495	0.89209	1.43352	0.149789	-1.69926	-2.40152	-4.73536	-0.751183	-1.09576	-0.519985	-0.14979	-1.70135	-1.69641	-4.85992	1.47765	veln4ptr049k41Loc33t2
CUST_156465_PI429715507	-22.6454	-4.50115	22.6454	down	-26.5972	-4.7332	26.5972	down	-39.4622	-5.3024	39.4622	down	-16.6739	-4.05952	16.6739	down	-18.7015	-4.22508	18.7015	down	-14.771	-3.8847	14.771	down	-30.9616	-4.95241	30.9616	down	4.25803	4.53407	3.41019	0.512627	-2.50411	-0.00583553	0.326181	0.400838	-0.178828	-1.01644	-0.204085	-2.48438	0.0501242	0.00583506	-0.0322204	0.535212	-0.726827	-0.281342	-2.49631	0.726347	velh8ptf003k57Loc121t1
CUST_102230_PI429715507	-22.6156	-4.49924	22.6156	down	-11.2743	-3.49497	11.2743	down	-18.7705	-4.23039	18.7705	down	-26.9651	-4.75302	26.9651	down	-29.8901	-4.9016	29.8901	down	-29.8197	-4.8982	29.8197	down	-28.3704	-4.82632	28.3704	down	4.30507	4.76409	5.60536	-0.0113831	4.21161	-0.0106084	0.000474215	-0.0152733	-0.00526977	0.82672	1.03058	0.126047	-0.00698233	0.436761	-0.0143254	-0.0231946	-0.000474215	-0.00659633	0.142365	-0.0119812	velh8ptr087k23Loc96t1
CUST_40320_PI429715507	-22.5115	-4.49259	22.5115	down	-4.93111	-2.30191	4.93111	down	-22.749	-4.50773	22.749	down	-43.5855	-5.44578	43.5855	down	-61.6538	-5.94612	61.6538	down	-17.9243	-4.16385	17.9243	down	-24.915	-4.63894	24.915	down	4.40284	4.55028	3.77076	2.47367	1.63246	1.712	0.17981	-0.218422	0.270942	-0.799318	-0.0313377	0.0313382	-1.09016	-1.0276	-1.4957	-0.287349	-2.48941	-2.33772	-1.67635	0.881045	velb9ptf099k87Loc10t3
CUST_65845_PI429715507	-22.4972	-4.49168	22.4972	down	-7.1192	-2.83172	7.1192	down	-23.9398	-4.58134	23.9398	down	-25.3318	-4.66288	25.3318	down	-42.6726	-5.41524	42.6726	down	-15.0547	-3.91214	15.0547	down	-67.3807	-6.07426	67.3807	down	4.07494	4.37619	3.90157	1.64919	0.746784	1.46159	-0.0257125	0.0925441	0.549444	-0.142866	-0.186275	-1.06218	-0.591417	-0.432829	-0.61169	0.025712	-1.43447	-2.48426	-4.35583	0.442433	velb9ptr120k37Loc157t1
CUST_107442_PI429715507	-22.49	-4.49121	22.49	down	-19.6567	-4.29695	19.6567	down	-16.8518	-4.07483	16.8518	down	-37.7516	-5.23846	37.7516	down	-29.9481	-4.90439	29.9481	down	-23.1565	-4.53334	23.1565	down	-12.1536	-3.60331	12.1536	down	5.08825	3.41849	4.54207	-0.616155	0.426386	0.347732	-0.0795844	-0.226225	-0.245411	0.893873	-0.626486	0.556921	-1.08112	-0.689391	-0.896075	0.406965	-1.07052	-1.00081	1.413	0.0795841	velh8ptr155k37Loc23t2
CUST_138698_PI429715507	-22.4648	-4.48959	22.4648	down	-6.16249	-2.62351	6.16249	down	-41.8719	-5.38791	41.8719	down	-42.4231	-5.40678	42.4231	down	-31.2709	-4.96675	31.2709	down	-14.5547	-3.86341	14.5547	down	-27.6457	-4.78898	27.6457	down	4.64019	3.88712	4.83539	1.79689	1.45363	2.24163	0.333026	0.679196	0.760221	-2.09664	-0.545845	-0.158559	-0.945446	-0.877631	-1.03457	0.158559	-0.769586	-0.926527	-0.319999	-0.349505	veln4ptr065k41Loc21t2
CUST_149946_PI429715507	-22.4388	-4.48792	22.4388	down	-6.66503	-2.73661	6.66503	down	-36.7306	-5.19891	36.7306	down	-38.8723	-5.28067	38.8723	down	-31.1568	-4.96148	31.1568	down	-18.6117	-4.21814	18.6117	down	-23.4842	-4.55362	23.4842	down	3.73738	4.73397	4.69037	1.47825	2.15938	1.31425	0.0827513	0.213542	0.211014	-0.789229	-0.77806	-0.867728	-0.815721	-0.769054	-1.09552	-0.0827517	-0.658527	-0.981438	-0.596105	0.263341	velb9ptf016k57Loc197t1
CUST_121269_PI429715507	-22.4288	-4.48728	22.4288	down	-24.7731	-4.6307	24.7731	down	-20.737	-4.37413	20.737	down	-33.3054	-5.05768	33.3054	down	-20.9986	-4.39222	20.9986	down	-15.7677	-3.9789	15.7677	down	-22.4935	-4.49144	22.4935	down	5.10102	3.82218	4.37953	0.313222	-0.697032	-0.205564	-0.192488	0.92508	0.633443	0.133518	0.391392	-0.344581	-0.886528	-0.567568	-0.416231	0.46467	-0.205085	-0.133519	0.289448	-0.40384	veln4ptf061k69Loc70t1
CUST_154895_PI429715507	-22.3236	-4.4805	22.3236	down	-55.8918	-5.80457	55.8918	down	-21.4986	-4.42617	21.4986	down	-16.9518	-4.08337	16.9518	down	-10.8885	-3.44474	10.8885	down	-10.854	-3.44015	10.854	down	-78.0172	-6.28572	78.0172	down	4.0284	3.79319	3.9672	-1.05628	-3.84331	-0.725325	0.438277	0.404008	0.626045	-0.734004	-0.0154567	-0.740266	-0.26374	-0.213034	0.0154567	0.503744	0.273759	0.677074	-3.49249	-1.21977	velb9ptr067k47Loc94t1
CUST_42374_PI429715507	-22.2645	-4.47667	22.2645	down	-36.7327	-5.19899	36.7327	down	-18.7501	-4.22882	18.7501	down	-42.0931	-5.39551	42.0931	down	-14.2941	-3.83735	14.2941	down	-8.97267	-3.16554	8.97267	down	-39.737	-5.31241	39.737	down	3.63777	3.80247	4.26931	-1.12162	-2.83922	0.0734143	1.10938	0.0538836	1.04967	-0.976921	-0.0181823	0.0181818	-1.09759	-2.03265	-1.34675	0.192293	-0.332671	0.337889	-2.56163	-0.25682	velb9ptf154k23Loc14t12
CUST_42741_PI429715507	-22.2493	-4.47569	22.2493	down	-15.8448	-3.98594	15.8448	down	-30.7928	-4.94452	30.7928	down	-40.7567	-5.34896	40.7567	down	-33.1624	-5.05148	33.1624	down	-10.5134	-3.39416	10.5134	down	-15.5169	-3.95577	15.5169	down	4.2911	4.36051	4.20287	0.634531	0.466536	-0.204395	0.975382	0.848175	0.848453	-0.422289	-0.624942	-0.931849	-1.08185	-0.953842	-1.15672	-0.242987	-1.07988	-0.97708	0.204394	0.453728	velb9ptf162k47Loc8t3
CUST_24015_PI429715507	-22.2348	-4.47475	22.2348	down	-30.0233	-4.90801	30.0233	down	-23.1974	-4.53589	23.1974	down	-16.7989	-4.0703	16.7989	down	-10.0698	-3.33196	10.0698	down	-15.8673	-3.98798	15.8673	down	-110.215	-6.78417	110.215	down	4.22592	3.5821	4.32236	-0.919431	-0.984266	-0.689955	-0.0937624	0.219462	0.0407262	-0.00591946	-0.186655	-1.28471	-0.105253	0.018816	0.00591993	0.766945	0.924336	0.443223	-4.48504	-0.996385	dmag2vel4f4xincok59Loc23361t1
CUST_61982_PI429715507	-22.2215	-4.47388	22.2215	down	-5.62331	-2.49142	5.62331	down	-72.9553	-6.18894	72.9553	down	-33.9217	-5.08414	33.9217	down	-35.9416	-5.16758	35.9416	down	-11.9974	-3.58465	11.9974	down	-19.0656	-4.2529	19.0656	down	5.27036	3.35224	4.1409	1.35964	2.26518	1.66441	0.765149	1.25234	-0.00793219	-1.45641	-2.64578	-1.70113	-0.623298	-1.37449	-0.491132	0.00793266	-1.35307	-1.39411	-1.63922	1.64241	velb9ptr085k67Loc44t4
CUST_158670_PI429715507	-22.2005	-4.47252	22.2005	down	-37.1137	-5.21388	37.1137	down	-15.4768	-3.95203	15.4768	down	-44.6031	-5.47907	44.6031	down	-23.2852	-4.54134	23.2852	down	-7.54528	-2.91558	7.54528	down	-29.1125	-4.86357	29.1125	down	4.37998	3.74532	4.05239	-0.420794	-2.41862	-0.624539	1.05872	1.07238	1.29987	0.0272388	0.304915	-0.0105605	-1.24578	-1.64547	-1.36828	0.01056	-0.594031	-0.862858	-1.79093	0.182258	velh8ptf211k37Loc88t1
CUST_145931_PI429715507	-22.1617	-4.47	22.1617	down	-9.20274	-3.20206	9.20274	down	-21.958	-4.45668	21.958	down	-44.9855	-5.49139	44.9855	down	-45.5424	-5.50914	45.5424	down	-13.4729	-3.75199	13.4729	down	-20.7938	-4.37808	20.7938	down	4.22789	4.32545	4.28839	0.817739	1.28935	1.12845	0.342728	0.579432	0.663593	-0.425007	0.0609036	-0.164201	-1.17776	-1.24381	-1.21086	-0.314992	-1.58487	-1.78582	-0.134103	-0.0609036	dmag2vel4f4xincok49Loc2828t1
CUST_21535_PI429715507	-22.16	-4.46988	22.16	down	-4.2127	-2.07475	4.2127	down	-19.6487	-4.29636	19.6487	down	-40.2665	-5.33151	40.2665	down	-75.442	-6.2373	75.442	down	-17.4317	-4.12364	17.4317	down	-29.8295	-4.89867	29.8295	down	4.26258	4.48295	3.69959	2.54337	1.75385	1.92366	-0.0596046	-0.0284362	0.162231	-0.605121	0.0284362	0.132727	-1.05756	-1.0268	-1.46504	-0.219944	-2.20208	-3.84475	-2.27355	0.772956	dmag2vel4f4xincok59Loc9447t11
CUST_150629_PI429715507	-22.1307	-4.46798	22.1307	down	-20.1025	-4.3293	20.1025	down	-39.3897	-5.29974	39.3897	down	-20.556	-4.36149	20.556	down	-28.2247	-4.81889	28.2247	down	-10.1571	-3.34442	10.1571	down	-26.8536	-4.74705	26.8536	down	4.58768	2.71659	3.98016	0.0604973	-1.99465	0.230669	0.704949	0.153119	0.393082	-1.56459	-0.641152	-2.40907	-0.0604973	-0.853896	-0.885643	0.200685	-0.938936	-2.43399	-2.36911	0.397964	velb9ptf004k23Loc122t1
CUST_60559_PI429715507	-22.1183	-4.46717	22.1183	down	-46.9526	-5.55313	46.9526	down	-16.7947	-4.06994	16.7947	down	-29.2327	-4.86951	29.2327	down	-16.1898	-4.01701	16.1898	down	-6.84779	-2.77564	6.84779	down	-65.9392	-6.04306	65.9392	down	3.9173	3.96108	4.43415	-0.888603	-2.65481	-0.803461	1.81479	0.726015	1.44481	-0.328928	0.125225	0.306422	-0.708901	-0.859612	-0.72748	0.0152702	-0.0152702	0.261508	-3.54893	-0.328845	velb9ptr077k57Loc68t1
CUST_115360_PI429715507	-22.0403	-4.46207	22.0403	down	-15.6641	-3.96939	15.6641	down	-8.18468	-3.03293	8.18468	down	-5.81617	-2.54007	5.81617	down	-172.192	-7.42788	172.192	down	-9.52457	-3.25165	9.52457	down	-193.305	-7.59473	193.305	down	3.01617	3.05894	3.71819	-0.967301	-0.439664	-0.707901	-0.187022	0.0565701	0.168782	-0.0565701	0.154466	0.596618	0.807713	0.984334	0.381036	-1.9457	-5.53956	-5.00508	-7.90111	-0.759495	veln4ptf026k69Loc11t1
CUST_104482_PI429715507	-22.029	-4.46133	22.029	down	-41.8032	-5.38554	41.8032	down	-19.2085	-4.26367	19.2085	down	-31.0474	-4.9564	31.0474	down	-15.0397	-3.91071	15.0397	down	-7.60819	-2.92755	7.60819	down	-54.0234	-5.75551	54.0234	down	4.43778	3.55036	4.37887	-0.132151	-3.74117	0.0836964	1.56657	0.475189	1.54259	-0.0836968	-0.127322	-0.212988	-0.83374	-0.777537	-0.890915	0.772927	-0.22522	0.0871844	-3.63165	0.365298	velh8ptr118k37Loc28t1
CUST_40950_PI429715507	-21.8576	-4.45006	21.8576	down	-20.4101	-4.35121	20.4101	down	-32.881	-5.03918	32.881	down	-16.4492	-4.03994	16.4492	down	-25.7249	-4.68509	25.7249	down	-19.5901	-4.29205	19.5901	down	-18.5623	-4.21431	18.5623	down	4.58913	4.58948	3.54943	0.681201	-1.43136	0.424561	0.308766	-0.583159	0.126271	-0.897605	-0.370712	-1.12119	0.93471	-0.126271	-0.200231	0.650264	-0.723581	-1.25392	-0.72363	0.780379	velb9ptf137k87Loc24t1
CUST_37454_PI429715507	-21.8539	-4.44982	21.8539	down	-35.4955	-5.14956	35.4955	down	-15.0236	-3.90916	15.0236	down	-20.2122	-4.33716	20.2122	down	-19.3812	-4.27658	19.3812	down	-12.1405	-3.60175	12.1405	down	-60.2183	-5.91213	60.2183	down	4.05358	4.36305	3.66909	0.203181	-3.45915	-0.107009	0.260581	0.423069	0.596819	-0.274075	0.412107	0.220207	-0.586854	-0.198385	-0.140509	0.107009	-0.43281	-0.418232	-3.21791	-0.549201	velb9ptf104k27Loc43t1
CUST_65846_PI429715507	-21.8514	-4.44965	21.8514	down	-8.85548	-3.14657	8.85548	down	-24.8726	-4.63649	24.8726	down	-29.0871	-4.86231	29.0871	down	-56.1871	-5.81217	56.1871	down	-16.2563	-4.02292	16.2563	down	-17.1647	-4.10137	17.1647	down	4.16656	4.56763	4.07925	1.33002	0.48306	1.56065	0.0489011	-0.0489006	0.744668	0.229641	-0.362459	-0.963198	-0.631417	-0.641449	-0.500612	-0.149715	-1.82924	-2.64412	-0.114248	0.453803	velb9ptr120k37Loc157t1
CUST_77837_PI429715507	-21.724	-4.44121	21.724	down	-19.3575	-4.27482	19.3575	down	-28.8135	-4.84867	28.8135	down	-23.6199	-4.56193	23.6199	down	-20.1259	-4.33098	20.1259	down	-16.3449	-4.03077	16.3449	down	-25.6265	-4.67956	25.6265	down	5.10143	4.27095	3.86527	0.778564	-1.40362	1.03823	0.427114	0.421044	0.297183	-0.000520706	-0.275387	-1.03247	-0.297779	-0.0287595	-0.121596	0.332744	0.000521183	-0.0885606	-0.460818	-0.0732088	velh8ptf004k57Loc19t1
CUST_21537_PI429715507	-21.6789	-4.43822	21.6789	down	-3.57205	-1.83675	3.57205	down	-21.8935	-4.45243	21.8935	down	-35.3476	-5.14354	35.3476	down	-77.6917	-6.27969	77.6917	down	-16.8748	-4.0768	16.8748	down	-32.9236	-5.04105	32.9236	down	4.2216	4.5377	3.67946	2.94312	1.92598	2.05942	-0.0740342	0.208354	0.0740342	-0.679664	0.294653	-0.533529	-1.10819	-0.793603	-1.09007	-0.444969	-3.00234	-2.953	-2.63934	0.849747	dmag2vel4f4xincok59Loc9447t11
CUST_8366_PI429715507	-21.6414	-4.43572	21.6414	down	-8.90942	-3.15533	8.90942	down	-20.1699	-4.33413	20.1699	down	-44.3717	-5.47157	44.3717	down	-46.0406	-5.52484	46.0406	down	-13.4987	-3.75475	13.4987	down	-20.2903	-4.34272	20.2903	down	4.09454	4.27238	4.24564	0.763513	1.26772	1.11533	0.250691	0.506207	0.591419	-0.38984	-0.00541687	0.00541592	-1.24972	-1.28183	-1.2706	-0.449991	-1.62439	-1.88757	-0.182118	-0.094944	dmag2vel4f4xincok49Loc2828t2
CUST_8365_PI429715507	-21.5767	-4.4314	21.5767	down	-9.00412	-3.17059	9.00412	down	-20.2002	-4.33629	20.2002	down	-41.7577	-5.38397	41.7577	down	-45.7366	-5.51528	45.7366	down	-14.0124	-3.80863	14.0124	down	-20.319	-4.34476	20.319	down	4.09605	4.35455	4.19168	0.978454	1.23766	0.914404	0.231615	0.370001	0.614758	-0.261338	0.0130911	-0.11837	-1.30706	-0.988651	-1.21393	-0.460981	-1.72786	-1.71472	-0.248241	-0.0130911	dmag2vel4f4xincok49Loc2828t2
CUST_10598_PI429715507	-21.5605	-4.43032	21.5605	down	-14.5631	-3.86424	14.5631	down	-7.89285	-2.98055	7.89285	down	-6.20549	-2.63355	6.20549	down	-174.987	-7.4511	174.987	down	-10.4635	-3.38729	10.4635	down	-145.271	-7.1826	145.271	down	2.99187	3.39709	3.40909	-0.939446	0.215686	-1.07092	-0.363813	0.0330067	-0.0330076	-0.29052	0.0565615	1.09037	0.650774	1.08792	0.158721	-2.56003	-5.68532	-4.3099	-6.432	-1.40117	dmag2vel4f4xincok49Loc6843t10
CUST_145696_PI429715507	-21.5194	-4.42757	21.5194	down	-9.296	-3.21661	9.296	down	-36.7003	-5.19772	36.7003	down	-28.3852	-4.82707	28.3852	down	-24.6449	-4.62322	24.6449	down	-11.8674	-3.56894	11.8674	down	-44.7552	-5.48398	44.7552	down	4.15812	3.59422	4.17673	-0.119982	2.1993	0.199915	0.431243	0.313738	0.477277	-0.22228	-0.325701	-3.11611	-0.595834	-1.06788	-0.888422	0.181289	-0.397596	-1.72428	-3.13524	0.119982	dmag2vel4f4xincok49Loc1194t36
CUST_121270_PI429715507	-21.5044	-4.42656	21.5044	down	-24.5951	-4.6203	24.5951	down	-21.3874	-4.41869	21.3874	down	-34.4446	-5.10621	34.4446	down	-20.1157	-4.33025	20.1157	down	-12.8771	-3.68673	12.8771	down	-20.857	-4.38246	20.857	down	4.86453	3.56217	4.36138	0.0274315	-0.8641	-0.236155	0.113857	0.940441	0.673582	0.0419655	0.138152	-0.648111	-0.930332	-0.738184	-0.862028	0.263733	-0.417069	-0.0493431	-0.212104	-0.0274315	veln4ptf061k69Loc70t1
CUST_21538_PI429715507	-21.4924	-4.42575	21.4924	down	-4.17848	-2.06298	4.17848	down	-24.8198	-4.63342	24.8198	down	-39.7621	-5.31332	39.7621	down	-66.9305	-6.06459	66.9305	down	-19.2673	-4.26808	19.2673	down	-17.2117	-4.10532	17.2117	down	4.40877	4.69118	3.82141	3.11766	1.43522	2.17954	-0.02771	-0.0524349	0.197252	-1.21292	0.206305	0.02771	-1.14112	-0.424917	-1.45257	-0.411476	-1.9749	-2.88605	-0.41352	0.817123	dmag2vel4f4xincok59Loc9447t11
CUST_136791_PI429715507	-21.4817	-4.42504	21.4817	down	-3.50239	-1.80834	3.50239	down	-40.0423	-5.32345	40.0423	down	-28.9932	-4.85764	28.9932	down	-44.2637	-5.46805	44.2637	down	-13.6505	-3.77088	13.6505	down	-54.5793	-5.77028	54.5793	down	3.62805	4.82064	4.40235	2.25122	2.74942	2.42538	0.407349	0.909505	0.221544	0.145645	-0.877787	-2.38717	-0.451397	-0.530574	-0.739912	-0.145645	-1.00465	-2.40281	-2.4093	-0.563903	veln4ptr055k41Loc66t1
CUST_29380_PI429715507	-21.3906	-4.4189	21.3906	down	-22.4172	-4.48653	22.4172	down	-21.756	-4.44334	21.756	down	-14.7442	-3.88208	14.7442	down	-17.5128	-4.13033	17.5128	down	-22.9506	-4.52046	22.9506	down	-41.2569	-5.36656	41.2569	down	4.65102	3.52471	4.38572	0.216898	-1.12137	0.00633001	-0.0416665	-0.427838	-0.530417	0.0308905	-0.0270171	-0.772452	0.111389	0.677014	0.126812	0.240648	-0.0638719	-0.00632954	-0.257934	-2.10089	velb9ptf044k27Loc32t2
CUST_124150_PI429715507	-21.3698	-4.4175	21.3698	down	-19.1513	-4.25937	19.1513	down	-26.2689	-4.71528	26.2689	down	-22.0353	-4.46174	22.0353	down	-15.6807	-3.97092	15.6807	down	-20.5428	-4.36056	20.5428	down	-29.7938	-4.89694	29.7938	down	3.8079	4.95992	3.05928	0.595873	-1.82751	0.280633	-1.1277	0.0875711	-0.214459	-1.19969	0.751371	-1.87043	-0.652156	0.0336804	-0.939659	1.36298	-1.87959	0.430947	-1.87547	-0.0336809	veln4ptf008k69Loc55t1
CUST_145930_PI429715507	-21.2537	-4.40965	21.2537	down	-8.81771	-3.1404	8.81771	down	-20.4015	-4.3506	20.4015	down	-41.2786	-5.36732	41.2786	down	-45.0358	-5.493	45.0358	down	-13.6823	-3.77424	13.6823	down	-19.6115	-4.29363	19.6115	down	4.11825	4.309	4.20303	0.992085	1.22136	0.995627	0.249307	0.434279	0.623984	-0.340801	0.0405684	-0.121284	-1.21196	-1.03084	-1.22888	-0.31821	-1.6968	-1.83371	-0.1265	-0.0405684	dmag2vel4f4xincok49Loc2828t1
CUST_82936_PI429715507	-21.2358	-4.40843	21.2358	down	-58.1855	-5.86259	58.1855	down	-27.5371	-4.7833	27.5371	down	-10.7921	-3.4319	10.7921	down	-13.4155	-3.74582	13.4155	down	-13.628	-3.7685	13.628	down	-33.9061	-5.08347	33.9061	down	3.89312	3.29741	3.87322	-1.21298	-3.22222	-2.08881	0.192301	-0.32212	-0.111939	0.0136499	-0.204299	-3.09551	0.312778	0.407103	0.0481715	0.191734	0.122038	-0.48749	-2.77746	-0.0136504	velh8ptf122k23Loc6t3
CUST_88502_PI429715507	-21.1968	-4.40577	21.1968	down	-25.1997	-4.65533	25.1997	down	-29.6557	-4.89024	29.6557	down	-19.0604	-4.25251	19.0604	down	-24.8597	-4.63574	24.8597	down	-8.68595	-3.11868	8.68595	down	-34.7829	-5.12031	34.7829	down	3.67355	3.84386	4.56334	-0.0131688	-2.40708	0.535003	1.06466	0.452999	1.20704	0.02739	-0.100189	-2.51716	0.0131683	-0.560804	-0.129135	-0.249583	-0.601529	-0.975348	-2.4388	0.252025	velh8ptf221k27Loc42t1
CUST_37453_PI429715507	-21.1245	-4.40085	21.1245	down	-29.2302	-4.86939	29.2302	down	-12.5179	-3.64592	12.5179	down	-22.0828	-4.46485	22.0828	down	-20.7754	-4.3768	20.7754	down	-12.2637	-3.61632	12.2637	down	-61.7031	-5.94727	61.7031	down	4.13029	4.29073	3.90837	0.0540128	-1.98622	-0.346574	0.429138	0.446027	0.605264	0.864438	0.257462	0.269727	-0.49256	-0.0540128	-0.51859	-0.177052	-0.468051	-0.155914	-3.4957	-0.179248	velb9ptf104k27Loc43t1
CUST_29255_PI429715507	-21.0389	-4.39499	21.0389	down	-14.7574	-3.88337	14.7574	down	-7.8596	-2.97446	7.8596	down	-6.63718	-2.73057	6.63718	down	-171.082	-7.41854	171.082	down	-11.0481	-3.46572	11.0481	down	-100.315	-6.64839	100.315	down	3.02597	3.4923	3.48143	-1.01037	0.289367	-0.9294	-0.397461	-0.0125818	0.0125818	-0.25968	0.248178	1.08784	0.708477	0.855309	0.244208	-2.47648	-5.39393	-4.38551	-5.2669	-1.3634	velb9ptf043k47Loc32t2
CUST_10601_PI429715507	-20.8192	-4.37984	20.8192	down	-14.2262	-3.83047	14.2262	down	-7.60659	-2.92725	7.60659	down	-5.59725	-2.48472	5.59725	down	-178.845	-7.48256	178.845	down	-9.59655	-3.26252	9.59655	down	-151.943	-7.24739	151.943	down	2.94767	3.18695	3.63335	-0.875772	-0.138985	-0.708689	-0.175072	0.00772381	0.147777	-0.00772285	0.209499	0.784448	0.879213	1.09456	0.340047	-1.99525	-5.79271	-4.89175	-6.96398	-1.01881	dmag2vel4f4xincok49Loc6843t10
CUST_46419_PI429715507	-20.7455	-4.37473	20.7455	down	-16.2754	-4.02462	16.2754	down	-24.7454	-4.62909	24.7454	down	-26.8571	-4.74723	26.8571	down	-21.3135	-4.4137	21.3135	down	-28.114	-4.81321	28.114	down	-9.47021	-3.2434	9.47021	down	4.05022	5.18105	3.66367	0.320772	0.211978	0.288319	-0.211978	-0.877116	-0.455612	-0.807011	-0.676603	0.491278	-0.588181	-0.474887	-0.283687	0.691773	-0.230963	-0.806961	0.217243	1.89259	velb9ptf221k57Loc61t1
CUST_135482_PI429715507	-20.7448	-4.37468	20.7448	down	-3.5553	-1.82997	3.5553	down	-78.3376	-6.29163	78.3376	down	-24.6067	-4.62098	24.6067	down	-37.479	-5.22801	37.479	down	-8.0393	-3.00707	8.0393	down	-52.6459	-5.71825	52.6459	down	4.98645	2.88688	3.948	2.01517	2.2073	2.10895	0.975871	1.39594	0.428313	-1.56064	-2.34137	-3.15156	-0.865286	-0.715058	-0.461261	-0.428313	-1.44143	-1.99294	-5.23746	1.68185	veln4ptr049k41Loc33t2
CUST_124147_PI429715507	-20.6923	-4.37103	20.6923	down	-12.7518	-3.67263	12.7518	down	-17.333	-4.11545	17.333	down	-43.2029	-5.43306	43.2029	down	-34.7767	-5.12005	34.7767	down	-16.2924	-4.02613	16.2924	down	-12.1488	-3.60274	12.1488	down	3.49693	4.96175	3.04616	0.340778	0.135203	0.0109725	0.0804772	-0.399043	-0.254965	-0.0024662	-1.04322	0.204175	-1.77247	-1.87532	-1.14653	-0.186966	-2.19507	-1.47326	0.461958	0.0024662	veln4ptf008k69Loc55t1
CUST_136792_PI429715507	-20.6044	-4.36488	20.6044	down	-3.73742	-1.90204	3.73742	down	-40.8035	-5.35062	40.8035	down	-51.0365	-5.67346	51.0365	down	-32.3641	-5.01632	32.3641	down	-10.2262	-3.3542	10.2262	down	-35.6674	-5.15654	35.6674	down	3.88514	5.52524	4.6853	2.88836	2.5278	2.9734	2.60737	0.804773	0.620944	-0.689105	-0.423789	-0.843282	-0.980173	-0.959833	-0.984679	0.0451667	-0.0451667	-0.953281	-0.850548	-0.0653985	veln4ptr055k41Loc66t1
CUST_83546_PI429715507	-20.5986	-4.36447	20.5986	down	-19.0691	-4.25316	19.0691	down	-17.6551	-4.14202	17.6551	down	-18.1265	-4.18003	18.1265	down	-28.3402	-4.82478	28.3402	down	-18.2025	-4.18606	18.2025	down	-26.3358	-4.71895	26.3358	down	4.09642	4.56649	4.1007	0.0438757	-0.192206	0.152452	-0.23486	0.0217724	0.418509	0.145916	0.901632	-0.709989	0.312034	-0.0667372	-0.0217724	-0.073885	-1.13308	-0.50377	-0.813645	-0.115191	velh8ptf131k23Loc122t1
CUST_145528_PI429715507	-20.5348	-4.36	20.5348	down	-3.81213	-1.9306	3.81213	down	-51.8177	-5.69537	51.8177	down	-57.4099	-5.84323	57.4099	down	-37.4998	-5.22881	37.4998	down	-12.0706	-3.59343	12.0706	down	-12.3192	-3.62283	12.3192	down	3.48965	4.04087	3.82124	1.83516	2.12421	1.60061	0.319428	0.163323	0.0887241	-1.87027	-2.06265	-1.80144	-1.90744	-1.86231	-2.40817	-0.482887	-1.76006	-2.09173	-0.0887232	0.410894	dmag2vel4f4xincok49Loc7t2174
CUST_153963_PI429715507	-20.4435	-4.35357	20.4435	down	-24.4593	-4.61231	24.4593	down	-23.0973	-4.52965	23.0973	down	-18.7696	-4.23032	18.7696	down	-14.9953	-3.90644	14.9953	down	-15.2755	-3.93315	15.2755	down	-36.4423	-5.18754	36.4423	down	4.64295	3.68153	3.74785	0.570312	-2.47652	0.141611	0.0346799	0.36711	-0.128903	1.22188	-0.046505	-2.69201	-0.358801	0.116864	-0.376711	0.698542	-0.0495553	-0.295969	-2.29219	-0.0346794	velb9ptf214k23Loc175t1
CUST_128705_PI429715507	-20.4072	-4.351	20.4072	down	-19.5072	-4.28594	19.5072	down	-35.8016	-5.16195	35.8016	down	-32.4925	-5.02203	32.4925	down	-11.5739	-3.5328	11.5739	down	-28.5056	-4.83317	28.5056	down	-6.63312	-2.72969	6.63312	down	4.68356	3.66648	3.86333	1.63381	-2.17129	-0.106961	-0.667558	-0.443935	-1.17466	-1.12682	-2.25263	0.106961	-0.898163	-1.01871	-0.935859	0.513252	0.760522	0.341188	2.46471	0.218159	veln4ptr011k29Loc138t2
CUST_115149_PI429715507	-20.3798	-4.34907	20.3798	down	-9.56429	-3.25766	9.56429	down	-39.424	-5.301	39.424	down	-21.5536	-4.42985	21.5536	down	-29.4096	-4.87822	29.4096	down	-15.6039	-3.96383	15.6039	down	-18.652	-4.22126	18.652	down	4.4539	4.38251	4.14971	0.498443	1.69458	1.02012	0.185966	0.962391	-0.053731	-1.1403	-0.827776	-0.948802	-0.099	0.0203266	-0.224772	-0.381138	-0.981663	-0.285724	0.235217	-0.0203257	veln4ptf024k29Loc92t1
CUST_106061_PI429715507	-20.3733	-4.34861	20.3733	down	-21.9735	-4.45769	21.9735	down	-22.8508	-4.51417	22.8508	down	-17.1515	-4.10026	17.1515	down	-11.7105	-3.54973	11.7105	down	-23.4967	-4.55439	23.4967	down	-36.7278	-5.1988	36.7278	down	4.34619	4.01302	4.54335	0.184433	-0.0621662	-0.592776	-0.314914	-0.292281	-0.153399	-0.169614	-0.0458188	-0.424518	0.342807	0.228255	0.0307193	1.20384	0.660351	0.389178	-1.76517	-0.0307198	velh8ptr138k37Loc11t1
CUST_23003_PI429715507	-20.3581	-4.34753	20.3581	down	-16.9742	-4.08527	16.9742	down	-14.9808	-3.90504	14.9808	down	-20.6108	-4.36533	20.6108	down	-25.1612	-4.65313	25.1612	down	-16.4042	-4.03599	16.4042	down	-41.8422	-5.38689	41.8422	down	4.18329	4.30126	3.9424	-0.390321	0.432759	0.128686	-0.134349	0.108379	0.34493	-0.361323	0.625413	0.447731	-0.0318532	-0.320933	-0.316255	-0.00225496	-0.970846	-0.559353	-2.4914	0.00225544	dmag2vel4f4xincok59Loc14306t1
CUST_121271_PI429715507	-20.3259	-4.34525	20.3259	down	-23.4714	-4.55283	23.4714	down	-20.022	-4.32352	20.022	down	-25.9235	-4.69619	25.9235	down	-15.3895	-3.94388	15.3895	down	-14.8077	-3.88828	14.8077	down	-28.395	-4.82757	28.395	down	4.70762	3.34924	4.28625	0.0808229	-0.95137	-0.444823	-0.313046	0.842795	0.148542	-0.868394	0.0395203	0.201446	-0.770232	-0.555532	-0.419688	0.321711	-0.0395203	0.2293	-0.934069	-0.492319	veln4ptf061k69Loc70t1
CUST_134702_PI429715507	-20.3132	-4.34434	20.3132	down	-5.23373	-2.38784	5.23373	down	-70.7202	-6.14405	70.7202	down	-16.0658	-4.00592	16.0658	down	-15.6785	-3.97072	15.6785	down	-23.5948	-4.5604	23.5948	down	-40.0448	-5.32354	40.0448	down	3.54457	4.48841	4.17577	1.37282	2.17152	1.50089	-0.218895	-0.811064	-0.442476	-2.02985	-1.988	-2.20555	-0.0752835	0.0752835	0.190992	0.149847	0.410754	-0.264002	-1.63629	-0.871629	veln4ptr042k33Loc121t1
CUST_10419_PI429715507	-20.241	-4.33921	20.241	down	-26.9229	-4.75076	26.9229	down	-19.2573	-4.26733	19.2573	down	-19.445	-4.28133	19.445	down	-23.4874	-4.55382	23.4874	down	-8.56695	-3.09878	8.56695	down	-43.8717	-5.45522	43.8717	down	4.31787	4.39839	3.4247	-0.0981479	-1.85627	-0.15692	1.47709	0.819351	0.548173	0.989364	0.319872	-1.97028	-0.177638	0.0994468	-0.62484	0.0981474	-1.04745	-0.571191	-1.98098	-0.835483	dmag2vel4f4xincok49Loc6600t1
CUST_141071_PI429715507	-20.178	-4.33471	20.178	down	-4.29207	-2.10167	4.29207	down	-42.7897	-5.41919	42.7897	down	-31.6033	-4.982	31.6033	down	-31.0309	-4.95563	31.0309	down	-9.92601	-3.31121	9.92601	down	-51.6413	-5.69045	51.6413	down	4.00535	4.24692	4.3398	2.08979	2.17827	2.01899	0.702338	0.933444	1.02265	-1.24686	-1.08681	-1.33183	-0.702338	-0.935091	-0.716505	0.898244	-1.59784	-1.57523	-1.40171	-1.58448	veln4ptr079k33Loc54t1
CUST_146388_PI429715507	-20.1267	-4.33104	20.1267	down	-12.5926	-3.6545	12.5926	down	-23.2155	-4.53702	23.2155	down	-28.4519	-4.83046	28.4519	down	-21.2987	-4.41269	21.2987	down	-14.3459	-3.84257	14.3459	down	-29.815	-4.89797	29.815	down	4.7325	3.87658	4.19316	1.19379	0.150657	0.494281	0.351774	0.876491	0.046277	-0.732626	-0.0414639	-0.0347228	-0.816217	-0.344208	-0.528699	0.0347228	-0.186615	-0.283941	-0.506634	-0.754469	dmag2vel4f4xincok49Loc6220t7
CUST_39022_PI429715507	-20.1043	-4.32943	20.1043	down	-39.0228	-5.28625	39.0228	down	-11.5511	-3.52996	11.5511	down	-42.256	-5.40108	42.256	down	-27.4066	-4.77645	27.4066	down	-3.86206	-1.94937	3.86206	down	-41.8022	-5.38551	41.8022	down	4.14754	4.62146	4.56432	-0.272568	-2.24554	-0.00730181	2.1631	2.18662	3.1355	0.741276	0.980415	1.02175	-1.40474	-0.332902	-1.13228	0.00730228	-0.771786	-0.231554	-1.35841	-0.52372	velb9ptf118k87Loc31t1
CUST_133263_PI429715507	-20.0642	-4.32655	20.0642	down	-18.5638	-4.21442	18.5638	down	-27.5462	-4.78378	27.5462	down	-12.0776	-3.59426	12.0776	down	-13.0443	-3.70535	13.0443	down	-34.2069	-5.09622	34.2069	down	-25.7174	-4.68467	25.7174	down	3.81555	4.31252	4.40439	-0.645857	-0.503122	1.03819	-1.31779	-0.893951	-0.544442	-1.20241	-0.496939	-0.119522	0.671869	0.651134	0.426695	0.967683	0.711576	-0.262835	0.119522	-1.13389	veln4ptr034k69Loc65t3
CUST_74971_PI429715507	-19.9642	-4.31934	19.9642	down	-24.1344	-4.59302	24.1344	down	-16.9312	-4.08161	16.9312	down	-18.7058	-4.22542	18.7058	down	-11.6753	-3.54538	11.6753	down	-27.2165	-4.76641	27.2165	down	-29.788	-4.89666	29.788	down	4.35275	4.75441	3.60883	-0.276358	-0.515148	-0.271557	-0.662214	-0.47574	-0.445276	0.113807	0.435691	-0.0783339	0.0783339	0.108706	-0.147293	0.764116	0.736552	0.579179	-0.879471	-0.436522	velh8ptf018k57Loc46t2
CUST_21374_PI429715507	-19.9482	-4.31819	19.9482	down	-20.1251	-4.33092	20.1251	down	-17.2503	-4.10855	17.2503	down	-30.5341	-4.93235	30.5341	down	-25.6544	-4.68114	25.6544	down	-10.6772	-3.41646	10.6772	down	-22.635	-4.50049	22.635	down	4.28161	4.17231	4.06695	0.017765	-0.535725	0.0460625	0.481619	0.805772	0.98411	-0.106481	0.256044	0.0456562	-0.775884	-0.714171	-0.786124	-0.017765	-0.745534	-0.759237	-0.331038	-0.322686	dmag2vel4f4xincok59Loc9101t1
CUST_23001_PI429715507	-19.9202	-4.31616	19.9202	down	-14.5284	-3.8608	14.5284	down	-12.5774	-3.65276	12.5774	down	-21.3961	-4.41927	21.3961	down	-27.7649	-4.79519	27.7649	down	-19.5071	-4.28592	19.5071	down	-35.9131	-5.16644	35.9131	down	4.25088	4.38738	4.09723	0.018527	0.88976	0.244798	-0.401185	-0.134498	0.413404	0.4214	0.774063	0.581741	-0.144018	-0.0767751	-0.301535	-0.218987	-1.12468	-0.306408	-1.82402	-0.018527	dmag2vel4f4xincok59Loc14306t1
CUST_8364_PI429715507	-19.8971	-4.31449	19.8971	down	-8.80244	-3.1379	8.80244	down	-19.2219	-4.26468	19.2219	down	-39.1022	-5.28918	39.1022	down	-38.3047	-5.25945	38.3047	down	-12.8065	-3.67881	12.8065	down	-18.7409	-4.22811	18.7409	down	4.07449	4.19994	4.08389	0.806615	1.1918	0.946201	0.219275	0.454	0.648631	-0.377296	0.0260496	-0.0844688	-1.21054	-1.15526	-1.1434	-0.301747	-1.5641	-1.55417	-0.191295	-0.0260506	dmag2vel4f4xincok49Loc2828t2
CUST_355_PI429715507	-19.8875	-4.31379	19.8875	down	-2.31581	-1.21152	2.31581	down	-94.2461	-6.55836	94.2461	down	-96.8463	-6.59763	96.8463	down	-93.208	-6.54238	93.208	down	-2.80931	-1.49021	2.80931	down	-8.38057	-3.06705	8.38057	down	4.59253	2.43412	4.27627	1.12133	3.87683	2.6702	2.53754	2.05757	2.23716	-1.29105	-3.69409	-3.38704	-3.13034	-3.09858	-2.26104	-1.12133	-3.60218	-3.60072	-3.15082	4.552	dmag2vel4f1xincok89Loc742t4
CUST_15624_PI429715507	-19.8829	-4.31345	19.8829	down	-21.7875	-4.44543	21.7875	down	-17.9285	-4.16418	17.9285	down	-33.0335	-5.04586	33.0335	down	-20.8573	-4.38248	20.8573	down	-10.9536	-3.45334	10.9536	down	-21.5172	-4.42742	21.5172	down	4.15724	2.98627	4.62971	-1.40161	1.04436	-1.20583	0.306039	0.422954	0.684215	0.123587	-0.936776	0.0938549	-1.67269	-0.592741	-1.09892	-0.612917	-0.667453	-0.0938544	0.749616	-1.75564	dmag2vel4f4xincok49Loc25050t1
CUST_116599_PI429715507	-19.8395	-4.31031	19.8395	down	-32.6088	-5.02719	32.6088	down	-24.3388	-4.60519	24.3388	down	-17.4693	-4.12675	17.4693	down	-10.0067	-3.32289	10.0067	down	-15.8189	-3.98358	15.8189	down	-32.8816	-5.03921	32.8816	down	4.43864	3.71652	3.6364	-0.45459	-2.70671	-0.128706	-0.13259	-0.0786138	0.052031	0.468865	0.244337	-2.7372	-0.130814	-0.0520315	-0.405842	1.10885	0.46166	0.252373	-2.9928	0.775422	veln4ptf032k49Loc64t1
CUST_109309_PI429715507	-19.8358	-4.31004	19.8358	down	-4.00198	-2.00071	4.00198	down	-29.3866	-4.87709	29.3866	down	-54.4572	-5.76705	54.4572	down	-43.3846	-5.43911	43.3846	down	-18.7511	-4.2289	18.7511	down	-8.97569	-3.16602	8.97569	down	4.60786	4.74561	3.07855	1.43566	2.13693	2.85729	0.491645	-0.34362	-0.402723	-0.940014	-1.60285	0.34362	-1.55295	-1.70656	-1.60963	-1.2888	-1.39319	-1.20334	0.948999	1.00696	velh8ptr190k57Loc59t1
CUST_136541_PI429715507	-19.7913	-4.30679	19.7913	down	-7.70057	-2.94497	7.70057	down	-15.9103	-3.99189	15.9103	down	-29.087	-4.8623	29.087	down	-20.073	-4.32718	20.073	down	-17.2667	-4.10992	17.2667	down	-76.2864	-6.25335	76.2864	down	4.24515	4.73924	3.34619	1.30758	1.3455	0.842616	-0.138011	0.247642	-0.10879	-0.142561	0.224565	0.27293	-1.1157	-0.391639	-0.748982	-0.321389	0.10879	-0.43835	-3.28005	-1.00626	veln4ptr054k69Loc55t1
CUST_39021_PI429715507	-19.7904	-4.30673	19.7904	down	-46.5615	-5.54106	46.5615	down	-9.24187	-3.20818	9.24187	down	-32.0501	-5.00226	32.0501	down	-23.707	-4.56724	23.707	down	-3.48339	-1.80049	3.48339	down	-86.1247	-6.42835	86.1247	down	3.89259	4.21152	4.27737	-0.529584	-3.74612	0.0339923	1.8769	2.04277	3.06033	0.665691	1.00393	1.08731	-1.07585	-0.335118	-1.21432	-0.0339918	-0.770114	-0.516143	-3.75398	-0.84841	velb9ptf118k87Loc31t1
CUST_36986_PI429715507	-19.7415	-4.30316	19.7415	down	-15.8071	-3.9825	15.8071	down	-19.5362	-4.28808	19.5362	down	-20.3338	-4.3458	20.3338	down	-21.6136	-4.43387	21.6136	down	-20.9609	-4.38963	20.9609	down	-21.3629	-4.41703	21.3629	down	4.88451	4.13381	4.13113	-0.00259733	1.29207	-0.0875177	-0.0913255	0.124896	-0.053	0.259719	-0.0696623	0.0951586	-0.10609	0.0161757	0.20195	-0.0711503	-0.0835984	0.00259733	-0.0101023	-0.0576649	velb9ptf101k57Loc68t3
CUST_10424_PI429715507	-19.741	-4.30313	19.741	down	-28.942	-4.8551	28.942	down	-30.8027	-4.94499	30.8027	down	-18.65	-4.2211	18.65	down	-23.8759	-4.57748	23.8759	down	-15.229	-3.92875	15.229	down	-6.89453	-2.78545	6.89453	down	4.60028	4.69925	3.44017	0.177951	-1.94367	-0.059865	-0.137259	1.03086	0.059865	-0.792522	0.594633	-1.89737	-0.0625992	0.278859	-0.139863	-0.103489	-0.587967	-0.301297	2.85848	0.0637474	dmag2vel4f4xincok49Loc6600t3
CUST_145929_PI429715507	-19.629	-4.29491	19.629	down	-8.73063	-3.12609	8.73063	down	-19.1213	-4.25711	19.1213	down	-37.8627	-5.24271	37.8627	down	-39.4398	-5.30158	39.4398	down	-12.4529	-3.63841	12.4529	down	-17.8508	-4.15792	17.8508	down	3.9523	4.18222	4.16086	0.765134	1.2204	0.931594	0.323725	0.475952	0.580487	-0.372023	0.0236111	-0.127526	-1.00692	-1.22666	-1.19915	-0.330584	-1.69194	-1.58683	-0.095294	-0.0236111	dmag2vel4f4xincok49Loc2828t1
CUST_158669_PI429715507	-19.6007	-4.29283	19.6007	down	-36.7342	-5.19905	36.7342	down	-12.9114	-3.69057	12.9114	down	-46.53	-5.54009	46.53	down	-26.0074	-4.70085	26.0074	down	-7.31582	-2.87102	7.31582	down	-11.2099	-3.4867	11.2099	down	4.19886	3.60418	3.90384	-0.463618	-2.54922	-0.877445	0.963597	0.960527	1.16969	-0.177576	0.177576	0.635159	-1.758	-1.67339	-1.482	-0.340485	-0.737677	-1.31751	0.443855	0.387331	velh8ptf211k37Loc88t1
CUST_74928_PI429715507	-19.5814	-4.29141	19.5814	down	-7.18282	-2.84455	7.18282	down	-24.2898	-4.60228	24.2898	down	-30.0838	-4.91091	30.0838	down	-23.5561	-4.55803	23.5561	down	-20.9977	-4.39216	20.9977	down	-22.866	-4.51513	22.866	down	4.80763	3.96525	4.50486	0.947847	2.35658	1.43966	0.458908	0.0687847	-0.426431	-0.146314	0.0951357	-0.477911	-0.642771	-0.536887	-0.275344	0.342442	-0.258956	-0.479832	-0.109658	-0.0687847	velh8ptf017k23Loc148t1
CUST_115148_PI429715507	-19.4776	-4.28374	19.4776	down	-10.9263	-3.44974	10.9263	down	-32.4991	-5.02233	32.4991	down	-17.4169	-4.12242	17.4169	down	-23.1542	-4.5332	23.1542	down	-15.4597	-3.95044	15.4597	down	-27.7538	-4.79461	27.7538	down	4.28988	4.2653	4.09072	0.325858	1.36588	0.604961	-0.0146418	0.841878	-0.032649	-0.701602	-0.575159	-1.14432	0.145784	0.118226	0.0146413	-0.181787	-0.695768	-0.0761504	-0.851815	-0.306806	veln4ptf024k29Loc92t1
CUST_85315_PI429715507	-19.3135	-4.27154	19.3135	down	-32.7953	-5.03542	32.7953	down	-24.82	-4.63343	24.82	down	-21.7366	-4.44206	21.7366	down	-14.6891	-3.87667	14.6891	down	-9.4922	-3.24674	9.4922	down	-21.9567	-4.45659	21.9567	down	4.29888	3.60595	3.78231	-0.0854845	-2.07319	-1.26044	0.601832	0.513306	0.831764	-0.313042	0.0976992	-1.99782	-0.275768	-0.636382	-0.72689	0.304994	0.0854845	-0.333372	-2.08042	0.958663	velh8ptf162k47Loc13t11
CUST_29256_PI429715507	-19.2449	-4.2664	19.2449	down	-13.6212	-3.76778	13.6212	down	-7.55793	-2.91799	7.55793	down	-4.741	-2.24519	4.741	down	-114.139	-6.83465	114.139	down	-9.40584	-3.23356	9.40584	down	-217.622	-7.76568	217.622	down	3.09946	2.76123	3.54589	-0.631	-0.572473	-0.693282	-0.294089	0.0208206	-0.0208216	0.109231	0.239841	0.303536	0.808243	1.26049	0.60228	-1.77035	-4.89867	-4.42836	-8.53027	-0.730045	velb9ptf043k47Loc32t2
CUST_79954_PI429715507	-19.2183	-4.26441	19.2183	down	-7.66581	-2.93844	7.66581	down	-26.4976	-4.72779	26.4976	down	-23.0871	-4.52901	23.0871	down	-32.4571	-5.02046	32.4571	down	-14.6339	-3.87124	14.6339	down	-24.54	-4.61706	24.54	down	3.92555	3.97749	4.33134	0.828021	1.56975	1.0213	0.0352759	-0.0352764	0.620651	-1.05982	-0.193975	-0.695197	-0.30759	-0.447135	-0.597933	0.179502	-0.870122	-2.13639	-1.88392	0.806051	velh8ptf057k27Loc6t3
CUST_81646_PI429715507	-19.216	-4.26424	19.216	down	-12.8843	-3.68754	12.8843	down	-22.9326	-4.51933	22.9326	down	-25.5418	-4.67479	25.5418	down	-25.5699	-4.67638	25.5699	down	-16.3842	-4.03424	16.3842	down	-14.4964	-3.85762	14.4964	down	4.526	3.47543	4.24609	0.0476861	1.03661	0.100595	0.00913143	-0.00913191	0.144808	-0.646323	-0.685246	0.0211067	-0.658029	-0.454055	-0.664771	-0.229839	-0.626756	-0.925016	0.662603	-0.212838	velh8ptf107k87Loc17t1
CUST_37455_PI429715507	-19.2147	-4.26414	19.2147	down	-15.106	-3.91705	15.106	down	-17.6485	-4.14148	17.6485	down	-20.1193	-4.33051	20.1193	down	-16.0214	-4.00193	16.0214	down	-14.1759	-3.82536	14.1759	down	-60.5771	-5.9207	60.5771	down	3.86469	4.42925	3.51194	0.342813	0.0613151	-0.349414	-0.0171642	0.329785	0.0171647	-0.855516	0.132551	0.104412	-0.675621	-0.224111	-0.285915	0.118952	-0.210727	-0.108143	-3.47289	-0.497931	velb9ptf104k27Loc43t1
CUST_41012_PI429715507	-19.1811	-4.26161	19.1811	down	-24.2498	-4.5999	24.2498	down	-19.1398	-4.25851	19.1398	down	-24.2272	-4.59856	24.2272	down	-17.244	-4.10803	17.244	down	-22.4114	-4.48616	22.4114	down	-8.85812	-3.147	8.85812	down	4.53019	4.40681	4.56613	-0.272201	-0.0169499	-0.00741339	-0.35707	0.394315	0.00741339	-0.623256	-0.367036	1.71791	0.503463	-0.456939	-0.339064	1.51105	-0.110997	-0.220998	2.11795	0.590134	velb9ptf137k23Loc27t4
CUST_10600_PI429715507	-19.1098	-4.25624	19.1098	down	-15.3716	-3.94219	15.3716	down	-8.28167	-3.04992	8.28167	down	-5.97743	-2.57953	5.97743	down	-163.659	-7.35454	163.659	down	-9.59135	-3.26173	9.59135	down	-59.5553	-5.89616	59.5553	down	3.12608	3.04945	3.74144	-0.846997	-0.366679	-0.695935	-0.088644	-0.0101042	0.230515	0.0101051	0.135024	0.62207	0.769739	1.00068	0.407968	-1.84291	-5.28975	-5.01401	-4.40459	-0.776413	dmag2vel4f4xincok49Loc6843t10
CUST_49180_PI429715507	-19.0718	-4.25337	19.0718	down	-24.127	-4.59258	24.127	down	-22.1063	-4.46639	22.1063	down	-22.7538	-4.50803	22.7538	down	-19.0933	-4.255	19.0933	down	-9.68647	-3.27597	9.68647	down	-22.7327	-4.5067	22.7327	down	4.39257	3.67601	4.79188	-0.62244	-0.375162	0.0803342	1.09773	0.777584	1.15723	-0.241137	0.00524092	-0.302812	-0.240416	-0.119821	-0.303409	0.142488	-0.00524044	-0.0417781	0.226309	-0.66607	velb9ptf232k47Loc50t8
CUST_158519_PI429715507	-18.9479	-4.24396	18.9479	down	-5.6989	-2.51068	5.6989	down	-26.4419	-4.72475	26.4419	down	-35.1267	-5.1345	35.1267	down	-26.2099	-4.71204	26.2099	down	-15.7583	-3.97804	15.7583	down	-22.3728	-4.48367	22.3728	down	4.15826	4.38134	3.74014	1.58586	0.920011	2.24182	-0.108742	0.248808	0.205544	-1.02034	-0.933009	0.0588336	-1.05507	-0.722312	-1.34636	0.0913253	-0.773752	-1.17396	-0.0588341	-0.722014	velh8ptf196k57Loc1t60
CUST_149075_PI429715507	-18.9475	-4.24394	18.9475	down	-3.09888	-1.63175	3.09888	down	-42.2545	-5.40103	42.2545	down	-39.6766	-5.31022	39.6766	down	-22.9125	-4.51806	22.9125	down	-13.7658	-3.78301	13.7658	down	-34.4718	-5.10734	34.4718	down	4.61677	4.06274	4.64779	2.91597	2.33177	3.18431	0.260101	0.91299	0.805169	-1.18033	-0.301116	-1.39436	-0.986741	-0.626441	-0.99017	0.365069	-0.331867	-0.260101	-0.953881	-0.375943	dmag2vel4f4xincok59Loc11532t1
CUST_82355_PI429715507	-18.8962	-4.24003	18.8962	down	-27.6896	-4.79127	27.6896	down	-18.6214	-4.21889	18.6214	down	-37.4523	-5.22698	37.4523	down	-24.5131	-4.61548	24.5131	down	-8.88745	-3.15177	8.88745	down	-8.18867	-3.03363	8.18867	down	4.33148	3.82526	4.47261	-0.155282	-1.52157	-0.0676169	1.09987	1.06815	1.00601	-1.34849	-1.14404	2.4652	-1.10154	-1.44725	-0.502812	0.680969	0.0676174	-1.96569	2.72403	-0.371719	velh8ptf113k23Loc2t9
CUST_49182_PI429715507	-18.8414	-4.23583	18.8414	down	-24.2941	-4.60254	24.2941	down	-23.8212	-4.57418	23.8212	down	-18.9605	-4.24492	18.9605	down	-16.1609	-4.01444	16.1609	down	-8.42081	-3.07396	8.42081	down	-37.7798	-5.23954	37.7798	down	4.2591	3.53544	4.41205	-0.221989	-2.10984	0.730819	1.24989	0.810654	0.92418	-0.161537	0.0946851	-1.44907	-0.0362735	-0.333907	-0.157983	0.0362735	0.250972	-0.123949	-1.67658	-0.664773	velb9ptf232k47Loc50t8
CUST_12190_PI429715507	-18.8339	-4.23526	18.8339	down	-46.5202	-5.53979	46.5202	down	-15.1471	-3.92097	15.1471	down	-23.8269	-4.57452	23.8269	down	-13.9883	-3.80615	13.9883	down	-15.2243	-3.92831	15.2243	down	-10.1619	-3.3451	10.1619	down	3.85879	4.61928	3.89026	-0.586214	-2.91718	-0.74764	0.0293617	-0.13069	0.684736	-0.159707	0.184576	0.580536	-0.248075	-0.386559	-0.720595	-0.0293622	0.796311	0.182937	1.75987	-0.204512	dmag2vel4f4xincok49Loc9880t7
CUST_83547_PI429715507	-18.8229	-4.23442	18.8229	down	-15.1504	-3.92128	15.1504	down	-12.4066	-3.63303	12.4066	down	-18.8699	-4.23801	18.8699	down	-23.4895	-4.55394	23.4895	down	-14.5838	-3.86629	14.5838	down	-51.0447	-5.67369	51.0447	down	4.03032	4.23053	3.86184	-0.318014	0.351567	0.325291	0.134052	0.0489116	0.340853	-0.0789723	0.435599	0.866968	-0.136124	-0.217601	-0.23762	-0.249122	-0.674987	-0.615023	-3.21667	-0.0489111	velh8ptf131k23Loc122t1
CUST_143017_PI429715507	-18.8172	-4.23398	18.8172	down	-20.3328	-4.34574	20.3328	down	-13.6869	-3.77472	13.6869	down	-29.3331	-4.87446	29.3331	down	-24.8905	-4.63753	24.8905	down	-23.9746	-4.58343	23.9746	down	-6.34235	-2.66502	6.34235	down	4.16651	4.41063	5.02636	0.0337071	0.792858	-0.260263	-0.266019	0.152937	-0.0337071	1.34129	-0.127611	1.06566	-0.3597	-0.295371	-0.364801	0.153035	-0.312723	-0.149382	3.93504	-0.196071	veln4ptr009k49Loc59t10
CUST_36851_PI429715507	-18.7001	-4.22497	18.7001	down	-3.60597	-1.85039	3.60597	down	-33.809	-5.07933	33.809	down	-68.7706	-6.10372	68.7706	down	-31.8428	-4.99289	31.8428	down	-7.15482	-2.83892	7.15482	down	-24.4947	-4.6144	24.4947	down	3.34961	4.36219	4.32008	1.65658	2.37661	2.44752	1.27209	0.799482	1.44355	-1.68943	-0.441591	-1.07511	-2.24723	-1.93398	-2.09808	-0.0998197	-1.36945	-1.47754	-1.30737	0.0998197	velb9ptf100k67Loc17t1
CUST_148005_PI429715507	-18.6923	-4.22437	18.6923	down	-7.30882	-2.86964	7.30882	down	-26.6395	-4.73549	26.6395	down	-37.8859	-5.24359	37.8859	down	-23.5161	-4.55558	23.5161	down	-13.5778	-3.76318	13.5778	down	-17.8266	-4.15596	17.8266	down	3.98606	4.37274	4.10908	1.04144	1.54334	1.27419	0.500282	0.113181	0.564892	-0.72451	-0.517295	-0.496798	-1.20072	-1.14376	-0.918403	-0.103292	-0.602337	-0.493227	0.0861168	-0.0861158	dmag2vel4f4xincok49Loc32047t1
CUST_23002_PI429715507	-18.6716	-4.22278	18.6716	down	-14.2791	-3.83583	14.2791	down	-14.17	-3.82476	14.17	down	-20.0527	-4.32572	20.0527	down	-23.0481	-4.52658	23.0481	down	-17.8891	-4.16101	17.8891	down	-29.5021	-4.88274	29.5021	down	4.24101	4.40505	4.05807	-0.0411181	0.968412	0.269338	-0.241125	-0.0364208	0.498632	0.146574	0.699501	0.383755	-0.0504193	-0.0404778	-0.182145	-0.0213656	-0.355834	-0.498403	-1.31744	0.0213661	dmag2vel4f4xincok59Loc14306t1
CUST_71296_PI429715507	-18.6462	-4.22081	18.6462	down	-40.0326	-5.3231	40.0326	down	-13.2834	-3.73155	13.2834	down	-35.3572	-5.14393	35.3572	down	-27.3428	-4.77309	27.3428	down	-7.58889	-2.92389	7.58889	down	-8.18805	-3.03352	8.18805	down	4.81999	4.94639	3.27146	-1.66099	-0.698569	-0.571914	0.817338	1.6208	1.82803	1.57312	0.761907	-0.491855	-1.64157	-0.394358	-0.358022	0.358022	-0.455242	-1.18421	3.63558	-1.01073	velb9ptr188k97Loc22t1
CUST_153961_PI429715507	-18.5172	-4.2108	18.5172	down	-19.8097	-4.30814	19.8097	down	-17.7105	-4.14653	17.7105	down	-23.9843	-4.58402	23.9843	down	-17.5139	-4.13043	17.5139	down	-14.5034	-3.85832	14.5034	down	-19.0352	-4.2506	19.0352	down	4.3628	3.83644	3.88059	0.0259876	-0.84458	-0.0259876	0.244732	0.0997152	0.160422	0.31271	-0.195912	-0.476565	-0.60715	-0.729053	-0.336026	0.165596	-0.249457	-0.227587	-0.933362	0.485381	velb9ptf214k23Loc175t1
CUST_60111_PI429715507	-18.4716	-4.20724	18.4716	down	-12.2721	-3.61731	12.2721	down	-15.8377	-3.98529	15.8377	down	-23.4923	-4.55412	23.4923	down	-22.6481	-4.50132	22.6481	down	-22.758	-4.5083	22.758	down	-16.1341	-4.01204	16.1341	down	4.7381	4.39244	3.7093	-0.400517	2.1267	0.26173	-0.0542059	-0.436033	-0.194832	-0.898514	0.415425	1.36705	-0.0448539	-0.822514	0.0448539	-0.315565	-0.460633	0.112079	1.21892	-0.683105	velb9ptr073k87Loc55t1
CUST_5718_PI429715507	-18.2484	-4.1897	18.2484	down	-8.9886	-3.1681	8.9886	down	-25.3107	-4.66167	25.3107	down	-27.8116	-4.79761	27.8116	down	-19.6717	-4.29805	19.6717	down	-12.7819	-3.67603	12.7819	down	-26.1778	-4.71027	26.1778	down	3.60953	4.17117	4.04871	0.901922	-0.197112	1.62031	0.283411	0.00416708	0.513754	-1.00324	-0.0041666	-1.14821	-0.292067	-1.52196	-0.749397	0.021637	-0.258412	-0.827958	-1.75362	0.219354	dmag2vel4f1xincok89Loc17935t1
CUST_99116_PI429715507	-18.1945	-4.18543	18.1945	down	-25.5242	-4.67379	25.5242	down	-12.7093	-3.66781	12.7093	down	-11.686	-3.54671	11.686	down	-14.4668	-3.85467	14.4668	down	-18.4811	-4.20798	18.4811	down	-50.2037	-5.64972	50.2037	down	4.01009	3.83604	3.47357	0.574357	-3.44909	0.173055	-0.676395	-0.33535	-0.292479	0.0228987	0.447759	-0.154398	0.0162077	0.536414	0.126935	-0.0162082	-0.143023	-0.0850883	-3.44113	-0.311846	velh8ptr057k23Loc30t5
CUST_62403_PI429715507	-18.1873	-4.18486	18.1873	down	-1.50966	-0.59422	1.50966	down	-131.201	-7.03564	131.201	down	-45.7979	-5.51721	45.7979	down	-16.625	-4.05528	16.625	down	-33.4575	-5.06426	33.4575	down	-4.50469	-2.17143	4.50469	down	4.39556	3.34487	4.50656	8.34341	0.610208	1.51072	-0.205629	-1.73413	-1.00603	-3.86018	-2.99736	-2.00239	-1.49683	-1.42958	-1.37823	-0.535459	0.205629	0.410967	2.3482	1.4736	velb9ptr087k37Loc71t1
CUST_58942_PI429715507	-18.1718	-4.18363	18.1718	down	-5.3124	-2.40936	5.3124	down	-73.8014	-6.20558	73.8014	down	-3.42394	-1.77566	3.42394	down	-21.5726	-4.43113	21.5726	down	-96.2244	-6.58833	96.2244	down	-10.8961	-3.44574	10.8961	down	4.37208	4.40289	2.65183	3.53275	3.96345	-3.29749	-2.15145	-2.7902	-3.39654	-1.73763	-2.88182	-2.57048	2.09908	1.52787	2.47289	1.12779	-1.12779	-1.86658	-2.05825	2.78463	velb9ptr065k37Loc1t24
CUST_5717_PI429715507	-18.1466	-4.18163	18.1466	down	-6.6618	-2.73591	6.6618	down	-27.0174	-4.75582	27.0174	down	-30.7337	-4.94175	30.7337	down	-17.7608	-4.15062	17.7608	down	-11.9339	-3.57699	11.9339	down	-39.4571	-5.30221	39.4571	down	3.63271	3.87537	3.85143	1.18314	0.750649	1.21799	0.0567646	0.276234	0.295529	-0.347768	-0.447096	-2.11307	-1.34031	-1.0524	-1.07302	0.115626	-0.694496	-0.513483	-2.97465	-0.0567651	dmag2vel4f1xincok89Loc17935t1
CUST_149077_PI429715507	-18.1356	-4.18075	18.1356	down	-3.44774	-1.78565	3.44774	down	-33.7636	-5.0774	33.7636	down	-32.1142	-5.00514	32.1142	down	-24.3209	-4.60412	24.3209	down	-14.1329	-3.82098	14.1329	down	-34.2127	-5.09646	34.2127	down	4.44367	4.17297	4.49066	2.66724	2.20979	2.87332	0.445831	0.593579	0.604942	-0.44245	-0.407878	-1.27457	-0.707595	-0.520591	-0.67994	0.136386	-0.279674	-0.56178	-1.31833	-0.136385	dmag2vel4f4xincok59Loc11532t1
CUST_148004_PI429715507	-18.1237	-4.17981	18.1237	down	-7.31059	-2.86999	7.31059	down	-25.9931	-4.70006	25.9931	down	-37.8851	-5.24356	37.8851	down	-22.0306	-4.46144	22.0306	down	-12.8302	-3.68148	12.8302	down	-17.0722	-4.09358	17.0722	down	3.93399	4.19424	4.09849	0.86176	1.53104	1.22396	0.443083	0.0936661	0.645551	-0.765398	-0.593403	-0.514645	-1.05624	-1.39951	-1.0482	-0.033329	-0.518401	-0.605861	0.0333281	-0.069334	dmag2vel4f4xincok49Loc32047t1
CUST_83545_PI429715507	-18.0797	-4.1763	18.0797	down	-15.4109	-3.94588	15.4109	down	-10.4237	-3.3818	10.4237	down	-18.7662	-4.23007	18.7662	down	-22.1341	-4.4682	22.1341	down	-12.3597	-3.62757	12.3597	down	-64.8147	-6.01825	64.8147	down	3.86714	4.02528	3.66427	-0.508321	0.234937	-0.00757647	0.00757694	0.360076	0.306319	0.143655	0.694665	0.572971	-0.165008	-0.476522	-0.491985	-0.274879	-0.87955	-0.693477	-4.23629	-0.0957508	velh8ptf131k23Loc122t1
CUST_10422_PI429715507	-18.0767	-4.17606	18.0767	down	-18.9153	-4.24148	18.9153	down	-12.5058	-3.64452	12.5058	down	-24.4254	-4.61031	24.4254	down	-19.4267	-4.27997	19.4267	down	-22.2507	-4.47578	22.2507	down	-12.2817	-3.61844	12.2817	down	4.67583	4.16668	3.91724	-0.446095	0.780789	-0.299383	0.117667	-0.439477	-0.345773	0.267205	0.488067	1.07092	-0.511276	-0.117667	-0.44224	-0.144758	0.356478	-0.291869	1.61066	-0.341035	dmag2vel4f4xincok49Loc6600t3
CUST_38442_PI429715507	-18.0632	-4.17498	18.0632	down	-21.7403	-4.4423	21.7403	down	-19.9531	-4.31854	19.9531	down	-21.1939	-4.40557	21.1939	down	-15.65	-3.96809	15.65	down	-15.9454	-3.99507	15.9454	down	-13.8613	-3.79299	13.8613	down	4.69962	4.55108	3.21863	-0.504149	-0.378135	0.0247231	0.171608	-0.166507	0.47903	-0.733798	0.27223	-0.0247231	-0.368457	-0.161512	-0.21742	0.535933	-0.167597	0.196721	-0.223838	0.950754	velb9ptf113k57Loc162t1
CUST_109308_PI429715507	-18.0607	-4.17478	18.0607	down	-3.82007	-1.9336	3.82007	down	-30.1804	-4.91554	30.1804	down	-37.6606	-5.23498	37.6606	down	-38.3646	-5.2617	38.3646	down	-11.7366	-3.55294	11.7366	down	-17.5998	-4.13749	17.5998	down	4.47358	4.09922	2.9388	1.59378	1.45643	2.66059	0.3511	0.440443	0.061235	-0.312881	-1.23128	-1.69087	-1.40311	-1.1107	-1.67954	-0.061235	-2.10493	-2.10735	-1.77131	1.17072	velh8ptr190k57Loc59t1
CUST_97950_PI429715507	-17.9803	-4.16834	17.9803	down	-24.1302	-4.59277	24.1302	down	-13.3167	-3.73517	13.3167	down	-14.7138	-3.8791	14.7138	down	-8.86952	-3.14886	8.86952	down	-17.0071	-4.08807	17.0071	down	-76.9038	-6.26498	76.9038	down	3.89654	3.82774	3.96169	-0.977966	-0.520857	-0.593518	-0.126895	-0.0991015	-0.352235	0.122197	0.0298748	0.328389	-0.0347862	0.113335	-0.0298758	1.05295	0.797459	0.388988	-3.50685	-1.23247	velh8ptr046k37Loc60t3
CUST_70997_PI429715507	-17.9418	-4.16525	17.9418	down	-28.2307	-4.81919	28.2307	down	-24.6571	-4.62393	24.6571	down	-20.9337	-4.38776	20.9337	down	-18.0303	-4.17235	18.0303	down	-6.81932	-2.76963	6.81932	down	-18.9659	-4.24533	18.9659	down	4.53415	4.30754	3.90033	-0.059432	-1.16917	-0.486947	1.63141	1.27266	1.52907	-0.62861	0.423437	-0.924593	-0.0334063	0.0334058	-0.421242	0.683492	-0.338794	-0.119721	-0.373153	0.377171	velb9ptr182k27Loc4t3
CUST_143850_PI429715507	-17.9408	-4.16517	17.9408	down	-25.9388	-4.69704	25.9388	down	-9.41265	-3.2346	9.41265	down	-25.5516	-4.67534	25.5516	down	-19.7512	-4.30387	19.7512	down	-14.3388	-3.84185	14.3388	down	-19.3583	-4.27488	19.3583	down	4.24657	3.29873	4.18953	-0.161851	-1.9235	-0.270942	0.119533	-0.119533	0.209266	0.631186	1.14081	0.259025	-1.08956	-0.660203	-0.541442	0.125591	-0.685231	-0.61714	-0.892918	0.166378	veln4ptr094k49Loc148t2
CUST_95539_PI429715507	-17.9015	-4.162	17.9015	down	-4.98506	-2.31761	4.98506	down	-18.2656	-4.19106	18.2656	down	-19.3229	-4.27224	19.3229	down	-106.729	-6.73781	106.729	down	-8.13392	-3.02395	8.13392	down	-23.638	-4.56304	23.638	down	4.13355	4.16991	3.67858	1.64249	1.75427	1.63245	0.951527	1.18694	0.771723	-0.124125	-0.421512	-0.0454979	-0.102038	-0.217791	-0.514835	-0.928844	-3.69275	-3.60979	-1.18354	0.0454969	velh8ptr028k27Loc1t21
CUST_41505_PI429715507	-17.7909	-4.15307	17.7909	down	-24.1416	-4.59345	24.1416	down	-36.7317	-5.19895	36.7317	down	-14.0828	-3.81586	14.0828	down	-9.25136	-3.20967	9.25136	down	-18.2393	-4.18898	18.2393	down	-13.8392	-3.79069	13.8392	down	4.27918	3.10794	4.45334	0.0505671	-1.81994	-0.170523	-0.200415	-0.11342	-0.412645	-1.12492	-0.0863347	-2.54514	0.235113	-0.0505676	0.208347	0.774728	0.39305	1.04369	1.20531	-0.893048	velb9ptf142k47Loc50t1
CUST_36853_PI429715507	-17.7661	-4.15106	17.7661	down	-3.23693	-1.69463	3.23693	down	-33.5003	-5.0661	33.5003	down	-48.7468	-5.60724	48.7468	down	-34.9565	-5.12749	34.9565	down	-7.37883	-2.88339	7.37883	down	-26.2764	-4.7157	26.2764	down	3.42476	4.51459	4.32129	2.0791	2.54766	2.55001	1.35034	0.74421	1.51592	-1.11602	-0.122227	-1.69941	-1.90583	-0.949334	-1.7059	0.0531096	-0.981373	-2.19356	-1.20452	-0.0531101	velb9ptf100k67Loc17t1
CUST_136538_PI429715507	-17.766	-4.15104	17.766	down	-8.13929	-3.0249	8.13929	down	-17.8743	-4.15982	17.8743	down	-39.1849	-5.29223	39.1849	down	-26.5484	-4.73055	26.5484	down	-13.3388	-3.73756	13.3388	down	-14.5837	-3.86629	14.5837	down	4.04054	4.21416	3.6783	1.05618	1.06476	0.737354	0.162301	0.441017	0.117017	-0.197977	-0.117018	-0.231443	-1.63235	-1.14364	-1.16768	-0.250632	-1.03625	-0.97177	0.612793	-0.390035	veln4ptr054k69Loc55t1
CUST_13049_PI429715507	-17.7528	-4.14998	17.7528	down	-21.0781	-4.39768	21.0781	down	-48.4601	-5.59872	48.4601	down	-13.1253	-3.71428	13.1253	down	-11.0637	-3.46777	11.0637	down	-13.884	-3.79536	13.884	down	-14.0656	-3.8141	14.0656	down	3.8156	4.56962	2.8435	0.990881	-3.7251	0.769907	0.127434	-0.0671191	-0.217664	-1.39369	-0.519438	-3.65433	0.305488	-0.184494	-0.0351253	1.0397	-0.249413	0.0351253	-0.670271	0.527874	dmag2vel4f4xincok49Loc11788t1
CUST_118974_PI429715507	-17.7475	-4.14954	17.7475	down	-8.63507	-3.11021	8.63507	down	-74.6792	-6.22264	74.6792	down	-9.56999	-3.25852	9.56999	down	-20.8053	-4.37888	20.8053	down	-24.7675	-4.63037	24.7675	down	-7.31173	-2.87021	7.31173	down	3.6573	3.78047	3.21587	0.873655	0.499257	-0.0499058	-1.09208	-0.490921	-1.65449	-3.19195	-2.97763	-1.8447	0.153946	0.0499048	0.674225	-0.186858	-1.20793	-1.08823	0.528817	0.833177	veln4ptf048k41Loc36t6
CUST_40989_PI429715507	-17.7454	-4.14937	17.7454	down	-11.6151	-3.53793	11.6151	down	-24.9878	-4.64315	24.9878	down	-14.1609	-3.82384	14.1609	down	-19.9082	-4.31529	19.9082	down	-16.2098	-4.0188	16.2098	down	-27.1176	-4.76115	27.1176	down	4.38078	4.00467	3.35551	0.789465	-0.110203	0.447915	0.110203	-0.212169	-0.213452	-0.824533	-0.64032	-0.723634	0.582013	0.150818	-0.463383	0.264549	-0.469754	-0.99969	-2.47183	0.776832	velb9ptf137k27Loc9t1
CUST_51620_PI429715507	-17.7192	-4.14724	17.7192	down	-63.4387	-5.98729	63.4387	down	-13.6176	-3.7674	13.6176	down	-9.18942	-3.19997	9.18942	down	-6.15818	-2.6225	6.15818	down	-19.6766	-4.29841	19.6766	down	-43.3568	-5.43819	43.3568	down	3.63439	2.5096	3.72335	-3.5693	-0.98563	-3.53961	-0.88354	-0.964659	-1.17969	0.223176	-0.0147896	-1.64326	0.119614	0.0147905	0.133008	0.951897	0.985345	0.0625763	-1.72029	-2.57787	velb9ptr018k67Loc79t5
CUST_80234_PI429715507	-17.6895	-4.14482	17.6895	down	-17.5929	-4.13692	17.5929	down	-17.0797	-4.09421	17.0797	down	-19.2455	-4.26645	19.2455	down	-17.2238	-4.10633	17.2238	down	-20.1771	-4.33465	20.1771	down	-14.1539	-3.82313	14.1539	down	4.17289	3.911	4.13305	0.0687108	0.232939	-0.495475	-0.535303	-0.183003	-0.0687108	-0.375679	0.121994	0.187987	0.0816789	-0.586163	-0.0779381	0.328215	-0.320283	-0.109993	0.907508	-0.409152	velh8ptf006k57Loc11t6
CUST_134699_PI429715507	-17.681	-4.14413	17.681	down	-8.12345	-3.02209	8.12345	down	-25.2122	-4.65605	25.2122	down	-18.4145	-4.20277	18.4145	down	-18.9988	-4.24784	18.9988	down	-20.9118	-4.38624	20.9118	down	-21.8957	-4.45258	21.8957	down	3.6727	4.33824	4.34523	0.839043	1.55567	0.895171	-0.360005	-0.190484	-0.25208	-0.788979	-1.0723	0.249289	-0.128005	-0.205671	0.0815396	-0.0815396	0.198787	-0.504598	0.364728	-1.03244	veln4ptr042k33Loc121t1
CUST_148006_PI429715507	-17.6427	-4.141	17.6427	down	-6.94774	-2.79654	6.94774	down	-25.2981	-4.66096	25.2981	down	-36.4579	-5.18816	36.4579	down	-20.7885	-4.37771	20.7885	down	-13.0472	-3.70567	13.0472	down	-17.2067	-4.1049	17.2067	down	3.95422	4.25115	3.85954	1.09753	1.3821	1.19566	0.39188	0.112719	0.443306	-0.775992	-0.553436	-0.588534	-1.26922	-1.14231	-1.08803	-0.105615	-0.497485	-0.465126	0.105614	-0.272139	dmag2vel4f4xincok49Loc32047t1
CUST_109788_PI429715507	-17.6086	-4.1382	17.6086	down	-8.51418	-3.08987	8.51418	down	-18.3551	-4.19811	18.3551	down	-22.6952	-4.50432	22.6952	down	-25.2931	-4.66067	25.2931	down	-18.2166	-4.18718	18.2166	down	-18.565	-4.21452	18.565	down	3.96794	4.31783	3.99144	0.533106	1.22684	1.24766	0.382504	-0.102601	-0.56424	-0.569668	0.276146	-0.0235908	0.0235908	-0.566586	-0.692743	-0.567671	-0.608345	-0.528798	0.33086	-0.575088	velh8ptr197k47Loc9t15
CUST_9063_PI429715507	-17.5692	-4.13498	17.5692	down	-8.38956	-3.0686	8.38956	down	-14.2738	-3.83529	14.2738	down	-28.9969	-4.85783	28.9969	down	-64.1628	-6.00366	64.1628	down	-9.11721	-3.18859	9.11721	down	-13.1444	-3.71637	13.1444	down	3.65262	4.0844	3.52315	-0.0583048	1.43252	0.680171	0.222149	0.747323	0.724926	-0.0783119	-0.225702	0.0583057	-1.15059	-1.10442	-1.05829	-0.803784	-2.97048	-2.97655	0.150725	-0.0766878	dmag2vel4f4xincok49Loc4093t4
CUST_79956_PI429715507	-17.4758	-4.12729	17.4758	down	-13.5521	-3.76045	13.5521	down	-38.5774	-5.26969	38.5774	down	-18.514	-4.21054	18.514	down	-19.4926	-4.28485	19.4926	down	-13.2107	-3.72363	13.2107	down	-9.24182	-3.20818	9.24182	down	4.01665	3.52838	3.86265	0.757981	-1.73099	1.09935	-0.365357	0.39651	0.205634	-1.01897	-0.704478	-2.67792	-0.205634	-0.389754	-0.62856	0.275074	-0.291214	-1.43074	0.883558	0.30521	velh8ptf057k27Loc6t3
CUST_95541_PI429715507	-17.4717	-4.12695	17.4717	down	-5.44991	-2.44623	5.44991	down	-13.5396	-3.75911	13.5396	down	-18.2232	-4.1877	18.2232	down	-98.044	-6.61536	98.044	down	-8.404	-3.07108	8.404	down	-31.121	-4.95981	31.121	down	3.75951	4.04576	3.12515	1.10937	1.19449	1.28786	0.473682	0.792371	0.451144	-0.0388432	-0.346898	0.0388432	-0.398488	-0.424173	-0.810021	-1.44751	-3.88048	-3.58766	-2.21712	-0.415553	velh8ptr028k27Loc1t21
CUST_148764_PI429715507	-17.4347	-4.12389	17.4347	down	-10.056	-3.32999	10.056	down	-44.0364	-5.46063	44.0364	down	-13.7331	-3.77959	13.7331	down	-16.4174	-4.03715	16.4174	down	-10.4746	-3.38883	10.4746	down	-33.3315	-5.05882	33.3315	down	2.78482	4.34185	3.5519	-0.293859	0.550339	0.432124	0.491804	-0.142232	0.162514	-1.1855	-0.903844	-3.61396	0.143825	-0.0929747	-0.71104	0.0929747	-0.617145	-0.908715	-3.60385	0.605268	dmag2vel4f4xincok59Loc6914t6
CUST_162691_PI429715507	-17.4144	-4.12221	17.4144	down	-16.4668	-4.04149	16.4668	down	-23.7696	-4.57105	23.7696	down	-28.4123	-4.82844	28.4123	down	-18.513	-4.21047	18.513	down	-10.1158	-3.33853	10.1158	down	-11.7438	-3.55383	11.7438	down	4.03939	4.14183	3.36427	0.0201683	-0.82498	0.225834	0.416752	0.486011	0.627121	-1.16474	-0.489738	-0.513171	-1.28346	-0.604908	-1.05147	0.198945	-1.03555	-0.249301	-0.0201688	0.609512	veln4ptr098k41Loc115t1
CUST_29379_PI429715507	-17.4127	-4.12207	17.4127	down	-26.0764	-4.70467	26.0764	down	-16.0357	-4.00321	16.0357	down	-14.0074	-3.80811	14.0074	down	-21.6275	-4.43479	21.6275	down	-26.7921	-4.74373	26.7921	down	-5.64029	-2.49577	5.64029	down	4.32429	3.99984	4.47534	-0.330437	-1.62384	0.639729	-0.183713	-0.131844	-1.11618	-1.80706	-0.328725	2.92562	0.532233	0.517211	0.325688	-0.0355372	0.0355377	-0.504908	3.92263	-0.381183	velb9ptf044k27Loc32t2
CUST_83548_PI429715507	-17.3985	-4.12089	17.3985	down	-14.1651	-3.82426	14.1651	down	-15.5599	-3.95976	15.5599	down	-18.8139	-4.23373	18.8139	down	-26.7791	-4.74303	26.7791	down	-15.4176	-3.9465	15.4176	down	-15.6341	-3.96662	15.6341	down	4.13877	4.24359	3.91713	-0.218449	0.750446	0.294703	0.284429	-0.00647736	0.182028	-0.0437274	0.812157	-0.348229	0.00647688	-0.102193	-0.305974	-0.16996	-0.748986	-1.01066	0.307565	-0.0411482	velh8ptf131k23Loc122t1
CUST_50783_PI429715507	-17.3817	-4.1195	17.3817	down	-2.18547	-1.12794	2.18547	down	-41.0942	-5.36086	41.0942	down	-39.5777	-5.30662	39.5777	down	-34.2968	-5.1	34.2968	down	-9.12913	-3.19048	9.12913	down	-29.5867	-4.88688	29.5867	down	2.9692	4.39586	3.86894	2.12222	3.21409	2.51386	0.491202	0.523672	0.647697	-1.08382	-1.21001	-2.55474	-1.20238	-2.15923	-1.32424	-0.307989	-1.09702	-2.66099	-2.59241	0.307988	velb9ptr001k27Loc42t1
CUST_6447_PI429715507	-17.3521	-4.11704	17.3521	down	-32.5217	-5.02333	32.5217	down	-17.6278	-4.13978	17.6278	down	-24.6196	-4.62174	24.6196	down	-11.9948	-3.58433	11.9948	down	-6.85698	-2.77757	6.85698	down	-27.3736	-4.77471	27.3736	down	3.86026	3.42482	4.01396	-0.933262	-2.10092	-0.736772	1.21539	0.586818	1.16412	0.525518	0.0209174	-1.66674	-1.31904	-0.443602	-0.80353	0.460614	0.194808	-0.109385	-1.99581	-0.0209174	dmag2vel4f1xincok89Loc24809t1
CUST_135483_PI429715507	-17.3369	-4.11577	17.3369	down	-3.80886	-1.92936	3.80886	down	-95.3765	-6.57556	95.3765	down	-26.3994	-4.72243	26.3994	down	-33.2254	-5.05422	33.2254	down	-8.06816	-3.01224	8.06816	down	-8.24415	-3.04337	8.24415	down	4.47236	2.73088	3.73256	1.3599	1.93114	1.8567	0.728118	1.12871	0.0422592	-2.0027	-2.3697	-4.41848	-1.0051	-1.30741	-0.918975	-0.541879	-1.6185	-2.06646	-0.0422583	1.24605	veln4ptr049k41Loc33t2
CUST_9069_PI429715507	-17.3274	-4.11499	17.3274	down	-7.12687	-2.83327	7.12687	down	-14.1479	-3.82252	14.1479	down	-28.0921	-4.81209	28.0921	down	-66.5173	-6.05566	66.5173	down	-9.17618	-3.19789	9.17618	down	-14.8794	-3.89524	14.8794	down	3.61134	4.30532	3.37462	0.158724	1.65591	0.976843	0.271826	0.581237	0.844536	-0.0377064	-0.114425	-0.0241365	-1.20712	-0.930958	-1.00692	-0.902137	-3.07666	-2.89689	0.0241375	-0.287096	dmag2vel4f4xincok49Loc4093t7
CUST_41564_PI429715507	-17.3074	-4.11332	17.3074	down	-26.4109	-4.72306	26.4109	down	-25.1602	-4.65307	25.1602	down	-8.50705	-3.08866	8.50705	down	-8.12445	-3.02227	8.12445	down	-18.3413	-4.19702	18.3413	down	-43.3228	-5.43706	43.3228	down	4.13408	3.28416	3.73201	0.0181384	-2.61149	-0.42558	-0.248703	-0.613559	-0.578555	-0.280608	-0.0181384	-2.51021	0.674593	0.471735	0.737951	0.644031	0.542731	0.896681	-2.68726	-0.753352	velb9ptf142k23Loc1t7
CUST_126240_PI429715507	-17.2899	-4.11186	17.2899	down	-38.0418	-5.24951	38.0418	down	-16.6887	-4.0608	16.6887	down	-23.4212	-4.54974	23.4212	down	-13.9498	-3.80217	13.9498	down	-6.60588	-2.72375	6.60588	down	-20.7038	-4.37183	20.7038	down	4.36115	4.11989	3.66609	-0.253892	-2.43631	-0.911203	1.27177	1.10214	1.60196	-1.40462	0.0361757	1.33317	-0.171378	-0.59296	-0.737764	0.634844	0.141937	-0.0361752	-0.235752	-0.409818	veln4ptf091k41Loc32t3
CUST_158668_PI429715507	-17.2815	-4.11115	17.2815	down	-21.5068	-4.42672	21.5068	down	-14.8184	-3.88932	14.8184	down	-41.6787	-5.38124	41.6787	down	-21.4576	-4.42342	21.4576	down	-7.16312	-2.84059	7.16312	down	-11.3363	-3.50288	11.3363	down	4.23478	3.50895	3.86656	-0.631932	-0.0223656	-1.01557	0.920209	0.854929	1.31339	0.0223656	0.0490894	-0.129124	-1.53176	-1.64912	-1.35254	-0.274707	-0.56143	-0.823823	0.210199	0.524231	velh8ptf211k37Loc88t1
CUST_95540_PI429715507	-17.2745	-4.11057	17.2745	down	-4.16347	-2.05779	4.16347	down	-15.9947	-3.99953	15.9947	down	-22.1086	-4.46653	22.1086	down	-84.6975	-6.40425	84.6975	down	-7.8989	-2.98165	7.8989	down	-33.7137	-5.07526	33.7137	down	3.87321	4.21678	3.55336	1.48469	2.03544	1.94987	0.884909	1.10708	0.706402	-0.113484	-0.355231	0.113485	-0.327212	-0.531264	-0.897778	-1.09512	-3.21166	-3.26262	-2.11976	-0.268529	velh8ptr028k27Loc1t21
CUST_115147_PI429715507	-17.2607	-4.10942	17.2607	down	-9.85465	-3.3008	9.85465	down	-26.7509	-4.74152	26.7509	down	-15.9889	-3.999	15.9889	down	-24.1543	-4.59421	24.1543	down	-13.6137	-3.76699	13.6137	down	-20.0609	-4.32632	20.0609	down	4.26415	3.9495	4.1355	0.674343	1.06883	0.703551	0.0320339	0.961029	0.0551186	-0.598634	-0.463543	-0.813233	-0.0320339	0.465679	-0.0814981	-0.268731	-0.792803	-0.371946	-0.174616	-0.245254	veln4ptf024k29Loc92t1
CUST_148762_PI429715507	-17.2538	-4.10884	17.2538	down	-12.818	-3.6801	12.818	down	-31.2127	-4.96406	31.2127	down	-15.4824	-3.95256	15.4824	down	-21.0676	-4.39695	21.0676	down	-11.5838	-3.53404	11.5838	down	-17.5522	-4.13358	17.5522	down	3.07654	4.31089	3.74758	-0.459092	0.442678	0.111115	0.393203	-0.111115	0.250799	-0.418875	-1.14142	-2.19688	0.364043	-0.344788	-0.741926	0.337638	-0.805264	-1.58823	-1.91596	1.07215	dmag2vel4f4xincok59Loc6914t6
CUST_12080_PI429715507	-17.2306	-4.1069	17.2306	down	-5.0945	-2.34894	5.0945	down	-27.1944	-4.76524	27.1944	down	-28.5754	-4.8367	28.5754	down	-28.8074	-4.84837	28.8074	down	-14.0678	-3.81433	14.0678	down	-15.8707	-3.9883	15.8707	down	3.71448	5.04126	3.69504	1.64125	2.34075	1.42196	-0.0860643	0.657089	0.436781	-0.722229	-0.596166	-0.526535	-0.834851	-0.703381	-0.521093	-0.266228	-1.09113	-0.736961	0.237865	0.0860653	dmag2vel4f4xincok49Loc9570t4
CUST_31514_PI429715507	-17.2122	-4.10536	17.2122	down	-19.9422	-4.31775	19.9422	down	-27.7313	-4.79344	27.7313	down	-23.0237	-4.52505	23.0237	down	-10.9951	-3.45879	10.9951	down	-11.3289	-3.50193	11.3289	down	-16.0013	-4.00012	16.0013	down	3.22656	3.83065	3.94931	-0.0403366	-2.00519	0.0987935	0.762184	-0.957028	0.695561	-0.629856	-0.683251	-2.0607	-0.338713	-0.659012	-1.57089	0.318895	0.0403366	0.270933	-2.04954	1.38699	velb9ptf006k27Loc1t22
CUST_62478_PI429715507	-17.1936	-4.1038	17.1936	down	-19.4114	-4.27883	19.4114	down	-11.2065	-3.48626	11.2065	down	-32.1245	-5.0056	32.1245	down	-36.5923	-5.19347	36.5923	down	-5.72115	-2.51631	5.72115	down	-17.8962	-4.16158	17.8962	down	3.73089	3.91049	3.77881	0.0283122	-0.77497	-0.669657	0.861091	1.24631	1.76387	-0.0283117	0.634222	0.355493	-1.33461	-0.966964	-1.29506	-0.906286	-1.71378	-1.54015	-0.782258	0.0725551	velb9ptr088k77Loc67t1
CUST_9062_PI429715507	-17.179	-4.10257	17.179	down	-6.46548	-2.69276	6.46548	down	-16.5051	-4.04484	16.5051	down	-33.2999	-5.05745	33.2999	down	-72.0956	-6.17184	72.0956	down	-8.5726	-3.09973	8.5726	down	-9.65955	-3.27196	9.65955	down	3.59724	3.51087	3.27804	0.124799	1.51629	0.6668	-0.0722256	0.579912	0.57927	-0.679563	-0.595352	-0.473446	-1.49141	-1.6888	-1.60597	-1.65928	-3.34785	-3.12223	0.307967	0.0722256	dmag2vel4f4xincok49Loc4093t4
CUST_82353_PI429715507	-17.1767	-4.10238	17.1767	down	-29.4267	-4.87906	29.4267	down	-23.2963	-4.54203	23.2963	down	-24.5201	-4.61589	24.5201	down	-11.3693	-3.50707	11.3693	down	-5.99891	-2.5847	5.99891	down	-25.5834	-4.67714	25.5834	down	4.37483	2.58437	4.33005	-0.672841	-2.26145	-0.413625	1.31324	1.21051	1.01139	0.115194	-0.352224	-2.09981	-0.767447	-1.22212	-0.568852	0.76805	-0.0929413	0.0929418	-2.16394	0.335836	velh8ptf113k23Loc2t9
CUST_14205_PI429715507	-17.1529	-4.10038	17.1529	down	-48.4819	-5.59938	48.4819	down	-14.7848	-3.88604	14.7848	down	-10.4946	-3.39157	10.4946	down	-8.62741	-3.10893	8.62741	down	-16.2838	-4.02537	16.2838	down	-28.5669	-4.83627	28.5669	down	3.81257	3.20778	3.65335	-1.20633	-3.41657	-1.50153	-0.295867	-0.791377	-0.315172	-0.726576	-0.0414686	-0.216378	0.32004	0.137464	0.0414686	0.103492	0.455608	0.78781	-3.18763	0.630876	dmag2vel4f4xincok49Loc15592t3
CUST_109310_PI429715507	-17.148	-4.09997	17.148	down	-6.89089	-2.78469	6.89089	down	-22.1965	-4.47226	22.1965	down	-31.3304	-4.96949	31.3304	down	-25.0019	-4.64397	25.0019	down	-14.5933	-3.86724	14.5933	down	-13.392	-3.7433	13.392	down	4.35412	4.87814	3.51588	1.15641	0.134682	3.10298	1.20416	-0.329371	0.271629	-0.572919	-0.647498	0.551775	-0.712693	-0.697553	-0.750089	-0.134682	-0.628645	-0.420434	-0.364198	1.37637	velh8ptr190k57Loc59t1
CUST_30270_PI429715507	-17.1249	-4.09802	17.1249	down	-14.8602	-3.89338	14.8602	down	-21.2485	-4.40929	21.2485	down	-21.1944	-4.40561	21.1944	down	-13.1493	-3.71691	13.1493	down	-10.442	-3.38433	10.442	down	-34.7489	-5.1189	34.7489	down	3.8179	3.99886	3.3166	1.12821	-2.29316	0.618161	0.0441384	0.651651	0.284577	-0.551229	0.469696	-2.01297	-0.727111	-0.921394	-0.434957	0.100758	-0.0441384	-0.0739984	-2.03716	-0.778398	velb9ptf051k37Loc1t17
CUST_54722_PI429715507	-17.1219	-4.09777	17.1219	down	-9.73021	-3.28247	9.73021	down	-20.7836	-4.37737	20.7836	down	-16.7355	-4.06484	16.7355	down	-10.5019	-3.39257	10.5019	down	-20.6694	-4.36942	20.6694	down	-48.5378	-5.60104	48.5378	down	3.74423	3.93289	4.00697	0.321062	0.793475	0.72215	-0.516081	-0.581297	-0.326787	-0.710777	-0.262553	-0.474691	-0.0220847	-0.510427	0.0220847	0.532852	0.152797	0.820733	-2.92405	-0.488616	velb9ptr036k23Loc67t1
CUST_103279_PI429715507	-17.0769	-4.09397	17.0769	down	-25.2133	-4.65611	25.2133	down	-22.4727	-4.4901	22.4727	down	-11.8412	-3.56575	11.8412	down	-22.2611	-4.47645	22.2611	down	-6.91632	-2.79	6.91632	down	-28.4657	-4.83115	28.4657	down	4.17471	3.152	3.30195	0.320729	-3.2419	-0.418512	0.650784	0.848457	0.759396	-0.116977	0.362557	-3.08724	-0.0685844	-0.023056	0.023056	-0.630603	-1.25233	-0.917771	-3.09769	0.521154	velh8ptr104k47Loc26t4
CUST_38032_PI429715507	-17.0663	-4.09308	17.0663	down	-44.4971	-5.47564	44.4971	down	-12.5984	-3.65517	12.5984	down	-19.9997	-4.3219	19.9997	down	-11.0536	-3.46644	11.0536	down	-11.7387	-3.5532	11.7387	down	-16.9434	-4.08265	16.9434	down	3.78321	3.98888	3.39986	-2.5574	-0.0256586	-2.6719	0.00905609	0.240702	0.262609	0.11737	-0.278196	0.367276	-0.217355	-1.07231	-0.504086	0.390157	0.391543	-0.00905704	-0.104888	-0.612438	velb9ptf110k77Loc154t1
CUST_9065_PI429715507	-17.0477	-4.09151	17.0477	down	-7.21874	-2.85175	7.21874	down	-13.488	-3.75361	13.488	down	-27.9185	-4.80315	27.9185	down	-67.6132	-6.07923	67.6132	down	-8.9175	-3.15664	8.9175	down	-14.038	-3.81126	14.038	down	3.47537	4.14917	3.33025	0.0128031	1.49796	0.888786	0.204054	0.525079	0.755738	-0.13383	-0.1847	0.0125008	-1.24634	-1.01897	-1.18934	-0.992263	-3.0358	-3.25485	-0.0125008	-0.306833	dmag2vel4f4xincok49Loc4093t4
CUST_74735_PI429715507	-17.0425	-4.09106	17.0425	down	-6.3313	-2.6625	6.3313	down	-18.4065	-4.20214	18.4065	down	-20.1274	-4.33109	20.1274	down	-23.0764	-4.52834	23.0764	down	-17.8225	-4.15563	17.8225	down	-31.0058	-4.95447	31.0058	down	4.18775	4.29914	4.19319	1.13683	2.24293	1.31282	0.00889778	0.299075	-0.0947857	0.0846119	0.113865	-0.124837	-0.00889778	-0.223773	-0.0805168	-0.0580578	-0.500243	-0.346659	-1.37229	-0.0832672	velh8ptf016k57Loc17t1
CUST_112558_PI429715507	-17.0402	-4.09087	17.0402	down	-14.5227	-3.86024	14.5227	down	-12.1466	-3.60248	12.1466	down	-19.8472	-4.31087	19.8472	down	-29.1429	-4.86507	29.1429	down	-7.40638	-2.88877	7.40638	down	-44.6707	-5.48126	44.6707	down	3.7196	3.4431	4.22008	-0.399869	0.0403447	0.161603	0.899417	0.702815	1.11425	0.57534	-0.00279999	0.00279951	-0.469102	-0.743914	-0.33679	-0.562657	-1.2655	-1.38426	-3.22289	-0.151097	veln4ptf011k49Loc89t1
CUST_9064_PI429715507	-17.023	-4.08941	17.023	down	-7.93429	-2.9881	7.93429	down	-14.4393	-3.85193	14.4393	down	-27.6726	-4.79038	27.6726	down	-61.0736	-5.93248	61.0736	down	-8.90794	-3.15509	8.90794	down	-12.844	-3.68302	12.844	down	3.5999	4.11748	3.44557	0.0116282	1.42613	0.760887	0.300644	0.662123	0.734909	-0.210273	-0.170925	-0.0116272	-1.05383	-1.02944	-1.12493	-0.819554	-2.8823	-2.93262	0.253799	-0.17788	dmag2vel4f4xincok49Loc4093t4
CUST_134592_PI429715507	-16.9994	-4.08742	16.9994	down	-11.2636	-3.49359	11.2636	down	-40.4978	-5.33977	40.4978	down	-9.68425	-3.27564	9.68425	down	-10.9048	-3.44689	10.9048	down	-17.5211	-4.13102	17.5211	down	-37.0827	-5.21267	37.0827	down	3.32219	3.78187	3.58391	1.24826	-2.45016	1.4091	-0.284378	-0.946278	-0.474423	-1.9389	-1.3292	-2.06323	0.541089	0.195609	0.124359	-0.0104713	0.347309	0.0104713	-2.33722	-0.962811	veln4ptr042k69Loc73t2
CUST_40990_PI429715507	-16.9943	-4.08698	16.9943	down	-10.1139	-3.33826	10.1139	down	-45.6929	-5.5139	45.6929	down	-14.6962	-3.87737	14.6962	down	-20.2968	-4.34318	20.2968	down	-16.7498	-4.06607	16.7498	down	-8.1744	-3.03111	8.1744	down	4.15617	4.02618	3.06289	0.558409	0.332788	0.339248	-0.203157	-0.386161	-0.363668	-0.548953	-0.803688	-3.94382	0.601941	-0.308617	-0.680201	0.203156	-0.699221	-1.28825	1.05093	0.383662	velb9ptf137k27Loc9t1
CUST_143927_PI429715507	-16.9933	-4.08689	16.9933	down	-17.9678	-4.16734	17.9678	down	-32.5792	-5.02588	32.5792	down	-26.168	-4.70973	26.168	down	-17.0627	-4.09277	17.0627	down	-4.84637	-2.2769	4.84637	down	-20.1072	-4.32964	20.1072	down	4.41065	3.90612	3.93532	0.892863	-2.0748	0.931993	1.53934	1.89097	1.99106	-1.07499	-0.172288	-1.57827	-0.464993	-0.611772	-0.800343	-0.026227	0.000245571	-0.000246048	-1.73606	1.24484	veln4ptr094k29Loc56t1
CUST_12946_PI429715507	-16.9667	-4.08464	16.9667	down	-5.55898	-2.47482	5.55898	down	-34.5001	-5.10853	34.5001	down	-29.3893	-4.87722	29.3893	down	-27.1829	-4.76463	27.1829	down	-5.99646	-2.58411	5.99646	down	-32.1209	-5.00544	32.1209	down	3.51348	3.5229	3.8833	0.906053	1.23639	1.35277	0.845129	1.03094	1.29128	-0.595321	-0.657213	-3.15338	-1.47848	-1.0424	-1.19109	-0.219991	-1.17121	-1.983	-2.95109	0.219991	dmag2vel4f4xincok49Loc11569t1
CUST_148007_PI429715507	-16.9373	-4.08214	16.9373	down	-5.76017	-2.52611	5.76017	down	-21.543	-4.42915	21.543	down	-30.9403	-4.95141	30.9403	down	-20.7598	-4.37572	20.7598	down	-14.6541	-3.87323	14.6541	down	-22.0808	-4.46472	22.0808	down	4.02074	4.71941	3.80176	1.45966	2.05931	1.4446	0.267969	0.107036	0.547211	-0.46972	-0.212801	-0.0630178	-0.911074	-0.720016	-0.681245	-0.0483027	-0.40477	-0.132173	0.0483036	-0.616474	dmag2vel4f4xincok49Loc32047t1
CUST_116597_PI429715507	-16.8527	-4.07491	16.8527	down	-29.2194	-4.86886	29.2194	down	-22.9675	-4.52152	22.9675	down	-13.4809	-3.75284	13.4809	down	-8.83196	-3.14273	8.83196	down	-12.9102	-3.69044	12.9102	down	-25.4951	-4.67215	25.4951	down	4.00455	3.55856	3.32419	-0.122973	-2.80013	-0.796176	-0.231117	0.0151157	0.0319672	-0.0151153	-0.0535345	-2.60863	-0.307078	0.174077	-0.238237	1.04106	0.303589	0.114441	-2.62742	0.541327	veln4ptf032k49Loc64t1
CUST_58024_PI429715507	-16.8441	-4.07417	16.8441	down	-4.90626	-2.29462	4.90626	down	-14.7664	-3.88424	14.7664	down	-43.3304	-5.43731	43.3304	down	-27.1244	-4.76152	27.1244	down	-12.2212	-3.61131	12.2212	down	-25.0537	-4.64695	25.0537	down	3.78819	3.84902	4.15401	1.3782	1.84951	1.67963	0.303981	0.188125	0.465167	-0.864354	-0.684212	1.68705	-1.62439	-1.65654	-1.23977	-0.188124	-0.959336	-1.34587	-0.932536	-0.500554	velb9ptr059k37Loc19t7
CUST_109785_PI429715507	-16.8305	-4.07301	16.8305	down	-6.62355	-2.72761	6.62355	down	-22.6673	-4.50254	22.6673	down	-27.9239	-4.80343	27.9239	down	-23.0238	-4.52505	23.0238	down	-15.4582	-3.9503	15.4582	down	-14.4917	-3.85716	14.4917	down	4.25834	4.1127	3.82937	1.49036	0.891491	1.63574	-0.121184	0.279442	0.191265	-0.508272	-0.199431	-0.599503	-0.691509	-0.501735	-1.01664	-0.1463	-0.462983	-0.765465	0.298108	0.121184	velh8ptr197k47Loc9t14
CUST_10599_PI429715507	-16.8296	-4.07293	16.8296	down	-15.6751	-3.9704	15.6751	down	-7.79507	-2.96256	7.79507	down	-4.86704	-2.28305	4.86704	down	-120.359	-6.9112	120.359	down	-9.54631	-3.25494	9.54631	down	-46.7422	-5.54665	46.7422	down	3.11486	2.8614	3.56446	-0.820293	-0.549019	-1.00118	-0.287201	0.120434	-0.0573492	0.0573502	0.315925	0.279753	0.942467	1.14787	0.601243	-1.75252	-5.02108	-4.4193	-3.99514	-0.737692	dmag2vel4f4xincok49Loc6843t10
CUST_149774_PI429715507	-16.7501	-4.0661	16.7501	down	-2.29278	-1.1971	2.29278	down	-53.1484	-5.73196	53.1484	down	-23.9288	-4.58068	23.9288	down	-22.9361	-4.51954	22.9361	down	-9.17462	-3.19765	9.17462	down	-52.7637	-5.72147	52.7637	down	3.73078	4.06475	3.71103	2.79378	2.48059	2.6409	0.500838	0.902546	0.510229	-1.14809	-0.713094	-3.82812	-0.791298	-0.503554	-0.940619	0.0336523	-0.80994	-1.27579	-3.73825	-0.0336523	dmag2vel4f4xincok59Loc27349t1
CUST_62794_PI429715507	-16.7425	-4.06544	16.7425	down	-2.27771	-1.18758	2.27771	down	-115.001	-6.8455	115.001	down	-12.0357	-3.58925	12.0357	down	-88.6061	-6.46933	88.6061	down	-6.67622	-2.73903	6.67622	down	-9.91921	-3.31023	9.91921	down	3.85732	2.38521	3.29567	2.04786	2.8009	1.12669	0.725347	0.394292	0.201463	-3.55818	-3.63576	-3.80437	-0.408494	-0.619584	-0.201462	-2.10501	-4.63734	-3.12745	-3.01794	2.75629	velb9ptr090k77Loc37t6
CUST_115359_PI429715507	-16.7401	-4.06523	16.7401	down	-14.3373	-3.8417	14.3373	down	-7.93481	-2.9882	7.93481	down	-5.04007	-2.33344	5.04007	down	-116.652	-6.86607	116.652	down	-9.05902	-3.17936	9.05902	down	-53.4947	-5.74132	53.4947	down	2.9674	2.82469	3.57239	-0.811691	-0.581852	-0.76708	-0.259878	0.0360184	0.0502796	-0.0360184	0.154354	0.281561	0.86429	1.15023	0.349636	-1.76638	-4.98499	-4.48236	-4.47745	-0.762207	veln4ptf026k69Loc11t1
CUST_10420_PI429715507	-16.7204	-4.06354	16.7204	down	-10.8703	-3.44231	10.8703	down	-16.2229	-4.01996	16.2229	down	-16.9945	-4.08699	16.9945	down	-25.4331	-4.66864	25.4331	down	-14.1	-3.81763	14.1	down	-22.4213	-4.4868	22.4213	down	4.0791	3.97702	3.2573	0.321273	1.43906	-0.773857	-0.460946	0.0584469	0.263033	0.589518	-0.0378656	-1.29812	-0.440486	0.452317	-0.959389	-0.183779	-0.810674	-1.69804	-1.46918	0.0378656	dmag2vel4f4xincok49Loc6600t1
CUST_104971_PI429715507	-16.717	-4.06324	16.717	down	-17.2799	-4.11103	17.2799	down	-21.9136	-4.45375	21.9136	down	-15.7139	-3.97397	15.7139	down	-12.4973	-3.64354	12.4973	down	-15.106	-3.91705	15.106	down	-20.9452	-4.38855	20.9452	down	3.88519	3.779	3.93561	-0.336429	-0.457505	0.060658	-0.236374	0.145672	-0.060658	-1.20115	-0.477321	-0.0829864	0.0713749	-0.531837	0.138349	0.106986	-0.104382	0.66657	0.469186	-1.51309	velh8ptr124k87Loc161t1
CUST_95542_PI429715507	-16.6939	-4.06125	16.6939	down	-4.62864	-2.21059	4.62864	down	-14.0708	-3.81463	14.0708	down	-18.5368	-4.21232	18.5368	down	-92.603	-6.53299	92.603	down	-8.65721	-3.1139	8.65721	down	-25.8842	-4.694	25.8842	down	3.79445	4.14285	3.19545	1.32493	1.53666	1.63939	0.44453	0.807791	0.538727	-0.11357	-0.311134	0.11357	-0.43947	-0.479904	-0.584825	-1.29866	-3.7052	-3.46234	-1.32374	-0.642415	velh8ptr028k27Loc1t21
CUST_47179_PI429715507	-16.6844	-4.06043	16.6844	down	-9.68629	-3.27594	9.68629	down	-16.9117	-4.07995	16.9117	down	-16.4205	-4.03743	16.4205	down	-21.7335	-4.44185	21.7335	down	-12.6483	-3.66087	12.6483	down	-38.5742	-5.26957	38.5742	down	3.91024	3.48756	4.2601	0.743752	0.0241995	1.06211	0.150471	-0.0049057	0.529713	-0.0513177	0.0049057	-0.535536	-0.0554619	-0.278748	-0.120178	-0.324161	-0.325707	-1.01778	-3.58857	0.821369	velb9ptf226k97Loc52t1
CUST_155915_PI429715507	-16.6559	-4.05796	16.6559	down	-4.27117	-2.09463	4.27117	down	-34.5539	-5.11078	34.5539	down	-21.5708	-4.43101	21.5708	down	-18.2112	-4.18676	18.2112	down	-11.991	-3.58388	11.991	down	-41.7033	-5.38209	41.7033	down	3.64848	4.82897	3.59744	1.96356	2.1969	1.63054	0.16261	0.681848	0.478799	-0.487102	-0.0397749	-2.73056	-0.441875	-0.478652	-0.297612	-0.0305262	-0.147371	-0.307477	-2.74477	0.0305262	velb9ptr188k47Loc5t1
CUST_46417_PI429715507	-16.6462	-4.05712	16.6462	down	-9.58512	-3.2608	9.58512	down	-32.4107	-5.0184	32.4107	down	-20.1617	-4.33355	20.1617	down	-16.2295	-4.02055	16.2295	down	-20.0734	-4.32721	20.0734	down	-8.25213	-3.04477	8.25213	down	4.07733	4.67657	3.43492	0.450605	2.1606	-0.204778	-1.14588	0.504694	-0.151628	-0.946103	-0.214945	-1.70532	-0.811824	-0.0104222	0.0104227	0.319237	-0.0990014	-0.0930657	0.615863	1.42048	velb9ptf221k57Loc61t1
CUST_9066_PI429715507	-16.6313	-4.05582	16.6313	down	-6.46701	-2.6931	6.46701	down	-15.8188	-3.98356	15.8188	down	-32.2443	-5.01097	32.2443	down	-70.0764	-6.13086	70.0764	down	-8.19036	-3.03393	8.19036	down	-9.16338	-3.19588	9.16338	down	3.48189	3.51642	3.28387	0.170458	1.41197	0.62045	-0.0740423	0.609981	0.644462	-0.635906	-0.624497	-0.40811	-1.46698	-1.68969	-1.59407	-1.62242	-3.33135	-3.15662	0.388982	0.0740423	dmag2vel4f4xincok49Loc4093t7
CUST_9067_PI429715507	-16.5778	-4.05118	16.5778	down	-7.90585	-2.98292	7.90585	down	-13.6605	-3.77194	13.6605	down	-27.804	-4.79722	27.804	down	-61.0816	-5.93267	61.0816	down	-8.53748	-3.09381	8.53748	down	-11.8533	-3.56722	11.8533	down	3.52999	3.9907	3.4205	-0.0890226	1.32891	0.752538	0.220985	0.687301	0.751471	-0.174829	-0.275461	0.0756569	-1.20262	-1.09801	-1.14985	-0.855544	-3.00779	-2.99347	0.235335	-0.0756578	dmag2vel4f4xincok49Loc4093t7
CUST_146312_PI429715507	-16.5699	-4.05049	16.5699	down	-16.4886	-4.04339	16.4886	down	-21.3502	-4.41618	21.3502	down	-22.401	-4.48549	22.401	down	-9.70592	-3.27887	9.70592	down	-19.0936	-4.25502	19.0936	down	-13.0932	-3.71075	13.0932	down	4.68248	3.50066	4.25993	1.02082	-0.247262	-0.460674	-0.109435	-0.0961151	-0.116432	-0.648497	-0.191037	0.0340734	-0.0340734	-0.585461	-0.393876	0.899888	0.786298	0.920283	0.643714	0.230167	dmag2vel4f4xincok49Loc5684t1
CUST_9899_PI429715507	-16.5564	-4.04932	16.5564	down	-22.3474	-4.48204	22.3474	down	-13.3169	-3.73519	13.3169	down	-33.8683	-5.08187	33.8683	down	-15.4412	-3.94872	15.4412	down	-8.52596	-3.09186	8.52596	down	-15.029	-3.90968	15.029	down	3.48158	4.09918	3.85325	-0.954485	-0.156373	-0.901238	1.06298	0.046648	1.04879	0.0259628	-0.364351	0.566841	-1.28234	-1.10039	-1.42885	0.0734596	-0.459633	-0.0259619	0.358148	-0.554821	dmag2vel4f4xincok49Loc5728t3
CUST_12079_PI429715507	-16.5255	-4.04662	16.5255	down	-5.08077	-2.34505	5.08077	down	-26.9587	-4.75268	26.9587	down	-30.778	-4.94383	30.778	down	-25.2845	-4.66018	25.2845	down	-13.2041	-3.72291	13.2041	down	-13.5416	-3.75933	13.5416	down	3.69046	4.67546	3.53928	1.39579	2.22478	1.24948	-0.12352	0.418908	0.441079	-0.765459	-1.04159	-0.545788	-1.0459	-0.932128	-0.948243	-0.29163	-0.980878	-0.802824	0.294637	0.123519	dmag2vel4f4xincok49Loc9570t4
CUST_104483_PI429715507	-16.5083	-4.04512	16.5083	down	-35.1815	-5.13675	35.1815	down	-9.44941	-3.24022	9.44941	down	-19.9386	-4.31749	19.9386	down	-14.5646	-3.86439	14.5646	down	-6.74998	-2.75488	6.74998	down	-42.6036	-5.4129	42.6036	down	3.79844	3.10796	3.66172	-0.147755	-4.06636	-0.62801	1.13509	0.305665	0.862714	0.275093	0.633166	-0.0608106	-0.720883	-0.737853	-0.925624	0.115785	-0.59241	-0.548428	-3.84121	0.0608106	velh8ptr118k37Loc28t1
CUST_59411_PI429715507	-16.478	-4.04247	16.478	down	-15.3719	-3.94222	15.3719	down	-25.0487	-4.64666	25.0487	down	-21.8155	-4.44728	21.8155	down	-17.2907	-4.11192	17.2907	down	-8.07874	-3.01413	8.07874	down	-17.3592	-4.11763	17.3592	down	3.06292	4.11646	3.3269	0.0339255	-2.01537	0.661069	0.598961	0.547997	0.316944	-1.61453	-0.0339251	-1.78525	-0.910848	-1.11886	-0.805841	0.219883	-0.594398	-1.45497	-1.2734	0.0423326	velb9ptr069k23Loc12t10
CUST_36852_PI429715507	-16.4678	-4.04158	16.4678	down	-3.25379	-1.70212	3.25379	down	-26.7408	-4.74097	26.7408	down	-39.2666	-5.29523	39.2666	down	-25.293	-4.66067	25.293	down	-9.28623	-3.21509	9.28623	down	-30.5329	-4.93229	30.5329	down	3.3032	4.76258	4.39558	1.99197	2.80537	2.55766	1.09209	0.269778	1.45422	-1.14702	-0.0835495	-0.530977	-1.308	-1.44137	-0.674961	-0.0773697	-0.773675	-0.6696	-1.63438	0.0773697	velb9ptf100k67Loc17t1
CUST_58023_PI429715507	-16.4646	-4.04129	16.4646	down	-5.853	-2.54918	5.853	down	-21.5993	-4.43291	21.5993	down	-43.7965	-5.45274	43.7965	down	-27.9414	-4.80433	27.9414	down	-9.0956	-3.18517	9.0956	down	-13.1273	-3.71449	13.1273	down	3.7218	3.69767	3.72401	0.971161	1.19503	1.32975	0.381522	0.620109	0.586342	-1.25899	-0.193251	-0.70302	-2.19216	-1.70607	-1.31652	-0.611272	-1.21811	-1.44014	0.0559177	-0.0559182	velb9ptr059k37Loc19t7
CUST_78237_PI429715507	-16.4593	-4.04083	16.4593	down	-9.89579	-3.30682	9.89579	down	-9.65971	-3.27198	9.65971	down	-7.80616	-2.96461	7.80616	down	-99.5403	-6.63721	99.5403	down	-12.0885	-3.59556	12.0885	down	-25.6834	-4.68277	25.6834	down	2.92776	3.8889	3.636	-0.666374	0.90835	0.290247	-0.245886	-0.0667629	-0.0213647	-0.490736	0.0213642	1.1061	0.484554	0.962122	0.112156	-2.19222	-3.65515	-3.61158	-1.40979	-0.987301	velh8ptf043k57Loc33t9
CUST_77838_PI429715507	-16.3808	-4.03393	16.3808	down	-5.51001	-2.46206	5.51001	down	-36.006	-5.17016	36.006	down	-13.2225	-3.72492	13.2225	down	-12.4088	-3.63329	12.4088	down	-18.1829	-4.18451	18.1829	down	-46.0782	-5.52601	46.0782	down	3.37375	4.62138	3.24476	1.05582	1.9967	0.8012	-0.727098	-0.0283117	-0.558224	-0.782451	-0.636405	-2.85174	-0.269751	0.0283122	0.306571	0.196261	0.290687	-0.146937	-2.85859	-0.700173	velh8ptf004k57Loc19t1
CUST_51721_PI429715507	-16.3458	-4.03085	16.3458	down	-20.6298	-4.36666	20.6298	down	-20.0356	-4.32449	20.0356	down	-22.6439	-4.50105	22.6439	down	-13.4073	-3.74495	13.4073	down	-13.7443	-3.78076	13.7443	down	-9.09665	-3.18534	9.09665	down	4.0988	3.05994	4.63642	-1.03131	0.0803909	-0.353901	0.00180435	-0.172983	0.624057	-0.0524435	-0.59202	-0.533867	-0.252205	-1.22578	-0.230021	0.311014	-0.00180435	0.251098	0.607505	0.885258	velb9ptr018k23Loc182t1
CUST_47180_PI429715507	-16.3423	-4.03054	16.3423	down	-8.36567	-3.06448	8.36567	down	-17.9626	-4.16692	17.9626	down	-16.75	-4.06609	16.75	down	-27.1577	-4.76329	27.1577	down	-17.6155	-4.13878	17.6155	down	-15.5652	-3.96025	15.5652	down	4.04414	4.21287	3.8799	1.05442	0.771015	1.11804	-0.346074	-0.0122609	0.0789261	-0.832075	-0.0109434	0.479176	0.00317669	-0.00317669	-0.0613599	-0.288121	-0.752995	-1.11183	0.174695	-0.00392294	velb9ptf226k97Loc52t1
CUST_93353_PI429715507	-16.3145	-4.02808	16.3145	down	-7.39532	-2.88661	7.39532	down	-30.2409	-4.91843	30.2409	down	-30.0611	-4.90983	30.0611	down	-20.1094	-4.3298	20.1094	down	-12.1072	-3.59779	12.1072	down	-9.6801	-3.27502	9.6801	down	3.73164	3.71842	4.12913	0.773059	1.15057	0.995729	0.323066	-0.10156	0.564316	-1.18931	-0.357744	-1.62904	-1.10927	-0.97438	-1.06663	-0.354931	-0.614779	-0.440486	1.06786	0.10156	velh8ptr014k57Loc58t1
CUST_12193_PI429715507	-16.3093	-4.02762	16.3093	down	-24.6223	-4.6219	24.6223	down	-21.8948	-4.45251	21.8948	down	-15.1262	-3.91898	15.1262	down	-10.413	-3.38031	10.413	down	-10.1374	-3.34161	10.1374	down	-25.3135	-4.66183	25.3135	down	3.42359	3.66518	3.27091	-0.29914	-2.54991	-0.656952	0.0845408	-0.00452805	0.254839	-0.291442	0.0867224	-2.79314	-0.46344	-0.289716	-0.644091	0.129823	0.00452757	0.0844107	-2.78489	0.367672	dmag2vel4f4xincok49Loc9880t7
CUST_94691_PI429715507	-16.2803	-4.02505	16.2803	down	-6.72936	-2.75047	6.72936	down	-38.6792	-5.27349	38.6792	down	-15.0098	-3.90784	15.0098	down	-12.54	-3.64846	12.54	down	-14.6588	-3.87369	14.6588	down	-32.718	-5.03201	32.718	down	2.67034	3.97791	4.42124	0.669521	0.851099	1.29747	0.233758	-0.699799	-0.0855393	-1.76074	-0.687934	-2.30229	0.0855393	-0.201153	-0.538401	0.270306	-0.251605	0.1054	-2.22199	-0.462379	velh8ptr023k47Loc92t4
CUST_136770_PI429715507	-16.2617	-4.02341	16.2617	down	-31.4696	-4.97589	31.4696	down	-11.4799	-3.52104	11.4799	down	-26.1783	-4.7103	26.1783	down	-23.9995	-4.58493	23.9995	down	-6.85064	-2.77624	6.85064	down	-10.1707	-3.34635	10.1707	down	4.55659	2.6863	4.30178	-1.9214	-1.05836	-0.403224	1.30027	0.764356	1.15133	1.09459	0.604878	-0.71791	-0.16196	-1.0259	-1.39836	-0.113942	-0.356456	-1.73972	0.113942	0.8898	veln4ptr055k41Loc1t11
CUST_152055_PI429715507	-16.2358	-4.02111	16.2358	down	-3.63369	-1.86144	3.63369	down	-20.4082	-4.35108	20.4082	down	-36.5522	-5.19188	36.5522	down	-35.135	-5.13484	35.135	down	-14.3883	-3.84683	14.3883	down	-12.1286	-3.60035	12.1286	down	3.4425	4.44763	4.05445	1.78747	2.84931	1.72349	-0.147544	0.147544	0.404106	-0.60125	-0.668274	0.160868	-1.03237	-1.07725	-1.52145	-0.545426	-1.11777	-1.79672	1.13706	-0.374695	velb9ptf091k37Loc169t1
CUST_151246_PI429715507	-16.2298	-4.02057	16.2298	down	-8.36469	-3.06431	8.36469	down	-40.516	-5.34042	40.516	down	-9.53754	-3.25362	9.53754	down	-26.4143	-4.72325	26.4143	down	-26.5927	-4.73296	26.5927	down	-5.66879	-2.50304	5.66879	down	4.8604	3.42699	3.11432	2.30299	-1.34946	1.25524	0.0396199	-1.94954	-0.887236	-0.782278	-2.08419	-1.75308	0.836629	-0.0396194	0.843851	0.973955	-1.7742	-1.96779	-1.26417	3.85923	velb9ptf063k57Loc98t1
CUST_146494_PI429715507	-16.2265	-4.02028	16.2265	down	-14.2858	-3.83651	14.2858	down	-19.0556	-4.25214	19.0556	down	-19.1618	-4.26016	19.1618	down	-15.5974	-3.96323	15.5974	down	-10.542	-3.39808	10.542	down	-24.3728	-4.6072	24.3728	down	3.57713	4.10188	3.99308	0.319689	-1.0721	0.91497	0.330963	0.486401	0.660492	-0.747699	-0.346348	0.00971079	-0.308148	-0.258333	-0.541908	0.404439	-0.185837	-0.43622	-1.4233	-0.00971079	dmag2vel4f4xincok49Loc7076t1
CUST_39019_PI429715507	-16.2172	-4.01945	16.2172	down	-20.7176	-4.37279	20.7176	down	-9.32123	-3.22052	9.32123	down	-28.7591	-4.84595	28.7591	down	-26.498	-4.72781	26.498	down	-3.74383	-1.90452	3.74383	down	-47.1104	-5.55797	47.1104	down	3.94573	4.42126	4.33505	0.0302548	-0.215381	-0.231198	1.96565	2.00574	3.0171	0.86923	0.957216	1.21403	-0.722054	-0.229769	-0.883977	-0.0302553	-0.739905	-0.711234	-2.13553	-0.512392	velb9ptf118k87Loc31t1
CUST_116894_PI429715507	-16.2086	-4.01868	16.2086	down	-22.4556	-4.489	22.4556	down	-16.3491	-4.03114	16.3491	down	-10.2603	-3.359	10.2603	down	-12.7382	-3.67109	12.7382	down	-11.9204	-3.57536	11.9204	down	-44.3368	-5.47043	44.3368	down	3.80099	3.44879	3.07024	-0.196789	-3.04098	0.0907774	-0.210681	-0.189456	-0.00591326	0.0878286	0.520854	-2.38208	0.0989475	0.00591278	0.138167	-0.536874	-0.162913	0.00653601	-3.2013	-0.859551	veln4ptf033k29Loc65t2
CUST_74734_PI429715507	-16.1399	-4.01256	16.1399	down	-5.82659	-2.54265	5.82659	down	-19.6054	-4.29318	19.6054	down	-20.5073	-4.35807	20.5073	down	-23.1515	-4.53304	23.1515	down	-16.6135	-4.05428	16.6135	down	-21.6301	-4.43497	21.6301	down	4.08971	4.45151	4.22703	1.19023	2.58306	1.36699	0.193589	0.462029	-0.0502186	-0.111283	-0.021594	0.021595	-0.0273314	-0.170048	-0.108579	-0.127519	-0.494249	-0.209094	-0.431933	0.0741625	velh8ptf016k57Loc17t1
CUST_12976_PI429715507	-16.0868	-4.0078	16.0868	down	-17.2204	-4.10605	17.2204	down	-12.9943	-3.6998	12.9943	down	-7.65332	-2.93609	7.65332	down	-18.426	-4.20367	18.426	down	-21.4303	-4.42158	21.4303	down	-32.3468	-5.01555	32.3468	down	3.82079	4.17294	3.77756	-0.407792	-0.102383	-0.0366826	-0.550617	-0.502048	-0.440801	0.268211	-0.0316911	0.435349	1.1122	0.982607	0.868216	0.148565	-0.642963	-0.34533	-2.21527	0.0316906	dmag2vel4f4xincok49Loc11641t1
CUST_1240_PI429715507	-16.0818	-4.00735	16.0818	down	-24.028	-4.58665	24.028	down	-27.94	-4.80426	27.94	down	-13.5539	-3.76064	13.5539	down	-6.57345	-2.71665	6.57345	down	-13.4031	-3.74449	13.4031	down	-24.9936	-4.64349	24.9936	down	4.19777	2.69116	4.04798	-0.0574183	-2.61489	-0.150729	-0.283336	-0.21538	0.202145	-0.655613	-0.595938	-2.22433	0.382631	-0.785067	0.0574179	0.982336	0.865109	0.939503	-2.16788	0.172169	dmag2vel4f1xincok89Loc2435t1
CUST_136790_PI429715507	-16.0576	-4.00519	16.0576	down	-3.83583	-1.93954	3.83583	down	-34.6913	-5.1165	34.6913	down	-35.6739	-5.15679	35.6739	down	-31.8642	-4.99386	31.8642	down	-12.5126	-3.64531	12.5126	down	-6.80256	-2.76608	6.80256	down	3.34776	4.42041	4.1118	1.88984	2.23074	1.94078	0.334361	0.160674	0.449015	-0.888756	-0.960379	-1.6204	-1.36345	-1.79534	-0.431625	-0.273989	-1.05931	-1.76832	2.5485	-0.160674	veln4ptr055k41Loc66t1
CUST_108953_PI429715507	-16.0576	-4.00518	16.0576	down	-18.6987	-4.22487	18.6987	down	-32.6457	-5.02882	32.6457	down	-23.902	-4.57906	23.902	down	-14.055	-3.81301	14.055	down	-4.18702	-2.06593	4.18702	down	-22.2626	-4.47655	22.2626	down	4.00774	3.41763	3.84901	0.561342	-2.46069	0.499123	1.40239	1.79419	1.88003	-1.05098	-0.301044	-2.46005	-1.0499	-0.54445	-0.868446	-0.164643	-0.126862	0.126862	-2.35147	0.91462	velh8ptr185k37Loc14t6
CUST_34918_PI429715507	-16.0178	-4.0016	16.0178	down	-3.84741	-1.94389	3.84741	down	-47.2454	-5.5621	47.2454	down	-17.11	-4.09677	17.11	down	-18.7688	-4.23026	18.7688	down	-11.7849	-3.55887	11.7849	down	-30.3956	-4.92579	30.3956	down	4.61497	3.69018	3.24676	1.61233	2.36365	1.74427	0.0707569	1.05152	-0.246977	-1.84032	-0.660588	-2.63349	-0.318203	-0.349448	-0.0707564	0.212673	-1.06035	-0.2912	-2.6096	0.459293	velb9ptf081k27Loc34t4
CUST_109106_PI429715507	-15.9987	-3.99988	15.9987	down	-13.2253	-3.72523	13.2253	down	-14.7801	-3.88558	14.7801	down	-20.8726	-4.38354	20.8726	down	-16.0688	-4.00619	16.0688	down	-14.6295	-3.87081	14.6295	down	-18.2773	-4.19198	18.2773	down	3.64707	4.1344	3.88416	-0.245047	0.526917	0.208063	0.0794668	0.247418	-0.273678	0.17608	0.0909867	-0.258179	-0.218868	-0.0794668	-1.18666	0.303586	-0.232259	-0.424264	-0.22774	-0.379137	velh8ptr187k67Loc62t1
CUST_134591_PI429715507	-15.9692	-3.99722	15.9692	down	-6.54893	-2.71126	6.54893	down	-27.3109	-4.7714	27.3109	down	-14.6373	-3.87158	14.6373	down	-13.2023	-3.72271	13.2023	down	-22.1383	-4.46848	22.1383	down	-25.2504	-4.65823	25.2504	down	3.56841	4.23673	4.06279	1.38184	0.750258	1.60205	-0.549255	-0.388958	-0.599287	-0.551921	-0.832379	-1.06198	-0.0698895	0.06989	0.253198	0.237702	0.53935	-0.077261	-0.467192	-0.937324	veln4ptr042k69Loc73t2
CUST_130906_PI429715507	-15.9429	-3.99484	15.9429	down	-12.5904	-3.65425	12.5904	down	-16.6386	-4.05646	16.6386	down	-23.0464	-4.52647	23.0464	down	-19.4225	-4.27966	19.4225	down	-12.1433	-3.60209	12.1433	down	-13.7159	-3.77777	13.7159	down	3.89543	3.8599	4.59104	0.656557	0.962437	-0.235382	0.914452	0.0303407	0.595311	-0.587232	-0.305298	1.06952	-0.356486	-0.421283	-0.455276	-0.228686	-0.233578	-0.0303409	0.862477	-0.187118	veln4ptr021k33Loc85t3
CUST_21250_PI429715507	-15.927	-3.9934	15.927	down	-73.3467	-6.19666	73.3467	down	-8.28485	-3.05048	8.28485	down	-8.42194	-3.07415	8.42194	down	-2.57827	-1.36641	2.57827	down	-36.8997	-5.20554	36.8997	down	-48.6398	-5.60407	48.6398	down	4.18309	3.01818	2.51127	-3.32416	-3.08728	-2.466	-2.39842	-1.98471	-1.52095	0.356692	0.336717	-0.132293	0.132293	-0.176634	0.534422	1.64118	2.37584	1.5963	-3.39278	-1.34032	dmag2vel4f4xincok59Loc8808t5
CUST_46907_PI429715507	-15.9204	-3.99281	15.9204	down	-14.8867	-3.89596	14.8867	down	-17.7938	-4.1533	17.7938	down	-12.0267	-3.58816	12.0267	down	-17.884	-4.1606	17.884	down	-14.6569	-3.8735	14.6569	down	-21.5792	-4.43157	21.5792	down	3.22314	4.46527	3.99264	-0.627562	1.48725	-0.866513	-0.553087	0.0740795	0.539538	-0.778857	0.0617824	-0.0617828	0.668066	0.529024	-0.280539	0.25024	-0.587913	-0.463078	-0.581001	-0.494778	velb9ptf224k47Loc45t1
CUST_39783_PI429715507	-15.9089	-3.99176	15.9089	down	-11.4398	-3.51599	11.4398	down	-10.8074	-3.43395	10.8074	down	-14.9895	-3.90588	14.9895	down	-14.5139	-3.85937	14.5139	down	-14.4118	-3.84917	14.4118	down	-67.8097	-6.08342	67.8097	down	3.0423	4.79428	3.64629	-0.681964	1.82667	-0.209789	-0.381068	0.0708814	0.245535	0.0976648	-0.0363345	1.11969	-0.0823402	-0.18877	0.0363345	0.324823	-0.0396838	-0.380371	-3.96022	-0.551378	velb9ptf126k77Loc20t1
CUST_115150_PI429715507	-15.8933	-3.99035	15.8933	down	-8.8983	-3.15353	8.8983	down	-26.234	-4.71337	26.234	down	-14.0951	-3.81712	14.0951	down	-17.5506	-4.13345	17.5506	down	-15.0018	-3.90707	15.0018	down	-20.1279	-4.33113	20.1279	down	4.11702	3.96719	3.69453	0.582731	1.14298	0.59245	-0.224074	0.62524	-0.343617	-0.613492	-0.411817	-1.33605	-0.0252285	0.31257	0.0400467	-0.175962	-0.470868	0.0252285	-0.388994	-0.420762	veln4ptf024k29Loc92t1
CUST_28428_PI429715507	-15.8429	-3.98576	15.8429	down	-20.9016	-4.38554	20.9016	down	-18.7115	-4.22585	18.7115	down	-26.0113	-4.70107	26.0113	down	-12.463	-3.63958	12.463	down	-7.36225	-2.88015	7.36225	down	-17.5171	-4.13069	17.5171	down	3.4364	3.39663	3.819	-0.0211234	-2.51923	0.0357666	0.946048	0.304267	0.76128	-1.60733	-0.186087	-0.2321	-1.03774	-1.11239	-1.30103	0.115155	-0.402985	0.0211234	-1.45221	0.29219	velb9ptf037k77Loc33t3
CUST_12082_PI429715507	-15.8198	-3.98366	15.8198	down	-4.42146	-2.14452	4.42146	down	-22.6973	-4.50445	22.6973	down	-24.0026	-4.58512	24.0026	down	-27.2015	-4.76562	27.2015	down	-13.2972	-3.73305	13.2972	down	-19.1853	-4.26193	19.1853	down	3.9513	5.08901	3.62348	1.97865	2.48734	1.76423	0.111815	0.784741	0.56808	-0.432583	-0.26454	-0.152442	-0.523075	-0.299058	-0.269435	0.00769234	-0.768584	-0.872166	-0.0736485	-0.00769234	dmag2vel4f4xincok49Loc9570t4
CUST_9068_PI429715507	-15.7771	-3.97976	15.7771	down	-7.45416	-2.89805	7.45416	down	-12.5329	-3.64765	12.5329	down	-25.527	-4.67395	25.527	down	-59.1121	-5.88538	59.1121	down	-8.45121	-3.07916	8.45121	down	-11.7267	-3.55172	11.7267	down	3.4355	3.84296	3.26954	-0.241697	1.32971	0.765846	0.120317	0.469295	0.720913	-0.0559063	-0.39494	0.0559063	-1.28642	-1.21477	-0.972663	-0.901487	-3.06502	-3.14164	0.159552	-0.230996	dmag2vel4f4xincok49Loc4093t7
CUST_19573_PI429715507	-15.7661	-3.97876	15.7661	down	-11.5747	-3.5329	11.5747	down	-17.0704	-4.09343	17.0704	down	-23.0216	-4.52491	23.0216	down	-24.2406	-4.59936	24.2406	down	-8.50634	-3.08854	8.50634	down	-16.6878	-4.06073	16.6878	down	3.79312	4.67795	3.52509	1.20922	-0.48784	0.676071	1.0305	0.667371	1.03266	-0.284135	0.118883	-0.118882	-0.451886	-0.481896	-0.644809	-0.991315	-0.239143	-0.571462	0.384103	-0.508122	dmag2vel4f4xincok59Loc5151t2
CUST_75342_PI429715507	-15.7423	-3.97657	15.7423	down	-8.70434	-3.12173	8.70434	down	-21.4415	-4.42233	21.4415	down	-23.5228	-4.55599	23.5228	down	-18.1592	-4.18263	18.1592	down	-14.741	-3.88176	14.741	down	-11.7468	-3.5542	11.7468	down	4.59105	3.24352	4.22341	0.016623	1.22358	1.45259	-0.0862372	-0.168941	0.667893	-0.834871	-0.495108	0.120968	-0.0955956	-0.594811	-0.919556	-0.0166228	-0.80038	0.327116	-0.0929122	1.02318	velh8ptf020k57Loc43t4
CUST_51567_PI429715507	-15.7284	-3.9753	15.7284	down	-6.14634	-2.61973	6.14634	down	-15.0538	-3.91205	15.0538	down	-22.4277	-4.48721	22.4277	down	-20.8986	-4.38533	20.8986	down	-19.911	-4.31549	19.911	down	-18.5111	-4.21032	18.5111	down	4.1375	4.06893	4.67304	0.904134	4.29131	-0.175158	-0.249265	0.389207	-0.206949	0.58697	-0.0913978	0.647737	-0.27524	-0.0380471	-0.26887	0.0380473	-0.236895	-0.0776815	0.376631	-0.21095	velb9ptr017k23Loc8t11
CUST_74311_PI429715507	-15.7161	-3.97417	15.7161	down	-5.16797	-2.3696	5.16797	down	-40.5079	-5.34013	40.5079	down	-24.5945	-4.62026	24.5945	down	-18.844	-4.23604	18.844	down	-5.15673	-2.36646	5.15673	down	-41.6932	-5.38174	41.6932	down	3.49701	3.06747	3.50208	0.215715	1.37516	1.36688	0.713757	1.16138	1.09204	-1.06859	-0.579535	-4.30571	-1.17211	-1.26625	-1.35588	-0.215715	-0.905389	-1.52045	-4.36473	0.312286	velh8ptf010k47Loc34t1
CUST_51724_PI429715507	-15.7081	-3.97344	15.7081	down	-17.1835	-4.10296	17.1835	down	-18.3844	-4.20041	18.3844	down	-22.8499	-4.51412	22.8499	down	-14.4174	-3.84974	14.4174	down	-12.8183	-3.68013	12.8183	down	-9.53466	-3.25318	9.53466	down	3.93573	3.14778	4.50648	-0.626879	0.232372	-0.324378	-0.0293207	0.0293198	0.549587	-0.27807	-0.397777	-0.335398	-0.447262	-0.995398	-0.509705	0.243854	-0.241757	0.0386581	0.560048	0.660242	velb9ptr018k23Loc182t1
CUST_109311_PI429715507	-15.7013	-3.97282	15.7013	down	-2.94554	-1.55853	2.94554	down	-25.4536	-4.6698	25.4536	down	-26.7456	-4.74123	26.7456	down	-32.1449	-5.00652	32.1449	down	-13.3168	-3.73517	13.3168	down	-18.4056	-4.20207	18.4056	down	4.49209	4.3908	2.53178	1.42437	2.82769	2.48702	0.458473	0.22276	-0.472083	0.261938	-1.54227	-1.31439	-1.63543	-0.950827	-0.222759	-1.0222	-1.06547	-1.51721	-1.42323	0.628868	velh8ptr190k57Loc59t1
CUST_58025_PI429715507	-15.6865	-3.97145	15.6865	down	-4.94565	-2.30616	4.94565	down	-19.9795	-4.32045	19.9795	down	-26.6791	-4.73764	26.6791	down	-23.4825	-4.55351	23.4825	down	-11.3133	-3.49994	11.3133	down	-24.7747	-4.6308	24.7747	down	3.96814	3.77085	4.18573	1.56106	1.7446	1.70058	0.336544	0.44821	0.640129	-0.670378	-0.443575	0.0773149	-0.791766	-0.947546	-0.548887	-0.0773144	-0.591129	-1.06738	-1.1063	-0.20549	velb9ptr059k37Loc19t7
CUST_39020_PI429715507	-15.6831	-3.97114	15.6831	down	-21.2166	-4.40712	21.2166	down	-9.09318	-3.18478	9.09318	down	-28.0938	-4.81218	28.0938	down	-19.6679	-4.29777	19.6679	down	-3.3819	-1.75783	3.3819	down	-66.9546	-6.06511	66.9546	down	3.73144	4.06668	4.20186	-0.683513	-0.362516	-0.175359	1.89205	1.8552	2.97924	0.930715	0.8781	0.636817	-0.925658	-0.739536	-0.771358	0.175359	-0.578809	-0.489883	-3.26326	-0.866971	velb9ptf118k87Loc31t1
CUST_91973_PI429715507	-15.6187	-3.9652	15.6187	down	-19.895	-4.31433	19.895	down	-23.4182	-4.54956	23.4182	down	-33.4114	-5.06227	33.4114	down	-9.83341	-3.29769	9.83341	down	-4.23604	-2.08272	4.23604	down	-26.8038	-4.74437	26.8038	down	4.44749	3.12816	4.40636	-0.411381	-0.69085	0.141253	2.18957	1.9141	1.6302	-0.979948	0.510826	-1.19754	-1.26547	-0.73314	-1.20618	2.08894	-0.0917361	0.0917363	-1.2523	-0.248425	velh8ptf092k67Loc3t38
CUST_12081_PI429715507	-15.6022	-3.96368	15.6022	down	-4.46451	-2.1585	4.46451	down	-22.6174	-4.49936	22.6174	down	-26.7553	-4.74176	26.7553	down	-26.2332	-4.71332	26.2332	down	-12.912	-3.69064	12.912	down	-15.8441	-3.98587	15.8441	down	3.75903	4.90133	3.61935	1.78616	2.49915	1.5189	-0.0796261	0.675089	0.612315	-0.551647	-0.572137	-0.0945787	-0.821828	-0.566859	-0.556868	-0.169833	-0.994189	-0.696238	0.0796251	0.135104	dmag2vel4f4xincok49Loc9570t4
CUST_106910_PI429715507	-15.5826	-3.96186	15.5826	down	-8.91696	-3.15655	8.91696	down	-16.908	-4.07963	16.908	down	-25.4754	-4.67103	25.4754	down	-20.937	-4.38799	20.937	down	-7.52163	-2.91105	7.52163	down	-29.1712	-4.86648	29.1712	down	3.52242	3.31946	3.97485	0.128791	0.572933	0.645347	0.519513	0.579892	0.984188	-0.508343	-0.0857935	-0.82804	-1.04096	-1.16299	-0.992417	-0.365703	-0.891912	-1.08962	-2.60759	0.0857935	velh8ptr148k47Loc2t3
CUST_104485_PI429715507	-15.5808	-3.96169	15.5808	down	-18.9537	-4.24441	18.9537	down	-13.4114	-3.74539	13.4114	down	-30.0424	-4.90893	30.0424	down	-14.3408	-3.84205	14.3408	down	-7.04074	-2.81573	7.04074	down	-20.247	-4.33964	20.247	down	3.73304	3.13697	3.74824	-0.0457997	-2.00939	-0.0597706	1.09599	0.058599	1.01649	-0.529806	-0.531383	0.443282	-1.1065	-1.25134	-1.75069	0.0458002	0.106535	-1.06024	-1.66173	0.0612903	velh8ptr118k37Loc28t1
CUST_116683_PI429715507	-15.5672	-3.96044	15.5672	down	-16.3358	-4.02997	16.3358	down	-21.3044	-4.41308	21.3044	down	-17.4552	-4.12558	17.4552	down	-9.92727	-3.3114	9.92727	down	-14.8653	-3.89388	14.8653	down	-16.0321	-4.00289	16.0321	down	3.74738	3.55896	4.16619	-0.101619	0.00753975	-0.523295	-0.00754023	-0.430754	0.229189	-0.842293	0.0407133	-0.965118	-0.210736	-0.371059	-0.322425	0.671857	0.669101	0.197381	-0.976405	0.618983	veln4ptf032k29Loc56t1
CUST_59043_PI429715507	-15.5477	-3.95862	15.5477	down	-18.2276	-4.18805	18.2276	down	-11.6981	-3.5482	11.6981	down	-9.58662	-3.26102	9.58662	down	-7.68673	-2.94237	7.68673	down	-18.7814	-4.23123	18.7814	down	-83.9816	-6.392	83.9816	down	3.75073	3.43329	3.05429	-0.488202	-1.13096	-0.706686	-0.801548	-0.699741	-0.954096	-0.530239	0.233364	-0.109417	0.109417	0.217906	0.127921	0.321517	0.43433	0.65535	-3.88092	-2.07755	velb9ptr066k57Loc35t5
CUST_80588_PI429715507	-15.5405	-3.95796	15.5405	down	-15.7829	-3.98029	15.7829	down	-19.2261	-4.26499	19.2261	down	-30.5029	-4.93087	30.5029	down	-14.0279	-3.81023	14.0279	down	-7.26315	-2.8606	7.26315	down	-14.6434	-3.87217	14.6434	down	3.74614	3.67564	3.90344	-0.021853	-1.1251	0.531291	1.04537	0.900506	0.797558	-0.658641	-0.49812	-0.313003	-0.518751	-1.09363	-1.85502	0.021853	0.0954986	-0.222815	-0.221535	0.0273323	velh8ptf065k37Loc4t4
CUST_93351_PI429715507	-15.5386	-3.95779	15.5386	down	-6.52834	-2.70672	6.52834	down	-24.1269	-4.59257	24.1269	down	-28.0422	-4.80953	28.0422	down	-20.4055	-4.35088	20.4055	down	-11.0075	-3.46042	11.0075	down	-13.5574	-3.76101	13.5574	down	3.7797	3.73887	4.04936	0.664795	1.86129	0.921698	0.323244	0.0910292	0.772408	-0.966613	-0.383415	-0.859761	-1.07637	-0.834226	-0.950052	-0.507893	-0.608669	-0.368158	-0.0910296	0.280972	velh8ptr014k57Loc58t1
CUST_28271_PI429715507	-15.5131	-3.95542	15.5131	down	-14.8355	-3.89098	14.8355	down	-14.462	-3.85419	14.462	down	-20.7468	-4.37482	20.7468	down	-18.8504	-4.23652	18.8504	down	-18.8722	-4.23819	18.8722	down	-6.6299	-2.72899	6.6299	down	3.7351	4.68139	4.23586	-0.10686	1.02604	0.0602391	0.0146384	-0.0622194	-0.0146387	-0.238657	-0.156274	1.4847	-0.112592	-0.227416	-0.132094	-0.123091	-0.109251	0.175132	1.73083	1.2461	velb9ptf035k57Loc48t1
CUST_124337_PI429715507	-15.5058	-3.95473	15.5058	down	-20.8187	-4.37981	20.8187	down	-15.7709	-3.97919	15.7709	down	-11.0527	-3.46633	11.0527	down	-9.73677	-3.28344	9.73677	down	-20.0812	-4.32777	20.0812	down	-22.0149	-4.46041	22.0149	down	3.72439	3.08464	3.71045	-0.00654745	-2.0107	-0.602692	-0.717808	-0.73858	-1.00744	0.134519	-0.0902939	-1.46233	0.00654793	0.0714955	0.0424414	0.331731	0.140315	0.197109	-1.02265	-0.885177	veln4ptf080k49Loc66t1
CUST_151643_PI429715507	-15.4973	-3.95394	15.4973	down	-15.0302	-3.90979	15.0302	down	-23.5758	-4.55924	23.5758	down	-24.3104	-4.6035	24.3104	down	-14.0742	-3.81499	14.0742	down	-7.31414	-2.87069	7.31414	down	-15.6839	-3.97121	15.6839	down	3.34082	3.43254	3.37671	0.181908	-1.99804	0.236828	0.623111	0.373435	0.541455	-0.753984	-0.821434	-1.95223	-1.60468	-1.57064	-0.485128	0.879971	-0.181908	-1.99296	-1.97189	0.796182	velb9ptf076k23Loc171t1
CUST_101327_PI429715507	-15.4565	-3.95014	15.4565	down	-23.369	-4.54653	23.369	down	-16.4693	-4.04171	16.4693	down	-24.1489	-4.59389	24.1489	down	-17.7107	-4.14655	17.7107	down	-12.7451	-3.67187	12.7451	down	-4.21466	-2.07542	4.21466	down	3.65269	4.88466	4.2087	-0.37727	-0.342861	-0.1734	1.13251	0.0468042	0.55112	-0.0468042	1.05049	-0.382768	-0.369833	-0.282222	-0.383558	0.58176	0.10365	-0.378999	4.46377	-0.117232	velh8ptr077k57Loc39t6
CUST_41566_PI429715507	-15.4441	-3.94899	15.4441	down	-21.4879	-4.42545	21.4879	down	-17.5805	-4.13591	17.5805	down	-7.91892	-2.9853	7.91892	down	-8.88257	-3.15098	8.88257	down	-18.8709	-4.23809	18.8709	down	-35.8221	-5.16278	35.8221	down	3.89083	3.16441	3.22872	-0.0817194	-2.45332	-0.457356	-0.436601	-0.248016	-1.7457	-0.210169	0.0817194	-1.99532	0.308021	0.531638	0.488382	0.1038	0.119188	0.608036	-2.20503	-1.26456	velb9ptf142k23Loc1t7
CUST_129447_PI429715507	-15.4396	-3.94856	15.4396	down	-11.4554	-3.51796	11.4554	down	-15.5234	-3.95638	15.5234	down	-23.168	-4.53406	23.168	down	-11.7822	-3.55853	11.7822	down	-12.7349	-3.67072	12.7349	down	-26.1063	-4.70633	26.1063	down	3.22418	4.02732	3.69752	-0.46935	0.851901	0.012598	0.36227	-0.788918	0.363506	-0.844082	-0.0781827	0.00215101	-0.392407	-2.0081	-0.252659	0.174344	-0.00215101	0.101229	-0.134203	-1.97911	veln4ptr015k69Loc144t1
CUST_60098_PI429715507	-15.381	-3.94308	15.381	down	-17.6743	-4.14358	17.6743	down	-10.1119	-3.33799	10.1119	down	-10.2495	-3.35749	10.2495	down	-24.5272	-4.61631	24.5272	down	-20.9861	-4.39136	20.9861	down	-13.418	-3.7461	13.418	down	3.7565	4.75486	3.5791	0.785009	-0.49328	-0.632001	0.180389	-0.649781	-0.614234	-0.338151	-0.667341	3.08199	0.65116	0.664752	0.702088	-0.659229	-0.468283	-0.630966	-0.180389	0.7485	velb9ptr072k23Loc68t2
CUST_46418_PI429715507	-15.3808	-3.94306	15.3808	down	-25.6197	-4.67918	25.6197	down	-25.4915	-4.67194	25.4915	down	-17.2261	-4.10652	17.2261	down	-14.0593	-3.81345	14.0593	down	-14.4801	-3.856	14.4801	down	-3.54399	-1.82537	3.54399	down	3.95005	4.38249	3.29131	0.403452	-2.79018	-0.0269699	-0.557262	0.777051	-0.163955	0.541524	-0.482773	-2.45073	-0.238507	-0.286416	-0.170798	-0.00255442	0.183492	0.00255442	2.60977	1.48871	velb9ptf221k57Loc61t1
CUST_119893_PI429715507	-15.3781	-3.94281	15.3781	down	-5.80844	-2.53815	5.80844	down	-15.8285	-3.98445	15.8285	down	-20.4555	-4.35442	20.4555	down	-28.9964	-4.8578	28.9964	down	-14.9572	-3.90277	14.9572	down	-16.6505	-4.05749	16.6505	down	4.42604	3.91448	3.37585	1.5012	1.24883	1.35189	-0.222924	-0.147478	0.37846	0.014595	0.099124	-0.350696	-0.712764	-0.191714	-0.442409	0.197816	-1.29257	-1.76227	-0.289471	-0.014595	veln4ptf052k33Loc172t2
CUST_144958_PI429715507	-15.3766	-3.94266	15.3766	down	-21.2191	-4.40729	21.2191	down	-26.0771	-4.70471	26.0771	down	-11.5997	-3.53602	11.5997	down	-7.3365	-2.87509	7.3365	down	-16.266	-4.02379	16.266	down	-18.2809	-4.19226	18.2809	down	4.14593	3.01284	3.90237	-0.0170956	-2.09034	-0.0533094	-0.00613546	-1.01022	0.00613546	-0.812079	-0.199155	-2.04176	0.309391	-0.14015	0.283836	0.542569	0.935852	0.957445	-1.14584	0.135415	dmag2vel4f1xincok89Loc2435t3
CUST_150630_PI429715507	-15.3495	-3.94012	15.3495	down	-19.4338	-4.2805	19.4338	down	-37.8359	-5.24168	37.8359	down	-13.6545	-3.77131	13.6545	down	-7.08454	-2.82467	7.08454	down	-8.9213	-3.15725	8.9213	down	-23.8825	-4.57788	23.8825	down	4.11824	2.97331	3.40454	0.144088	-2.45971	-0.0297689	0.471859	0.200641	0.351834	-1.96166	-0.867084	-2.40021	-0.0200977	-0.414929	-0.382802	0.0200977	-0.184261	2.18623	-2.40236	0.243995	velb9ptf004k23Loc122t1
CUST_67516_PI429715507	-15.2433	-3.93011	15.2433	down	-1.79068	-0.840508	1.79068	down	-52.1955	-5.70585	52.1955	down	-46.6323	-5.54326	46.6323	down	-127.367	-6.99285	127.367	down	-2.25778	-1.1749	2.25778	down	-8.11081	-3.01985	8.11081	down	3.77417	2.17273	3.44485	1.73482	2.82319	2.31221	2.26054	1.82365	1.78284	-1.80179	-3.09513	-2.82889	-3.08206	-2.22692	-1.92905	-1.73482	-5.24218	-4.60979	-3.10165	3.32312	velb9ptr133k47Loc2t53
CUST_71934_PI429715507	-15.2071	-3.92667	15.2071	down	-22.5309	-4.49383	22.5309	down	-16.3474	-4.03099	16.3474	down	-14.7211	-3.87982	14.7211	down	-12.7253	-3.66963	12.7253	down	-8.6349	-3.11018	8.6349	down	-24.2519	-4.60002	24.2519	down	3.36701	4.111	3.60318	-0.396247	-2.06354	0.0594835	-0.0850224	1.72334	0.112343	0.132257	0.723447	-1.86747	-0.0819836	-0.192784	-0.283494	-0.273179	0.0227604	0.322737	-1.78983	-0.0227599	velb9ptr197k23Loc11t1
CUST_62477_PI429715507	-15.1783	-3.92394	15.1783	down	-10.1685	-3.34603	10.1685	down	-8.71739	-3.1239	8.71739	down	-34.75	-5.11894	34.75	down	-40.7213	-5.34771	40.7213	down	-5.46611	-2.45052	5.46611	down	-19.3305	-4.27281	19.3305	down	3.88918	3.82921	3.74341	-0.0969219	2.2224	-0.701772	0.90505	1.54978	1.65542	-0.226009	0.742332	1.57378	-2.02193	-1.09927	-0.77383	-0.90804	-1.22969	-2.44361	-1.00135	0.0969224	velb9ptr088k77Loc67t1
CUST_111823_PI429715507	-15.1546	-3.92168	15.1546	down	-11.1619	-3.48051	11.1619	down	-15.6606	-3.96907	15.6606	down	-21.5727	-4.43113	21.5727	down	-22.7999	-4.51096	22.7999	down	-13.632	-3.76892	13.632	down	-8.53507	-3.0934	8.53507	down	3.77499	3.15519	4.22646	0.43541	-0.00703907	0.286732	0.0950651	-0.294415	0.0492144	0.00704002	-0.122146	-0.635464	-0.676881	-0.441341	-1.01854	-0.499226	-0.782562	-1.09444	0.24533	1.00562	veln4ptf001k69Loc23t2
CUST_101056_PI429715507	-15.1387	-3.92017	15.1387	down	-6.07495	-2.60287	6.07495	down	-20.2936	-4.34295	20.2936	down	-20.0373	-4.32462	20.0373	down	-20.4464	-4.35377	20.4464	down	-10.7168	-3.4218	10.7168	down	-26.9541	-4.75243	26.9541	down	3.89632	3.93811	3.79822	1.26092	1.27439	1.28873	0.549416	0.564526	0.253323	0.135456	-0.450455	-1.08121	-0.419209	-0.589468	-0.332513	-0.135455	-0.528745	-0.764461	-1.61324	-0.13653	velh8ptr074k47Loc16t2
CUST_153653_PI429715507	-15.0929	-3.9158	15.0929	down	-18.8424	-4.23591	18.8424	down	-20.3359	-4.34596	20.3359	down	-15.2012	-3.92611	15.2012	down	-14.9159	-3.89878	14.9159	down	-7.67591	-2.94034	7.67591	down	-19.2082	-4.26365	19.2082	down	4.09247	3.61967	3.14724	0.510856	-2.19225	-0.166965	0.759955	0.696229	0.58218	0.000990391	0.172434	-2.35192	-0.27927	-0.317001	-0.32268	-0.000989914	-0.169783	-0.666192	-2.20091	0.913197	velb9ptf186k47Loc40t1
CUST_152054_PI429715507	-14.9891	-3.90584	14.9891	down	-9.60365	-3.26358	9.60365	down	-19.75	-4.30378	19.75	down	-18.1717	-4.18362	18.1717	down	-15.664	-3.96938	15.664	down	-11.5166	-3.52564	11.5166	down	-20.1215	-4.33067	20.1215	down	3.19143	4.39587	3.64956	1.37453	-1.27676	1.34835	0.232983	0.305352	0.121603	0.249753	-0.507528	-1.4167	-0.787828	-0.15888	-0.36729	-0.121603	-0.373931	-0.175739	-1.36281	0.192727	velb9ptf091k37Loc169t1
CUST_62178_PI429715507	-14.9573	-3.90278	14.9573	down	-7.69376	-2.94369	7.69376	down	-55.6665	-5.79874	55.6665	down	-12.4913	-3.64286	12.4913	down	-14.5249	-3.86046	14.5249	down	-5.78442	-2.53217	5.78442	down	-32.1494	-5.00672	32.1494	down	3.94281	1.98731	3.62823	0.0735297	0.551204	0.10255	0.835885	0.858131	0.267811	-1.55065	-1.23279	-5.05442	-0.0735297	-0.417083	-0.879605	-0.344947	-0.801569	-0.876518	-5.06545	1.42424	velb9ptr085k27Loc28t6
CUST_74929_PI429715507	-14.9281	-3.89996	14.9281	down	-17.1658	-4.10146	17.1658	down	-16.3908	-4.03482	16.3908	down	-9.44262	-3.23919	9.44262	down	-4.50317	-2.17094	4.50317	down	-22.5552	-4.49539	22.5552	down	-67.9745	-6.08692	67.9745	down	3.89926	2.99707	4.14062	-0.968835	0.339958	-0.638567	-1.11852	-0.747289	-0.583412	-0.252968	-0.407472	-0.407069	0.252969	0.524629	0.541786	1.28882	1.46504	1.77026	-3.92017	-0.895712	velh8ptf017k23Loc148t1
CUST_113761_PI429715507	-14.9064	-3.89786	14.9064	down	-7.02497	-2.81249	7.02497	down	-23.1832	-4.53501	23.1832	down	-26.4875	-4.72724	26.4875	down	-18.8376	-4.23554	18.8376	down	-11.6667	-3.54432	11.6667	down	-10.1957	-3.34989	10.1957	down	3.81974	3.61216	4.00887	1.23621	0.865383	0.901699	-0.0760365	0.448583	0.435255	-0.32691	-0.43912	-1.39823	-1.0152	-0.618352	-1.1074	0.0555701	-0.635572	-0.685857	-0.0555696	0.982969	veln4ptf016k29Loc56t1
CUST_143849_PI429715507	-14.8944	-3.8967	14.8944	down	-13.1763	-3.71988	13.1763	down	-9.95099	-3.31484	9.95099	down	-28.754	-4.84569	28.754	down	-19.4841	-4.28423	19.4841	down	-14.3921	-3.8472	14.3921	down	-8.59899	-3.10417	8.59899	down	4.11988	3.31404	3.95371	-0.635139	1.59521	-0.73207	-0.0995202	-0.347502	0.293051	0.594125	0.678189	0.1708	-1.25202	-0.841209	-1.05621	-0.160486	-0.710401	-0.594155	1.2839	0.0995207	veln4ptr094k49Loc148t2
CUST_22356_PI429715507	-14.8851	-3.8958	14.8851	down	-14.32	-3.83996	14.32	down	-14.3052	-3.83847	14.3052	down	-24.5261	-4.61625	24.5261	down	-16.3851	-4.03431	16.3851	down	-8.07778	-3.01396	8.07778	down	-17.1467	-4.09986	17.1467	down	3.50628	4.19043	3.5525	0.0624895	-0.359949	0.0267811	0.733701	0.225302	1.24832	-0.134844	0.912789	-1.04415	-0.795386	-0.574444	-1.2297	-0.736097	-0.0267811	-0.0908494	-0.867718	0.167462	dmag2vel4f4xincok59Loc11673t2
CUST_162695_PI429715507	-14.8643	-3.89378	14.8643	down	-12.9146	-3.69093	12.9146	down	-24.8101	-4.63285	24.8101	down	-30.209	-4.91691	30.209	down	-20.2124	-4.33717	20.2124	down	-11.085	-3.47054	11.085	down	-2.877	-1.52457	2.877	down	3.8705	3.34407	3.37329	0.233372	-1.45742	0.739134	0.12817	-0.12817	0.176253	-1.54984	-0.615298	-1.14556	-1.79164	-1.31133	-1.05989	0.291506	-1.00116	-1.71399	3.2889	0.720539	veln4ptr098k33Loc109t1
CUST_56700_PI429715507	-14.8587	-3.89323	14.8587	down	-20.0747	-4.32731	20.0747	down	-25.2272	-4.65691	25.2272	down	-18.2491	-4.18975	18.2491	down	-9.82046	-3.29579	9.82046	down	-5.63105	-2.4934	5.63105	down	-25.0675	-4.64774	25.0675	down	3.25825	3.3922	3.3617	-0.187467	-3.20345	0.421135	1.12193	0.298338	1.11166	-0.677156	-0.300075	-2.98135	-0.613804	-1.06148	-0.881827	0.229005	-0.291703	0.187468	-2.99808	0.377353	velb9ptr050k67Loc6t2
CUST_50782_PI429715507	-14.8381	-3.89123	14.8381	down	-2.28327	-1.1911	2.28327	down	-34.9334	-5.12654	34.9334	down	-27.1397	-4.76233	27.1397	down	-32.8663	-5.03854	32.8663	down	-9.53463	-3.25318	9.53463	down	-16.2004	-4.01795	16.2004	down	3.40953	4.06064	3.81963	2.10916	3.08804	2.5193	0.581343	0.435487	0.513433	-2.02459	-0.705741	-1.35948	-0.695748	-1.54448	-0.756969	-0.392043	-1.04016	-2.39362	-0.901421	0.392043	velb9ptr001k27Loc42t1
CUST_119546_PI429715507	-14.7894	-3.88649	14.7894	down	-8.72917	-3.12584	8.72917	down	-16.7697	-4.06778	16.7697	down	-26.28	-4.71589	26.28	down	-14.8557	-3.89294	14.8557	down	-8.83278	-3.14287	8.83278	down	-24.5418	-4.61717	24.5418	down	4.13389	3.24124	4.157	-0.197239	2.24106	0.110773	1.08299	0.0592585	0.961273	0.572618	-0.595972	-0.647868	-1.67494	-0.206718	-0.733897	0.00477266	-0.146708	-0.00477219	-1.15603	-0.390234	veln4ptf050k33Loc6t52
CUST_155923_PI429715507	-14.7725	-3.88484	14.7725	down	-21.2717	-4.41086	21.2717	down	-24.5171	-4.61572	24.5171	down	-13.1726	-3.71947	13.1726	down	-15.3095	-3.93636	15.3095	down	-5.27939	-2.40037	5.27939	down	-21.0675	-4.39695	21.0675	down	4.34824	3.17634	3.47139	0.0641222	-1.52711	-0.773628	1.63719	0.782789	1.37488	-0.0641227	-0.0745988	-2.71246	0.477094	-0.175831	-0.463712	0.429395	-0.123661	-1.11883	-3.15902	1.69577	velb9ptr188k27Loc10t1
CUST_97952_PI429715507	-14.7621	-3.88383	14.7621	down	-19.2967	-4.27028	19.2967	down	-11.1934	-3.48457	11.1934	down	-13.7799	-3.78449	13.7799	down	-9.1664	-3.19636	9.1664	down	-16.8041	-4.07074	16.8041	down	-27.9136	-4.8029	27.9136	down	3.91067	3.6761	3.75592	-0.858543	-0.082901	-0.526724	-0.35358	-0.15631	-0.359639	0.662016	0.182238	0.0447207	-0.0107803	0.00587559	-0.00587463	0.846024	0.615718	0.291879	-0.966373	-1.07763	velh8ptr046k37Loc60t3
CUST_149168_PI429715507	-14.7524	-3.88288	14.7524	down	-8.78078	-3.13435	8.78078	down	-29.3731	-4.87643	29.3731	down	-21.4518	-4.42303	21.4518	down	-22.8952	-4.51697	22.8952	down	-4.87874	-2.28651	4.87874	down	-17.7353	-4.14855	17.7353	down	3.48181	3.63893	2.75228	0.331345	-0.704738	0.843358	1.2753	0.553589	1.1846	-2.33659	-0.331344	-2.08833	-1.24664	-1.00999	-1.13944	0.401364	-1.49028	-2.58899	-2.39433	0.679234	dmag2vel4f4xincok59Loc12505t1
CUST_40948_PI429715507	-14.7413	-3.88179	14.7413	down	-11.4522	-3.51755	11.4522	down	-21.9852	-4.45846	21.9852	down	-15.6254	-3.96583	15.6254	down	-18.3817	-4.20019	18.3817	down	-15.3527	-3.94042	15.3527	down	-7.31857	-2.87156	7.31857	down	4.3349	3.86598	3.27644	0.529353	0.0188556	0.376444	-0.0345006	-0.192498	-0.116941	-0.018856	-0.811958	-1.06725	0.542293	-0.324742	-0.637711	0.444068	-0.543855	-1.02348	0.951531	0.956889	velb9ptf137k87Loc24t1
CUST_143593_PI429715507	-14.73	-3.88069	14.73	down	-5.74555	-2.52244	5.74555	down	-17.8805	-4.16031	17.8805	down	-29.0718	-4.86155	29.0718	down	-10.894	-3.44546	10.894	down	-8.98808	-3.16801	8.98808	down	-53.7868	-5.74918	53.7868	down	3.39511	3.08461	3.34209	0.401535	1.12112	0.731825	0.156439	0.192391	-0.0310588	-1.66228	-0.417476	-0.579368	-1.50581	-1.48829	-1.76874	0.296175	-0.841807	0.0310583	-3.26055	-1.68994	veln4ptr092k29Loc1t200
CUST_23000_PI429715507	-14.7206	-3.87977	14.7206	down	-10.4824	-3.3899	10.4824	down	-12.5458	-3.64913	12.5458	down	-19.7086	-4.30075	19.7086	down	-21.1056	-4.39956	21.1056	down	-15.3125	-3.93664	15.3125	down	-11.0353	-3.46405	11.0353	down	4.07147	4.02988	3.90278	-0.1099	1.80063	0.143705	-0.0423174	0.0423179	0.19422	-0.0854301	0.715351	0.426811	-0.0822907	-0.539078	-0.276754	-0.068223	-0.702458	-0.423856	1.14115	-0.0664997	dmag2vel4f4xincok59Loc14306t1
CUST_86337_PI429715507	-14.7041	-3.87815	14.7041	down	-3.09824	-1.63145	3.09824	down	-20.9989	-4.39224	20.9989	down	-19.8956	-4.31438	19.8956	down	-23.4404	-4.55092	23.4404	down	-11.6078	-3.53703	11.6078	down	-40.0916	-5.32523	40.0916	down	3.93822	5.06934	3.47163	2.49363	2.77729	2.31393	0.359448	0.744288	0.76438	-0.613593	0.00194359	-0.0858793	-0.415626	-0.00194263	-0.0463705	-0.0311604	-0.685334	-0.457082	-1.93468	-0.396317	velh8ptf186k97Loc5t1
CUST_94690_PI429715507	-14.6899	-3.87675	14.6899	down	-8.32468	-3.0574	8.32468	down	-15.8835	-3.98946	15.8835	down	-12.7198	-3.66901	12.7198	down	-13.6202	-3.76768	13.6202	down	-15.4038	-3.94521	15.4038	down	-39.6503	-5.30926	39.6503	down	3.15234	3.76756	4.35646	0.893398	-0.0485392	1.25931	-0.0079236	-0.500541	-0.0508189	0.0079236	-0.885839	0.185906	0.388089	0.192311	-0.311062	-0.0489726	-0.0876894	0.109974	-2.56667	-0.534275	velh8ptr023k47Loc92t4
CUST_39310_PI429715507	-14.6887	-3.87663	14.6887	down	-21.0124	-4.39317	21.0124	down	-18.4926	-4.20888	18.4926	down	-14.2529	-3.83319	14.2529	down	-12.6306	-3.65885	12.6306	down	-8.30158	-3.05339	8.30158	down	-18.7673	-4.23015	18.7673	down	3.36449	3.71948	3.41344	0.138981	-2.52418	-0.296893	0.462875	0.120716	0.753662	-0.201512	0.139176	-2.06688	-0.120716	-0.315766	-0.565668	0.264349	-0.369845	-0.373659	-2.35006	0.888029	velb9ptf120k87Loc55t1
CUST_146653_PI429715507	-14.6748	-3.87527	14.6748	down	-10.8417	-3.43852	10.8417	down	-20.9327	-4.38769	20.9327	down	-16.5382	-4.04773	16.5382	down	-12.9171	-3.69121	12.9171	down	-11.3641	-3.50641	11.3641	down	-20.1467	-4.33247	20.1467	down	3.29851	3.47094	3.89798	1.08839	-2.1415	1.40497	-0.140054	0.345089	-0.0568256	0.0568261	-0.333169	-2.21929	-0.548902	-0.29629	-0.630568	0.468011	-1.20154	0.327327	-2.22384	0.67051	dmag2vel4f4xincok49Loc8162t3
CUST_148549_PI429715507	-14.6288	-3.87074	14.6288	down	-3.66432	-1.87355	3.66432	down	-43.1715	-5.43201	43.1715	down	-15.5929	-3.96281	15.5929	down	-73.1364	-6.19252	73.1364	down	-4.59425	-2.19983	4.59425	down	-10.6312	-3.41024	10.6312	down	4.01132	2.68899	3.35088	1.71132	0.337361	2.38188	1.48964	1.00726	0.954803	-0.337361	-2.1883	-3.71918	-0.439428	-0.896153	-0.501669	-1.75034	-2.87563	-3.90039	-3.58764	3.46796	dmag2vel4f4xincok59Loc3938t14
CUST_62793_PI429715507	-14.5987	-3.86777	14.5987	down	-2.07113	-1.05042	2.07113	down	-86.208	-6.42975	86.208	down	-9.11447	-3.18816	9.11447	down	-85.8938	-6.42448	85.8938	down	-5.99376	-2.58346	5.99376	down	-10.2792	-3.36166	10.2792	down	3.49154	2.13906	2.90202	1.80917	2.67967	0.892509	0.453464	0.297337	0.0314255	-3.30156	-3.70834	-3.74674	-0.374687	-0.625752	-0.0314264	-2.43175	-4.84728	-3.4618	-3.52912	2.49421	velb9ptr090k77Loc37t6
CUST_10418_PI429715507	-14.5866	-3.86657	14.5866	down	-17.8105	-4.15465	17.8105	down	-12.0251	-3.58797	12.0251	down	-21.6523	-4.43645	21.6523	down	-18.5002	-4.20947	18.5002	down	-9.3782	-3.22931	9.3782	down	-10.8459	-3.43907	10.8459	down	4.17146	3.87639	3.66185	-0.365701	-0.238168	-0.150388	0.285853	0.56462	1.17129	0.466769	-0.564228	1.04324	-0.607902	-0.625555	-0.366196	-0.367996	-0.194041	-0.356658	0.777936	0.150388	dmag2vel4f4xincok49Loc6600t1
CUST_62792_PI429715507	-14.5787	-3.86579	14.5787	down	-2.23776	-1.16205	2.23776	down	-88.0754	-6.46067	88.0754	down	-8.72438	-3.12505	8.72438	down	-83.8478	-6.3897	83.8478	down	-5.68796	-2.50791	5.68796	down	-10.4913	-3.39112	10.4913	down	3.40707	1.83132	3.01623	1.58996	2.39509	0.783417	0.480202	0.192229	0.0584621	-3.10716	-3.7537	-4.26652	-0.159582	-0.902491	-0.0584621	-2.31894	-4.89994	-3.6956	-3.93423	2.65507	velb9ptr090k77Loc37t6
CUST_61981_PI429715507	-14.5632	-3.86426	14.5632	down	-3.21965	-1.6869	3.21965	down	-74.2187	-6.21371	74.2187	down	-27.2534	-4.76837	27.2534	down	-34.9152	-5.12578	34.9152	down	-7.69338	-2.94362	7.69338	down	-3.33714	-1.73861	3.33714	down	3.74601	2.05388	3.42809	0.970899	1.36178	1.83459	0.397135	0.268076	-0.268076	-2.9636	-3.23706	-3.21248	-1.57594	-2.3182	-1.18298	-1.28754	-1.68801	-3.17382	2.22421	0.450562	velb9ptr085k67Loc44t4
CUST_40949_PI429715507	-14.5526	-3.8632	14.5526	down	-11.3652	-3.50655	11.3652	down	-25.3123	-4.66177	25.3123	down	-14.0409	-3.81157	14.0409	down	-19.693	-4.29961	19.693	down	-16.1304	-4.01171	16.1304	down	-5.2795	-2.4004	5.2795	down	4.14527	3.82376	3.04996	0.565317	-0.445825	0.379845	-0.362043	-0.508827	-0.145266	0.145267	-0.873817	-2.23776	0.44544	-0.213252	-0.647902	0.175181	-0.754483	-1.30054	1.63307	0.912118	velb9ptf137k87Loc24t1
CUST_40546_PI429715507	-14.4951	-3.85749	14.4951	down	-12.5735	-3.65232	12.5735	down	-13.0131	-3.70189	13.0131	down	-12.292	-3.61964	12.292	down	-12.229	-3.61224	12.229	down	-13.9319	-3.80032	13.9319	down	-36.9907	-5.20909	36.9907	down	3.75223	3.51281	3.62218	-0.436519	0.513392	-0.146608	-0.536314	0.128862	-0.106277	0.0165443	-0.21846	-0.0165439	0.134444	-0.258384	0.152236	-0.63834	0.157552	0.531298	-2.84783	-0.312195	velb9ptf130k47Loc57t2
CUST_62791_PI429715507	-14.49	-3.85698	14.49	down	-2.32459	-1.21698	2.32459	down	-85.4059	-6.41626	85.4059	down	-8.43277	-3.07601	8.43277	down	-83.4583	-6.38298	83.4583	down	-5.57678	-2.47943	5.57678	down	-10.7544	-3.42686	10.7544	down	3.54229	1.61099	3.03877	1.5567	2.23985	0.744568	0.451122	0.291712	0.01091	-3.09014	-3.79819	-4.16842	-0.128245	-0.896819	-0.01091	-2.27024	-4.89851	-3.78815	-4.17077	2.77842	velb9ptr090k77Loc37t6
CUST_107439_PI429715507	-14.4861	-3.8566	14.4861	down	-16.2571	-4.02299	16.2571	down	-13.9059	-3.79763	13.9059	down	-15.292	-3.93471	15.292	down	-13.4223	-3.74656	13.4223	down	-11.4838	-3.52153	11.4838	down	-18.9746	-4.246	18.9746	down	4.21907	2.66806	3.87229	0.158134	-1.28646	-0.181245	-0.348932	0.65513	-0.111367	0.222022	0.278651	-1.13415	0.111367	-0.456143	-0.699928	0.676704	0.157896	-1.31486	-1.17368	-0.145372	velh8ptr155k37Loc23t2
CUST_61872_PI429715507	-14.4842	-3.8564	14.4842	down	-15.7274	-3.97521	15.7274	down	-16.716	-4.06316	16.716	down	-22.7645	-4.50871	22.7645	down	-17.3705	-4.11857	17.3705	down	-9.67123	-3.2737	9.67123	down	-7.31268	-2.8704	7.31268	down	3.3971	4.1747	3.21859	0.476914	-1.99691	0.384748	0.369335	0.126516	0.473437	-0.590604	-0.203685	-0.604799	-0.906045	-1.13597	-0.693746	-0.126516	-0.567689	-0.871116	0.98806	0.464733	velb9ptr084k27Loc57t5
CUST_74191_PI429715507	-14.4078	-3.84877	14.4078	down	-8.61281	-3.10648	8.61281	down	-14.6818	-3.87596	14.6818	down	-21.8959	-4.45259	21.8959	down	-22.9124	-4.51806	22.9124	down	-13.4264	-3.747	13.4264	down	-8.96586	-3.16444	8.96586	down	3.70706	3.27195	4.23097	0.553746	0.918426	0.418348	0.0642662	-0.161743	0.0664587	-0.109714	-0.0642662	-0.243922	-0.504289	-0.525129	-1.11837	-0.621848	-0.649491	-1.07287	0.288296	0.856136	velh8ptf001k67Loc20t3
CUST_86338_PI429715507	-14.4062	-3.84862	14.4062	down	-3.67541	-1.87791	3.67541	down	-21.2608	-4.41012	21.2608	down	-22.6459	-4.50118	22.6459	down	-24.0995	-4.59093	24.0995	down	-12.8168	-3.67997	12.8168	down	-17.4249	-4.12308	17.4249	down	3.65512	5.05623	3.30891	1.99017	2.43569	1.9607	0.0535097	0.519277	0.407579	-0.329198	-0.406418	-0.474491	-0.732628	-0.470803	-0.27984	-0.0535107	-0.82459	-0.874432	0.291257	-0.523906	velh8ptf186k97Loc5t1
CUST_42373_PI429715507	-14.3802	-3.84601	14.3802	down	-17.1613	-4.10109	17.1613	down	-12.8251	-3.6809	12.8251	down	-33.4713	-5.06485	33.4713	down	-12.1602	-3.60409	12.1602	down	-6.93756	-2.79443	6.93756	down	-14.1531	-3.82304	14.1531	down	3.6905	3.24807	4.04772	-0.295533	-0.57691	-0.444532	1.25045	0.410152	0.942403	-0.13548	0.00144768	0.0776205	-1.28907	-1.32894	-1.59027	0.375148	-0.234536	0.0334015	-0.320445	-0.00144672	velb9ptf154k23Loc14t12
CUST_73341_PI429715507	-14.2931	-3.83725	14.2931	down	-9.07073	-3.18122	9.07073	down	-14.6157	-3.86945	14.6157	down	-20.94	-4.38819	20.94	down	-18.1599	-4.18269	18.1599	down	-7.27633	-2.86321	7.27633	down	-29.6401	-4.88948	29.6401	down	3.33994	4.54209	3.08069	0.962766	-0.287408	0.743702	0.89472	0.736429	0.741936	1.05338	-0.531415	-1.16761	-0.966519	-0.797499	-0.437837	0.287407	-0.680233	-1.19252	-1.22992	-1.24056	velb9ptr214k37Loc78t1
CUST_45403_PI429715507	-14.2556	-3.83346	14.2556	down	-5.10998	-2.35332	5.10998	down	-20.8061	-4.37893	20.8061	down	-17.5186	-4.13082	17.5186	down	-26.6657	-4.73691	26.6657	down	-8.76717	-3.13211	8.76717	down	-22.413	-4.48626	22.413	down	3.44174	3.97509	3.52962	1.6857	0.89159	1.3092	0.304774	0.586627	0.658711	-1.15013	-0.330027	-0.7102	-0.619498	-0.412568	-0.413945	-0.0419121	-1.5288	-1.69358	-1.71681	0.0419121	velb9ptf211k57Loc5t5
CUST_77609_PI429715507	-14.2475	-3.83264	14.2475	down	-16.3063	-4.02736	16.3063	down	-18.6142	-4.21833	18.6142	down	-23.6827	-4.56576	23.6827	down	-8.54367	-3.09486	8.54367	down	-6.77621	-2.76048	6.77621	down	-23.872	-4.57725	23.872	down	2.86463	3.66842	3.43252	0.150457	-2.25387	-0.0130944	0.989769	0.0449805	0.649385	-0.228305	0.0130944	-2.47422	-1.38111	-0.785543	-1.56506	0.615886	-0.245798	0.310917	-2.4916	-0.0191798	velh8ptf037k27Loc60t5
CUST_67517_PI429715507	-14.2469	-3.83258	14.2469	down	-1.72404	-0.78579	1.72404	down	-64.0382	-6.00086	64.0382	down	-54.5166	-5.76862	54.5166	down	-142.779	-7.15764	142.779	down	-2.1382	-1.0964	2.1382	down	-2.57209	-1.36294	2.57209	down	3.10862	1.05436	2.84146	0.79778	2.15844	1.69085	1.5317	1.11206	1.07148	-3.12857	-3.98662	-3.88295	-4.06463	-3.36137	-2.87543	-2.54704	-6.24694	-5.67448	-0.79778	2.74153	velb9ptr133k47Loc2t53
CUST_149773_PI429715507	-14.201	-3.82792	14.201	down	-2.28555	-1.19254	2.28555	down	-29.7285	-4.89377	29.7285	down	-25.4258	-4.66822	25.4258	down	-20.0987	-4.32903	20.0987	down	-8.39667	-3.06982	8.39667	down	-39.5949	-5.30724	39.5949	down	3.58177	3.83469	3.60503	2.51579	2.44687	2.48121	0.296487	0.895718	0.619837	-1.19195	-0.935823	-1.53206	-0.832633	-1.02048	-1.13007	-0.00906897	-0.811168	-1.14536	-3.27589	0.00906944	dmag2vel4f4xincok59Loc27349t1
CUST_9898_PI429715507	-14.1987	-3.82769	14.1987	down	-15.4148	-3.94624	15.4148	down	-12.0282	-3.58835	12.0282	down	-28.4902	-4.8324	28.4902	down	-14.0811	-3.81569	14.0811	down	-7.70851	-2.94645	7.70851	down	-14.3367	-3.84164	14.3367	down	3.27878	3.85129	3.62653	-0.536157	0.0518837	-0.597841	0.895179	-0.00398827	1.02606	0.00398731	-0.362612	0.350167	-1.57242	-0.800082	-1.36808	-0.120348	-0.64192	0.0718079	0.269893	-0.782096	dmag2vel4f4xincok49Loc5728t3
CUST_13171_PI429715507	-14.1783	-3.82561	14.1783	down	-16.7784	-4.06853	16.7784	down	-13.7581	-3.78221	13.7581	down	-13.9784	-3.80513	13.9784	down	-9.76821	-3.28809	9.76821	down	-8.95487	-3.16267	8.95487	down	-41.0057	-5.35775	41.0057	down	3.60799	2.68425	4.0424	-0.625978	-0.312038	-0.932932	0.153173	0.393707	0.299746	0.196162	-0.427923	-0.780211	-0.664732	-0.305052	-0.110946	0.547591	0.312713	-0.389938	-3.93669	0.110945	dmag2vel4f4xincok49Loc12096t4
CUST_143852_PI429715507	-14.166	-3.82436	14.166	down	-17.6777	-4.14386	17.6777	down	-7.42633	-2.89265	7.42633	down	-17.8609	-4.15874	17.8609	down	-21.223	-4.40756	21.223	down	-9.99612	-3.32137	9.99612	down	-17.3977	-4.12083	17.3977	down	3.99645	2.36583	3.89134	-0.0797758	-2.02251	-0.0756693	0.0756688	0.133067	0.0807738	0.35584	0.956266	0.263564	-1.41922	-0.669937	-0.133429	0.127773	-0.857227	-2.2396	-1.3223	-0.0836096	veln4ptr094k49Loc148t2
CUST_9901_PI429715507	-14.15	-3.82273	14.15	down	-20.8164	-4.37965	20.8164	down	-10.4223	-3.3816	10.4223	down	-30.1663	-4.91486	30.1663	down	-15.2628	-3.93195	15.2628	down	-4.28484	-2.09924	4.28484	down	-21.5893	-4.43225	21.5893	down	3.58522	3.68355	3.72359	-1.18791	0.153749	-1.11242	1.36578	1.51898	1.80988	0.269662	-0.0709295	0.648825	-1.17996	-1.21394	-1.35833	0.0709295	-0.418704	-0.455703	-1.21521	-0.321044	dmag2vel4f4xincok49Loc5728t3
CUST_73521_PI429715507	-14.145	-3.82222	14.145	down	-7.22229	-2.85246	7.22229	down	-15.4735	-3.95173	15.4735	down	-15.2117	-3.92711	15.2117	down	-19.2923	-4.26995	19.2923	down	-17.2465	-4.10824	17.2465	down	-14.1686	-3.82462	14.1686	down	3.79927	3.4487	4.20453	-0.0938904	1.99273	0.996297	-0.883923	-0.0903182	0.102038	-0.664105	-0.699745	0.961178	0.535087	0.0732546	-0.937172	-1.03376	-0.0732548	-0.250339	0.851002	-0.865248	velb9ptr215k47Loc31t3
CUST_21221_PI429715507	-14.1442	-3.82214	14.1442	down	-12.8006	-3.67814	12.8006	down	-28.2753	-4.82147	28.2753	down	-16.3615	-4.03223	16.3615	down	-12.2302	-3.61238	12.2302	down	-5.16873	-2.36981	5.16873	down	-26.3023	-4.71712	26.3023	down	3.95771	3.12676	4.06302	0.258644	0.0416708	-0.187249	1.26901	1.41599	1.35307	-1.60699	-0.456691	-1.25324	-0.407302	-0.0416708	-0.500232	0.436397	-0.412452	0.286417	-1.47799	-0.524583	dmag2vel4f4xincok59Loc8698t11
CUST_25509_PI429715507	-14.109	-3.81854	14.109	down	-5.09825	-2.35	5.09825	down	-25.2362	-4.65742	25.2362	down	-19.5343	-4.28794	19.5343	down	-12.9741	-3.69756	12.9741	down	-9.89467	-3.30665	9.89467	down	-32.1835	-5.00825	32.1835	down	4.25271	3.77602	3.00209	1.37535	0.839715	1.76575	0.0939112	0.538773	0.478183	-0.718075	-0.618224	-1.60515	-0.990111	-0.549056	-0.293836	0.660948	-0.559735	-0.16308	-2.56871	-0.0939116	velb9ptf018k57Loc41t8
CUST_145531_PI429715507	-14.0447	-3.81196	14.0447	down	-1.7662	-0.820649	1.7662	down	-69.6907	-6.12289	69.6907	down	-27.2106	-4.76609	27.2106	down	-21.133	-4.40142	21.133	down	-8.6634	-3.11493	8.6634	down	-11.8158	-3.56264	11.8158	down	3.50129	3.74873	3.43791	2.68273	2.75869	2.78455	0.41832	0.369196	0.55561	-1.93776	-1.22856	-4.51443	-1.49776	-0.897322	-1.21528	-0.179978	-0.980434	-1.35593	-0.000575066	0.000574589	dmag2vel4f4xincok49Loc7t2174
CUST_127068_PI429715507	-14.0364	-3.8111	14.0364	down	-3.99691	-1.99888	3.99691	down	-20.8185	-4.37979	20.8185	down	-40.6078	-5.34368	40.6078	down	-28.1456	-4.81484	28.1456	down	-8.7509	-3.12943	8.7509	down	-7.43527	-2.89439	7.43527	down	3.17232	3.80435	3.07431	1.21992	1.71853	1.11589	-0.146715	0.146715	0.662695	-1.54061	-0.78813	-0.759646	-2.12581	-1.78629	-2.06796	-0.87553	-1.81338	-1.70462	0.256619	0.65527	veln4ptf095k29Loc64t1
CUST_17829_PI429715507	-14.029	-3.81034	14.029	down	-11.9368	-3.57734	11.9368	down	-13.746	-3.78094	13.746	down	-21.3969	-4.41933	21.3969	down	-17.8489	-4.15777	17.8489	down	-8.47347	-3.08295	8.47347	down	-14.5239	-3.86036	14.5239	down	3.7013	3.42304	4.5138	0.66505	0.0177104	0.223357	2.06782	-0.45596	0.777408	-0.371951	0.865381	-0.198132	-0.466556	-0.589592	-0.563704	-0.0177104	-0.443097	-0.374357	0.456075	-0.418031	dmag2vel4f4xincok59Loc2098t3
CUST_15734_PI429715507	-14.0277	-3.8102	14.0277	down	-15.0834	-3.91489	15.0834	down	-14.2528	-3.83317	14.2528	down	-11.6635	-3.54393	11.6635	down	-6.91157	-2.78901	6.91157	down	-10.8849	-3.44426	10.8849	down	-68.5374	-6.09882	68.5374	down	3.69175	3.09734	3.8697	-0.423993	-0.488498	-0.173399	0.0331268	-0.07865	0.371527	-0.0955014	-0.0331264	-0.712107	0.0581212	0.0438127	-0.0749316	0.609843	0.655717	1.02619	-4.04524	-1.04654	dmag2vel4f4xincok49Loc26635t7
CUST_36526_PI429715507	-14.0253	-3.80996	14.0253	down	-11.2398	-3.49054	11.2398	down	-12.96	-3.696	12.96	down	-18.8257	-4.23463	18.8257	down	-12.0019	-3.58519	12.0019	down	-17.499	-4.1292	17.499	down	-12.8286	-3.68129	12.8286	down	3.78567	4.20792	3.59571	-0.368616	2.43851	-0.952206	-0.2891	-0.416727	-0.0924664	0.38137	-0.227979	0.347922	-0.358938	-0.309705	-0.445939	0.15085	0.0924659	0.590419	-0.584616	0.948236	velb9ptf094k37Loc31t4
CUST_110113_PI429715507	-14.0038	-3.80774	14.0038	down	-13.7299	-3.77925	13.7299	down	-15.6081	-3.96422	15.6081	down	-15.6929	-3.97204	15.6929	down	-17.0521	-4.09188	17.0521	down	-16.9769	-4.0855	16.9769	down	-5.76165	-2.52648	5.76165	down	3.18887	4.89727	4.08118	0.8419	0.0222847	-0.0346303	-0.022285	-0.0411029	-0.0258055	0.139035	-0.0470049	0.182618	-0.031879	0.325516	-0.0424426	-0.0555551	-0.0230463	-0.0297153	0.196831	2.86175	velh8ptr202k27Loc6t3
CUST_152889_PI429715507	-14.0025	-3.80762	14.0025	down	-16.8316	-4.0731	16.8316	down	-20.0322	-4.32425	20.0322	down	-20.1357	-4.33168	20.1357	down	-12.5915	-3.65438	12.5915	down	-4.93174	-2.3021	4.93174	down	-20.2025	-4.33646	20.2025	down	3.56878	3.34372	2.78681	0.473316	-2.6247	-0.368614	1.20605	0.769981	0.816983	-1.18613	0.570344	-2.65765	-1.34743	-0.88747	-1.06084	0.368614	-0.763881	-0.868573	-2.66249	0.455771	velb9ptf129k23Loc132t2
CUST_64149_PI429715507	-13.9933	-3.80666	13.9933	down	-7.36898	-2.88147	7.36898	down	-18.5472	-4.21313	18.5472	down	-14.475	-3.85549	14.475	down	-16.3927	-4.03498	16.3927	down	-22.2925	-4.47849	22.2925	down	-8.94623	-3.16128	8.94623	down	3.61792	3.96452	3.2445	0.987658	0.454687	0.740205	-0.991877	-0.769959	-0.84668	-1.3225	-1.04737	0.557421	-0.120023	-0.616288	-0.0032258	0.041739	-0.613846	-0.705884	0.89218	0.00322533	velb9ptr105k47Loc70t1
CUST_155924_PI429715507	-13.9886	-3.80618	13.9886	down	-30.6287	-4.93681	30.6287	down	-22.6208	-4.49958	22.6208	down	-16.0445	-4.00401	16.0445	down	-14.8612	-3.89348	14.8612	down	-5.42785	-2.44038	5.42785	down	-6.45816	-2.69112	6.45816	down	4.05775	3.07492	3.23232	-0.129116	-3.3305	-0.985836	1.3055	0.525267	1.21308	-0.152356	0.169219	-3.15061	-0.245355	-0.719831	-0.681854	0.398375	-0.343663	-1.37016	0.129116	1.39863	velb9ptr188k27Loc10t1
CUST_50780_PI429715507	-13.9877	-3.80609	13.9877	down	-2.2293	-1.15659	2.2293	down	-32.6182	-5.02761	32.6182	down	-27.6486	-4.78913	27.6486	down	-27.2473	-4.76804	27.2473	down	-9.92405	-3.31093	9.92405	down	-13.6736	-3.77332	13.6736	down	3.61821	4.10734	3.93526	2.50855	3.38356	2.29895	0.626374	0.382696	0.718965	-1.09808	-1.18915	-1.13477	-0.987776	-0.944659	-0.774149	-0.382696	-0.77856	-1.48204	-0.442109	0.66935	velb9ptr001k27Loc42t1
CUST_12944_PI429715507	-13.9825	-3.80555	13.9825	down	-10.828	-3.43669	10.828	down	-20.256	-4.34028	20.256	down	-16.4161	-4.03704	16.4161	down	-23.8976	-4.57879	23.8976	down	-4.92157	-2.29912	4.92157	down	-19.8263	-4.30934	19.8263	down	3.40086	3.42937	3.94142	1.33151	-2.1361	1.26617	1.06781	1.31506	1.49143	0.128152	-0.439584	-1.93775	-0.45478	-0.24068	-0.644007	-0.128152	-0.5664	-2.27018	-1.92743	0.489851	dmag2vel4f4xincok49Loc11569t1
CUST_146190_PI429715507	-13.9657	-3.80382	13.9657	down	-10.7878	-3.43133	10.7878	down	-16.8605	-4.07558	16.8605	down	-17.3598	-4.11768	17.3598	down	-13.5483	-3.76004	13.5483	down	-16.2087	-4.01869	16.2087	down	-9.36631	-3.22748	9.36631	down	3.65739	4.34651	3.44969	0.521787	0.0384507	0.599361	-0.169168	-0.298602	-0.134722	-0.102493	-0.589839	-0.080812	-0.365551	-0.273725	-0.260178	0.0497017	0.162224	-0.0384512	0.229279	0.951488	dmag2vel4f4xincok49Loc4778t13
CUST_136771_PI429715507	-13.955	-3.80271	13.955	down	-24.755	-4.62965	24.755	down	-16.9991	-4.08738	16.9991	down	-17.8962	-4.16158	17.8962	down	-13.0651	-3.70765	13.0651	down	-4.72447	-2.24015	4.72447	down	-16.9526	-4.08343	16.9526	down	3.66411	3.93343	3.59827	0.155944	-1.42274	-1.42634	2.72435	0.742973	1.00803	-0.452143	0.812274	-1.42648	-0.167942	-0.345385	-0.775613	-0.155944	-0.308755	0.537557	-1.43458	0.731591	veln4ptr055k41Loc1t11
CUST_74930_PI429715507	-13.8351	-3.79026	13.8351	down	-14.6062	-3.86851	14.6062	down	-13.3596	-3.73981	13.3596	down	-9.68336	-3.27551	9.68336	down	-4.35222	-2.12175	4.35222	down	-37.3759	-5.22404	37.3759	down	-29.3	-4.87283	29.3	down	3.73069	2.73833	4.04311	-0.994812	0.397454	-0.496034	-1.96301	-1.66147	-1.5355	-0.309141	-0.264133	-0.134019	0.212955	0.338627	0.134019	1.19892	1.22781	1.72015	-1.46	-1.27757	velh8ptf017k23Loc148t1
CUST_14207_PI429715507	-13.813	-3.78795	13.813	down	-50.5672	-5.66013	50.5672	down	-11.9935	-3.58418	11.9935	down	-10.9557	-3.45361	10.9557	down	-5.96859	-2.57739	5.96859	down	-16.5399	-4.04788	16.5399	down	-9.27148	-3.2128	9.27148	down	3.61833	3.35086	3.31198	-1.80234	-3.45316	-1.44371	-0.880176	-0.546041	-0.436233	-0.51234	-0.120567	0.16155	0.233914	-0.199932	-0.113646	0.388934	0.924734	1.23534	0.314873	0.113647	dmag2vel4f4xincok49Loc15592t3
CUST_36528_PI429715507	-13.8088	-3.78752	13.8088	down	-32.5437	-5.02431	32.5437	down	-10.1483	-3.34316	10.1483	down	-12.7354	-3.67077	12.7354	down	-10.2512	-3.35772	10.2512	down	-19.3922	-4.27741	19.3922	down	-6.4256	-2.68383	6.4256	down	3.24213	4.31053	3.51821	-1.21707	-1.35687	-1.42812	-0.978157	-0.687849	-0.0953536	-1.39727	-0.149747	2.58839	0.351397	-0.252193	-0.0406551	0.316254	0.0406551	0.640798	1.04847	0.964445	velb9ptf094k37Loc31t4
CUST_86903_PI429715507	-13.7961	-3.78619	13.7961	down	-10.3885	-3.37691	10.3885	down	-15.2955	-3.93503	15.2955	down	-32.6205	-5.02771	32.6205	down	-18.464	-4.20664	18.464	down	-8.76564	-3.13186	8.76564	down	-6.34387	-2.66536	6.34387	down	3.10827	3.48429	3.79551	-0.903359	1.08629	0.074399	0.488756	-0.074399	0.578134	-1.77456	-0.306213	0.663741	-1.57824	-1.37352	-1.74329	-0.831662	-0.242655	-1.15754	1.38679	0.207862	velh8ptf198k37Loc25t1
CUST_146191_PI429715507	-13.7883	-3.78537	13.7883	down	-9.32184	-3.22062	9.32184	down	-22.831	-4.51292	22.831	down	-20.2311	-4.3385	20.2311	down	-13.5495	-3.76017	13.5495	down	-12.59	-3.65421	12.59	down	-7.70625	-2.94603	7.70625	down	3.4079	4.25999	3.2795	0.479615	0.13737	0.668563	0.192058	-0.205808	-0.00147581	-0.713531	-0.861283	-1.01656	-0.732716	-0.713657	-0.621745	-0.158197	0.00147581	-0.176397	0.388425	1.01778	dmag2vel4f4xincok49Loc4778t13
CUST_104484_PI429715507	-13.7786	-3.78436	13.7786	down	-16.417	-4.03712	16.417	down	-13.128	-3.71458	13.128	down	-22.1568	-4.46968	22.1568	down	-13.1884	-3.7212	13.1884	down	-6.78651	-2.76267	6.78651	down	-17.2575	-4.10916	17.2575	down	4.06735	3.35654	4.17162	-0.130503	-0.373237	-0.0120912	1.41691	0.428682	1.46191	-0.479776	-0.0109053	0.942465	-0.817019	-0.448354	-0.548152	0.65444	-0.233437	0.0109057	-0.807508	0.319541	velh8ptr118k37Loc28t1
CUST_7759_PI429715507	-13.7621	-3.78263	13.7621	down	-4.49807	-2.16931	4.49807	down	-24.3849	-4.60792	24.3849	down	-15.8452	-3.98597	15.8452	down	-34.5742	-5.11162	34.5742	down	-6.2526	-2.64446	6.2526	down	-20.7271	-4.37345	20.7271	down	3.54369	4.0242	3.85356	0.651929	2.86253	1.39907	1.213	0.798422	1.47665	-0.0709763	-0.997214	-1.33412	-0.536477	0.0307689	-0.0307689	-1.82457	-1.46755	-0.621311	-0.85099	-0.281615	dmag2vel4f4xincok49Loc1837t11
CUST_106909_PI429715507	-13.755	-3.78188	13.755	down	-9.3091	-3.21864	9.3091	down	-12.7391	-3.67119	12.7391	down	-32.9855	-5.04376	32.9855	down	-23.95	-4.58196	23.95	down	-8.67411	-3.11672	8.67411	down	-6.48735	-2.69763	6.48735	down	3.49637	3.35034	4.0509	-0.470464	1.82557	-0.113419	0.478683	0.113419	0.955363	-0.861341	-0.368432	1.11382	-1.22558	-1.48019	-1.5279	-0.827748	-1.09049	-0.930015	1.72362	0.146194	velh8ptr148k47Loc2t3
CUST_7284_PI429715507	-13.6935	-3.77542	13.6935	down	-31.5939	-4.98158	31.5939	down	-9.48137	-3.2451	9.48137	down	-9.59793	-3.26272	9.59793	down	-6.16615	-2.62437	6.16615	down	-10.9185	-3.44871	10.9185	down	-53.7194	-5.74737	53.7194	down	3.10815	3.10522	3.48676	-1.25965	-3.66351	-0.321425	-0.0978065	-0.592493	0.0443082	-0.13469	0.00419378	0.0953464	-0.171243	-0.00419378	0.0874043	0.494572	0.551901	0.780555	-3.7242	-1.30378	dmag2vel4f4xincok49Loc1067t10
CUST_74103_PI429715507	-13.685	-3.77452	13.685	down	-21.298	-4.41265	21.298	down	-14.2578	-3.83368	14.2578	down	-22.1993	-4.47244	22.1993	down	-10.2367	-3.35569	10.2367	down	-6.04844	-2.59656	6.04844	down	-16.8763	-4.07693	16.8763	down	3.585	3.47816	4.20988	-0.787926	-0.842033	-0.334944	1.6825	0.665817	1.13503	-0.465735	-0.0828361	0.320589	-0.510673	-0.762069	-0.871549	0.785955	0.0828352	0.337195	-0.435614	-0.202885	velb9ptr217k23Loc6t6
CUST_49420_PI429715507	-13.6737	-3.77334	13.6737	down	-68.7181	-6.10262	68.7181	down	-8.03079	-3.00554	8.03079	down	-7.39131	-2.88583	7.39131	down	-4.66192	-2.22092	4.66192	down	-11.9029	-3.57324	11.9029	down	-41.9657	-5.39114	41.9657	down	3.37034	2.41968	3.45204	-3.34141	-3.60688	-2.11751	-0.539055	-0.553041	-0.385554	-0.723015	0.136182	0.812266	0.383698	-0.136182	0.337054	0.691835	0.611089	1.27636	-2.36199	-2.25892	velb9ptf232k23Loc58t1
CUST_36854_PI429715507	-13.6722	-3.77318	13.6722	down	-2.65068	-1.40636	2.65068	down	-31.4211	-4.97366	31.4211	down	-38.9493	-5.28353	38.9493	down	-20.9377	-4.38803	20.9377	down	-7.27968	-2.86388	7.27968	down	-12.9853	-3.69881	12.9853	down	3.16922	3.99189	3.77314	1.94076	2.47834	2.29607	0.938642	0.398598	1.00539	-1.08429	-0.251315	-2.65113	-2.38192	-1.36216	-1.17226	-0.122655	-0.79416	-1.31304	-0.230777	0.122655	velb9ptf100k67Loc17t1
CUST_101055_PI429715507	-13.6112	-3.76672	13.6112	down	-6.77032	-2.75922	6.77032	down	-13.259	-3.7289	13.259	down	-15.9363	-3.99424	15.9363	down	-13.4753	-3.75225	13.4753	down	-9.09434	-3.18497	9.09434	down	-59.2105	-5.88778	59.2105	down	3.32704	3.61042	3.46179	0.717136	0.762448	0.641995	0.435011	0.265519	0.143813	-0.881675	-0.339899	0.43414	-0.308469	-0.822089	-0.452919	-0.143814	-0.534326	-0.179349	-4.24278	-0.599947	velh8ptr074k47Loc16t2
CUST_149076_PI429715507	-13.6108	-3.76668	13.6108	down	-3.08565	-1.62558	3.08565	down	-26.1734	-4.71003	26.1734	down	-20.2783	-4.34187	20.2783	down	-15.0201	-3.90882	15.0201	down	-10.168	-3.34597	10.168	down	-34.7377	-5.11843	34.7377	down	3.80352	3.16302	3.88827	2.44669	1.22534	2.30606	0.119256	0.325434	0.372216	0.109913	-0.476839	-2.90834	-0.869472	-0.739333	-0.561984	-0.109913	-0.172873	-0.588861	-2.546	-0.454318	dmag2vel4f4xincok59Loc11532t1
CUST_100582_PI429715507	-13.5645	-3.76177	13.5645	down	-36.5328	-5.19112	36.5328	down	-10.5473	-3.3988	10.5473	down	-11.5145	-3.52538	11.5145	down	-8.81799	-3.14045	8.81799	down	-8.14035	-3.02509	8.14035	down	-23.4864	-4.55375	23.4864	down	3.39248	3.47661	2.96633	-1.4376	-2.84083	-1.45952	0.0697198	0.457498	0.232924	-0.182049	0.66119	-0.840121	-0.365919	-0.0697198	-0.305086	-0.106002	0.199791	0.320274	-2.77571	0.225148	velh8ptr070k87Loc194t1
CUST_158458_PI429715507	-13.5334	-3.75846	13.5334	down	-21.1143	-4.40015	21.1143	down	-16.5891	-4.05216	16.5891	down	-17.843	-4.15729	17.843	down	-17.8818	-4.16042	17.8818	down	-5.73012	-2.51857	5.73012	down	-8.07793	-3.01399	8.07793	down	4.46333	3.49748	3.59516	-0.0182343	-0.542818	-1.08343	1.659	0.852842	1.48843	-0.116835	0.0222158	-0.505906	0.0182338	-0.33643	-0.597698	0.392823	-0.272875	-1.04525	-0.1011	1.77711	velh8ptf186k37Loc43t1
CUST_109104_PI429715507	-13.5139	-3.75638	13.5139	down	-9.65992	-3.27201	9.65992	down	-9.93032	-3.31184	9.93032	down	-15.2114	-3.92708	15.2114	down	-10.7983	-3.43273	10.7983	down	-14.8324	-3.89068	14.8324	down	-36.1944	-5.17769	36.1944	down	3.40449	3.95434	3.44694	-0.00846815	0.685328	0.312873	-0.361451	-0.23589	-0.268923	-0.0861535	0.355009	0.601392	-0.638292	-0.160154	-0.177024	0.0541997	0.00846767	0.44491	-2.75701	-0.394534	velh8ptr187k67Loc62t1
CUST_74078_PI429715507	-13.5122	-3.75619	13.5122	down	-14.3556	-3.84354	14.3556	down	-16.0108	-4.00097	16.0108	down	-11.4156	-3.51293	11.4156	down	-11.217	-3.48761	11.217	down	-10.0674	-3.33161	10.0674	down	-25.3271	-4.66261	25.3271	down	3.32115	3.53171	3.68104	-0.492163	-0.713129	0.208566	0.0261407	0.171658	0.341257	-0.722352	-0.256235	-0.490435	0.407643	-0.386408	-0.0261407	0.122034	-0.132979	0.0819998	-0.485283	-1.81734	velb9ptr217k27Loc13t9
CUST_149167_PI429715507	-13.5018	-3.75508	13.5018	down	-12.9714	-3.69727	12.9714	down	-21.614	-4.4339	21.614	down	-20.8038	-4.37878	20.8038	down	-12.8791	-3.68696	12.8791	down	-4.68983	-2.22953	4.68983	down	-19.4066	-4.27848	19.4066	down	3.31448	3.35495	2.62109	0.920626	-3.1919	0.469989	1.02098	0.718274	0.862657	-0.797283	-0.246485	-2.96741	-1.15238	-0.809511	-1.88392	0.246484	-0.73106	-1.2858	-2.76942	0.406134	dmag2vel4f4xincok59Loc12505t1
CUST_134700_PI429715507	-13.4941	-3.75425	13.4941	down	-4.06689	-2.02392	4.06689	down	-24.37	-4.60704	24.37	down	-12.3694	-3.62871	12.3694	down	-11.1401	-3.47769	11.1401	down	-18.9932	-4.24741	18.9932	down	-30.5693	-4.93401	30.5693	down	3.03816	4.25749	3.8223	0.877457	2.5678	1.60093	-0.338377	-0.67177	-0.614133	-0.223519	-0.428623	-2.05101	0.249549	-0.176953	0.159228	0.550971	0.293152	-0.159228	-1.84046	-0.615603	veln4ptr042k33Loc121t1
CUST_74967_PI429715507	-13.4831	-3.75308	13.4831	down	-3.28191	-1.71454	3.28191	down	-34.537	-5.11007	34.537	down	-18.2832	-4.19245	18.2832	down	-11.5234	-3.52649	11.5234	down	-10.1006	-3.33637	10.1006	down	-33.8559	-5.08134	33.8559	down	4.06042	3.73121	2.93478	1.30639	2.57776	1.69865	-0.0946374	0.317878	0.494065	-1.13401	-0.669863	-2.79992	-0.604964	-0.698925	-0.547051	0.655588	-0.603293	0.0946374	-2.79638	-0.215346	velh8ptf018k57Loc36t8
CUST_7277_PI429715507	-13.4782	-3.75256	13.4782	down	-21.0137	-4.39326	21.0137	down	-10.4933	-3.3914	10.4933	down	-15.3404	-3.93926	15.3404	down	-9.32789	-3.22155	9.32789	down	-12.1026	-3.59724	12.1026	down	-16.9438	-4.08269	16.9438	down	3.65723	3.86316	3.3235	-1.22472	0.0475492	-1.15872	-0.0966415	-0.0604029	0.209194	-0.120456	0.0768023	0.71335	-0.32725	-0.35992	-0.286736	0.473201	0.199224	0.506807	-0.0475483	-0.888573	dmag2vel4f4xincok49Loc1067t6
CUST_120705_PI429715507	-13.4658	-3.75123	13.4658	down	-8.36939	-3.06512	8.36939	down	-12.4128	-3.63376	12.4128	down	-18.2668	-4.19115	18.2668	down	-22.571	-4.4964	22.571	down	-13.4628	-3.7509	13.4628	down	-9.05955	-3.17944	9.05955	down	3.4579	3.93225	3.21821	1.03246	-0.126669	0.507195	0.120178	-0.7728	0.00826549	-0.857196	0.572548	-0.00826549	-0.150023	-1.09603	-0.719031	-0.299169	-1.38261	-1.19906	0.0829925	0.630366	veln4ptf058k89Loc87t1
CUST_96879_PI429715507	-13.4625	-3.75088	13.4625	down	-23.9147	-4.57983	23.9147	down	-17.6863	-4.14456	17.6863	down	-13.1673	-3.71888	13.1673	down	-12.8204	-3.68037	12.8204	down	-5.98715	-2.58187	5.98715	down	-14.1642	-3.82418	14.1642	down	3.63348	3.29895	4.02793	-0.41019	-1.32083	-1.04811	1.37912	0.095696	1.73992	-0.429211	-0.0991025	-0.945023	0.205395	-0.095696	-0.305996	0.659991	0.457399	-1.19815	-1.0161	0.67464	velh8ptr037k27Loc1t291
CUST_45656_PI429715507	-13.4613	-3.75075	13.4613	down	-4.55399	-2.18713	4.55399	down	-29.8797	-4.90109	29.8797	down	-23.4746	-4.55303	23.4746	down	-16.8973	-4.07872	16.8973	down	-4.63314	-2.21199	4.63314	down	-31.6344	-4.98342	31.6344	down	2.93293	2.48433	3.61454	0.863452	0.529023	1.07793	0.865117	0.484861	1.04585	-0.871214	-0.428766	-4.37149	-1.47717	-1.50499	-1.64512	-0.554923	-1.37268	-1.27677	-4.37441	0.428766	velb9ptf214k37Loc38t2
CUST_14438_PI429715507	-13.4573	-3.75032	13.4573	down	-3.05781	-1.6125	3.05781	down	-73.3893	-6.1975	73.3893	down	-13.5694	-3.76229	13.5694	down	-62.428	-5.96412	62.428	down	-2.17399	-1.12034	2.17399	down	-14.8522	-3.8926	14.8522	down	3.94698	2.24245	4.43191	0.0784268	2.68256	3.02284	2.82716	2.25708	2.17607	-2.58251	-1.72685	-3.66181	-0.489972	-0.0971379	-0.0784268	-2.24506	-2.41065	-2.61532	-2.76629	2.06197	dmag2vel4f4xincok49Loc16801t4
CUST_93352_PI429715507	-13.4309	-3.74749	13.4309	down	-6.02703	-2.59145	6.02703	down	-19.5799	-4.2913	19.5799	down	-25.3646	-4.66475	25.3646	down	-17.2195	-4.10597	17.2195	down	-9.59478	-3.26225	9.59478	down	-11.1586	-3.48008	11.1586	down	3.61759	3.45129	4.00012	0.780158	1.46687	1.04763	0.436829	-0.0343084	0.879725	-0.751907	-0.388881	-0.664125	-1.09154	-0.780045	-1.05366	-0.33015	-0.576011	-0.342748	0.0343075	0.384854	velh8ptr014k57Loc58t1
CUST_36250_PI429715507	-13.3835	-3.74238	13.3835	down	-30.673	-4.93889	30.673	down	-10.1146	-3.33836	10.1146	down	-16.7991	-4.07031	16.7991	down	-11.1501	-3.47898	11.1501	down	-4.64201	-2.21475	4.64201	down	-26.8772	-4.74831	26.8772	down	3.32238	3.72527	3.59186	-1.46674	-1.18423	-1.52621	1.33642	0.980533	1.6783	0.153551	-0.0844564	0.555331	-0.684217	-0.317574	-0.569645	0.247724	-0.129611	0.0844555	-1.07623	-1.32739	velb9ptf092k57Loc24t4
CUST_133260_PI429715507	-13.3709	-3.74102	13.3709	down	-12.2371	-3.61319	12.2371	down	-14.2406	-3.83194	14.2406	down	-9.81074	-3.29436	9.81074	down	-16.644	-4.05693	16.644	down	-12.9649	-3.69654	12.9649	down	-16.6711	-4.05928	16.6711	down	3.65144	4.36871	4.10857	1.26994	0.0203168	-0.00109148	-0.0150847	1.07041	-0.0162156	-0.0208199	0.664561	-0.0108352	-0.0223336	1.45747	0.8105	0.00109172	-0.0258296	-0.0173376	-0.0164993	-0.0162387	veln4ptr034k69Loc65t1
CUST_17079_PI429715507	-13.3673	-3.74063	13.3673	down	-20.2343	-4.33873	20.2343	down	-10.5621	-3.40082	10.5621	down	-21.1295	-4.40119	21.1295	down	-12.525	-3.64674	12.525	down	-6.73442	-2.75155	6.73442	down	-15.8545	-3.98682	15.8545	down	3.19801	3.7323	3.65916	-1.71494	0.0231085	-0.734884	1.00048	0.343092	0.991229	0.0312099	-0.0853929	0.441191	-0.618208	-0.98114	-1.01475	-0.0231094	-0.433125	0.105484	-0.595552	-0.318453	dmag2vel4f4xincok59Loc1007t23
CUST_15732_PI429715507	-13.3616	-3.74002	13.3616	down	-20.8749	-4.3837	20.8749	down	-12.988	-3.69911	12.988	down	-9.83967	-3.29861	9.83967	down	-8.10332	-3.01851	8.10332	down	-9.5221	-3.25128	9.5221	down	-39.7622	-5.31333	39.7622	down	3.47465	2.8005	3.52593	-0.016202	-3.26478	-0.0690474	-0.0459094	0.0631885	0.0299535	-0.173342	-0.393794	-0.729122	-0.215302	0.0219026	0.0986419	0.0162025	0.162688	0.566641	-3.19278	-0.899824	dmag2vel4f4xincok49Loc26635t7
CUST_149775_PI429715507	-13.3548	-3.73929	13.3548	down	-1.9929	-0.994867	1.9929	down	-35.8541	-5.16407	35.8541	down	-18.318	-4.19519	18.318	down	-20.1494	-4.33266	20.1494	down	-8.0047	-3.00085	8.0047	down	-38.1205	-5.25249	38.1205	down	3.55211	4.08998	3.47294	2.92849	2.41294	2.78899	0.271237	1.06225	0.778997	-0.848299	-0.426796	-3.10208	-0.666792	-0.385218	-0.418532	0.0852199	-0.696661	-1.27153	-3.00975	-0.0852203	dmag2vel4f4xincok59Loc27349t1
CUST_41640_PI429715507	-13.3506	-3.73884	13.3506	down	-8.3659	-3.06452	8.3659	down	-20.6349	-4.36701	20.6349	down	-11.6988	-3.54828	11.6988	down	-9.18727	-3.19964	9.18727	down	-11.4839	-3.52154	11.4839	down	-37.495	-5.22863	37.495	down	3.31597	3.72175	2.95268	0.765735	-0.0681009	0.0992084	-0.26096	0.166159	-0.479412	0.0724568	0.131363	-3.31445	-0.403281	-0.0705342	-0.180635	-0.0320058	0.0320063	0.391491	-3.34034	-0.456647	velb9ptf143k27Loc2t5
CUST_104081_PI429715507	-13.3384	-3.73751	13.3384	down	-31.3397	-4.96992	31.3397	down	-11.9757	-3.58203	11.9757	down	-15.5834	-3.96193	15.5834	down	-10.8632	-3.44138	10.8632	down	-5.5691	-2.47745	5.5691	down	-17.3851	-4.11978	17.3851	down	3.81108	3.41139	3.46056	-1.11886	-1.75988	-1.34797	0.923243	1.26684	1.06062	0.0280294	-0.0158572	-0.0752387	-0.276987	-0.52295	-0.402828	-0.119272	0.0158567	0.462317	-1.17503	0.0574889	velh8ptr114k57Loc47t1
CUST_66754_PI429715507	-13.3177	-3.73527	13.3177	down	-5.8944	-2.55934	5.8944	down	-25.6056	-4.67839	25.6056	down	-25.5513	-4.67532	25.5513	down	-21.6783	-4.43818	21.6783	down	-8.90332	-3.15434	8.90332	down	-5.62328	-2.49141	5.62328	down	2.40964	3.93285	3.15711	0.51006	1.08917	0.222341	-0.0121784	0.0121789	0.036571	-2.85469	-1.23761	-0.443264	-1.77568	-1.16771	-1.58298	-1.38979	-1.32881	-1.09633	0.644549	0.705697	velb9ptr128k87Loc148t1
CUST_76266_PI429715507	-13.3066	-3.73407	13.3066	down	-15.4021	-3.94506	15.4021	down	-30.2696	-4.9198	30.2696	down	-12.7795	-3.67576	12.7795	down	-11.1251	-3.47575	11.1251	down	-10.1939	-3.34964	10.1939	down	-6.45584	-2.69061	6.45584	down	3.1538	4.13224	2.8208	0.883021	-3.08858	0.477226	-0.00924826	0.0915175	-0.0243387	-1.44411	-0.0980063	-3.11044	-0.438027	0.00924826	-0.491669	0.129743	-0.256528	-0.19362	0.830729	0.525957	velh8ptf026k23Loc2t10
CUST_59412_PI429715507	-13.3011	-3.73347	13.3011	down	-16.6789	-4.05995	16.6789	down	-10.1108	-3.33783	10.1108	down	-16.8216	-4.07224	16.8216	down	-12.5409	-3.64857	12.5409	down	-8.20974	-3.03734	8.20974	down	-22.6375	-4.50064	22.6375	down	3.12089	3.94015	3.01758	0.0318141	-2.24799	0.114935	0.40057	0.43657	0.129471	-0.0586252	-0.0318141	0.155565	-0.650562	-0.394049	-1.0935	0.1095	-0.681988	-0.294604	-1.91829	-0.363911	velb9ptr069k23Loc12t10
CUST_145529_PI429715507	-13.2619	-3.72921	13.2619	down	-1.96975	-0.978012	1.96975	down	-35.2796	-5.14076	35.2796	down	-29.7419	-4.89442	29.7419	down	-22.3958	-4.48516	22.3958	down	-9.36374	-3.22708	9.36374	down	-12.2113	-3.61014	12.2113	down	3.56353	3.5513	3.49511	2.54187	2.52376	2.61027	0.23524	0.444572	0.248876	-1.22283	-1.46635	-2.12318	-1.5095	-1.27283	-1.29099	-0.114405	-1.14503	-1.5861	-0.261399	0.114406	dmag2vel4f4xincok49Loc7t2174
CUST_7761_PI429715507	-13.2591	-3.72891	13.2591	down	-5.68687	-2.50763	5.68687	down	-11.9225	-3.57562	11.9225	down	-20.1112	-4.32993	20.1112	down	-55.1573	-5.78548	55.1573	down	-8.49141	-3.086	8.49141	down	-6.81509	-2.76873	6.81509	down	2.3765	4.34023	3.0962	-0.203991	2.30232	0.191689	0.0166521	0.0172377	0.521022	-0.237885	-1.00014	0.324105	-1.21743	-0.898887	-1.06054	-2.4085	-2.78992	-2.34509	1.02114	-0.0166521	dmag2vel4f4xincok49Loc1837t11
CUST_47799_PI429715507	-13.2543	-3.72839	13.2543	down	-14.4687	-3.85487	14.4687	down	-19.1543	-4.2596	19.1543	down	-8.56891	-3.09911	8.56891	down	-11.0819	-3.47014	11.0819	down	-14.9234	-3.89951	14.9234	down	-14.0892	-3.81652	14.0892	down	3.33546	4.29909	3.01204	0.111856	-0.873354	-0.156519	-0.561631	-0.410713	-0.0795875	-1.00031	-0.392832	-0.739068	0.240723	0.627295	0.481231	0.0795875	-0.292311	0.448896	-0.931197	0.395882	velb9ptf229k87Loc39t1
CUST_53248_PI429715507	-13.248	-3.7277	13.248	down	-24.0586	-4.58848	24.0586	down	-16.8189	-4.07201	16.8189	down	-10.9157	-3.44833	10.9157	down	-8.02063	-3.00372	8.02063	down	-10.5954	-3.40536	10.5954	down	-15.0176	-3.90858	15.0176	down	4.14952	3.69152	2.77745	-0.115175	-1.11687	-1.9149	0.216696	0.389523	-0.203817	-1.159	0.00289202	-0.441429	0.226136	0.0921145	-0.044755	-0.00289249	0.667613	0.942626	-0.466976	-0.271184	velb9ptr026k23Loc2t7
CUST_143865_PI429715507	-13.2474	-3.72764	13.2474	down	-11.4363	-3.51554	11.4363	down	-8.47747	-3.08363	8.47747	down	-14.9025	-3.89748	14.9025	down	-10.984	-3.45733	10.984	down	-12.3918	-3.63131	12.3918	down	-39.5874	-5.30697	39.5874	down	3.41677	3.48204	3.60748	-0.265466	0.202032	0.0230951	-0.128454	-0.184646	-0.0745392	0.532752	0.212626	0.51001	-0.53429	-0.321496	-0.330363	0.0747671	-0.0230951	0.0826254	-2.7809	-0.828837	veln4ptr094k41Loc66t1
CUST_47181_PI429715507	-13.2456	-3.72744	13.2456	down	-6.63045	-2.72911	6.63045	down	-14.6391	-3.87175	14.6391	down	-16.567	-4.05025	16.567	down	-19.1974	-4.26284	19.1974	down	-13.3317	-3.73679	13.3317	down	-13.0605	-3.70714	13.0605	down	3.75047	3.53033	3.87465	1.02164	1.02966	0.916817	-0.273475	0.14024	0.0783105	0.0441008	-0.0441003	-0.459819	-0.151669	-0.5347	-0.308922	-0.400284	-0.49311	-0.73968	-0.172144	0.194833	velb9ptf226k97Loc52t1
CUST_86339_PI429715507	-13.209	-3.72345	13.209	down	-3.166	-1.66266	3.166	down	-19.1907	-4.26234	19.1907	down	-18.9861	-4.24687	18.9861	down	-22.6937	-4.50422	22.6937	down	-12.2511	-3.61484	12.2511	down	-18.5444	-4.21292	18.5444	down	3.77976	4.70303	3.31775	2.21705	2.63577	1.95974	0.0253272	0.498733	0.431957	-0.291	-0.150772	-0.544701	-0.618301	-0.0253277	-0.296458	-0.137618	-0.868839	-0.70566	0.0795569	-0.638365	velh8ptf186k97Loc5t1
CUST_49247_PI429715507	-13.1698	-3.71916	13.1698	down	-49.9921	-5.64363	49.9921	down	-10.6884	-3.41797	10.6884	down	-9.69	-3.2765	9.69	down	-5.92113	-2.56587	5.92113	down	-7.21857	-2.85171	7.21857	down	-31.5449	-4.97933	31.5449	down	3.09749	2.98193	3.36637	-2.65497	-2.79154	-2.03859	0.309016	0.160341	0.421289	-0.569379	0.0121531	-0.250895	-0.0121531	-0.0948954	-0.276657	0.539	0.462562	0.746603	-1.94261	-1.71887	velb9ptf232k37Loc98t7
CUST_60840_PI429715507	-13.1572	-3.71779	13.1572	down	-24.567	-4.61865	24.567	down	-10.6214	-3.4089	10.6214	down	-11.2549	-3.49248	11.2549	down	-7.38994	-2.88556	7.38994	down	-11.6428	-3.54137	11.6428	down	-25.6473	-4.68074	25.6473	down	3.31965	3.29743	3.20616	-0.947005	-3.06231	-0.0233817	-0.180735	-0.552768	-0.0673604	0.413517	-0.221403	-0.595572	0.22524	-0.9028	0.0233812	0.268677	0.166799	0.731084	-2.93291	0.120264	velb9ptr078k27Loc26t9
CUST_7278_PI429715507	-13.1032	-3.71185	13.1032	down	-19.7402	-4.30306	19.7402	down	-10.7903	-3.43166	10.7903	down	-14.6345	-3.8713	14.6345	down	-9.50607	-3.24885	9.50607	down	-12.2632	-3.61626	12.2632	down	-14.3602	-3.84401	14.3602	down	3.61584	3.69549	3.22504	-1.09306	-0.368663	-0.911094	-0.261599	-0.189727	0.138917	-0.0291948	0.0291948	0.241385	-0.366452	-0.313452	-0.397638	0.287374	0.0655422	0.436903	0.365547	-1.02932	dmag2vel4f4xincok49Loc1067t6
CUST_72890_PI429715507	-13.1003	-3.71152	13.1003	down	-10.1416	-3.34221	10.1416	down	-15.055	-3.91217	15.055	down	-20.3346	-4.34586	20.3346	down	-18.8496	-4.23646	18.8496	down	-8.08108	-3.01455	8.08108	down	-9.65364	-3.27107	9.65364	down	3.50175	4.51665	3.14863	-0.0830398	1.24656	-0.0231261	0.488234	0.85207	0.783071	0.0486574	-0.473881	-0.144275	-0.711463	-0.663857	-0.495251	-0.103534	-1.04868	-0.390155	0.0231266	0.879407	velb9ptr211k23Loc1t33
CUST_7280_PI429715507	-13.0751	-3.70875	13.0751	down	-19.521	-4.28696	19.521	down	-17.8418	-4.15719	17.8418	down	-10.1378	-3.34168	10.1378	down	-5.4787	-2.45383	5.4787	down	-9.86136	-3.30179	9.86136	down	-37.0704	-5.2122	37.0704	down	3.21531	2.97947	3.57763	-1.41303	-0.275189	-1.40024	0.0208259	-0.35885	0.205081	-0.0208263	0.264445	-2.94276	-0.218416	-0.0723047	0.0381036	0.585831	0.610842	1.21424	-2.43654	-1.47291	dmag2vel4f4xincok49Loc1067t6
CUST_111572_PI429715507	-13.0643	-3.70756	13.0643	down	-12.6457	-3.66058	12.6457	down	-15.6199	-3.96531	15.6199	down	-21.0446	-4.39538	21.0446	down	-10.5106	-3.39378	10.5106	down	-6.55116	-2.71175	6.55116	down	-20.0291	-4.32402	20.0291	down	2.93029	3.76308	3.74897	-1.05477	0.836962	-0.321576	1.24546	0.205743	0.855892	-1.1663	-0.169389	-0.1179	-0.698314	-0.936932	-1.10854	0.374641	-0.234852	0.121232	0.117901	-1.80438	velh8ptr216k57Loc2t54
CUST_36525_PI429715507	-13.058	-3.70686	13.058	down	-23.4602	-4.55214	23.4602	down	-12.9966	-3.70006	12.9966	down	-12.2859	-3.61894	12.2859	down	-9.69962	-3.27793	9.69962	down	-13.7856	-3.78509	13.7856	down	-8.61631	-3.10707	8.61631	down	3.28977	4.11373	3.33919	-0.766699	-0.427015	-1.72003	-0.00554609	-0.612588	0.00554562	-0.403503	0.169163	-0.123167	0.247178	-0.330186	-0.0311098	0.500174	0.258034	0.150693	-0.0192542	0.966906	velb9ptf094k37Loc31t2
CUST_142411_PI429715507	-13.0549	-3.70652	13.0549	down	-6.85818	-2.77783	6.85818	down	-13.3586	-3.73969	13.3586	down	-22.669	-4.50265	22.669	down	-10.6175	-3.40837	10.6175	down	-9.22614	-3.20573	9.22614	down	-33.2204	-5.054	33.2204	down	3.93461	3.32301	3.7481	-0.224292	1.46463	1.43191	0.411128	0.0239239	0.953495	0.301362	-0.225583	-0.289133	-0.58926	-1.38248	-0.530472	-0.372915	-0.0239239	1.17746	-1.48137	-1.28947	veln4ptr086k41Loc11t1
CUST_41013_PI429715507	-13.0075	-3.70127	13.0075	down	-18.8125	-4.23362	18.8125	down	-22.0603	-4.46338	22.0603	down	-9.80516	-3.29354	9.80516	down	-12.2276	-3.61207	12.2276	down	-7.42383	-2.89216	7.42383	down	-13.1648	-3.71861	13.1648	down	3.52351	2.67504	3.66076	-0.662258	-1.78547	-0.393815	0.933336	0.0998874	0.149599	-1.46116	-0.352201	-1.71747	0.00347567	0.0343957	-0.0591836	0.799857	-0.00347567	-1.77328	-1.75172	0.887363	velb9ptf137k23Loc27t4
CUST_46216_PI429715507	-12.9886	-3.69918	12.9886	down	-14.3433	-3.84231	14.3433	down	-24.7537	-4.62957	24.7537	down	-11.0617	-3.46751	11.0617	down	-10.0009	-3.32205	10.0009	down	-10.5776	-3.40294	10.5776	down	-10.9016	-3.44647	10.9016	down	3.3365	3.23962	3.61175	-0.067245	-1.33904	0.067245	0.454587	-1.07684	0.60132	-1.43064	-0.958059	-1.31216	0.205948	-0.35105	-0.0695443	0.290825	-0.346116	0.277007	-0.763087	0.662061	velb9ptf220k87Loc22t1
CUST_14206_PI429715507	-12.9664	-3.6967	12.9664	down	-19.6986	-4.30002	19.6986	down	-15.9841	-3.99857	15.9841	down	-11.0548	-3.4666	11.0548	down	-8.18678	-3.0333	8.18678	down	-16.3783	-4.03371	16.3783	down	-9.0235	-3.17369	9.0235	down	3.75962	2.82101	3.56804	-1.32711	0.45144	-1.87572	-0.494291	-1.08484	-0.373324	-1.58546	-0.0796571	-0.181915	-0.151956	0.102092	-0.201277	0.153872	0.19406	0.700856	0.338753	0.0796566	dmag2vel4f4xincok49Loc15592t3
CUST_121598_PI429715507	-12.9425	-3.69405	12.9425	down	-13.3441	-3.73813	13.3441	down	-10.1183	-3.3389	10.1183	down	-15.4145	-3.94621	15.4145	down	-9.70142	-3.2782	9.70142	down	-7.27535	-2.86302	7.27535	down	-50.3077	-5.65271	50.3077	down	3.67735	3.35611	3.36326	-0.437782	-0.0655374	-0.314349	0.400355	0.820814	0.586503	-0.122153	-0.0236216	0.525808	-0.557077	-0.636195	-0.24864	0.0505056	0.023622	0.488009	-3.18505	-1.18921	veln4ptf063k41Loc12t10
CUST_154270_PI429715507	-12.9328	-3.69296	12.9328	down	-4.2004	-2.07053	4.2004	down	-37.5497	-5.23073	37.5497	down	-18.1761	-4.18397	18.1761	down	-10.5746	-3.40254	10.5746	down	-7.35848	-2.87941	7.35848	down	-26.712	-4.73941	26.712	down	3.86957	2.31449	3.91424	1.91042	-0.0236492	1.99995	0.133725	0.784663	0.541688	-1.34918	-0.988345	-3.25636	-0.996028	-0.759491	-0.698096	-0.0673919	0.0236497	-0.0655694	-3.38821	0.641581	velb9ptr011k47Loc17t1
CUST_29422_PI429715507	-12.9152	-3.69099	12.9152	down	-15.6933	-3.97208	15.6933	down	-19.6256	-4.29466	19.6256	down	-13.8255	-3.78926	13.8255	down	-11.5245	-3.52663	11.5245	down	-7.69655	-2.94421	7.69655	down	-11.9852	-3.58318	11.9852	down	3.67549	4.0413	3.15893	0.206904	-0.935963	-0.311445	0.497629	0.761404	0.784052	-0.821642	-0.200635	-0.985993	-0.314041	-0.0108285	-0.167188	0.30644	0.0108285	-0.0214267	-0.514197	0.598319	velb9ptf045k77Loc24t5
CUST_106608_PI429715507	-12.9067	-3.69005	12.9067	down	-3.62658	-1.85861	3.62658	down	-24.0333	-4.58696	24.0333	down	-35.8506	-5.16393	35.8506	down	-18.6723	-4.22283	18.6723	down	-5.76472	-2.52725	5.76472	down	-14.183	-3.82609	14.183	down	2.77642	3.46054	3.57163	0.346655	3.48887	0.397226	0.42183	0.43049	1.37451	-1.85504	-0.76578	-1.3315	-2.03086	-1.51464	-2.1377	-0.421936	-0.346656	-2.0913	-1.65001	0.53688	velh8ptr145k23Loc1t33
CUST_59453_PI429715507	-12.9065	-3.69003	12.9065	down	-16.2251	-4.02015	16.2251	down	-18.6634	-4.22214	18.6634	down	-14.7425	-3.88191	14.7425	down	-11.9161	-3.57484	11.9161	down	-12.4814	-3.64171	12.4814	down	-5.11285	-2.35413	5.11285	down	4.03812	3.19348	3.62015	0.0839477	-1.66516	0.372499	-0.274961	-0.052218	0.253798	0.167082	-0.078567	-1.90318	-0.278839	-0.38454	-0.130614	0.137244	0.052218	-0.0622225	2.92855	-0.402307	velb9ptr007k57Loc13t5
CUST_20296_PI429715507	-12.8855	-3.68768	12.8855	down	-14.4086	-3.84886	14.4086	down	-23.1749	-4.53449	23.1749	down	-15.9537	-3.99582	15.9537	down	-8.21231	-3.03779	8.21231	down	-7.32791	-2.8734	7.32791	down	-15.0294	-3.90971	15.0294	down	3.14339	3.39223	2.99761	0.0201225	-1.88523	-0.148241	0.295396	0.245281	0.372351	-1.70968	-0.139694	-2.22087	-0.501277	-0.99319	-0.959754	0.399439	-0.020123	0.040555	-1.79385	0.329912	dmag2vel4f4xincok59Loc6528t1
CUST_86340_PI429715507	-12.8824	-3.68733	12.8824	down	-3.27096	-1.70971	3.27096	down	-18.3203	-4.19538	18.3203	down	-19.6401	-4.29573	19.6401	down	-21.6625	-4.43712	21.6625	down	-11.8886	-3.5715	11.8886	down	-16.3147	-4.0281	16.3147	down	3.74785	4.84833	3.36047	2.02136	2.59642	2.20973	0.295548	0.336191	0.610406	-0.283365	-0.231318	-0.114792	-0.405013	-0.45389	-0.0716448	-0.0500641	-0.598735	-0.705927	-0.135159	0.0500631	velh8ptf186k97Loc5t1
CUST_59759_PI429715507	-12.8717	-3.68613	12.8717	down	-31.3053	-4.96834	31.3053	down	-14.5363	-3.86159	14.5363	down	-7.98567	-2.99741	7.98567	down	-7.05245	-2.81812	7.05245	down	-8.05599	-3.01006	8.05599	down	-28.8171	-4.84885	28.8171	down	3.3084	2.92946	3.56618	-1.73315	-1.63412	-1.7337	0.685486	-0.671269	0.759636	-0.476317	0.11685	-1.42127	0.51678	0.41187	-0.116849	-0.22576	0.373676	1.20175	-1.41993	-1.74175	velb9ptr071k57Loc97t4
CUST_149672_PI429715507	-12.8698	-3.68591	12.8698	down	-29.5409	-4.88464	29.5409	down	-12.3364	-3.62485	12.3364	down	-14.7842	-3.88598	14.7842	down	-8.95818	-3.16321	8.95818	down	-9.89671	-3.30695	9.89671	down	-8.17841	-3.03182	8.17841	down	3.64684	3.25214	3.36427	-1.75511	-0.337137	-2.29843	-0.00745487	0.114627	0.235234	0.00200653	-0.405388	-0.207901	-0.00200748	-0.791837	-0.600856	0.305594	0.511362	-0.0433207	0.262862	0.515664	dmag2vel4f4xincok59Loc22233t1
CUST_66752_PI429715507	-12.8454	-3.68318	12.8454	down	-6.3642	-2.66998	6.3642	down	-37.9732	-5.24691	37.9732	down	-21.7891	-4.44553	21.7891	down	-17.7112	-4.14659	17.7112	down	-8.16118	-3.02878	8.16118	down	-4.00098	-2.00035	4.00098	down	2.62807	3.46735	3.1156	0.49646	0.276613	0.428012	-0.0986071	0.0986066	0.12469	-1.45947	-1.3555	-3.71474	-1.52254	-1.3356	-1.26743	-1.15936	-1.12315	-0.946232	1.25669	0.883291	velb9ptr128k87Loc148t1
CUST_53213_PI429715507	-12.8447	-3.6831	12.8447	down	-29.3662	-4.87609	29.3662	down	-12.0624	-3.59245	12.0624	down	-18.6375	-4.22014	18.6375	down	-8.01425	-3.00257	8.01425	down	-8.8158	-3.14009	8.8158	down	-8.33583	-3.05933	8.33583	down	2.8315	3.4352	3.24782	-2.48113	0.265185	-2.8978	-0.0277662	-0.151954	0.273959	-0.57224	-0.732513	0.0419312	-0.61233	-1.54582	-0.987743	0.236489	0.242556	0.0277662	0.443613	-0.219256	velb9ptr026k37Loc50t1
CUST_31513_PI429715507	-12.8266	-3.68107	12.8266	down	-12.1906	-3.6077	12.1906	down	-15.9162	-3.99243	15.9162	down	-20.1708	-4.3342	20.1708	down	-12.8255	-3.68094	12.8255	down	-8.5451	-3.0951	8.5451	down	-9.34098	-3.22357	9.34098	down	3.3112	3.94154	3.85998	0.469104	-0.430152	0.250682	0.922273	-0.0581226	0.963282	-0.153538	-0.177502	-0.533518	-0.330855	-0.56713	-0.991878	0.356581	0.0581231	-0.344805	-0.30016	1.26149	velb9ptf006k27Loc1t22
CUST_74732_PI429715507	-12.8255	-3.68094	12.8255	down	-4.05953	-2.02131	4.05953	down	-14.7213	-3.87984	14.7213	down	-15.1964	-3.92565	15.1964	down	-18.5407	-4.21262	18.5407	down	-15.5829	-3.96189	15.5829	down	-19.5085	-4.28603	19.5085	down	3.77479	4.18772	3.74014	1.66788	2.23386	1.73696	-0.190075	0.248711	-0.241653	0.00359154	0.0631304	-0.00359058	-0.0317717	-0.0661802	0.0236349	-0.195686	-0.399575	-0.339964	-0.69252	-0.077774	velh8ptf016k57Loc17t1
CUST_149406_PI429715507	-12.8143	-3.67968	12.8143	down	-13.5019	-3.75509	13.5019	down	-13.9977	-3.80712	13.9977	down	-9.04625	-3.17732	9.04625	down	-6.20228	-2.6328	6.20228	down	-17.0813	-4.09434	17.0813	down	-33.7615	-5.07731	33.7615	down	3.50235	3.68953	3.27954	-0.360219	-0.0424218	-0.391207	-0.514026	-0.620492	-0.677094	-0.591469	0.0424223	-0.400903	0.211334	0.505922	0.222201	0.943256	0.741465	0.888301	-1.4287	-1.74497	dmag2vel4f4xincok59Loc15905t1
CUST_122769_PI429715507	-12.8133	-3.67957	12.8133	down	-17.6818	-4.14419	17.6818	down	-12.6353	-3.65939	12.6353	down	-15.4742	-3.9518	15.4742	down	-8.24423	-3.04339	8.24423	down	-9.99117	-3.32065	9.99117	down	-17.1151	-4.0972	17.1151	down	3.80125	3.34673	3.51048	-0.83204	0.296404	-1.23848	0.0324583	0.345884	0.318164	-0.12035	-0.166892	-0.0324583	-0.155894	-0.56041	-0.480621	0.675008	0.71078	0.142522	-0.688351	-0.4004	veln4ptf071k49Loc1t6
CUST_116682_PI429715507	-12.8028	-3.67839	12.8028	down	-18.3133	-4.19482	18.3133	down	-12.4815	-3.64172	12.4815	down	-16.3918	-4.0349	16.3918	down	-9.1085	-3.18721	9.1085	down	-12.0486	-3.59079	12.0486	down	-9.79571	-3.29215	9.79571	down	3.50012	3.04157	3.96526	-0.691913	-0.888758	-0.496834	0.0868526	-0.51791	0.16563	-0.538391	-0.288524	0.408702	-0.410022	-0.640712	-0.547019	0.518366	0.368739	0.0582094	-0.0582094	0.478545	veln4ptf032k29Loc56t1
CUST_13048_PI429715507	-12.7846	-3.67633	12.7846	down	-7.12279	-2.83244	7.12279	down	-15.2344	-3.92926	15.2344	down	-14.3852	-3.84651	14.3852	down	-13.4833	-3.7531	13.4833	down	-12.3809	-3.63005	12.3809	down	-19.1832	-4.26177	19.1832	down	3.73698	4.29574	2.79347	1.43679	-0.120514	1.01259	0.168046	0.0903544	-0.322351	0.266828	-0.95751	-0.270894	-0.196263	-0.0903549	-0.42671	0.846258	-0.323927	-0.955425	-1.41432	0.108238	dmag2vel4f4xincok49Loc11788t1
CUST_37452_PI429715507	-12.7845	-3.67633	12.7845	down	-8.1139	-3.0204	8.1139	down	-16.1709	-4.01533	16.1709	down	-16.6866	-4.06062	16.6866	down	-13.9751	-3.80479	13.9751	down	-11.7775	-3.55797	11.7775	down	-11.7953	-3.56014	11.7953	down	3.24293	4.18277	3.36901	0.514507	1.29444	-0.0754256	0.143155	-0.110261	0.0879159	-0.882646	-0.382522	0.0138841	-0.623135	-0.245325	-0.518698	-0.476807	-0.331892	0.18904	0.0900726	-0.0138841	velb9ptf104k27Loc43t1
CUST_149408_PI429715507	-12.7793	-3.67574	12.7793	down	-17.4937	-4.12877	17.4937	down	-12.0369	-3.58939	12.0369	down	-8.09016	-3.01617	8.09016	down	-5.11393	-2.35443	5.11393	down	-14.0507	-3.81257	14.0507	down	-59.3762	-5.89181	59.3762	down	3.46023	3.06834	3.53599	-0.603617	-1.19248	-0.525655	-0.371264	-0.550391	-0.451492	-0.0670376	0.0670376	-0.703623	0.402761	0.380017	0.23327	1.12866	0.756324	1.11627	-3.60152	-1.4724	dmag2vel4f4xincok59Loc15905t1
CUST_50618_PI429715507	-12.7677	-3.67443	12.7677	down	-69.2959	-6.1147	69.2959	down	-10.5063	-3.39318	10.5063	down	-9.25435	-3.21013	9.25435	down	-5.52191	-2.46517	5.52191	down	-14.3783	-3.84582	14.3783	down	-6.44921	-2.68912	6.44921	down	3.30608	2.88078	3.41187	-1.38714	-5.65612	-1.70211	-0.419012	-0.922695	-0.597023	-0.207704	-0.338003	-0.03512	0.164256	0.03512	-0.231049	0.256229	0.840111	1.10688	0.663271	0.357633	velb9ptf235k77Loc30t1
CUST_33747_PI429715507	-12.7666	-3.6743	12.7666	down	-20.5945	-4.36419	20.5945	down	-14.2514	-3.83303	14.2514	down	-12.3348	-3.62466	12.3348	down	-9.72584	-3.28182	9.72584	down	-6.84805	-2.77569	6.84805	down	-21.2958	-4.4125	21.2958	down	3.32138	3.19592	3.64474	-0.346656	-1.67213	-0.911739	0.939795	0.426105	0.469056	0.00584459	0.116926	-1.45982	0.0123539	-0.43343	-0.29088	-0.0370946	0.359509	-0.00584507	-1.43951	-0.610791	velb9ptf074k67Loc17t2
CUST_1975_PI429715507	-12.7664	-3.67428	12.7664	down	-16.9774	-4.08554	16.9774	down	-17.6126	-4.13854	17.6126	down	-10.076	-3.33285	10.076	down	-18.8115	-4.23354	18.8115	down	-4.88697	-2.28894	4.88697	down	-17.2952	-4.1123	17.2952	down	2.56042	3.10172	3.5445	0.0784211	-2.85333	-0.275075	0.923477	0.46109	0.955251	-0.200523	0.12433	-3.13278	0.218748	-0.621179	-0.389468	-0.291075	-0.0784211	-3.12449	-3.15427	1.06743	dmag2vel4f1xincok89Loc4175t1
CUST_9438_PI429715507	-12.7662	-3.67426	12.7662	down	-6.41195	-2.68076	6.41195	down	-16.6827	-4.06028	16.6827	down	-24.0195	-4.58614	24.0195	down	-19.1821	-4.26169	19.1821	down	-4.19827	-2.06979	4.19827	down	-26.7824	-4.74321	26.7824	down	4.07813	2.64145	4.7139	-1.02687	3.95296	0.465104	1.60823	1.80253	1.81334	-0.432327	-0.0260854	-0.288946	-1.03314	-0.545523	-0.746262	-0.680903	-0.696758	0.0260859	0.365741	-2.22985	dmag2vel4f4xincok49Loc4804t6
CUST_49422_PI429715507	-12.7576	-3.67329	12.7576	down	-46.5306	-5.54011	46.5306	down	-8.23627	-3.04199	8.23627	down	-6.75596	-2.75616	6.75596	down	-4.60353	-2.20274	4.60353	down	-9.27161	-3.21282	9.27161	down	-68.2244	-6.09222	68.2244	down	3.27234	2.39999	3.30314	-1.89588	-4.11735	-1.63162	-0.17904	-0.123823	-0.360128	-0.314776	-0.109587	0.273861	0.433038	0.109587	0.164363	0.514511	0.712955	1.13979	-5.13899	-1.0618	velb9ptf232k23Loc58t1
CUST_145530_PI429715507	-12.7195	-3.66897	12.7195	down	-2.07658	-1.05421	2.07658	down	-26.0589	-4.7037	26.0589	down	-34.6707	-5.11564	34.6707	down	-24.6116	-4.62126	24.6116	down	-9.18709	-3.19961	9.18709	down	-8.84339	-3.1446	8.84339	down	3.27155	3.35326	3.26161	2.0347	2.40812	2.28096	0.0824003	0.284441	-0.0792494	-1.53899	-1.76653	-0.919177	-1.74754	-1.88215	-1.83082	-0.366033	-1.27753	-2.33382	0.0792494	0.222495	dmag2vel4f4xincok49Loc7t2174
CUST_23740_PI429715507	-12.7091	-3.66779	12.7091	down	-32.2853	-5.01281	32.2853	down	-12.5109	-3.64512	12.5109	down	-12.2994	-3.62051	12.2994	down	-10.4919	-3.3912	10.4919	down	-11.7846	-3.55883	11.7846	down	-5.04044	-2.33355	5.04044	down	3.91305	2.78259	3.8497	-1.29094	-1.80235	-1.3998	0.0450764	-0.252244	0.0760078	0.0103974	-0.010397	-0.390021	-0.0410829	-0.187778	-0.0873413	-0.324121	0.211487	0.484352	1.63049	0.732628	dmag2vel4f4xincok59Loc19464t2
CUST_82354_PI429715507	-12.7025	-3.66704	12.7025	down	-12.916	-3.69109	12.916	down	-16.7112	-4.06274	16.7112	down	-20.932	-4.38764	20.932	down	-13.6233	-3.768	13.6233	down	-6.22853	-2.63889	6.22853	down	-10.1774	-3.3473	10.1774	down	3.93725	2.57087	4.01092	-0.150095	-0.151631	-0.2525	1.0841	0.637807	0.880466	-0.528975	-1.46346	0.323262	-0.74571	-1.16386	-0.7343	0.307982	-1.24304	0.150094	0.87612	-0.558026	velh8ptf113k23Loc2t9
CUST_148548_PI429715507	-12.7011	-3.66688	12.7011	down	-2.97349	-1.57216	2.97349	down	-44.3511	-5.4709	44.3511	down	-20.5621	-4.36191	20.5621	down	-63.2553	-5.98311	63.2553	down	-3.59035	-1.84412	3.59035	down	-4.99396	-2.32019	4.99396	down	3.95558	1.86697	3.46723	1.47096	0.89919	2.20316	1.79949	1.11983	0.838088	-1.39089	-3.82653	-1.9055	-1.30608	-1.65178	-0.838088	-1.99121	-3.43185	-3.2365	-2.03609	3.58891	dmag2vel4f4xincok59Loc3938t14
CUST_56235_PI429715507	-12.6544	-3.66157	12.6544	down	-11.5738	-3.53279	11.5738	down	-16.2155	-4.0193	16.2155	down	-11.1247	-3.4757	11.1247	down	-6.92797	-2.79243	6.92797	down	-12.8086	-3.67904	12.8086	down	-29.3332	-4.87446	29.3332	down	3.13109	3.70299	3.6538	-0.48742	0.828252	-0.451324	0.237656	-0.633553	-0.153335	-1.01191	-0.0613961	-0.49671	0.0573578	0.0607882	-0.0573573	0.799575	0.271768	1.03924	-1.31558	-1.44142	velb9ptr046k23Loc9t10
CUST_82545_PI429715507	-12.6229	-3.65797	12.6229	down	-33.4154	-5.06244	33.4154	down	-25.1173	-4.65061	25.1173	down	-10.6084	-3.40713	10.6084	down	-3.31104	-1.72729	3.31104	down	-11.523	-3.52644	11.523	down	-11.5666	-3.53189	11.5666	down	3.77216	2.68261	2.98431	-0.547504	-4.6115	-0.589228	-0.946529	0.0907774	-0.284482	0.197441	0.00692368	-4.7171	-0.292284	-0.483104	-0.00692368	0.679337	1.46199	2.1159	0.0274472	-0.798512	velh8ptf115k27Loc10t3
CUST_156467_PI429715507	-12.616	-3.65719	12.616	down	-13.6544	-3.7713	13.6544	down	-17.6038	-4.13782	17.6038	down	-11.1667	-3.48113	11.1667	down	-10.8362	-3.43778	10.8362	down	-12.4062	-3.63299	12.4062	down	-10.5164	-3.39457	10.5164	down	4.19885	2.95436	3.28071	0.0118337	-0.62009	-0.271726	0.0237594	-0.476969	-0.0118341	-0.281884	-0.5663	-1.13135	0.469431	0.0525584	-0.531478	0.354667	0.217656	-0.451752	-0.39503	0.561837	velh8ptf003k57Loc121t1
CUST_77839_PI429715507	-12.6081	-3.65627	12.6081	down	-6.14118	-2.61852	6.14118	down	-16.3679	-4.03279	16.3679	down	-12.9546	-3.69539	12.9546	down	-14.8308	-3.89052	14.8308	down	-15.3254	-3.93785	15.3254	down	-14.0813	-3.81571	14.0813	down	3.42167	4.37698	3.12605	0.520822	2.13613	0.412206	-0.664243	0.0530696	-0.277678	-0.846421	-0.274181	-0.0530691	-0.364042	0.0910821	0.111484	-0.306214	-0.105436	-0.335206	0.294834	-0.643118	velh8ptf004k57Loc19t1
CUST_140238_PI429715507	-12.6005	-3.65541	12.6005	down	-29.5974	-4.8874	29.5974	down	-9.56301	-3.25746	9.56301	down	-11.1453	-3.47836	11.1453	down	-6.12494	-2.6147	6.12494	down	-7.91837	-2.9852	7.91837	down	-37.6954	-5.23632	37.6954	down	3.15785	3.16174	3.24452	-1.63161	-1.63603	-1.83044	0.0471301	-0.0471306	0.608503	-0.3649	0.0473871	0.109231	-0.401279	-0.377427	-0.092268	0.308291	0.569855	0.841878	-2.31245	-1.78411	veln4ptr074k33Loc111t1
CUST_58239_PI429715507	-12.5888	-3.65407	12.5888	down	-9.55226	-3.25584	9.55226	down	-24.8975	-4.63793	24.8975	down	-17.7702	-4.15139	17.7702	down	-10.8879	-3.44466	10.8879	down	-4.98509	-2.31762	4.98509	down	-20.3703	-4.3484	20.3703	down	3.7489	3.0511	3.50044	0.450567	-0.356671	0.439021	1.06306	1.20858	1.07595	-1.77376	-0.109849	-1.72974	-0.606692	-0.483986	-1.06304	0.971325	-0.147954	-0.856898	-1.93968	0.109849	velb9ptr060k57Loc19t2
CUST_15735_PI429715507	-12.5818	-3.65326	12.5818	down	-13.412	-3.74545	13.412	down	-15.573	-3.96097	15.573	down	-10.3583	-3.37271	10.3583	down	-6.95808	-2.79869	6.95808	down	-10.4842	-3.39015	10.4842	down	-35.525	-5.15076	35.525	down	3.69558	2.97729	3.51548	-0.231304	-0.686503	-0.1302	-0.0854611	0.187757	-0.0843835	0.779253	-0.0707917	-2.40303	-0.233399	0.232826	0.0707922	0.623465	0.410726	0.758092	-2.46543	-1.04386	dmag2vel4f4xincok49Loc26635t7
CUST_141600_PI429715507	-12.5716	-3.6521	12.5716	down	-15.7966	-3.98154	15.7966	down	-24.1484	-4.59386	24.1484	down	-9.87246	-3.30341	9.87246	down	-5.59107	-2.48312	5.59107	down	-9.78894	-3.29115	9.78894	down	-23.6411	-4.56322	23.6411	down	3.34866	3.07041	3.02469	0.365693	-2.90927	0.0427127	-0.145656	-0.160426	-0.123619	-1.61971	0.157593	-2.87569	-0.359176	0.0538502	-0.161147	0.472659	1.56086	-0.0391331	-2.86974	0.0391331	veln4ptr082k49Loc135t1
CUST_54723_PI429715507	-12.5704	-3.65196	12.5704	down	-7.65221	-2.93588	7.65221	down	-20.2742	-4.34157	20.2742	down	-13.6038	-3.76594	13.6038	down	-8.27037	-3.04795	8.27037	down	-18.7835	-4.2314	18.7835	down	-11.7745	-3.55759	11.7745	down	3.56842	3.28504	3.63286	0.479579	0.747634	0.451477	-0.792317	-0.669063	-0.746491	-1.02899	-0.779583	-0.729827	-0.310642	-0.185573	-0.315282	0.364095	0.360097	0.618272	0.185573	-0.309873	velb9ptr036k23Loc67t1
CUST_85314_PI429715507	-12.5611	-3.65089	12.5611	down	-18.9216	-4.24196	18.9216	down	-15.6465	-3.96777	15.6465	down	-13.9933	-3.80666	13.9933	down	-11.0971	-3.47211	11.0971	down	-10.561	-3.40067	10.561	down	-6.49273	-2.69883	6.49273	down	3.9571	3.11208	3.37256	-0.24054	-1.75023	-0.293386	0.10275	-0.10275	0.239711	-1.43707	-0.162836	0.138325	-0.391168	-0.109735	-0.477354	0.167095	-0.253482	0.111795	0.808007	0.755497	velh8ptf162k47Loc13t11
CUST_23061_PI429715507	-12.5451	-3.64905	12.5451	down	-21.5159	-4.42733	21.5159	down	-8.8618	-3.1476	8.8618	down	-17.1104	-4.0968	17.1104	down	-13.7731	-3.78378	13.7731	down	-4.17272	-2.06099	4.17272	down	-26.7626	-4.74215	26.7626	down	3.55018	3.01398	4.07598	-0.543782	-1.88957	-0.208498	1.62126	0.907079	1.92885	0.208497	0.517425	0.471431	-0.340118	-0.515234	-0.794902	-0.283375	-0.214252	-0.213571	-2.86081	0.469955	dmag2vel4f4xincok59Loc14564t2
CUST_144959_PI429715507	-12.5427	-3.64878	12.5427	down	-11.7901	-3.5595	11.7901	down	-17.2294	-4.1068	17.2294	down	-13.3544	-3.73924	13.3544	down	-6.96384	-2.79988	6.96384	down	-18.7759	-4.23081	18.7759	down	-10.2691	-3.36024	10.2691	down	4.25417	3.08327	3.76133	0.907137	-0.0810766	-0.405792	-0.581919	-0.410917	-0.60084	-0.702193	-0.343729	-0.175706	-0.0263853	-0.118962	0.0263863	0.814466	0.962602	0.922044	0.424889	0.253802	dmag2vel4f1xincok89Loc2435t3
CUST_158523_PI429715507	-12.5376	-3.64819	12.5376	down	-10.7777	-3.42998	10.7777	down	-23.3439	-4.54497	23.3439	down	-21.0127	-4.39319	21.0127	down	-19.1745	-4.26112	19.1745	down	-9.12113	-3.18921	9.12113	down	-2.43168	-1.28196	2.43168	down	3.76767	3.29956	3.20582	0.465986	-1.12787	0.644996	0.470424	0.000176907	0.234808	-1.47456	-0.255547	-1.63176	-1.83409	-1.07225	-0.000176907	-0.0612869	-0.686219	-1.76279	3.6915	0.593284	velh8ptf196k37Loc80t2
CUST_106912_PI429715507	-12.5311	-3.64744	12.5311	down	-8.06173	-3.01109	8.06173	down	-13.3282	-3.7364	13.3282	down	-28.657	-4.84082	28.657	down	-19.6474	-4.29627	19.6474	down	-5.7682	-2.52812	5.7682	down	-10.4409	-3.38418	10.4409	down	3.38646	2.65194	3.88297	0.319218	-0.0147448	0.58362	0.765562	0.451734	1.1197	0.0147448	-0.41352	-0.889075	-1.57567	-1.47008	-1.55534	-0.646498	-0.960815	-1.36012	-0.383267	0.229158	velh8ptr148k47Loc2t3
CUST_126369_PI429715507	-12.5194	-3.64609	12.5194	down	-13.8369	-3.79045	13.8369	down	-10.9613	-3.45434	10.9613	down	-17.0136	-4.08862	17.0136	down	-11.8893	-3.5716	11.8893	down	-9.35091	-3.22511	9.35091	down	-13.896	-3.79659	13.896	down	3.25732	3.07746	4.07293	-0.744974	0.0932264	-0.31189	0.254933	0.0121784	0.465283	0.0486736	-0.00798702	0.00400257	-0.608007	-0.654073	-0.596065	0.0731201	-0.37619	-0.00400352	-0.398544	-0.256168	veln4ptf092k69Loc9t1
CUST_143925_PI429715507	-12.4951	-3.64329	12.4951	down	-11.3383	-3.50314	11.3383	down	-18.2485	-4.1897	18.2485	down	-16.539	-4.0478	16.539	down	-19.488	-4.28452	19.488	down	-3.61454	-1.85381	3.61454	down	-17.7476	-4.14955	17.7476	down	4.07223	3.12855	3.70268	0.99735	-1.64008	1.03678	1.55247	2.01363	1.77592	-0.0932584	-0.0794201	-1.49297	-0.656217	-0.395351	-0.188368	0.0794201	-0.354086	-1.67543	-1.57389	0.543767	veln4ptr094k29Loc56t1
CUST_158531_PI429715507	-12.4747	-3.64093	12.4747	down	-15.2689	-3.93253	15.2689	down	-18.7014	-4.22507	18.7014	down	-12.2179	-3.61092	12.2179	down	-9.97526	-3.31835	9.97526	down	-7.22253	-2.8525	7.22253	down	-16.4368	-4.03886	16.4368	down	3.73602	3.29857	2.17799	0.230402	-2.21085	-0.604561	0.258817	0.318017	0.0782318	-1.6454	0.384962	-2.2022	-0.560597	-0.195319	-0.864263	0.184091	-0.0782323	-0.848346	-2.18982	0.253823	velh8ptf196k27Loc2t90
CUST_104642_PI429715507	-12.4486	-3.63791	12.4486	down	-6.05565	-2.59828	6.05565	down	-23.1038	-4.53006	23.1038	down	-12.2256	-3.61183	12.2256	down	-13.9929	-3.80662	13.9929	down	-13.861	-3.79296	13.861	down	-10.6491	-3.41265	10.6491	down	3.49287	3.29451	3.8774	1.85884	-0.993031	2.00413	0.111953	0.136866	-0.962898	-1.1642	-0.513654	-1.24752	0.141926	-0.122365	-0.190272	0.611104	-0.111953	-1.25423	-1.22963	1.51418	velh8ptr119k27Loc107t1
CUST_66753_PI429715507	-12.4365	-3.63651	12.4365	down	-7.14615	-2.83717	7.14615	down	-18.4805	-4.20793	18.4805	down	-25.6936	-4.68334	25.6936	down	-19.8735	-4.31277	19.8735	down	-9.17644	-3.19793	9.17644	down	-4.14579	-2.05165	4.14579	down	2.85803	3.72344	3.21819	0.380199	0.578945	0.32901	0.20585	0.0422316	-0.0422316	-1.52882	-1.20302	-0.0923028	-1.63626	-1.23593	-1.37816	-1.02463	-0.978167	-1.13587	1.50789	0.921918	velb9ptr128k87Loc148t1
CUST_74733_PI429715507	-12.4205	-3.63465	12.4205	down	-4.5783	-2.19481	4.5783	down	-14.1821	-3.826	14.1821	down	-13.2309	-3.72584	13.2309	down	-17.8998	-4.16187	17.8998	down	-16.6697	-4.05916	16.6697	down	-15.3802	-3.943	15.3802	down	3.77614	4.01422	3.60575	1.45464	2.01432	1.34272	-0.328309	0.0139914	-0.467038	0.100543	-0.0456629	-0.136769	-0.00872612	0.00872612	0.218596	-0.262869	-0.561674	-0.264951	-0.0400457	-0.248543	velh8ptf016k57Loc17t1
CUST_136769_PI429715507	-12.4183	-3.63439	12.4183	down	-20.7547	-4.37536	20.7547	down	-20.1725	-4.33432	20.1725	down	-10.7773	-3.42992	10.7773	down	-7.62388	-2.93052	7.62388	down	-5.89098	-2.55851	5.89098	down	-21.8471	-4.44937	21.8471	down	3.54865	2.3981	3.56461	-0.360391	-2.93871	-0.315633	0.759142	0.394642	0.682058	-0.234095	-0.247289	-3.0102	5.91278e-05	-0.778389	-5.91278e-05	0.415299	0.373448	-0.0689564	-2.99671	0.438876	veln4ptr055k41Loc1t11
CUST_145146_PI429715507	-12.4174	-3.63429	12.4174	down	-4.09623	-2.0343	4.09623	down	-16.7448	-4.06564	16.7448	down	-26.4816	-4.72692	26.4816	down	-18.5477	-4.21317	18.5477	down	-11.1116	-3.474	11.1116	down	-8.69658	-3.12045	8.69658	down	3.44198	4.25037	3.26931	1.57583	1.35931	1.92363	0.539656	-0.133834	0.133833	-1.60126	-0.976359	1.34234	-0.789336	-1.43033	-0.999435	-0.966849	-0.181376	-0.529637	2.0519	-0.985024	dmag2vel4f1xincok89Loc7295t4
CUST_26592_PI429715507	-12.4166	-3.6342	12.4166	down	-29.8864	-4.90142	29.8864	down	-11.7168	-3.55051	11.7168	down	-14.6644	-3.87425	14.6644	down	-6.99454	-2.80623	6.99454	down	-9.15974	-3.19531	9.15974	down	-10.5497	-3.39913	10.5497	down	3.40215	3.48427	3.16339	-2.03611	-0.134838	-2.48349	0.0494223	0.255019	0.159446	-0.272869	-0.315306	-0.0135527	-0.274858	-0.775179	-0.522893	0.629107	0.767674	0.234341	-0.111948	0.0135517	velb9ptf024k27Loc10t10
CUST_82934_PI429715507	-12.4012	-3.63241	12.4012	down	-25.8644	-4.6929	25.8644	down	-11.7324	-3.55242	11.7324	down	-9.23063	-3.20643	9.23063	down	-9.56495	-3.25776	9.56495	down	-14.4158	-3.84958	14.4158	down	-8.20717	-3.03689	8.20717	down	3.47062	3.42038	3.04089	-1.1018	-1.53774	-1.50726	-0.49638	-0.320219	-0.800251	0.186835	-0.206855	-0.705362	0.272051	-0.203641	0.244187	-0.015378	0.158613	0.015378	0.488252	0.0592327	velh8ptf122k23Loc6t3
CUST_97953_PI429715507	-12.3906	-3.63118	12.3906	down	-14.0856	-3.81615	14.0856	down	-11.114	-3.47431	11.114	down	-8.84129	-3.14426	8.84129	down	-6.59009	-2.7203	6.59009	down	-15.9999	-3.99999	15.9999	down	-35.0784	-5.13251	35.0784	down	3.3778	3.26147	3.25711	-0.629193	-0.621427	-0.301456	-0.59099	-0.596144	-0.916468	-0.0336123	0.0565996	-0.549525	0.115029	0.314971	0.0336123	0.925478	0.477286	0.332722	-1.93794	-1.72949	velh8ptr046k37Loc60t3
CUST_59662_PI429715507	-12.3905	-3.63116	12.3905	down	-20.6089	-4.36519	20.6089	down	-17.4503	-4.12518	17.4503	down	-22.514	-4.49275	22.514	down	-10.3816	-3.37595	10.3816	down	-2.94961	-1.56052	2.94961	down	-15.8397	-3.98547	15.8397	down	3.57653	4.0511	3.03282	-0.527569	-1.38709	-0.520477	2.47406	1.63123	1.87359	-0.991185	0.653158	-1.37707	-0.706628	-0.994127	-1.11705	1.34105	0.584576	-1.39305	-1.38445	0.520477	velb9ptr070k27Loc98t5
CUST_123307_PI429715507	-12.3899	-3.63109	12.3899	down	-18.3509	-4.19778	18.3509	down	-15.6035	-3.9638	15.6035	down	-12.6227	-3.65795	12.6227	down	-14.3414	-3.84211	14.3414	down	-4.53139	-2.17996	4.53139	down	-17.1711	-4.10191	17.1711	down	3.7348	2.93733	4.01308	0.707909	-2.58745	-0.0285883	1.4298	1.09201	1.62354	-1.30786	0.22274	-0.12106	-0.159628	-0.0714994	-0.0575128	0.0285888	-0.553497	-0.316222	-1.51303	0.432675	veln4ptf074k29Loc1t58
CUST_96434_PI429715507	-12.3777	-3.62967	12.3777	down	-17.7452	-4.14935	17.7452	down	-13.7736	-3.78384	13.7736	down	-11.1177	-3.47479	11.1177	down	-7.90769	-2.98326	7.90769	down	-9.70767	-3.27913	9.70767	down	-20.3461	-4.34668	20.3461	down	3.29269	3.50158	3.61375	-1.08672	-0.128724	-0.824599	0.212237	0.0349598	0.323447	-0.179111	-0.289127	-0.475254	0.086874	-0.0682602	-0.0349607	0.498453	0.46022	0.49958	-0.724028	-1.03066	velh8ptr034k37Loc8t4
CUST_20416_PI429715507	-12.3551	-3.62704	12.3551	down	-10.4249	-3.38196	10.4249	down	-19.6096	-4.29348	19.6096	down	-12.5038	-3.6443	12.5038	down	-8.8797	-3.15051	8.8797	down	-17.6116	-4.13846	17.6116	down	-7.55144	-2.91675	7.55144	down	3.16544	3.91648	2.83519	0.589176	-0.960444	0.142488	-0.700112	-1.09502	-0.703132	-0.920057	-0.897182	-1.14611	-0.266099	-0.0502553	-0.699442	0.0502558	0.197591	0.217724	0.122658	0.655242	dmag2vel4f4xincok59Loc6827t20
CUST_34917_PI429715507	-12.3342	-3.6246	12.3342	down	-2.33657	-1.22439	2.33657	down	-47.9771	-5.58427	47.9771	down	-20.0672	-4.32677	20.0672	down	-25.6301	-4.67977	25.6301	down	-3.32801	-1.73466	3.32801	down	-22.3823	-4.48428	22.3823	down	4.02076	2.35755	2.79208	1.16955	2.14299	2.18468	1.76082	1.46582	0.739776	-1.48223	-1.95876	-4.14144	-1.55718	-1.51296	-0.739775	-0.949536	-1.86892	-2.05045	-4.2518	1.39682	velb9ptf081k27Loc34t4
CUST_115047_PI429715507	-12.3302	-3.62412	12.3302	down	-18.9576	-4.24471	18.9576	down	-12.1316	-3.6007	12.1316	down	-14.9837	-3.90532	14.9837	down	-11.6582	-3.54328	11.6582	down	-6.93606	-2.79412	6.93606	down	-12.754	-3.67288	12.754	down	3.29439	3.51358	3.6537	0.0232263	-1.9518	-0.343883	0.854495	0.0887051	1.13612	0.321892	-0.0905805	-0.571736	-0.249435	-0.49591	-0.508952	-0.0232258	-0.240004	0.0950665	-1.35649	0.985178	veln4ptf024k69Loc115t1
CUST_105144_PI429715507	-12.3275	-3.6238	12.3275	down	-7.05337	-2.81831	7.05337	down	-33.8417	-5.08073	33.8417	down	-13.5448	-3.75967	13.5448	down	-12.0891	-3.59564	12.0891	down	-8.88762	-3.1518	8.88762	down	-9.14582	-3.19311	9.14582	down	3.13215	3.79914	3.38083	1.01234	-0.0123839	0.857215	0.268689	0.148354	0.439682	-1.01049	-0.551889	-3.36769	-0.382751	-0.276376	-0.30776	0.0123839	-0.304529	-0.182645	0.627915	-0.139395	velh8ptr125k57Loc23t1
CUST_36524_PI429715507	-12.3085	-3.62159	12.3085	down	-18.0863	-4.17682	18.0863	down	-13.1965	-3.72208	13.1965	down	-13.1452	-3.71646	13.1452	down	-9.77371	-3.28891	9.77371	down	-16.6376	-4.05637	16.6376	down	-5.07192	-2.34253	5.07192	down	3.57183	4.24442	3.17895	-0.678356	-0.486358	-0.370555	-0.501425	-0.296051	-0.376439	-1.033	-0.0725875	0.934545	0.0425057	-0.0425053	-0.15419	0.352506	0.39243	0.383546	1.83333	0.811737	velb9ptf094k37Loc31t2
CUST_6448_PI429715507	-12.2944	-3.61993	12.2944	down	-19.7501	-4.30379	19.7501	down	-9.73142	-3.28265	9.73142	down	-20.8511	-4.38205	20.8511	down	-11.6799	-3.54595	11.6799	down	-5.54398	-2.47092	5.54398	down	-13.8454	-3.79133	13.8454	down	3.25947	3.47761	3.68505	-1.56828	-0.160357	-0.760587	1.34436	0.533178	1.13183	-0.0199404	0.0664062	0.527712	-0.772524	-0.975824	-0.975679	0.0829496	-0.318614	0.0199413	-0.452367	-0.182209	dmag2vel4f1xincok89Loc24809t1
CUST_65847_PI429715507	-12.2796	-3.6182	12.2796	down	-5.43237	-2.44158	5.43237	down	-12.009	-3.58604	12.009	down	-15.5882	-3.96238	15.5882	down	-25.7736	-4.68782	25.7736	down	-12.1279	-3.60026	12.1279	down	-10.1088	-3.33754	10.1088	down	3.3838	3.89252	3.34304	0.698603	1.6039	0.99211	-0.305667	-0.0973387	0.221583	-0.320714	-0.417889	0.599829	-0.363764	-0.783653	-0.120377	-0.599083	-1.12445	-1.72058	0.307162	0.0973382	velb9ptr120k37Loc157t1
CUST_45047_PI429715507	-12.2648	-3.61645	12.2648	down	-1.88632	-0.915573	1.88632	down	-41.0168	-5.35814	41.0168	down	-11.9951	-3.58438	11.9951	down	-33.9751	-5.08641	33.9751	down	-4.34451	-2.11919	4.34451	down	-35.3666	-5.14432	35.3666	down	3.83754	2.05186	2.93196	1.96248	2.65734	1.45481	0.873312	1.23594	0.354517	-1.79762	-2.41963	-3.03584	-0.873373	-0.703886	-0.354517	-1.22526	-2.66291	-2.5497	-6.22493	1.8172	velb9ptf204k47Loc31t4
CUST_12192_PI429715507	-12.2544	-3.61523	12.2544	down	-13.39	-3.74308	13.39	down	-9.53328	-3.25297	9.53328	down	-19.5371	-4.28815	19.5371	down	-15.3081	-3.93622	15.3081	down	-10.4672	-3.38781	10.4672	down	-7.04736	-2.81708	7.04736	down	3.50525	4.18658	3.73756	-1.30826	1.61819	-0.109771	0.758243	-0.527544	1.03527	-0.11034	0.363867	1.41695	0.00437737	-0.736674	-0.702743	-0.126215	-0.00437784	-0.248676	2.21541	-0.229978	dmag2vel4f4xincok49Loc9880t7
CUST_40238_PI429715507	-12.2521	-3.61496	12.2521	down	-13.104	-3.71194	13.104	down	-16.5803	-4.0514	16.5803	down	-13.4499	-3.74953	13.4499	down	-12.4722	-3.64064	12.4722	down	-6.25351	-2.64467	6.25351	down	-16.3346	-4.02986	16.3346	down	2.69886	3.60866	2.77863	0.397249	-2.56888	0.121968	0.423557	0.182792	0.545795	-0.974973	0.0670705	-2.16016	-0.0670705	-0.75878	-1.33659	-0.155432	-0.789783	-0.890566	-2.32329	0.321003	velb9ptf097k27Loc35t2
CUST_160330_PI429715507	-12.25	-3.61471	12.25	down	-14.7721	-3.8848	14.7721	down	-12.0687	-3.5932	12.0687	down	-12.1462	-3.60243	12.1462	down	-8.72352	-3.12491	8.72352	down	-10.252	-3.35783	10.252	down	-20.8258	-4.3803	20.8258	down	3.11823	4.06863	2.63956	-0.0390472	-1.21632	-0.572605	0.204461	-0.477136	0.025609	-0.025609	0.732561	-1.66014	0.157668	-0.67074	-0.467806	0.197897	0.203445	0.0503449	-1.36035	-0.849302	velh8ptr077k23Loc1t51
CUST_36527_PI429715507	-12.2371	-3.61319	12.2371	down	-22.893	-4.51683	22.893	down	-20.3415	-4.34636	20.3415	down	-13.1197	-3.71366	13.1197	down	-8.71983	-3.1243	8.71983	down	-11.4553	-3.51794	11.4553	down	-3.6896	-1.88346	3.6896	down	3.40093	3.83352	3.25278	-0.376353	-1.77158	-0.91534	0.630178	-0.759668	0.0628872	-0.909888	-0.513454	-1.12849	-0.325692	-0.0628877	-0.265172	0.298594	0.264559	0.551175	2.34225	0.882305	velb9ptf094k37Loc31t4
CUST_157298_PI429715507	-12.2357	-3.61302	12.2357	down	-8.88221	-3.15092	8.88221	down	-17.8984	-4.16176	17.8984	down	-15.7048	-3.97313	15.7048	down	-11.0923	-3.47148	11.0923	down	-10.0358	-3.32708	10.0358	down	-11.9932	-3.58415	11.9932	down	3.56999	3.53373	2.76171	1.05312	-1.66888	1.02843	0.417127	-0.669597	0.136664	-1.03909	-0.136664	-1.44409	-0.531267	-0.804065	-0.718627	0.723634	0.485246	-1.75789	-1.46512	0.873775	velh8ptf067k23Loc61t1
CUST_7694_PI429715507	-12.1888	-3.60749	12.1888	down	-7.0628	-2.82024	7.0628	down	-19.1888	-4.26219	19.1888	down	-14.1313	-3.82082	14.1313	down	-9.00316	-3.17043	9.00316	down	-19.8477	-4.3109	19.8477	down	-8.49602	-3.08679	8.49602	down	3.89926	3.02666	3.58752	1.46342	-0.222996	0.812295	-0.302591	-1.01428	-1.10238	-1.12067	-0.116205	-1.03626	-0.780941	-0.442394	0.274322	0.173165	0.712777	0.116205	-1.08577	1.92116	dmag2vel4f4xincok49Loc1722t1
CUST_105519_PI429715507	-12.1881	-3.6074	12.1881	down	-11.3251	-3.50146	11.3251	down	-12.6278	-3.65853	12.6278	down	-14.6984	-3.87758	14.6984	down	-11.7418	-3.55358	11.7418	down	-9.91023	-3.30892	9.91023	down	-14.0527	-3.81278	14.0527	down	3.347	4.22968	3.08728	0.132767	-0.738275	0.765099	-0.157065	0.525493	0.368774	-0.278091	0.246736	-0.280285	-0.1587	-0.530896	-0.279197	0.535347	0.376331	-0.908473	-0.383483	-0.132767	velh8ptr131k47Loc44t1
CUST_1241_PI429715507	-12.1783	-3.60624	12.1783	down	-11.9459	-3.57844	11.9459	down	-15.0093	-3.90778	15.0093	down	-12.5409	-3.64857	12.5409	down	-7.23173	-2.85434	7.23173	down	-18.0372	-4.17291	18.0372	down	-10.6292	-3.40996	10.6292	down	4.19318	2.88013	3.58838	0.74742	-0.462147	-0.358921	-0.741254	-0.614102	-0.50168	-0.563128	-0.523336	0.0248041	-0.173413	-0.0248041	-0.0858135	0.639449	0.767285	0.691925	0.175946	0.111919	dmag2vel4f1xincok89Loc2435t1
CUST_90348_PI429715507	-12.1775	-3.60614	12.1775	down	-55.9068	-5.80495	55.9068	down	-9.0236	-3.1737	9.0236	down	-9.38848	-3.23089	9.38848	down	-6.60741	-2.72409	6.60741	down	-6.71208	-2.74676	6.71208	down	-17.5283	-4.13161	17.5283	down	3.23275	2.55391	3.79902	-2.22638	-3.85181	-1.75098	0.883334	-0.348367	0.810428	-0.154533	-0.0458431	0.264947	-0.00142574	-0.119792	0.0142193	0.00142574	0.648418	0.763575	-1.42901	-0.443765	velh8ptf074k57Loc20t10
CUST_155917_PI429715507	-12.1762	-3.60599	12.1762	down	-3.1804	-1.66921	3.1804	down	-21.4809	-4.42498	21.4809	down	-22.024	-4.46101	22.024	down	-21.4629	-4.42378	21.4629	down	-7.98218	-2.99678	7.98218	down	-12.8818	-3.68727	12.8818	down	3.27205	4.01314	3.7766	2.00536	1.75487	2.29394	0.462805	0.659161	0.949479	-0.651156	-0.637084	-0.924918	-1.06596	-0.687233	-0.568035	-0.472376	-0.896211	-0.840946	-0.178787	0.178786	velb9ptr188k47Loc5t1
CUST_72889_PI429715507	-12.1746	-3.60581	12.1746	down	-6.07579	-2.60307	6.07579	down	-12.8387	-3.68243	12.8387	down	-16.7566	-4.06665	16.7566	down	-19.3853	-4.27689	19.3853	down	-7.61743	-2.9293	7.61743	down	-19.8608	-4.31185	19.8608	down	3.10229	3.84825	2.93154	0.271641	1.54034	0.260884	0.270444	0.373852	0.449872	-0.554515	-0.260884	-0.349803	-0.958919	-0.760515	-0.598447	-0.892615	-1.08694	-0.969028	-2.69947	0.663823	velb9ptr211k23Loc1t33
CUST_162215_PI429715507	-12.1603	-3.6041	12.1603	down	-6.01018	-2.58741	6.01018	down	-15.8921	-3.99024	15.8921	down	-30.355	-4.92386	30.355	down	-20.0849	-4.32804	20.0849	down	-7.39845	-2.88722	7.39845	down	-5.89588	-2.55971	5.89588	down	3.23485	2.93592	3.27588	0.500857	0.538572	0.644999	0.196858	-0.196858	0.784988	-0.848569	-0.993189	-0.682309	-1.80793	-1.84819	-1.66881	-0.546339	-1.43307	-1.55804	0.429522	0.748837	veln4ptr039k89Loc46t1
CUST_143594_PI429715507	-12.1511	-3.60302	12.1511	down	-7.26044	-2.86006	7.26044	down	-10.1702	-3.34628	10.1702	down	-21.6554	-4.43666	21.6554	down	-13.019	-3.70255	13.019	down	-8.21902	-3.03897	8.21902	down	-23.4075	-4.5489	23.4075	down	3.16938	2.99494	3.20133	0.0590005	0.320915	0.405562	0.226303	0.0814476	-0.0590005	-1.3056	-0.96845	1.60088	-1.68832	-0.88028	-1.37572	0.316695	-0.903589	-1.15509	-1.81924	-1.03478	veln4ptr092k29Loc1t200
CUST_59413_PI429715507	-12.1484	-3.60269	12.1484	down	-6.09084	-2.60664	6.09084	down	-16.8429	-4.07407	16.8429	down	-15.4445	-3.94902	15.4445	down	-11.5178	-3.5258	11.5178	down	-7.80282	-2.964	7.80282	down	-30.7727	-4.94358	30.7727	down	2.95185	3.61612	2.89136	0.392731	0.912405	0.334282	0.191929	0.602153	-0.226732	0.134612	0.0389032	-2.93638	-0.820195	-0.621564	-0.945959	-0.0389028	-0.715867	-0.363286	-2.93718	-0.643749	velb9ptr069k23Loc12t10
CUST_51573_PI429715507	-12.1448	-3.60227	12.1448	down	-7.55491	-2.91741	7.55491	down	-13.1839	-3.7207	13.1839	down	-18.2955	-4.19342	18.2955	down	-15.473	-3.95168	15.473	down	-9.49781	-3.24759	9.49781	down	-11.9016	-3.57308	11.9016	down	3.47056	3.32662	3.40536	1.56159	-1.20041	1.0891	0.536603	-0.465946	0.389088	0.751786	-0.373092	-1.33828	-0.528933	-0.718141	-1.13066	-0.475676	-1.54994	0.373092	-1.30885	0.964376	velb9ptr017k23Loc8t12
CUST_121073_PI429715507	-12.1352	-3.60113	12.1352	down	-13.5128	-3.75625	13.5128	down	-17.9752	-4.16794	17.9752	down	-13.8993	-3.79694	13.8993	down	-10.9264	-3.44975	10.9264	down	-6.1855	-2.62889	6.1855	down	-15.032	-3.90997	15.032	down	3.41565	3.4254	3.26282	0.58247	-1.7241	-0.0232463	0.56526	0.685943	0.966	-0.654739	0.103837	-1.84904	-0.511363	-0.371061	-0.40453	-0.00924969	0.00924921	-0.245386	-1.54544	0.461421	veln4ptf006k41Loc49t1
CUST_7283_PI429715507	-12.1296	-3.60046	12.1296	down	-22.8489	-4.51406	22.8489	down	-7.27989	-2.86392	7.27989	down	-9.46691	-3.24289	9.46691	down	-6.71273	-2.7469	6.71273	down	-10.5367	-3.39735	10.5367	down	-43.9015	-5.4562	43.9015	down	3.17459	2.99447	3.15085	-1.11115	-1.99693	-1.11418	-0.442828	-0.382809	-0.0465016	0.596385	0.0465021	0.0852771	-0.337803	0.0527306	-0.123693	0.161391	0.273777	0.644046	-3.29788	-1.40124	dmag2vel4f4xincok49Loc1067t10
CUST_4879_PI429715507	-12.1266	-3.6001	12.1266	down	-9.34398	-3.22404	9.34398	down	-14.1475	-3.82247	14.1475	down	-17.5346	-4.13213	17.5346	down	-13.7333	-3.7796	13.7333	down	-11.7551	-3.55522	11.7551	down	-7.11396	-2.83065	7.11396	down	3.5378	3.68421	3.68542	1.09562	-0.778697	0.918394	-0.250597	-0.0221543	0.514522	-1.68101	-0.667881	1.7889	-0.193196	-0.338983	-0.956787	0.0264769	0.0221543	-0.480015	-0.129981	1.74029	dmag2vel4f1xincok89Loc12648t1
CUST_103370_PI429715507	-12.1038	-3.59739	12.1038	down	-2.13815	-1.09636	2.13815	down	-36.3544	-5.18406	36.3544	down	-38.2621	-5.25784	38.2621	down	-18.4255	-4.20363	18.4255	down	-4.24866	-2.08701	4.24866	down	-14.2656	-3.83447	14.2656	down	1.98692	3.74597	3.43794	1.43426	2.51213	1.93535	1.09912	0.551187	1.2595	-2.10496	-0.729532	-3.54686	-2.04486	-1.79312	-2.76472	-0.397352	-1.64056	-1.40215	-1.95241	0.397352	velh8ptr104k69Loc88t1
CUST_53192_PI429715507	-12.0981	-3.59671	12.0981	down	-29.3593	-4.87574	29.3593	down	-11.2951	-3.49762	11.2951	down	-14.3008	-3.83803	14.3008	down	-6.81119	-2.76791	6.81119	down	-9.12822	-3.19033	9.12822	down	-9.96989	-3.31758	9.96989	down	3.3549	3.40263	3.18245	-2.11605	-0.166653	-2.40455	-0.0156698	0.206112	0.178537	-0.203212	-0.365347	0.0156698	-0.41426	-0.760798	-0.39904	0.613956	0.763049	0.259254	0.0317421	-0.0402441	velb9ptr026k47Loc33t6
CUST_61873_PI429715507	-12.0942	-3.59624	12.0942	down	-9.78704	-3.29087	9.78704	down	-11.8988	-3.57274	11.8988	down	-21.9338	-4.45508	21.9338	down	-15.8754	-3.98872	15.8754	down	-8.72722	-3.12552	8.72722	down	-7.56148	-2.91867	7.56148	down	3.17092	3.7553	2.80347	0.463403	-0.923989	0.317652	0.196063	0.137165	0.0198894	-0.0198898	-0.436552	-0.532106	-1.10902	-1.48362	-1.04293	-0.256201	-1.04468	-0.9356	0.566386	0.0827317	velb9ptr084k27Loc57t5
CUST_90344_PI429715507	-12.0659	-3.59287	12.0659	down	-20.5557	-4.36147	20.5557	down	-10.7475	-3.42593	10.7475	down	-15.7087	-3.97349	15.7087	down	-10.5941	-3.40519	10.5941	down	-6.5551	-2.71262	6.5551	down	-13.1896	-3.72133	13.1896	down	3.48681	3.40834	3.61555	-1.05379	-0.62528	-0.894632	1.00753	0.389008	0.9763	0.104171	-0.104171	0.232908	-0.545198	-0.205809	-0.658767	0.196737	-0.118439	0.216809	-0.323886	-0.11165	velh8ptf074k57Loc20t5
CUST_124426_PI429715507	-12.0621	-3.5924	12.0621	down	-17.119	-4.09753	17.119	down	-14.7309	-3.88077	14.7309	down	-7.65977	-2.9373	7.65977	down	-6.03766	-2.59399	6.03766	down	-10.6758	-3.41627	10.6758	down	-35.4237	-5.14664	35.4237	down	3.3386	2.44195	3.61421	-1.20688	-0.839585	-0.851353	-0.102476	-0.206697	-0.544874	0.195968	-0.306648	-2.13687	0.264828	0.102476	0.215559	0.495807	0.335489	0.781505	-2.36449	-1.66562	veln4ptf080k29Loc35t2
CUST_95012_PI429715507	-12.0297	-3.58853	12.0297	down	-4.40703	-2.13981	4.40703	down	-72.5212	-6.18033	72.5212	down	-5.44431	-2.44475	5.44431	down	-5.31778	-2.41082	5.31778	down	-51.7829	-5.6944	51.7829	down	-4.58634	-2.19734	4.58634	down	2.07807	3.62568	1.78411	0.649057	-0.0594425	0.478826	-2.84939	-4.49293	-2.25303	-3.68057	-3.30995	-4.06262	0.33104	-0.0210128	-0.156414	-0.177041	0.351942	0.0804853	0.57621	0.0210128	velh8ptr026k77Loc30t1
CUST_55093_PI429715507	-12.0271	-3.58822	12.0271	down	-43.5929	-5.44602	43.5929	down	-6.84716	-2.77551	6.84716	down	-12.6185	-3.65747	12.6185	down	-8.00369	-3.00066	8.00369	down	-6.11458	-2.61225	6.11458	down	-19.1857	-4.26196	19.1857	down	2.85598	3.37561	3.0069	-1.87701	-2.53603	-2.68654	0.605091	0.0151772	0.781456	-0.0151772	0.437435	0.489709	-0.151203	-0.764211	-0.818512	-0.0658188	-0.0715914	0.373903	-2.66193	0.297002	velb9ptr039k47Loc65t4
CUST_66755_PI429715507	-12.0241	-3.58786	12.0241	down	-6.86128	-2.77848	6.86128	down	-22.508	-4.49236	22.508	down	-18.86	-4.23726	18.86	down	-17.907	-4.16245	17.907	down	-8.98906	-3.16817	8.98906	down	-4.71974	-2.23871	4.71974	down	2.71565	3.97414	2.94917	0.609117	0.406216	0.288191	0.134446	0.0557156	-0.0557156	-0.301281	-0.414005	-3.12284	-1.18001	-0.849908	-1.0429	-1.27613	-0.762441	-0.809824	1.3956	0.552952	velb9ptr128k87Loc148t1
CUST_93411_PI429715507	-11.9936	-3.5842	11.9936	down	-4.76059	-2.25114	4.76059	down	-14.3551	-3.84349	14.3551	down	-22.1935	-4.47206	22.1935	down	-11.0519	-3.46622	11.0519	down	-8.95552	-3.16278	8.95552	down	-25.4948	-4.67213	25.4948	down	3.41128	3.26172	3.61054	1.26407	0.813832	1.45222	0.387821	0.100448	0.306946	-0.769859	-0.258334	-0.218729	-0.973633	-0.946356	-1.21266	0.124224	-0.100448	-0.13889	-2.21085	-0.277719	velh8ptr015k67Loc4t52
CUST_7281_PI429715507	-11.993	-3.58412	11.993	down	-16.3338	-4.02979	16.3338	down	-9.15456	-3.19449	9.15456	down	-12.5616	-3.65095	12.5616	down	-8.2781	-3.0493	8.2781	down	-12.4823	-3.64181	12.4823	down	-17.3334	-4.11548	17.3334	down	3.33294	3.86681	2.93648	-0.856001	-0.251269	-0.845859	-0.48914	-0.406423	0.106371	-0.061717	0.108909	0.505574	-0.441548	-0.0588064	-0.316258	0.2402	0.0588074	0.689332	0.117604	-1.59108	dmag2vel4f4xincok49Loc1067t10
CUST_59758_PI429715507	-11.9924	-3.58405	11.9924	down	-40.7082	-5.34725	40.7082	down	-16.4762	-4.04231	16.4762	down	-6.05665	-2.59852	6.05665	down	-5.33949	-2.4167	5.33949	down	-5.56941	-2.47752	5.56941	down	-35.2854	-5.141	35.2854	down	3.29725	1.85168	3.45608	-2.54108	-2.36316	-2.53249	0.852475	-0.0846291	0.404596	-1.52031	-0.0426278	-1.95899	0.337441	0.429384	0.0426278	-0.201396	0.396016	1.16029	-2.00063	-2.5447	velb9ptr071k57Loc97t4
CUST_59261_PI429715507	-11.9912	-3.5839	11.9912	down	-2.59425	-1.37532	2.59425	down	-23.3966	-4.54822	23.3966	down	-24.4301	-4.61059	24.4301	down	-16.4124	-4.03672	16.4124	down	-9.49385	-3.24699	9.49385	down	-13.3279	-3.73637	13.3279	down	3.46793	4.21246	3.11897	2.24634	1.90845	2.5186	0.318485	0.213113	0.526771	-1.77917	-0.190939	-0.875213	-1.03451	-1.23575	-0.762146	-0.116689	-0.519712	-0.674403	-0.389868	0.116688	velb9ptr068k23Loc13t2
CUST_7282_PI429715507	-11.9891	-3.58365	11.9891	down	-19.424	-4.27977	19.424	down	-8.78781	-3.1355	8.78781	down	-12.7006	-3.66683	12.7006	down	-7.99014	-2.99822	7.99014	down	-11.9686	-3.58119	11.9686	down	-15.657	-3.96874	15.657	down	3.36217	3.70225	2.78478	-1.18614	-0.747403	-1.05657	-0.493927	-0.447202	0.0467606	0.0593204	-0.0467606	0.430127	-0.378215	-0.357879	-0.4152	0.260582	0.0712824	0.522671	0.0774345	-1.44877	dmag2vel4f4xincok49Loc1067t10
CUST_140237_PI429715507	-11.9871	-3.58341	11.9871	down	-32.0607	-5.00273	32.0607	down	-14.0111	-3.8085	14.0111	down	-10.6858	-3.41762	10.6858	down	-6.48054	-2.69611	6.48054	down	-7.40134	-2.88779	7.40134	down	-13.3599	-3.73984	13.3599	down	3.10775	2.98137	3.31158	-2.07426	-1.54603	-1.98721	0.167747	0.0611701	0.508425	-0.0611701	-0.463669	-1.49995	-0.244259	-0.450538	-0.157368	0.267015	0.339926	0.705422	0.286341	-1.49888	veln4ptr074k33Loc111t1
CUST_109135_PI429715507	-11.9788	-3.58242	11.9788	down	-17.0705	-4.09344	17.0705	down	-12.0644	-3.59269	12.0644	down	-9.52308	-3.25143	9.52308	down	-10.381	-3.37588	10.381	down	-9.46966	-3.24331	9.46966	down	-17.3328	-4.11543	17.3328	down	3.52579	3.03725	3.08379	0.102197	-2.33221	-0.403456	0.142178	-0.129635	-0.0956502	0.562912	0.734704	-2.42885	0.335752	-0.111878	-0.331329	0.0956497	-0.367989	-0.208455	-2.43186	0.632219	velh8ptr187k47Loc58t10
CUST_1973_PI429715507	-11.9714	-3.58152	11.9714	down	-16.0929	-4.00835	16.0929	down	-16.3729	-4.03324	16.3729	down	-9.7823	-3.29017	9.7823	down	-17.0839	-4.09457	17.0839	down	-4.72505	-2.24033	4.72505	down	-15.3792	-3.94291	15.3792	down	2.83593	2.74126	3.57088	0.124272	-2.93979	-0.0614638	0.925773	0.501825	0.999484	-0.176436	0.0587082	-2.83392	0.0816641	-0.357611	-0.446507	-0.0587087	-0.167174	-2.90975	-2.88203	1.09493	dmag2vel4f1xincok89Loc4175t1
CUST_155919_PI429715507	-11.9611	-3.58028	11.9611	down	-19.661	-4.29726	19.661	down	-22.9714	-4.52177	22.9714	down	-12.3201	-3.62294	12.3201	down	-9.98468	-3.31972	9.98468	down	-6.38703	-2.67514	6.38703	down	-6.85507	-2.77717	6.85507	down	3.72176	3.17015	2.31272	0.724616	-4.29997	-0.111813	0.578924	0.348264	0.251999	-0.366963	0.0061326	-3.99985	-0.640009	-0.390172	-0.634008	-0.00613213	-0.249429	-0.498967	0.103266	0.478803	velb9ptr188k37Loc32t1
CUST_141601_PI429715507	-11.9611	-3.58028	11.9611	down	-15.6268	-3.96595	15.6268	down	-19.3472	-4.27405	19.3472	down	-9.31287	-3.21923	9.31287	down	-6.21151	-2.63494	6.21151	down	-8.44051	-3.07733	8.44051	down	-25.5478	-4.67513	25.5478	down	3.37904	2.4484	3.01201	0.62052	-3.81574	0.136815	0.0123549	-0.211473	-0.193423	-0.488587	-0.0977168	-3.39641	-0.617046	-0.0123553	-0.188825	0.469689	0.307451	0.157482	-3.51283	0.0555449	veln4ptr082k49Loc135t1
CUST_108840_PI429715507	-11.9516	-3.57914	11.9516	down	-10.9049	-3.4469	10.9049	down	-16.07	-4.0063	16.07	down	-13.0182	-3.70246	13.0182	down	-12.4821	-3.64179	12.4821	down	-7.19211	-2.84641	7.19211	down	-15.5288	-3.95688	15.5288	down	3.56215	2.84783	4.01696	0.937578	-1.82526	0.973919	0.749445	0.513617	0.624643	-0.161592	-0.0284839	-1.40186	-0.000201702	-0.363138	-0.317076	0.000202179	-0.0676908	-0.430934	-1.7016	0.739143	velh8ptr183k47Loc16t3
CUST_90346_PI429715507	-11.9443	-3.57825	11.9443	down	-24.9312	-4.63988	24.9312	down	-11.4152	-3.51288	11.4152	down	-12.8836	-3.68746	12.8836	down	-9.99217	-3.3208	9.99217	down	-6.09203	-2.60692	6.09203	down	-13.5784	-3.76324	13.5784	down	3.71625	2.80366	3.93855	-0.993747	-1.40665	-1.06078	1.12883	0.348776	1.16008	-0.199547	0.0161943	0.103174	-0.128705	-0.196827	-0.278395	-0.0161943	0.287069	0.225188	-0.436239	-0.117942	velh8ptf074k57Loc20t10
CUST_83456_PI429715507	-11.933	-3.57689	11.933	down	-14.5659	-3.86452	14.5659	down	-14.4029	-3.84829	14.4029	down	-14.482	-3.85619	14.482	down	-6.47433	-2.69473	6.47433	down	-10.9104	-3.44764	10.9104	down	-14.2855	-3.83648	14.2855	down	2.91207	4.21903	2.91629	1.02559	-1.24132	-1.33044	1.03077	-1.33128	0.0049839	-0.0049839	-0.668942	-0.823559	-0.759298	0.159765	-0.921632	0.753873	1.01407	0.195251	-0.922723	-0.051966	velh8ptf129k23Loc1t31
CUST_31344_PI429715507	-11.8984	-3.5727	11.8984	down	-2.90797	-1.54001	2.90797	down	-132.893	-7.05412	132.893	down	-5.79702	-2.53531	5.79702	down	-7.26157	-2.86028	7.26157	down	-25.944	-4.69733	25.944	down	-5.05376	-2.33736	5.05376	down	2.61704	3.21192	1.79362	1.49642	0.526326	0.979796	-1.91675	-2.40853	-2.14413	-4.34068	-4.7817	-4.41741	-0.147013	0.0261469	0.13751	-0.898261	-0.0757265	0.0157194	0.422724	-0.0157185	velb9ptf059k77Loc56t1
CUST_17745_PI429715507	-11.8916	-3.57187	11.8916	down	-8.97899	-3.16655	8.97899	down	-12.4064	-3.63302	12.4064	down	-14.8948	-3.89674	14.8948	down	-10.5516	-3.39939	10.5516	down	-6.83034	-2.77196	6.83034	down	-33.3457	-5.05943	33.3457	down	3.45261	2.88803	3.63697	0.0722294	0.150111	0.255609	0.301938	0.631326	0.728478	-0.45275	-0.218171	-0.250516	-0.753474	-0.442489	-0.516643	-0.0428734	-0.22055	0.0428729	-3.40503	-0.0620913	dmag2vel4f4xincok59Loc2000t2
CUST_95011_PI429715507	-11.8903	-3.57172	11.8903	down	-4.98569	-2.31779	4.98569	down	-84.6675	-6.40374	84.6675	down	-6.12028	-2.6136	6.12028	down	-4.78414	-2.25826	4.78414	down	-38.9073	-5.28197	38.9073	down	-4.13121	-2.04657	4.13121	down	2.13846	3.33199	1.77226	0.281199	0.0449867	-0.0368509	-2.5754	-3.29483	-2.73296	-3.30567	-3.30981	-5.35301	0.0701847	-0.248228	-0.420032	-0.144501	0.404831	0.20761	0.698495	0.0368519	velh8ptr026k77Loc30t1
CUST_162218_PI429715507	-11.8834	-3.57087	11.8834	down	-4.69726	-2.23182	4.69726	down	-15.1948	-3.9255	15.1948	down	-33.787	-5.0784	33.787	down	-20.6112	-4.36536	20.6112	down	-6.64251	-2.73173	6.64251	down	-7.22601	-2.8532	7.22601	down	3.03498	3.07958	2.98986	0.501187	1.01585	0.891931	0.27481	0.0792885	0.555136	-1.02955	-0.886138	-0.756402	-2.15536	-1.99566	-1.97975	-0.790974	-1.58537	-1.6153	-0.0792885	0.442503	veln4ptr039k89Loc46t1
CUST_146080_PI429715507	-11.8716	-3.56944	11.8716	down	-5.12344	-2.35711	5.12344	down	-22.8797	-4.516	22.8797	down	-15.2193	-3.92783	15.2193	down	-12.5005	-3.64391	12.5005	down	-14.5141	-3.85939	14.5141	down	-7.3813	-2.88388	7.3813	down	3.50514	4.33056	3.42309	1.08364	1.88304	1.22076	-0.0900812	-0.242637	0.0133471	-0.888825	-0.736918	-0.663463	-0.110259	-0.332209	-0.0822291	0.398918	-0.0133476	-0.0585103	1.40329	0.334814	dmag2vel4f4xincok49Loc4241t12
CUST_70874_PI429715507	-11.8706	-3.56932	11.8706	down	-20.6437	-4.36763	20.6437	down	-15.6622	-3.96922	15.6622	down	-7.53436	-2.91348	7.53436	down	-6.36712	-2.67064	6.36712	down	-10.5502	-3.3992	10.5502	down	-20.5207	-4.35901	20.5207	down	3.10599	3.85641	3.30403	-0.984375	-0.918551	-0.933534	0.0483785	-0.980971	1.00144	-0.673748	-0.0483785	-0.919088	-0.22717	0.111286	1.64186	0.884796	0.752502	0.617213	-0.924102	-0.949627	velb9ptr181k87Loc6t1
CUST_59259_PI429715507	-11.8651	-3.56866	11.8651	down	-2.29647	-1.19942	2.29647	down	-21.8275	-4.44808	21.8275	down	-32.463	-5.02072	32.463	down	-16.7892	-4.06946	16.7892	down	-8.885	-3.15137	8.885	down	-11.3137	-3.5	11.3137	down	3.63269	3.6748	3.02651	2.42869	1.74986	2.5572	0.224029	0.200681	0.455177	-1.31814	-0.532999	-1.15908	-1.89173	-1.33298	-1.50346	-0.0282936	-0.876918	-0.969173	-0.138954	0.0282936	velb9ptr068k23Loc13t2
CUST_60561_PI429715507	-11.8576	-3.56775	11.8576	down	-24.0509	-4.58802	24.0509	down	-10.3742	-3.37492	10.3742	down	-12.2301	-3.61236	12.2301	down	-10.1106	-3.3378	10.1106	down	-6.11719	-2.61287	6.11719	down	-16.4142	-4.03688	16.4142	down	3.68865	2.66976	3.97439	-1.25849	-1.16106	-1.01171	1.04273	0.363674	1.0878	0.0857134	-0.0857143	0.20803	-0.148237	-0.14614	-0.209912	-0.0902395	0.203795	0.205857	-1.00422	-0.181004	velb9ptr077k57Loc68t1
CUST_15792_PI429715507	-11.8526	-3.56713	11.8526	down	-14.203	-3.82812	14.203	down	-13.0531	-3.70632	13.0531	down	-11.5665	-3.53188	11.5665	down	-8.90498	-3.15461	8.90498	down	-12.6506	-3.66113	12.6506	down	-11.2944	-3.49754	11.2944	down	3.55796	3.8525	3.5329	-0.248645	0.377334	-0.66969	0.236874	-0.229505	-0.0474	-0.00604439	0.00604391	-0.175593	-0.113276	0.545091	-0.0840836	-0.0257282	0.695318	0.809945	0.42527	-0.124762	dmag2vel4f4xincok49Loc27674t1
CUST_39091_PI429715507	-11.818	-3.56292	11.818	down	-14.7225	-3.87995	14.7225	down	-20.2613	-4.34066	20.2613	down	-7.5369	-2.91397	7.5369	down	-6.08587	-2.60546	6.08587	down	-11.1831	-3.48325	11.1831	down	-21.8542	-4.44984	21.8542	down	2.68831	3.22988	3.32896	-0.142968	-1.85063	-0.399111	0.342523	-0.833349	-0.711777	-0.814204	-0.761795	-2.19883	0.161377	0.20089	0.142968	0.559801	0.3388	0.532155	-1.63241	-1.10251	velb9ptf118k47Loc42t1
CUST_6458_PI429715507	-11.8164	-3.56271	11.8164	down	-34.0586	-5.08995	34.0586	down	-6.77029	-2.75922	6.77029	down	-17.9419	-4.16526	17.9419	down	-11.1933	-3.48457	11.1933	down	-4.55398	-2.18713	4.55398	down	-13.4906	-3.75388	13.4906	down	3.45046	3.46664	3.17161	-1.4727	-1.92296	-1.78548	1.09271	1.20362	1.23099	0.764441	0.50617	0.540442	-0.744628	-0.845808	-0.816628	0.271616	-0.271616	-0.365002	-0.298855	-0.483101	dmag2vel4f1xincok89Loc24954t1
CUST_12943_PI429715507	-11.8077	-3.56166	11.8077	down	-5.89127	-2.55858	5.89127	down	-12.8552	-3.68428	12.8552	down	-16.9157	-4.08029	16.9157	down	-17.5717	-4.13518	17.5717	down	-6.0078	-2.58684	6.0078	down	-26.1063	-4.70632	26.1063	down	3.51472	2.94365	3.30525	1.04479	0.262458	0.780631	0.325298	0.825165	0.852648	0.435217	-0.434595	-1.28984	-1.09365	-0.653799	-0.729795	-0.6485	-0.948135	-1.04529	-2.64111	-0.262458	dmag2vel4f4xincok49Loc11569t1
CUST_150351_PI429715507	-11.8075	-3.56163	11.8075	down	-10.0556	-3.32992	10.0556	down	-13.2107	-3.72364	13.2107	down	-12.9748	-3.69764	12.9748	down	-11.0592	-3.46717	11.0592	down	-7.50688	-2.90821	7.50688	down	-23.9833	-4.58396	23.9833	down	3.32405	3.35532	3.88575	-0.0248518	0.141977	0.458217	0.813163	0.108522	0.91879	-0.0833426	-0.19932	-0.323134	0.0248513	-0.397284	-0.155382	0.746741	-0.32088	-0.26226	-1.61302	-0.511488	velb9ptf030k27Loc57t7
CUST_129287_PI429715507	-11.8038	-3.56117	11.8038	down	-9.26142	-3.21123	9.26142	down	-17.2449	-4.1081	17.2449	down	-12.3996	-3.63222	12.3996	down	-11.4273	-3.51442	11.4273	down	-8.37863	-3.06671	8.37863	down	-15.6811	-3.97095	15.6811	down	3.07354	3.58049	3.30686	0.485093	-0.711013	0.553108	0.359453	-0.346684	0.747973	-0.731057	0.492105	-2.12445	-0.633551	-0.00402069	-0.298197	-0.230476	-0.355916	0.00402069	-2.15123	0.849913	veln4ptr014k33Loc58t2
CUST_5861_PI429715507	-11.7955	-3.56016	11.7955	down	-11.9807	-3.58264	11.9807	down	-8.47903	-3.0839	8.47903	down	-12.6322	-3.65904	12.6322	down	-10.3236	-3.36787	10.3236	down	-6.17693	-2.62689	6.17693	down	-54.981	-5.78086	54.981	down	3.3493	3.2407	2.95677	-0.0719285	-1.21889	0.089653	0.380671	0.458843	0.826582	0.255306	-0.0310879	0.0708499	-0.364543	-0.411968	-0.653839	-0.147161	-0.440777	0.0310879	-4.09576	-1.10145	dmag2vel4f1xincok89Loc18881t1
CUST_78019_PI429715507	-11.7877	-3.55922	11.7877	down	-81.3602	-6.34625	81.3602	down	-2.62636	-1.39306	2.62636	down	-3.01511	-1.59221	3.01511	down	-2.37835	-1.24996	2.37835	down	-14.116	-3.81926	14.116	down	-402.324	-8.65221	402.324	down	1.90174	1.03011	1.93695	-5.19743	-4.16471	-4.80782	-1.82833	-2.15399	-2.60667	0.365242	0.319238	0.005126	0.192019	-0.0947361	-0.00512505	0.259392	0.444681	0.414843	-7.94048	-6.11809	velh8ptf041k67Loc39t1
CUST_47590_PI429715507	-11.7832	-3.55866	11.7832	down	-3.19411	-1.67541	3.19411	down	-13.1624	-3.71835	13.1624	down	-15.3385	-3.93908	15.3385	down	-17.1122	-4.09696	17.1122	down	-14.314	-3.83935	14.314	down	-20.321	-4.3449	20.321	down	3.44319	3.90038	3.52186	1.86446	2.22496	1.74977	0.0555568	-0.39446	-0.313729	0.0334921	-0.0334926	-0.289614	-0.497806	-0.105962	-0.348059	0.619968	-1.02037	-1.02504	-1.62499	0.178812	velb9ptf227k23Loc117t1
CUST_144779_PI429715507	-11.7741	-3.55755	11.7741	down	-13.3581	-3.73964	13.3581	down	-16.5357	-4.04751	16.5357	down	-17.3481	-4.1167	17.3481	down	-15.3778	-3.94278	15.3778	down	-5.50326	-2.46029	5.50326	down	-6.86274	-2.77879	6.86274	down	3.5033	3.59999	3.86005	0.0200691	-0.371438	0.0957804	1.62329	0.579796	1.37939	-0.603369	-0.267803	-0.30802	-0.137934	-0.734298	-0.514545	0.238301	-0.0469151	-1.05638	-0.0200691	1.77139	veln4ptr099k49Loc204t1
CUST_49039_PI429715507	-11.749	-3.55447	11.749	down	-33.2674	-5.05604	33.2674	down	-9.97005	-3.3176	9.97005	down	-17.6274	-4.13975	17.6274	down	-9.58386	-3.26061	9.58386	down	-8.33192	-3.05865	8.33192	down	-3.90141	-1.964	3.90141	down	3.42496	3.52039	3.1485	-0.832502	-3.15736	-1.0844	0.494733	-0.190121	0.613296	0.379956	-0.165192	-0.0737123	-0.730385	-0.524683	-1.07033	0.312033	-0.0630531	0.0630541	1.5878	1.21344	velb9ptf232k77Loc31t1
CUST_9528_PI429715507	-11.7414	-3.55354	11.7414	down	-4.39886	-2.13713	4.39886	down	-15.3765	-3.94265	15.3765	down	-26.6022	-4.73347	26.6022	down	-19.5691	-4.2905	19.5691	down	-9.00085	-3.17006	9.00085	down	-6.93706	-2.79433	6.93706	down	3.84165	3.65178	2.8786	1.14478	1.64353	1.17232	0.0592008	0.600045	0.202595	-0.673542	-0.404767	-0.377624	-1.32269	-1.31489	-1.19082	-0.0592012	-1.37094	-1.06935	1.50794	-0.181903	dmag2vel4f4xincok49Loc4939t2
CUST_54721_PI429715507	-11.7382	-3.55313	11.7382	down	-7.52617	-2.91192	7.52617	down	-16.4195	-4.03734	16.4195	down	-13.5961	-3.76512	13.5961	down	-7.99974	-2.99995	7.99974	down	-17.0315	-4.09013	17.0315	down	-11.2742	-3.49495	11.2742	down	3.65189	3.24782	3.57267	0.473629	0.731113	0.531894	-0.564652	-0.671549	-0.561813	-0.5637	-0.552862	-0.52307	-0.350153	-0.113859	-0.358964	0.440658	0.37781	0.654057	0.11386	-0.122176	velb9ptr036k23Loc67t1
CUST_160456_PI429715507	-11.7321	-3.55239	11.7321	down	-7.21291	-2.85058	7.21291	down	-13.5854	-3.76399	13.5854	down	-47.2657	-5.56272	47.2657	down	-14.9151	-3.8987	14.9151	down	-5.19028	-2.37581	5.19028	down	-5.72631	-2.51761	5.72631	down	3.23183	2.64398	2.90051	0.224579	-0.071187	0.071187	0.264845	0.648984	0.735052	-0.900409	-0.751897	-0.863332	-2.68349	-2.57585	-2.6525	-0.372583	-1.40512	-1.14209	0.408885	0.406783	velh8ptr093k27Loc1t8
CUST_100818_PI429715507	-11.7292	-3.55203	11.7292	down	-46.4222	-5.53674	46.4222	down	-7.74354	-2.95299	7.74354	down	-7.5133	-2.90945	7.5133	down	-4.55406	-2.18715	4.55406	down	-6.39009	-2.67584	6.39009	down	-55.6773	-5.79902	55.6773	down	2.81066	2.117	3.1274	-1.70832	-4.60218	-2.24467	0.0043993	0.027554	-0.00439978	-0.684617	-0.221754	0.102453	-0.178435	0.0525432	-0.547389	0.0870061	0.531451	0.875142	-4.59622	-1.63178	velh8ptr071k27Loc64t9
CUST_90345_PI429715507	-11.7253	-3.55155	11.7253	down	-42.1808	-5.39851	42.1808	down	-10.2527	-3.35794	10.2527	down	-9.99085	-3.32061	9.99085	down	-7.77213	-2.95831	7.77213	down	-6.17775	-2.62708	6.17775	down	-12.9466	-3.69451	12.9466	down	3.36027	2.67934	3.67118	-1.90355	-2.82671	-1.75449	0.918854	-0.0114517	0.922148	-0.513103	-0.0755434	0.225635	0.130674	-0.2016	-0.180101	0.0114517	0.385622	0.438791	-0.57959	-0.335558	velh8ptf074k57Loc20t10
CUST_61983_PI429715507	-11.721	-3.55103	11.721	down	-2.96182	-1.56648	2.96182	down	-45.2884	-5.50107	45.2884	down	-21.0411	-4.39514	21.0411	down	-21.782	-4.44506	21.782	down	-4.31162	-2.10823	4.31162	down	-8.93686	-3.15977	8.93686	down	4.22257	2.10191	2.81677	0.802086	1.94131	1.69841	1.20465	1.13346	0.478457	-1.20083	-2.12005	-4.04108	-1.40545	-1.58923	-1.04947	-0.478457	-1.58663	-2.12885	-1.79186	1.56649	velb9ptr085k67Loc44t4
CUST_22358_PI429715507	-11.7155	-3.55035	11.7155	down	-19.0031	-4.24816	19.0031	down	-9.97648	-3.31853	9.97648	down	-14.0273	-3.81017	14.0273	down	-15.2852	-3.93406	15.2852	down	-5.9391	-2.57025	5.9391	down	-10.2403	-3.35619	10.2403	down	3.39514	3.60066	3.3796	-0.0131278	-1.74162	-0.614343	0.813601	0.709796	1.14126	0.0131278	0.282639	0.124036	-0.208489	-0.341565	-0.505056	-0.147286	-0.49504	-0.78446	-0.190191	0.39475	dmag2vel4f4xincok59Loc11673t2
CUST_50690_PI429715507	-11.6944	-3.54774	11.6944	down	-48.4432	-5.59822	48.4432	down	-11.4222	-3.51377	11.4222	down	-7.86587	-2.97561	7.86587	down	-5.0768	-2.34392	5.0768	down	-16.3569	-4.03183	16.3569	down	-5.50528	-2.46082	5.50528	down	3.47258	2.42941	3.48683	-1.78775	-3.22117	-2.39693	-0.586593	-1.3234	-0.796671	-0.169689	-0.377232	-0.605572	0.486076	0.169688	-0.193769	0.246922	1.0159	1.09423	0.782352	0.555225	velb9ptf235k23Loc47t4
CUST_55251_PI429715507	-11.6727	-3.54507	11.6727	down	-7.88823	-2.9797	7.88823	down	-20.9846	-4.39126	20.9846	down	-14.6819	-3.87597	14.6819	down	-10.2548	-3.35823	10.2548	down	-6.52062	-2.70501	6.52062	down	-17.9737	-4.16782	17.9737	down	3.69194	2.50841	3.41534	1.66421	-2.54611	1.55847	0.486355	0.107034	0.907271	-0.915334	0.498993	-3.14174	-0.47911	-0.673571	-0.859531	-0.176788	-0.107034	-0.175171	-3.15772	1.23254	velb9ptr004k47Loc22t2
CUST_39309_PI429715507	-11.6719	-3.54496	11.6719	down	-14.0382	-3.81128	14.0382	down	-14.3188	-3.83984	14.3188	down	-11.1206	-3.47516	11.1206	down	-10.5918	-3.40487	10.5918	down	-8.47468	-3.08316	8.47468	down	-13.0929	-3.71072	13.0929	down	2.9165	3.84275	3.12876	-0.676309	-0.768521	-0.101008	0.374259	-0.267238	0.531511	0.192244	0.169589	-1.99335	0.101008	-0.18206	-0.456428	0.525736	-0.262079	-0.590267	-1.76001	0.930582	velb9ptf120k87Loc55t1
CUST_45256_PI429715507	-11.6644	-3.54404	11.6644	down	-23.4461	-4.55128	23.4461	down	-10.4835	-3.39005	10.4835	down	-9.44785	-3.23999	9.44785	down	-7.49975	-2.90684	7.49975	down	-9.90707	-3.30846	9.90707	down	-16.3298	-4.02943	16.3298	down	3.56971	3.57648	2.64553	-0.76251	-1.63238	-1.46723	-0.0330629	-0.148672	0.0480771	0.62803	-0.12691	-0.879541	0.356924	-0.318229	0.0330625	0.113486	0.279438	0.678264	-0.694177	-0.836874	velb9ptf207k37Loc3t3
CUST_43253_PI429715507	-11.664	-3.54399	11.664	down	-8.0922	-3.01653	8.0922	down	-15.1724	-3.92338	15.1724	down	-8.69685	-3.12049	8.69685	down	-11.2534	-3.49229	11.2534	down	-13.6125	-3.76686	13.6125	down	-17.6868	-4.1446	17.6868	down	2.94734	4.21841	4.71029	-0.297574	3.41594	-0.29191	1.15537	-0.299514	-0.280375	0.105915	0.0198417	-0.0198417	1.04394	-0.301258	1.77189	1.95226	-0.272145	-0.28094	-0.0842161	-0.287619	velb9ptf171k37Loc25t1
CUST_49692_PI429715507	-11.6632	-3.5439	11.6632	down	-28.0896	-4.81196	28.0896	down	-9.21187	-3.20349	9.21187	down	-13.8389	-3.79066	13.8389	down	-10.2442	-3.35674	10.2442	down	-9.19201	-3.20038	9.19201	down	-5.97228	-2.57828	5.97228	down	3.23442	3.71453	2.8418	-0.498412	-3.67804	-0.468682	0.149827	-0.359244	0.399034	0.180278	0.0383396	-0.0383396	-0.519526	-0.492223	-0.569458	0.118711	-0.178844	-0.219318	1.09437	0.276238	velb9ptf233k57Loc77t2
CUST_47592_PI429715507	-11.6622	-3.54377	11.6622	down	-3.38803	-1.76045	3.38803	down	-16.8609	-4.07561	16.8609	down	-12.6983	-3.66656	12.6983	down	-12.4394	-3.63684	12.4394	down	-12.4939	-3.64315	12.4939	down	-30.8702	-4.94814	30.8702	down	3.2531	4.04318	3.28097	1.83264	1.88767	1.5756	-0.135971	0.0364342	-0.252656	-0.752325	-0.0364342	-0.860809	-0.187015	0.119889	-0.355302	0.535612	-0.485899	-0.382995	-3.07555	0.230766	velb9ptf227k23Loc117t1
CUST_87331_PI429715507	-11.6379	-3.54076	11.6379	down	-19.8535	-4.31132	19.8535	down	-15.8097	-3.98274	15.8097	down	-7.4094	-2.88936	7.4094	down	-7.01037	-2.80949	7.01037	down	-7.14992	-2.83793	7.14992	down	-28.8448	-4.85024	28.8448	down	2.96443	2.73359	3.11675	-0.224694	-3.2439	-0.650601	0.349992	-0.128287	0.0792837	-0.208889	0.00657749	-2.93113	0.105444	0.0478334	-0.00657702	-0.030591	0.00687408	0.410018	-3.05601	-0.767954	velh8ptf207k77Loc5t1
CUST_31512_PI429715507	-11.6246	-3.53911	11.6246	down	-11.8125	-3.56225	11.8125	down	-9.87248	-3.30341	9.87248	down	-17.0699	-4.09338	17.0699	down	-8.62466	-3.10847	8.62466	down	-8.83733	-3.14361	8.83733	down	-19.236	-4.26573	19.236	down	2.80882	3.36066	3.54643	-0.661099	0.10942	-0.419148	0.390351	-0.676929	0.571665	-0.26791	-0.0696631	0.143253	-0.787126	-0.861775	-0.915319	-0.0929241	0.0696635	0.413774	-2.4282	0.374006	velb9ptf006k27Loc1t22
CUST_160954_PI429715507	-11.6176	-3.53825	11.6176	down	-10.2614	-3.35915	10.2614	down	-15.1803	-3.92413	15.1803	down	-16.8569	-4.07527	16.8569	down	-10.0918	-3.33511	10.0918	down	-7.39728	-2.88699	7.39728	down	-13.033	-3.70409	13.033	down	3.20286	3.54904	2.15442	0.60591	1.30567	-3.08271	0.0853376	0.0679908	0.0920072	0.0275078	-0.548437	-2.34514	-0.655953	-1.67169	-0.991842	-0.0275073	-0.298761	-0.772752	-1.83108	0.36044	velh8ptr152k37Loc38t2
CUST_140239_PI429715507	-11.6046	-3.53663	11.6046	down	-28.1682	-4.81599	28.1682	down	-8.68554	-3.11862	8.68554	down	-7.97673	-2.9958	7.97673	down	-5.43863	-2.44324	5.43863	down	-7.5372	-2.91403	7.5372	down	-49.5165	-5.62984	49.5165	down	2.98878	2.97689	3.01752	-1.39528	-2.38634	-1.68318	-0.00512409	0.021677	0.224543	-0.208175	-0.0117488	-0.152744	-0.185919	0.176581	0.00512409	0.287477	0.603287	0.762688	-4.047	-1.22388	veln4ptr074k33Loc111t1
CUST_7758_PI429715507	-11.5909	-3.53492	11.5909	down	-4.66063	-2.22052	4.66063	down	-8.70132	-3.12123	8.70132	down	-19.5337	-4.28789	19.5337	down	-33.0241	-5.04545	33.0241	down	-9.60789	-3.26422	9.60789	down	-8.80218	-3.13786	8.80218	down	2.96118	3.65942	2.85724	0.17949	2.4439	0.192881	-0.420382	-0.17949	0.285058	0.248683	-0.706128	0.571586	-1.69408	-0.715822	-0.975932	-2.01244	-1.93605	-1.71	0.916512	-0.87367	dmag2vel4f4xincok49Loc1837t11
CUST_49040_PI429715507	-11.5867	-3.5344	11.5867	down	-38.5267	-5.26779	38.5267	down	-8.8038	-3.13813	8.8038	down	-15.5602	-3.95979	15.5602	down	-8.78816	-3.13556	8.78816	down	-7.96215	-2.99316	7.96215	down	-4.92708	-2.30073	4.92708	down	3.17816	3.56894	2.82911	-0.641729	-4.86143	-0.723999	0.364484	-0.225937	0.458185	0.326011	0.0900426	-0.254231	-0.798721	-0.616854	-0.887589	0.396668	-0.0900426	-0.137106	1.21973	0.562947	velb9ptf232k77Loc31t1
CUST_45401_PI429715507	-11.5804	-3.53361	11.5804	down	-4.85774	-2.28028	4.85774	down	-17.4203	-4.1227	17.4203	down	-16.2204	-4.01973	16.2204	down	-23.5877	-4.55996	23.5877	down	-7.87108	-2.97656	7.87108	down	-8.55536	-3.09683	8.55536	down	3.18976	3.63501	3.12078	1.60505	0.595118	0.904543	-0.0150414	0.568185	0.462734	-0.705588	-0.790773	-0.926165	-0.84874	-0.661251	-0.60365	-0.157322	-1.72261	-1.8544	0.0150414	0.421675	velb9ptf211k57Loc5t5
CUST_118396_PI429715507	-11.5624	-3.53137	11.5624	down	-31.2587	-4.96619	31.2587	down	-10.2806	-3.36185	10.2806	down	-10.6583	-3.4139	10.6583	down	-8.04882	-3.00878	8.04882	down	-6.25347	-2.64466	6.25347	down	-15.1748	-3.9236	15.1748	down	3.36618	2.72775	3.78858	-1.86333	-1.47357	-1.67915	1.02297	-0.00255966	0.928133	-0.262363	-0.0982485	0.157578	0.0403318	-0.264775	-0.134744	0.00255966	0.36048	0.493142	-0.810296	-0.448568	veln4ptf044k69Loc51t10
CUST_141207_PI429715507	-11.554	-3.53032	11.554	down	-26.4107	-4.72305	26.4107	down	-10.4573	-3.38644	10.4573	down	-11.4898	-3.52229	11.4898	down	-7.08114	-2.82398	7.08114	down	-4.74491	-2.24638	4.74491	down	-31.0061	-4.95448	31.0061	down	3.03236	2.28938	3.77811	-1.85441	-1.60696	-1.60793	0.632465	0.553549	1.1747	0.163758	-0.354569	-0.868669	-0.163757	-0.844559	-0.458687	0.447459	0.526174	-0.345726	-4.12725	0.284861	veln4ptr008k33Loc13t2
CUST_160211_PI429715507	-11.553	-3.5302	11.553	down	-9.23463	-3.20705	9.23463	down	-11.7962	-3.56025	11.7962	down	-18.9025	-4.24051	18.9025	down	-14.9432	-3.90141	14.9432	down	-11.6931	-3.54759	11.6931	down	-4.99844	-2.32148	4.99844	down	4.22465	3.29951	3.38183	-0.626689	1.55383	0.35769	-0.544283	0.68812	0.119393	-0.816537	-0.371664	1.41345	-0.471832	-0.730746	-0.612951	-0.119394	-0.378758	-0.300092	2.30684	0.32087	velh8ptr100k27Loc22t1
CUST_157855_PI429715507	-11.5525	-3.53013	11.5525	down	-4.2654	-2.09268	4.2654	down	-14.7948	-3.88702	14.7948	down	-19.0692	-4.25317	19.0692	down	-18.4872	-4.20846	18.4872	down	-6.98875	-2.80503	6.98875	down	-17.5882	-4.13653	17.5882	down	3.32309	3.47121	3.20391	1.11207	1.11448	1.49362	0.567028	0.287977	0.728111	0.00103045	-0.416026	-1.24784	-1.37877	-0.742035	-0.640494	-0.159758	-1.10736	-1.36004	-1.60656	-0.00102997	velh8ptf129k27Loc105t11
CUST_31341_PI429715507	-11.5396	-3.52852	11.5396	down	-2.81475	-1.49301	2.81475	down	-167.115	-7.3847	167.115	down	-5.15072	-2.36477	5.15072	down	-6.22533	-2.63815	6.22533	down	-28.2534	-4.82035	28.2534	down	-3.83948	-1.94091	3.83948	down	2.52817	2.96698	1.49729	1.39928	0.3497	0.764442	-2.07832	-2.73148	-2.65881	-3.73331	-4.43177	-6.99657	-0.109987	0.0200596	-0.0119514	-0.886147	0.0119514	-0.0478086	0.721349	0.0584583	velb9ptf059k77Loc56t1
CUST_17080_PI429715507	-11.5365	-3.52814	11.5365	down	-19.84	-4.31034	19.84	down	-10.0073	-3.32298	10.0073	down	-16.7119	-4.0628	16.7119	down	-10.2207	-3.35342	10.2207	down	-6.31476	-2.65873	6.31476	down	-10.7539	-3.42678	10.7539	down	3.29152	3.30885	3.51069	-1.28219	-0.609435	-0.92833	0.908285	0.329641	0.89695	-0.0462065	-0.173851	0.362192	-0.76348	-0.540079	-0.773787	0.0471172	-0.0986099	0.102304	0.0462055	-0.159061	dmag2vel4f4xincok59Loc1007t23
CUST_74104_PI429715507	-11.5313	-3.52749	11.5313	down	-16.1397	-4.01254	16.1397	down	-12.003	-3.58533	12.003	down	-19.2699	-4.26827	19.2699	down	-8.70721	-3.12221	8.70721	down	-5.70413	-2.51201	5.70413	down	-13.2978	-3.73312	13.2978	down	3.2873	3.2014	3.88768	-0.525704	-0.891179	-0.244365	1.21187	0.548503	1.07998	-0.711471	-0.0386119	0.370481	-0.726576	-0.974177	-0.727695	0.746375	0.0386114	0.224754	-0.506924	-0.0417299	velb9ptr217k23Loc6t6
CUST_96008_PI429715507	-11.5269	-3.52693	11.5269	down	-11.5438	-3.52904	11.5438	down	-24.4984	-4.61461	24.4984	down	-8.31363	-3.05548	8.31363	down	-7.04488	-2.81657	7.04488	down	-9.79107	-3.29147	9.79107	down	-16.2029	-4.01818	16.2029	down	3.25248	2.04318	3.52093	0.4828	-2.70852	0.455187	-0.0502954	-0.796658	-0.210851	-1.92635	-0.443376	-2.65752	-0.350646	-0.0511508	0.0519538	0.0502954	0.182505	0.134071	-2.68188	0.523251	velh8ptr030k23Loc2t56
CUST_55092_PI429715507	-11.5224	-3.52637	11.5224	down	-34.1928	-5.09562	34.1928	down	-6.54023	-2.70934	6.54023	down	-11.7271	-3.55177	11.7271	down	-8.06415	-3.01152	8.06415	down	-6.09812	-2.60836	6.09812	down	-22.7723	-4.50921	22.7723	down	2.71772	3.14836	2.8233	-1.16005	-3.10456	-2.33287	0.399048	-0.0883713	0.553614	0.0902405	0.398786	0.0723329	-0.598667	-0.63981	-0.727459	-0.52895	-0.0723324	0.256099	-3.37556	0.150069	velb9ptr039k47Loc65t4
CUST_45400_PI429715507	-11.5124	-3.52512	11.5124	down	-5.28018	-2.40059	5.28018	down	-16.9427	-4.08259	16.9427	down	-17.6011	-4.13759	17.6011	down	-21.9976	-4.45927	21.9976	down	-7.30789	-2.86945	7.30789	down	-8.22061	-3.03925	8.22061	down	3.08638	3.36951	3.02198	1.05544	0.547832	0.672839	-0.00372505	0.470907	0.402323	-0.861916	-0.961008	-0.94699	-0.999873	-1.18532	-0.749709	-0.289743	-1.77539	-1.83481	0.00372505	0.236362	velb9ptf211k57Loc5t5
CUST_162697_PI429715507	-11.5119	-3.52505	11.5119	down	-6.94296	-2.79555	6.94296	down	-11.9128	-3.57444	11.9128	down	-15.6906	-3.97183	15.6906	down	-15.5515	-3.95898	15.5515	down	-11.8549	-3.56741	11.8549	down	-8.94209	-3.16061	8.94209	down	3.15035	4.4925	3.44445	-0.155455	1.19929	1.65681	0.64306	-0.00629544	-0.251691	-0.119763	0.477444	0.0062952	-0.353894	-0.278212	-0.196075	-0.269654	-0.296164	-0.223826	0.121083	0.949225	veln4ptr098k33Loc109t1
CUST_154896_PI429715507	-11.5039	-3.52405	11.5039	down	-34.0698	-5.09042	34.0698	down	-6.72371	-2.74926	6.72371	down	-16.1894	-4.01698	16.1894	down	-10.766	-3.42841	10.766	down	-4.54501	-2.18428	4.54501	down	-13.4581	-3.7504	13.4581	down	3.33399	3.52283	3.17247	-1.51355	-1.81308	-1.91535	1.15002	1.01315	1.31326	0.708014	0.456024	0.617471	-0.373672	-0.842194	-0.80579	0.241619	-0.241619	-0.255962	-0.461122	-0.353492	velb9ptr067k47Loc94t1
CUST_36552_PI429715507	-11.502	-3.52382	11.502	down	-22.2449	-4.4754	22.2449	down	-16.9285	-4.08138	16.9285	down	-12.6604	-3.66225	12.6604	down	-7.17937	-2.84386	7.17937	down	-4.58125	-2.19574	4.58125	down	-16.7316	-4.0645	16.7316	down	3.87515	3.6465	2.86583	-0.19978	-1.20489	-1.63408	1.19938	1.2857	1.31517	-0.267105	-0.0334606	-1.5561	-0.151858	0.0334277	-0.480846	1.10185	0.787484	-0.0334277	-1.56395	0.35992	velb9ptf094k23Loc1t6
CUST_15794_PI429715507	-11.496	-3.52306	11.496	down	-22.4472	-4.48847	22.4472	down	-9.46999	-3.24336	9.46999	down	-9.10865	-3.18724	9.10865	down	-6.82872	-2.77162	6.82872	down	-12.5578	-3.65052	12.5578	down	-15.2871	-3.93424	15.2871	down	3.06437	3.41777	3.1656	-0.517618	-2.68902	-0.611017	-0.554415	-0.464739	-0.284651	-0.598208	0.101162	0.414701	0.0598445	-0.059845	0.0860329	-0.108155	0.485134	0.955918	-1.94747	0.510817	dmag2vel4f4xincok49Loc27674t1
CUST_39780_PI429715507	-11.4908	-3.52241	11.4908	down	-8.36855	-3.06498	8.36855	down	-11.3625	-3.5062	11.3625	down	-12.8177	-3.68007	12.8177	down	-12.2211	-3.61131	12.2211	down	-12.0965	-3.59651	12.0965	down	-13.4722	-3.75191	13.4722	down	2.93346	4.21178	3.49428	0.0123873	0.965103	0.467098	-0.283638	-0.100165	0.233791	0.046896	-0.0123873	0.0864058	-0.0351047	-0.0492096	-0.316359	0.113483	-0.163314	-0.144566	-0.0621109	-0.348692	velb9ptf126k77Loc20t1
CUST_83272_PI429715507	-11.4883	-3.52209	11.4883	down	-1.53969	-0.622644	1.53969	down	-36.7659	-5.2003	36.7659	down	-35.9112	-5.16636	35.9112	down	-78.3541	-6.29194	78.3541	down	-2.00019	-1.00014	2.00019	down	-5.71866	-2.51568	5.71866	down	3.38394	1.48265	2.8587	1.52167	2.2985	2.03719	1.88229	1.62786	1.21473	-1.21473	-3.16008	-3.50079	-3.54633	-2.19893	-2.02854	-1.99286	-4.87455	-4.28311	-2.92607	3.0449	velh8ptf127k37Loc22t73
CUST_31343_PI429715507	-11.4843	-3.5216	11.4843	down	-2.74275	-1.45563	2.74275	down	-139.275	-7.12179	139.275	down	-5.34797	-2.41899	5.34797	down	-6.52882	-2.70682	6.52882	down	-29.7245	-4.89358	29.7245	down	-4.10773	-2.03834	4.10773	down	2.51616	3.26602	1.67125	1.33095	0.610902	1.1447	-1.89184	-2.97106	-2.36441	-4.06961	-4.27911	-5.56323	-0.0123491	-0.0798864	0.288696	-0.780158	0.164227	-0.0511007	0.879921	0.0123491	velb9ptf059k77Loc56t1
CUST_39444_PI429715507	-11.4821	-3.52131	11.4821	down	-19.9099	-4.31541	19.9099	down	-11.9094	-3.57402	11.9094	down	-13.5503	-3.76026	13.5503	down	-8.81858	-3.14055	8.81858	down	-5.36632	-2.42393	5.36632	down	-17.2666	-4.10991	17.2666	down	3.35621	2.6912	3.10188	-0.32837	-3.17923	-0.28934	0.462782	0.504145	0.910565	0.163171	0.236377	-1.97233	-0.609851	-0.635613	-0.886012	0.362811	-0.471988	-0.163171	-2.67531	0.555023	velb9ptf120k23Loc13t14
CUST_133111_PI429715507	-11.482	-3.5213	11.482	down	-12.8519	-3.68391	12.8519	down	-18.1179	-4.17935	18.1179	down	-8.48396	-3.08474	8.48396	down	-9.76147	-3.2871	9.76147	down	-9.05674	-3.17899	9.05674	down	-14.0252	-3.80995	14.0252	down	3.16445	2.34299	3.43458	0.0290451	-2.11161	-0.027154	0.0271535	-0.720987	0.0988741	-1.53194	0.0807166	-2.1448	-0.119346	0.295687	-0.488539	0.238768	-0.32585	-0.832199	-2.15108	0.492529	veln4ptr033k49Loc125t1
CUST_54724_PI429715507	-11.4536	-3.51773	11.4536	down	-6.8528	-2.77669	6.8528	down	-13.069	-3.70808	13.069	down	-14.1802	-3.82581	14.1802	down	-9.04301	-3.1768	9.04301	down	-16.3114	-4.02781	16.3114	down	-12.3625	-3.6279	12.3625	down	3.51778	3.44214	3.49411	0.532411	0.966811	0.624725	-0.46487	-0.505955	-0.658577	-0.36874	-0.0724964	-0.22898	-0.558165	-0.0975037	-0.367734	0.187149	0.295489	0.440981	0.0724964	-0.358935	velb9ptr036k23Loc67t1
CUST_76784_PI429715507	-11.4515	-3.51747	11.4515	down	-13.5134	-3.75632	13.5134	down	-17.4658	-4.12646	17.4658	down	-12.0843	-3.59506	12.0843	down	-6.91546	-2.78983	6.91546	down	-9.06505	-3.18032	9.06505	down	-13.2371	-3.72651	13.2371	down	3.78488	3.46833	3.72435	-0.563476	-0.407517	0.679598	-0.571931	2.32568	-0.317143	-0.295312	-0.579501	-0.527012	-0.0481854	0.192375	0.0481856	0.533677	2.63761	-0.563211	-0.53335	0.398699	velh8ptf003k67Loc56t1
CUST_25510_PI429715507	-11.447	-3.51689	11.447	down	-4.50346	-2.17103	4.50346	down	-18.9089	-4.241	18.9089	down	-19.4568	-4.2822	19.4568	down	-13.0378	-3.70463	13.0378	down	-9.65883	-3.27185	9.65883	down	-10.4654	-3.38755	10.4654	down	4.16906	3.64574	2.59871	1.04564	1.20898	1.64578	0.0683732	0.597963	-0.0683737	-1.75037	-0.20104	-0.358075	-1.17261	-0.571123	-0.689357	0.556046	-0.878473	-0.377941	0.377184	-0.209946	velb9ptf018k57Loc41t8
CUST_6460_PI429715507	-11.4448	-3.51662	11.4448	down	-32.0234	-5.00106	32.0234	down	-6.80424	-2.76643	6.80424	down	-17.7883	-4.15286	17.7883	down	-10.9089	-3.44743	10.9089	down	-4.07433	-2.02656	4.07433	down	-13.9265	-3.79976	13.9265	down	3.49605	3.41399	3.12537	-1.44691	-1.8044	-1.71644	1.21951	1.33704	1.39918	0.854782	0.459299	0.42203	-0.885731	-0.799369	-0.738059	0.230182	-0.230183	-0.306875	-0.380783	-0.52846	dmag2vel4f1xincok89Loc24954t1
CUST_46215_PI429715507	-11.4423	-3.51631	11.4423	down	-11.8	-3.56071	11.8	down	-10.8542	-3.44018	10.8542	down	-14.5732	-3.86525	14.5732	down	-13.5858	-3.76402	13.5858	down	-9.49896	-3.24777	9.49896	down	-8.40768	-3.07171	8.40768	down	3.41104	3.52325	3.31568	0.120265	-0.684773	0.132346	-0.155667	-0.0206008	0.682925	-0.603357	0.0700593	0.462725	-0.520795	-0.495299	-0.329688	-0.269895	-0.769671	-0.0025382	0.0025382	0.687356	velb9ptf220k87Loc22t1
CUST_138864_PI429715507	-11.4381	-3.51577	11.4381	down	-27.8148	-4.79778	27.8148	down	-7.85802	-2.97417	7.85802	down	-11.1378	-3.47739	11.1378	down	-10.3149	-3.36666	10.3149	down	-4.48427	-2.16487	4.48427	down	-26.2231	-4.71276	26.2231	down	3.50465	3.2375	2.95226	-0.25661	-3.39328	-1.04904	1.10457	1.33246	0.76277	-0.030179	0.627647	0.174455	-0.390264	0.030179	-0.377662	-0.293017	-0.245945	0.133403	-2.6458	-0.31678	veln4ptr066k41Loc76t1
CUST_152027_PI429715507	-11.4335	-3.51519	11.4335	down	-11.07	-3.46858	11.07	down	-15.1781	-3.92392	15.1781	down	-25.575	-4.67666	25.575	down	-16.5614	-4.04975	16.5614	down	-3.55376	-1.82935	3.55376	down	-7.76354	-2.95671	7.76354	down	3.30882	3.96234	2.57745	0.0444822	-2.26879	1.66718	1.41679	1.47754	1.46622	0.389552	-0.0444818	-2.26823	-1.39791	-1.2389	-1.54457	-0.286385	-1.08164	-0.932624	-2.27715	2.92945	velb9ptf009k23Loc166t1
CUST_100947_PI429715507	-11.433	-3.51513	11.433	down	-11.2335	-3.48974	11.2335	down	-10.7677	-3.42864	10.7677	down	-17.0082	-4.08816	17.0082	down	-17.2629	-4.10961	17.2629	down	-7.45377	-2.89797	7.45377	down	-7.24722	-2.85743	7.24722	down	3.25477	3.35238	3.27741	0.0758662	-0.647485	-0.013031	0.342874	0.218013	0.629766	-0.333577	0.013031	-0.0808225	-0.673107	-0.870662	-0.836135	-0.912821	-0.953102	-0.578327	0.126978	0.747878	velh8ptr073k47Loc85t1
CUST_43414_PI429715507	-11.4315	-3.51494	11.4315	down	-4.36572	-2.12622	4.36572	down	-12.0293	-3.58848	12.0293	down	-8.15933	-3.02845	8.15933	down	-12.9885	-3.69916	12.9885	down	-10.329	-3.36863	10.329	down	-71.5354	-6.16059	71.5354	down	3.52969	2.68384	3.89483	0.949618	2.07473	0.705352	-0.019352	0.0283957	-0.00658321	0.00658274	-0.107898	-0.555762	0.594354	0.469187	-0.0405369	-0.137358	-0.616391	-0.235371	-4.8405	-0.741764	velb9ptf175k37Loc45t1
CUST_126843_PI429715507	-11.4211	-3.51363	11.4211	down	-9.77308	-3.28881	9.77308	down	-10.4999	-3.39231	10.4999	down	-16.2812	-4.02513	16.2812	down	-16.1828	-4.01639	16.1828	down	-8.72621	-3.12536	8.72621	down	-8.5378	-3.09386	8.5378	down	2.96678	3.98579	3.35239	-0.701608	1.17903	-0.038893	0.242902	-0.00732303	0.69332	0.0687628	-0.732956	0.792242	-0.583414	-0.877827	-0.309194	-1.02683	-0.154964	-0.562401	0.674924	0.00732279	veln4ptf094k41Loc89t2
CUST_118395_PI429715507	-11.4192	-3.51339	11.4192	down	-20.7516	-4.37515	20.7516	down	-9.89876	-3.30725	9.89876	down	-15.6403	-3.9672	15.6403	down	-10.2848	-3.36245	10.2848	down	-6.21957	-2.63681	6.21957	down	-10.4872	-3.39056	10.4872	down	3.1971	3.45019	3.54948	-1.13769	-0.576679	-1.21431	0.99949	0.382151	0.904692	0	-0.119651	0.394684	-0.564661	-0.321794	-0.818372	0	-0.0129309	0.122361	0.087471	-0.0707436	veln4ptf044k69Loc51t10
CUST_6459_PI429715507	-11.4184	-3.51329	11.4184	down	-28.7972	-4.84786	28.7972	down	-6.52829	-2.70671	6.52829	down	-17.6462	-4.14129	17.6462	down	-12.3453	-3.62588	12.3453	down	-4.66199	-2.22094	4.66199	down	-11.7043	-3.54896	11.7043	down	3.13774	3.83302	3.13421	-1.34975	-1.0643	-2.02456	1.0951	0.89072	1.45632	0.513013	0.180416	1.29143	-0.468646	-0.729146	-1.1211	-0.0927353	-0.412389	-0.267554	0.0927343	-0.454012	dmag2vel4f1xincok89Loc24954t1
CUST_20240_PI429715507	-11.4008	-3.51106	11.4008	down	-5.72938	-2.51838	5.72938	down	-6.64692	-2.73269	6.64692	down	-28.6391	-4.83992	28.6391	down	-25.3375	-4.6632	25.3375	down	-9.26424	-3.21167	9.26424	down	-7.43981	-2.89527	7.43981	down	3.14324	4.15656	2.67006	0.253149	1.33003	0.831539	-0.305161	0.0787206	0.561275	-1.62941	-0.0787201	3.47992	-1.61052	-1.36928	-1.5701	-1.58796	-1.55127	-0.88052	2.2695	-1.41346	dmag2vel4f4xincok59Loc6450t12
CUST_53877_PI429715507	-11.3958	-3.51043	11.3958	down	-10.5377	-3.39749	10.5377	down	-15.6002	-3.96349	15.6002	down	-10.4623	-3.38712	10.4623	down	-12.4121	-3.63367	12.4121	down	-9.71659	-3.28045	9.71659	down	-10.1634	-3.34531	10.1634	down	2.95531	3.32624	3.83012	0.383478	-0.158057	-0.306217	0.181082	-0.328019	0.417258	-1.57279	-0.304142	0.0981336	-0.0497007	-0.022027	0.022027	-0.327134	0.335299	-0.797506	0.661749	-0.611248	velb9ptr030k27Loc7t2
CUST_61715_PI429715507	-11.3941	-3.51021	11.3941	down	-17.2684	-4.11006	17.2684	down	-12.677	-3.66415	12.677	down	-17.3637	-4.11801	17.3637	down	-9.21069	-3.20331	9.21069	down	-4.49495	-2.1683	4.49495	down	-15.3594	-3.94105	15.3594	down	3.64866	2.9012	3.61022	-0.226915	-2.02797	0.0847731	1.17215	1.47925	1.00376	-0.606844	-0.0268245	-0.198693	-0.562226	-0.890956	-0.740757	0.608294	-0.0849676	0.0268245	-1.22398	0.115269	velb9ptr083k57Loc102t3
CUST_133330_PI429715507	-11.3876	-3.50939	11.3876	down	-8.02848	-3.00513	8.02848	down	-10.5974	-3.40564	10.5974	down	-20.351	-4.34703	20.351	down	-9.09078	-3.1844	9.09078	down	-5.3515	-2.41994	5.3515	down	-39.0322	-5.28659	39.0322	down	3.07642	2.81201	3.57461	-0.641704	0.985108	0.104247	1.01736	0.222341	0.963497	-0.594652	-0.497754	0.338518	-1.06954	-1.0543	-1.4542	-0.145953	-0.104247	0.160022	-4.01928	-0.245216	veln4ptr034k33Loc160t2
CUST_162216_PI429715507	-11.378	-3.50818	11.378	down	-4.85198	-2.27858	4.85198	down	-15.4895	-3.95322	15.4895	down	-33.255	-5.0555	33.255	down	-19.6543	-4.29677	19.6543	down	-5.77594	-2.53006	5.77594	down	-6.26931	-2.64831	6.26931	down	3.1847	2.79044	3.05161	0.685574	0.846113	0.659342	0.497402	0.0700884	0.869097	-0.912316	-1.11722	-0.80336	-2.1432	-1.96996	-2.02658	-0.665894	-1.54014	-1.65754	-0.0700884	0.791311	veln4ptr039k89Loc46t1
CUST_59044_PI429715507	-11.3771	-3.50806	11.3771	down	-22.0462	-4.46246	22.0462	down	-8.10522	-3.01885	8.10522	down	-7.48885	-2.90474	7.48885	down	-5.81016	-2.53858	5.81016	down	-12.2679	-3.61682	12.2679	down	-32.1404	-5.00631	32.1404	down	3.18197	2.78065	2.8835	-0.724185	-3.02708	-0.78998	-0.736648	-0.512832	-0.754859	-0.481963	-0.00152302	0.273056	0.00968599	0.120685	0.00152254	0.196199	0.251972	0.78222	-2.60875	-1.50646	velb9ptr066k57Loc35t5
CUST_134716_PI429715507	-11.3589	-3.50575	11.3589	down	-74.1523	-6.21242	74.1523	down	-7.00265	-2.8079	7.00265	down	-7.55737	-2.91788	7.55737	down	-4.40949	-2.14061	4.40949	down	-4.71914	-2.23852	4.71914	down	-40.0253	-5.32284	40.0253	down	3.1347	2.05109	2.75693	-2.85569	-4.71793	-3.12093	0.198652	0.492664	0.535828	-0.0340552	0.0340552	-0.480988	-0.0864587	-0.578692	-0.145788	0.69845	0.532711	0.289716	-4.52324	-0.827299	veln4ptr042k29Loc1t202
CUST_24014_PI429715507	-11.3529	-3.50499	11.3529	down	-8.66545	-3.11528	8.66545	down	-12.6617	-3.6624	12.6617	down	-12.9468	-3.69452	12.9468	down	-7.96062	-2.99288	7.96062	down	-10.917	-3.44851	10.917	down	-21.4372	-4.42204	21.4372	down	3.43409	3.01681	3.48012	0.14724	0.0998716	0.338092	-0.414499	0.00565338	-0.00565338	-0.0400524	-0.247918	-0.768199	-0.452611	-0.451631	-0.248289	0.364324	0.202358	0.385706	-1.33468	-0.888717	dmag2vel4f4xincok59Loc23361t1
CUST_58097_PI429715507	-11.35	-3.50462	11.35	down	-19.3126	-4.27147	19.3126	down	-13.6066	-3.76624	13.6066	down	-7.12063	-2.83201	7.12063	down	-4.73306	-2.24277	4.73306	down	-11.5309	-3.52743	11.5309	down	-28.4302	-4.82935	28.4302	down	3.4672	2.86263	3.37872	-0.581535	-2.33037	-0.193969	-0.182447	-0.638877	-0.0524125	-0.0390329	0.424706	-1.97584	0.0390329	0.613615	0.559882	0.623462	1.12156	1.23521	-2.22417	-0.962175	velb9ptr006k97Loc30t1
CUST_60560_PI429715507	-11.3486	-3.50445	11.3486	down	-33.9369	-5.08478	33.9369	down	-9.93076	-3.3119	9.93076	down	-9.57303	-3.25897	9.57303	down	-7.55154	-2.91677	7.55154	down	-6.28105	-2.65101	6.28105	down	-15.4834	-3.95265	15.4834	down	3.35775	2.57963	3.73653	-2.03198	-1.86231	-1.68614	0.923009	-0.0404062	0.838294	-0.157092	-0.14511	0.0404062	0.203236	-0.136903	-0.169341	0.06637	0.406767	0.450465	-0.946812	-0.509209	velb9ptr077k57Loc68t1
CUST_37701_PI429715507	-11.3449	-3.50397	11.3449	down	-7.21346	-2.85069	7.21346	down	-17.4885	-4.12834	17.4885	down	-11.8436	-3.56604	11.8436	down	-13.2002	-3.72249	13.2002	down	-6.96638	-2.80041	6.96638	down	-18.1488	-4.1818	18.1488	down	3.2883	2.69846	3.64108	1.95417	-1.89371	1.0153	0.397117	0.465146	0.364341	-0.205521	-0.524079	-2.02758	0.200677	-0.757199	-0.513755	-0.0571623	-0.503139	-0.97934	-2.00222	0.0571623	velb9ptf107k23Loc149t7
CUST_155918_PI429715507	-11.3336	-3.50254	11.3336	down	-23.1295	-4.53166	23.1295	down	-14.4982	-3.85781	14.4982	down	-12.6519	-3.66128	12.6519	down	-9.85378	-3.30068	9.85378	down	-6.69263	-2.74257	6.69263	down	-6.19267	-2.63056	6.19267	down	3.6754	3.36953	2.46824	0.628621	-4.43206	-0.27837	0.70365	0.37403	0.207771	-0.288957	-0.203457	-1.56783	-0.50193	-0.297054	-0.671676	0.0093255	-0.00932598	-0.388857	0.470047	0.610945	velb9ptr188k37Loc32t1
CUST_13615_PI429715507	-11.3239	-3.50129	11.3239	down	-25.5424	-4.67482	25.5424	down	-5.26793	-2.39724	5.26793	down	-4.19237	-2.06777	4.19237	down	-5.13505	-2.36038	5.13505	down	-15.5652	-3.96025	15.5652	down	-95.0302	-6.57031	95.0302	down	3.64952	1.59815	2.24922	-1.82537	-3.34285	-1.35936	-1.33242	-1.53688	-1.51456	0.0671163	0.305177	-0.0671167	0.12907	0.803679	0.360836	-0.314388	0.337234	0.392907	-3.92886	-4.21385	dmag2vel4f4xincok49Loc13376t4
CUST_80184_PI429715507	-11.3193	-3.50072	11.3193	down	-2.79124	-1.48091	2.79124	down	-93.5679	-6.54794	93.5679	down	-5.95347	-2.57373	5.95347	down	-7.99491	-2.99908	7.99491	down	-23.235	-4.53823	23.235	down	-5.84119	-2.54626	5.84119	down	2.85221	3.50414	1.77523	1.16039	1.1813	1.34717	-1.58148	-1.81834	-2.08329	-2.75396	-3.91077	-4.84752	0.212551	-0.147692	0.345527	-0.865668	-0.0823383	0.0823383	0.584805	-0.256278	velh8ptf059k37Loc57t1
CUST_116895_PI429715507	-11.3186	-3.50062	11.3186	down	-10.8773	-3.44325	10.8773	down	-5.17008	-2.37019	5.17008	down	-11.0087	-3.46057	11.0087	down	-12.3567	-3.62722	12.3567	down	-13.9599	-3.80322	13.9599	down	-25.9677	-4.69865	25.9677	down	3.83226	3.29795	3.09677	-0.394619	0.0396171	0.25223	-0.51705	-0.464015	-0.201611	0.401544	0.599762	2.11511	-0.207169	-0.0284662	0.0808907	-0.382074	-0.301069	0.0284662	-1.88625	-0.693064	veln4ptf033k29Loc65t2
CUST_102278_PI429715507	-11.3167	-3.50038	11.3167	down	-21.4406	-4.42227	21.4406	down	-11.3247	-3.5014	11.3247	down	-15.454	-3.94991	15.454	down	-6.51773	-2.70437	6.51773	down	-5.12857	-2.35856	5.12857	down	-20.3714	-4.34847	20.3714	down	3.2662	3.12849	3.90816	-1.37811	-0.863976	-0.721886	1.17499	1.01457	1.03763	-0.20136	-0.135024	0.135023	-0.408661	-0.719693	-0.418529	0.718443	0.753902	0.717402	-0.992298	-0.836082	velh8ptr088k67Loc2t53
CUST_46217_PI429715507	-11.311	-3.49965	11.311	down	-20.6729	-4.36967	20.6729	down	-10.5323	-3.39675	10.5323	down	-16.5757	-4.051	16.5757	down	-11.8946	-3.57224	11.8946	down	-7.09302	-2.8264	7.09302	down	-5.36269	-2.42296	5.36269	down	3.36292	2.80907	3.45491	0.00474262	-3.4821	-0.00474262	0.365056	0.112446	0.670203	-0.363132	-0.303465	0.10326	-0.999265	-0.727213	-0.799606	-0.418843	-0.529415	-0.141562	0.9625	0.609518	velb9ptf220k87Loc22t1
CUST_22355_PI429715507	-11.303	-3.49864	11.303	down	-13.4237	-3.74671	13.4237	down	-8.41396	-3.07279	8.41396	down	-16.0676	-4.00608	16.0676	down	-13.5568	-3.76095	13.5568	down	-7.24448	-2.85688	7.24448	down	-11.9036	-3.57333	11.9036	down	3.40605	3.87269	3.26301	-0.199806	-0.790618	0.292046	0.73878	0.194442	1.03789	-0.55638	0.626244	1.25354	-0.573195	-0.524318	-0.378967	-0.275432	-0.271216	-0.194441	-0.333353	0.214538	dmag2vel4f4xincok59Loc11673t2
CUST_76571_PI429715507	-11.2953	-3.49766	11.2953	down	-5.49669	-2.45856	5.49669	down	-11.4521	-3.51754	11.4521	down	-13.2873	-3.73197	13.2873	down	-13.0077	-3.7013	13.0077	down	-9.74671	-3.28492	9.74671	down	-25.7884	-4.68865	25.7884	down	3.45253	3.13954	3.48539	0.810391	1.2154	0.675978	-0.119832	0.0784698	0.264072	0.43023	-0.267183	-0.638201	-0.699373	-0.358706	-0.0603766	-0.418686	-0.665555	0.0578127	-2.60118	-0.0578127	velh8ptf028k47Loc32t3
CUST_154087_PI429715507	-11.2858	-3.49644	11.2858	down	-25.8563	-4.69245	25.8563	down	-6.97856	-2.80293	6.97856	down	-10.1251	-3.33986	10.1251	down	-7.17244	-2.84246	7.17244	down	-6.66717	-2.73708	6.66717	down	-34.2387	-5.09756	34.2387	down	2.99837	2.98061	2.86853	-1.11496	-3.23956	-0.875307	0.106836	0.182166	0.347281	0.438719	-0.0720391	0.0720391	-0.204979	-0.344799	-0.622291	0.0913687	-0.180779	0.409531	-3.62202	-0.674756	velb9ptf220k47Loc1t8
CUST_103010_PI429715507	-11.2761	-3.49519	11.2761	down	-17.9124	-4.16289	17.9124	down	-10.1244	-3.33976	10.1244	down	-8.97508	-3.16592	8.97508	down	-5.81522	-2.53983	5.81522	down	-11.163	-3.48066	11.163	down	-25.5548	-4.67552	25.5548	down	3.19362	3.84211	2.89683	-0.815391	-1.29043	-0.450279	-0.121169	-0.179247	-0.209005	0.1731	0.0723801	-0.332201	0.358765	-0.0723796	0.148399	0.811326	0.921041	0.580688	-1.85782	-0.871514	velh8ptr101k87Loc86t1
CUST_149407_PI429715507	-11.2599	-3.49313	11.2599	down	-21.0114	-4.3931	21.0114	down	-10.7334	-3.42404	10.7334	down	-7.23302	-2.8546	7.23302	down	-4.81454	-2.2674	4.81454	down	-12.5649	-3.65133	12.5649	down	-27.9714	-4.80588	27.9714	down	2.80366	3.58248	2.79275	-0.831628	-2.57361	-0.595161	-0.546786	-0.550311	-0.677995	0.462896	-0.128411	-1.4277	0.128411	0.329955	0.156729	0.738356	0.715765	0.922579	-2.16501	-1.32749	dmag2vel4f4xincok59Loc15905t1
CUST_74663_PI429715507	-11.2568	-3.49273	11.2568	down	-1.59848	-0.676703	1.59848	down	-136.753	-7.09543	136.753	down	-1.62983	-0.70472	1.62983	down	-9.23452	-3.20704	9.23452	down	-121.373	-6.9233	121.373	down	-3.42805	-1.77739	3.42805	down	3.20253	3.30179	1.18392	2.13914	3.04619	0.47279	-3.58189	-6.14787	-3.35192	-3.65234	-3.74971	-6.19599	1.73595	1.66128	2.17685	-0.472791	-0.63348	-0.826605	-1.07739	2.6481	velh8ptf015k57Loc35t2
CUST_51569_PI429715507	-11.2524	-3.49217	11.2524	down	-12.1946	-3.60818	12.1946	down	-11.0089	-3.4606	11.0089	down	-15.0212	-3.90893	15.0212	down	-12.2945	-3.61994	12.2945	down	-12.7518	-3.67263	12.7518	down	-4.85008	-2.27801	4.85008	down	3.56961	3.38455	3.55688	0.104294	0.355687	-0.773478	-0.357485	-0.187094	0.0377221	0.067668	-0.361052	0.422607	-0.421885	-0.379716	-0.414148	-0.232871	-0.0377226	-0.078208	1.97754	0.473793	velb9ptr017k23Loc8t11
CUST_150826_PI429715507	-11.2488	-3.4917	11.2488	down	-33.0861	-5.04815	33.0861	down	-11.5086	-3.52465	11.5086	down	-12.3607	-3.62769	12.3607	down	-9.95422	-3.31531	9.95422	down	-6.40248	-2.67863	6.40248	down	-5.23374	-2.38784	5.23374	down	3.59797	3.00044	2.70327	0.137429	-5.40952	-0.570684	0.548183	0.189507	0.528101	-0.222092	-0.137429	-0.912731	-0.299667	-0.341843	-0.939864	0.164087	-0.289332	-0.518997	0.166986	1.25845	velb9ptf048k47Loc91t1
CUST_5859_PI429715507	-11.2475	-3.49153	11.2475	down	-10.3423	-3.37048	10.3423	down	-8.32588	-3.0576	8.32588	down	-13.0182	-3.70246	13.0182	down	-10.4674	-3.38783	10.4674	down	-5.54922	-2.47229	5.54922	down	-51.6966	-5.692	51.6966	down	3.02523	3.34246	3.34004	-0.647975	0.0631509	0.181092	0.59846	0.64604	1.04636	-0.236589	0.373841	0.397659	-0.163621	-0.669122	-0.566916	-0.0631504	-0.260822	-0.131803	-4.22488	-0.687303	dmag2vel4f1xincok89Loc18881t1
CUST_41219_PI429715507	-11.2427	-3.49092	11.2427	down	-32.8637	-5.03842	32.8637	down	-14.5128	-3.85926	14.5128	down	-8.32423	-3.05732	8.32423	down	-5.0397	-2.33334	5.0397	down	-7.14162	-2.83625	7.14162	down	-15.845	-3.98596	15.845	down	2.84678	3.1557	2.80762	-2.14228	-2.01478	-2.1481	-0.0763707	0.115055	0.262663	-1.06437	0.0799651	-1.78327	-0.27976	0.0763707	-0.158464	0.120549	0.612464	1.07707	-1.78107	-0.317448	velb9ptf139k23Loc24t4
CUST_143302_PI429715507	-11.2383	-3.49035	11.2383	down	-5.46986	-2.45151	5.46986	down	-11.3761	-3.50793	11.3761	down	-12.9991	-3.70034	12.9991	down	-9.763	-3.28733	9.763	down	-10.5984	-3.40578	10.5984	down	-35.2289	-5.13869	35.2289	down	3.09002	3.66807	3.24763	1.22086	0.555223	0.875124	0.0637684	-0.0967441	-0.178649	-0.328567	-0.0637684	-0.125743	-0.141767	-0.490407	-0.463116	0.318286	-0.252729	0.078186	-3.69024	0.0833487	veln4ptr091k89Loc84t1
CUST_14204_PI429715507	-11.2282	-3.48905	11.2282	down	-55.1019	-5.78403	55.1019	down	-8.81295	-3.13963	8.81295	down	-7.31574	-2.871	7.31574	down	-4.53468	-2.181	4.53468	down	-15.6205	-3.96537	15.6205	down	-6.70568	-2.74538	6.70568	down	3.22617	2.84004	3.0669	-1.72935	-4.22177	-2.26787	-0.725931	-1.18825	-0.848831	-0.125784	-0.177475	0.0174894	0.41223	0.125356	-0.0174904	0.472771	0.98846	1.12887	0.769433	-0.171464	dmag2vel4f4xincok49Loc15592t3
CUST_40951_PI429715507	-11.2197	-3.48797	11.2197	down	-10.7095	-3.42082	10.7095	down	-18.1011	-4.17801	18.1011	down	-8.18619	-3.03319	8.18619	down	-9.50959	-3.24938	9.50959	down	-13.9548	-3.80269	13.9548	down	-8.70352	-3.1216	8.70352	down	3.68025	3.50527	2.56752	0.150508	-0.92921	0.269293	-0.48513	-0.591206	-0.578695	-0.608061	-0.722208	-1.45071	0.816779	-0.183147	0.0198278	0.852782	0.269937	-1.11783	-0.0198283	0.278656	velb9ptf137k87Loc24t1
CUST_48728_PI429715507	-11.2153	-3.48739	11.2153	down	-18.1414	-4.18121	18.1414	down	-11.7415	-3.55354	11.7415	down	-17.1436	-4.09959	17.1436	down	-10.8858	-3.44437	10.8858	down	-7.91141	-2.98393	7.91141	down	-4.75304	-2.24885	4.75304	down	3.12039	4.31537	3.25782	-0.501761	-0.509237	-0.839055	1.01154	-0.10526	0.835493	-0.234716	0.436618	-0.168957	-0.282559	-0.367268	-0.955377	0.360455	0.0301003	-0.0301003	1.60985	1.02151	velb9ptf231k47Loc66t3
CUST_159772_PI429715507	-11.215	-3.48735	11.215	down	-40.0982	-5.32547	40.0982	down	-6.26967	-2.64839	6.26967	down	-4.98205	-2.31674	4.98205	down	-3.38029	-1.75715	3.38029	down	-11.707	-3.54929	11.707	down	-75.9485	-6.24695	75.9485	down	2.32734	2.94111	2.20047	-2.5577	-3.80796	-2.14181	-0.79903	-1.26366	-1.11627	-0.476243	-0.0427117	0.0427122	0.0948062	0.0944996	0.329401	0.542227	0.665479	0.989783	-4.75477	-2.75984	velh8ptr033k23Loc1t542
CUST_71922_PI429715507	-11.2096	-3.48666	11.2096	down	-7.03185	-2.8139	7.03185	down	-7.24166	-2.85632	7.24166	down	-24.2168	-4.59794	24.2168	down	-19.5301	-4.28763	19.5301	down	-8.22617	-3.04022	8.22617	down	-9.46481	-3.24257	9.46481	down	3.26718	3.75611	2.99577	1.30233	-1.42576	1.70078	0.568776	-0.192892	0.52251	-0.234438	-0.542825	2.22736	-0.335063	-1.31982	-2.11987	0.192892	-1.06802	-1.9687	-0.512089	0.706314	velb9ptr197k37Loc8t6
CUST_94532_PI429715507	-11.2085	-3.48652	11.2085	down	-7.55959	-2.91831	7.55959	down	-11.9955	-3.58442	11.9955	down	-17.0254	-4.08961	17.0254	down	-15.0884	-3.91536	15.0884	down	-6.96314	-2.79974	6.96314	down	-12.7663	-3.67427	12.7663	down	3.26785	2.35669	3.98752	0.515611	-0.396897	0.738414	0.398837	0.511589	0.302415	0.652536	-0.583439	-1.21031	-0.781714	-0.827181	-1.04789	-0.1332	-0.593517	-1.40732	-1.0737	0.133199	velh8ptr022k57Loc20t5
CUST_80998_PI429715507	-11.206	-3.48619	11.206	down	-10.3639	-3.37349	10.3639	down	-15.2555	-3.93126	15.2555	down	-9.9163	-3.3098	9.9163	down	-9.67134	-3.27372	9.67134	down	-6.73333	-2.75132	6.73333	down	-25.5148	-4.67326	25.5148	down	2.92464	3.40595	3.03485	0.464753	-1.37421	0.154418	0.33457	0.360663	0.416245	-0.767084	-0.0447793	-1.61647	-0.217448	-0.00254011	-0.343978	0.00254059	-0.159704	-0.298544	-3.33797	0.235069	velh8ptf008k37Loc9t2
CUST_108954_PI429715507	-11.2049	-3.48606	11.2049	down	-6.64339	-2.73192	6.64339	down	-13.6941	-3.77549	13.6941	down	-24.4899	-4.61411	24.4899	down	-23.1091	-4.53039	23.1091	down	-4.84134	-2.27541	4.84134	down	-6.68305	-2.74051	6.68305	down	2.83949	2.86148	2.77272	0.277934	0.0640583	-0.0640583	0.477122	0.532405	0.637951	-2.82022	-0.852229	0.819685	-2.4229	-1.75706	-1.1887	-1.7728	-1.17801	-2.16667	0.418533	-0.250418	velh8ptr185k37Loc14t6
CUST_45402_PI429715507	-11.2022	-3.48571	11.2022	down	-4.67028	-2.22351	4.67028	down	-15.0963	-3.91612	15.0963	down	-15.4276	-3.94744	15.4276	down	-24.7426	-4.62893	24.7426	down	-7.10724	-2.82929	7.10724	down	-9.92173	-3.31059	9.92173	down	3.15369	3.54331	3.13099	1.62243	0.473981	1.06105	0.195024	0.598959	0.546143	-0.559131	-0.578774	-0.782463	-0.753795	-0.743268	-0.517272	-0.195024	-1.79364	-2.07012	-0.337254	0.268065	velb9ptf211k57Loc5t5
CUST_162217_PI429715507	-11.2019	-3.48568	11.2019	down	-4.66621	-2.22225	4.66621	down	-15.0288	-3.90966	15.0288	down	-32.376	-5.01685	32.376	down	-19.9221	-4.3163	19.9221	down	-6.01945	-2.58963	6.01945	down	-5.84095	-2.5462	5.84095	down	2.94542	2.67133	2.86881	0.24387	0.792001	0.78294	0.243718	-0.0280418	0.500987	-1.15442	-1.16185	-0.92714	-2.14851	-2.28767	-2.12882	-0.779508	-1.90288	-1.78093	0.0280418	0.536592	veln4ptr039k89Loc46t1
CUST_100864_PI429715507	-11.1989	-3.48528	11.1989	down	-11.2759	-3.49517	11.2759	down	-13.957	-3.80292	13.957	down	-21.5974	-4.43279	21.5974	down	-12.1321	-3.60076	12.1321	down	-7.05319	-2.81828	7.05319	down	-5.2781	-2.40002	5.2781	down	3.46844	3.08691	3.61423	0.16099	-0.534962	0.0580521	0.499714	0.393022	0.822019	-0.646272	-0.167293	-0.425608	-1.06207	-0.717325	-1.34939	-0.434919	-0.139716	-0.0580521	1.26193	0.717757	velh8ptr073k87Loc207t1
CUST_88307_PI429715507	-11.187	-3.48376	11.187	down	-10.7296	-3.42353	10.7296	down	-20.0791	-4.32763	20.0791	down	-17.3194	-4.11431	17.3194	down	-10.6055	-3.40675	10.6055	down	-4.51697	-2.17535	4.51697	down	-10.8571	-3.44057	10.8571	down	2.94397	3.43212	3.87473	-0.0209017	-0.828154	0.8293	1.60117	0.562879	1.56071	-0.554415	-0.186059	-1.99158	-0.371974	-1.08227	-0.637867	0.0629821	-0.0533004	0.0209017	-1.83362	1.78635	velh8ptf220k47Loc5t9
CUST_150078_PI429715507	-11.178	-3.48259	11.178	down	-11.5043	-3.52411	11.5043	down	-12.5974	-3.65505	12.5974	down	-16.201	-4.01801	16.201	down	-10.5781	-3.40302	10.5781	down	-7.19047	-2.84609	7.19047	down	-10.7972	-3.43259	10.7972	down	3.40697	3.17311	2.96843	0.394383	-1.63158	0.213379	0.672708	0.155755	0.181786	-0.538087	-0.108459	-0.770092	-0.535563	-0.861917	-1.10804	0.108459	-0.399769	-0.369229	-0.931843	0.432341	velb9ptf002k23Loc81t4
CUST_20638_PI429715507	-11.1773	-3.4825	11.1773	down	-3.99446	-1.998	3.99446	down	-11.4805	-3.52111	11.4805	down	-21.5065	-4.4267	21.5065	down	-19.9507	-4.31837	19.9507	down	-12.6291	-3.65868	12.6291	down	-6.57496	-2.71698	6.57496	down	2.9515	4.20215	3.39337	0.595	3.36682	0.591206	-0.428999	-0.151466	0.151466	-0.799199	-0.503394	1.28628	-1.03913	-1.05272	-0.641215	-0.369158	-0.976799	-1.06212	1.00618	0.591206	dmag2vel4f4xincok59Loc7259t4
CUST_100946_PI429715507	-11.1644	-3.48083	11.1644	down	-12.9027	-3.6896	12.9027	down	-9.83754	-3.2983	9.83754	down	-17.4808	-4.1277	17.4808	down	-15.6564	-3.96868	15.6564	down	-7.97272	-2.99507	7.97272	down	-5.53299	-2.46806	5.53299	down	3.12861	3.37063	3.25408	-0.160498	-1.19217	0.0371819	0.0777001	0.0918736	0.598518	-0.141582	-0.00275803	0.00275803	-0.708079	-0.949413	-0.972291	-0.959855	-0.832025	-0.360862	0.681231	0.884855	velh8ptr073k47Loc85t1
CUST_21820_PI429715507	-11.1629	-3.48065	11.1629	down	-8.94504	-3.16109	8.94504	down	-13.8617	-3.79304	13.8617	down	-11.7023	-3.54872	11.7023	down	-9.42024	-3.23576	9.42024	down	-10.2149	-3.3526	10.2149	down	-15.4408	-3.94868	15.4408	down	3.50899	2.51867	4.02056	0.639973	0.045517	-0.120527	-0.187472	-0.0455165	0.223401	-0.897321	0.373198	-0.806759	-0.153732	-0.153823	-0.290367	0.222876	0.219281	-0.101223	-1.95791	0.759363	dmag2vel4f4xincok59Loc10215t5
CUST_23334_PI429715507	-11.1628	-3.48063	11.1628	down	-13.2274	-3.72546	13.2274	down	-9.86337	-3.30208	9.86337	down	-9.25865	-3.2108	9.25865	down	-8.74315	-3.12815	8.74315	down	-11.5153	-3.52549	11.5153	down	-18.9923	-4.24735	18.9923	down	3.53266	3.62854	2.64188	0.0212107	-1.24685	-0.147655	-0.569709	-0.0232935	-0.180368	0.974594	-0.0212102	-1.05654	-0.205594	-0.131918	0.508193	0.068758	0.2075	0.14237	-2.00842	0.0491223	dmag2vel4f4xincok59Loc16098t1
CUST_104084_PI429715507	-11.1415	-3.47788	11.1415	down	-25.7175	-4.68468	25.7175	down	-7.50675	-2.90819	7.50675	down	-11.348	-3.50437	11.348	down	-8.7681	-3.13226	8.7681	down	-4.66054	-2.2205	4.66054	down	-29.5885	-4.88697	29.5885	down	3.63376	3.27019	2.75116	-0.367457	-3.20958	-0.821883	0.854805	1.21843	0.920392	0.721766	0.17226	0.0365229	-0.226188	-0.478159	-0.153642	-0.149496	-0.0365233	0.44434	-2.98852	-0.348671	velh8ptr114k57Loc47t1
CUST_27858_PI429715507	-11.1376	-3.47737	11.1376	down	-15.0486	-3.91156	15.0486	down	-9.33653	-3.22289	9.33653	down	-17.4638	-4.1263	17.4638	down	-9.36804	-3.22775	9.36804	down	-6.19562	-2.63125	6.19562	down	-14.7031	-3.87805	14.7031	down	3.01538	3.89629	2.99216	-0.82122	-0.729668	-0.279951	0.594598	0.946787	0.468699	-0.465699	0.429149	0.271724	-0.494238	-0.984166	-0.996651	0.220594	0.0384731	-0.0384731	-0.210236	-0.943299	velb9ptf032k27Loc2t87
CUST_123305_PI429715507	-11.1374	-3.47734	11.1374	down	-13.543	-3.75948	13.543	down	-12.399	-3.63215	12.399	down	-13.6902	-3.77507	13.6902	down	-13.8354	-3.79029	13.8354	down	-4.0098	-2.00353	4.0098	down	-17.3469	-4.1166	17.3469	down	3.63981	3.17894	3.98322	0.588833	-1.00978	-0.0555186	1.60051	1.36623	1.82464	-0.0913672	-0.177365	0.174242	-0.252582	-0.0550513	-0.2156	-0.0665579	-0.557408	0.0550508	-1.96444	0.932545	veln4ptf074k29Loc1t58
CUST_146450_PI429715507	-11.1313	-3.47654	11.1313	down	-6.85655	-2.77748	6.85655	down	-12.0128	-3.5865	12.0128	down	-14.6851	-3.87628	14.6851	down	-20.3227	-4.34502	20.3227	down	-7.11946	-2.83177	7.11946	down	-10.7409	-3.42504	10.7409	down	3.39697	3.69464	2.82762	0.833158	0.0610113	0.692604	0.307138	0.289335	0.827445	-0.133366	-0.721382	0.014483	-1.05607	-0.0144825	-0.639077	-0.131387	-1.63126	-1.3532	-0.145931	-0.091341	dmag2vel4f4xincok49Loc6580t5
CUST_8843_PI429715507	-11.1082	-3.47355	11.1082	down	-38.7435	-5.27588	38.7435	down	-15.0526	-3.91194	15.0526	down	-6.32502	-2.66107	6.32502	down	-3.55745	-1.83084	3.55745	down	-10.8783	-3.44339	10.8783	down	-14.3255	-3.84051	14.3255	down	3.25159	3.09398	2.75086	-2.28257	-2.20769	-2.24095	-0.125524	-0.664873	-0.443331	-0.484159	-0.0346255	-2.12059	0.561003	0.0346255	0.517592	0.811896	1.72	1.07201	-2.16566	0.54892	dmag2vel4f4xincok49Loc3693t7
CUST_20415_PI429715507	-11.0958	-3.47194	11.0958	down	-8.77975	-3.13418	8.77975	down	-20.6531	-4.36829	20.6531	down	-11.8608	-3.56813	11.8608	down	-8.20017	-3.03565	8.20017	down	-15.5579	-3.95957	15.5579	down	-5.325	-2.41278	5.325	down	3.15263	3.84344	2.76775	0.676931	-0.643951	0.328304	-0.549786	-0.769328	-0.795775	-0.705112	-0.822995	-1.81293	-0.221512	-0.022686	-0.696351	0.022686	0.54207	0.0921087	0.83474	0.848913	dmag2vel4f4xincok59Loc6827t20
CUST_112134_PI429715507	-11.0939	-3.47169	11.0939	down	-12.1959	-3.60833	12.1959	down	-10.0628	-3.33095	10.0628	down	-14.9941	-3.90632	14.9941	down	-12.7951	-3.67752	12.7951	down	-6.83608	-2.77317	6.83608	down	-11.8345	-3.56492	11.8345	down	2.87528	3.3465	3.40104	-1.12695	-0.507711	0.432488	0.4224	0.0565977	0.824306	-0.707047	-1.44432	1.78132	-0.227416	-0.914608	-0.954132	-0.025939	-1.40977	0.025939	0.91811	-1.63275	veln4ptf010k29Loc1t7
CUST_33633_PI429715507	-11.0883	-3.47096	11.0883	down	-11.4653	-3.5192	11.4653	down	-14.7728	-3.88487	14.7728	down	-11.4101	-3.51223	11.4101	down	-9.49577	-3.24728	9.49577	down	-8.90107	-3.15398	8.90107	down	-11.526	-3.52683	11.526	down	3.23103	3.65775	2.75289	0.460022	-1.72677	0.350798	0.344418	-0.35337	0.188686	-0.198121	0.0495219	-1.86434	-0.39715	-0.206269	-0.291614	-0.229466	0.178802	-0.0495214	1.22075	-1.84662	velb9ptf073k67Loc218t1
CUST_149166_PI429715507	-11.0654	-3.46799	11.0654	down	-16.3508	-4.03129	16.3508	down	-12.3648	-3.62817	12.3648	down	-20.2454	-4.33952	20.2454	down	-12.092	-3.59598	12.092	down	-4.66513	-2.22192	4.66513	down	-6.73924	-2.75259	6.73924	down	3.30538	2.99485	2.46093	0.253155	-3.83908	0.253226	0.712539	0.56423	0.818638	-0.754736	-0.614463	-0.75414	-1.43237	-1.14041	-1.68462	0.148263	-0.896781	-1.27826	-0.148263	0.483864	dmag2vel4f4xincok59Loc12505t1
CUST_154894_PI429715507	-11.0233	-3.46248	11.0233	down	-33.6693	-5.07336	33.6693	down	-6.65086	-2.73354	6.65086	down	-16.9026	-4.07918	16.9026	down	-9.86999	-3.30305	9.86999	down	-4.18738	-2.06605	4.18738	down	-11.6989	-3.5483	11.6989	down	3.20072	3.30468	3.03712	-1.71006	-1.94142	-2.02609	1.10601	1.10834	1.13002	0.541253	0.348705	0.451932	-0.705608	-0.998178	-0.991227	0.230694	-0.290355	-0.30697	-0.230695	-0.50422	velb9ptr067k47Loc94t1
CUST_62879_PI429715507	-11.0054	-3.46014	11.0054	down	-5.66303	-2.50157	5.66303	down	-11.1787	-3.48268	11.1787	down	-13.3046	-3.73385	13.3046	down	-14.9071	-3.89792	14.9071	down	-12.8653	-3.68542	12.8653	down	-10.9967	-3.459	10.9967	down	3.15083	3.16094	3.83254	1.5311	-0.127657	1.23614	0.0433183	-0.911946	-0.0433183	0.786952	-0.477982	-0.612711	-0.710193	0.480239	-0.827285	-0.589472	-1.0876	0.127608	0.211373	-0.366504	velb9ptr091k87Loc129t1
CUST_50620_PI429715507	-10.9936	-3.45859	10.9936	down	-65.8915	-6.04202	65.8915	down	-8.75055	-3.12937	8.75055	down	-6.39447	-2.67683	6.39447	down	-4.3841	-2.13228	4.3841	down	-13.5923	-3.76472	13.5923	down	-6.86922	-2.78015	6.86922	down	3.08692	2.48816	3.13322	-1.60553	-5.52493	-2.28731	-0.627684	-1.35435	-0.603832	-0.230812	-0.324289	-0.124724	0.262366	0.328575	0.0868788	0.35865	0.797343	1.15546	0.332118	-0.0868797	velb9ptf235k77Loc30t1
CUST_126370_PI429715507	-10.9799	-3.45679	10.9799	down	-11.4371	-3.51564	11.4371	down	-9.45737	-3.24144	9.45737	down	-15.0209	-3.9089	15.0209	down	-10.2253	-3.35407	10.2253	down	-8.07747	-3.0139	8.07747	down	-14.2387	-3.83175	14.2387	down	3.05386	2.94972	3.91378	-0.45509	0.052515	-0.226999	0.258984	0.0324154	0.584249	-0.0439968	0.16658	0.0704613	-0.591803	-0.658673	-0.558874	0.0318413	-0.144864	-0.0318413	-0.639731	-0.412186	veln4ptf092k69Loc9t1
CUST_83453_PI429715507	-10.9777	-3.4565	10.9777	down	-13.7609	-3.78251	13.7609	down	-9.43602	-3.23818	9.43602	down	-14.8547	-3.89284	14.8547	down	-8.58292	-3.10147	8.58292	down	-9.92691	-3.31134	9.92691	down	-10.4884	-3.39073	10.4884	down	3.22744	3.70426	2.88783	0.232585	-0.753096	-1.00747	0.740406	0.119773	-0.974675	-0.748982	0.275496	0.578489	-0.790507	-0.164909	-0.90358	0.51513	-0.0294817	0.0294819	-0.205388	-0.0297112	velh8ptf129k23Loc1t31
CUST_104414_PI429715507	-10.9763	-3.45632	10.9763	down	-15.9732	-3.99758	15.9732	down	-7.7824	-2.96022	7.7824	down	-17.6693	-4.14317	17.6693	down	-17.4341	-4.12384	17.4341	down	-5.76273	-2.52675	5.76273	down	-6.73367	-2.75139	6.73367	down	3.32278	3.41916	2.23465	-0.509098	-0.830965	-1.67609	0.374676	0.554071	0.467587	0.0959444	0.0716429	-0.0716438	-1.12503	-1.20422	-1.12368	-0.623003	-1.31288	-1.45904	0.33659	0.145019	velh8ptr117k23Loc59t7
CUST_38610_PI429715507	-10.9705	-3.45555	10.9705	down	-6.74922	-2.75472	6.74922	down	-15.3495	-3.94012	15.3495	down	-15.0703	-3.91363	15.0703	down	-11.7957	-3.56019	11.7957	down	-4.79979	-2.26297	4.79979	down	-26.4418	-4.72475	26.4418	down	3.23979	3.06238	3.55145	0.560208	0.344853	0.684394	1.02903	0.860743	1.17493	-1.12488	-0.191188	-0.650659	-0.620408	-0.630691	-0.636182	-0.0455532	-0.451969	-0.329441	-2.92597	0.0455527	velb9ptf114k77Loc3t1
CUST_82649_PI429715507	-10.9639	-3.45469	10.9639	down	-3.38818	-1.76051	3.38818	down	-30.1797	-4.91551	30.1797	down	-24.2849	-4.60199	24.2849	down	-12.4326	-3.63606	12.4326	down	-8.57453	-3.10006	8.57453	down	-5.07596	-2.34368	5.07596	down	2.74662	3.26193	3.5872	1.43914	1.37904	1.49603	0.00209618	-0.00209665	0.295578	-1.92439	-1.06755	-2.15883	-1.45213	-1.24155	-1.51653	-0.351725	-0.533626	-0.427068	0.994791	0.715015	velh8ptf116k27Loc77t1
CUST_160457_PI429715507	-10.9566	-3.45373	10.9566	down	-6.67991	-2.73983	6.67991	down	-12.2375	-3.61324	12.2375	down	-43.9329	-5.45723	43.9329	down	-14.9222	-3.89939	14.9222	down	-4.70219	-2.23333	4.70219	down	-5.43453	-2.44216	5.43453	down	2.92689	2.60145	2.83094	-0.0840654	0.0840645	0.139794	0.279983	0.548459	0.830841	-0.923324	-0.862003	-0.6951	-2.62871	-2.8765	-2.50719	-0.534734	-1.45976	-1.34439	0.44157	0.246972	velh8ptr093k27Loc1t8
CUST_38914_PI429715507	-10.954	-3.45338	10.954	down	-11.1313	-3.47655	11.1313	down	-13.3355	-3.7372	13.3355	down	-16.6446	-4.05698	16.6446	down	-15.7302	-3.97547	15.7302	down	-3.92461	-1.97255	3.92461	down	-11.5167	-3.52565	11.5167	down	2.97855	2.7823	2.91278	0.124879	-2.25844	0.377532	0.925764	0.819813	1.01041	-0.38167	0.0486941	-2.20498	-0.640814	-1.54996	-1.30654	-0.0486941	-0.768531	-2.43555	-1.93286	0.663973	velb9ptf116k57Loc71t1
CUST_142412_PI429715507	-10.9517	-3.45309	10.9517	down	-23.0404	-4.52609	23.0404	down	-6.99272	-2.80585	6.99272	down	-9.57855	-3.25981	9.57855	down	-6.73767	-2.75225	6.73767	down	-7.51557	-2.90988	7.51557	down	-31.3502	-4.9704	31.3502	down	2.83083	3.08606	3.03982	-2.02549	-0.779682	-1.81639	-0.0170164	0.0170164	0.227071	0.335504	-0.0848465	0.288503	-0.332131	-0.183781	-0.306789	0.257218	0.0656195	0.377133	-1.9238	-2.04586	veln4ptr086k41Loc11t1
[truncated: 16,991 more rows]

## Sheet: Egg 3
ProbeName	FC ([all] vs [e3])	Log FC ([all] vs [e3])	FC (abs) (all vs e3)	Regulation (all vs e3)	FC ([e1] vs [e3])	Log FC ([e1] vs [e3])	FC (abs) ([e1] vs [e3])	Regulation ([e1] vs [e3])	FC ([f1] vs [e3])	Log FC ([f1] vs [e3])	FC (abs) ([f1] vs [e3])	Regulation ([f1] vs [e3])	FC ([f2] vs [e3])	Log FC ([f2] vs [e3])	FC (abs) ([f2] vs [e3])	Regulation ([f2] vs [e3])	FC ([f3] vs [e3])	Log FC ([f3] vs [e3])	FC (abs) ([f3] vs [e3])	Regulation ([f3] vs [e3])	FC ([j] vs [e3])	Log FC ([j] vs [e3])	FC (abs) ([j] vs [e3])	Regulation ([j] vs [e3])	FC ([m] vs [e3])	Log FC ([m] vs [e3])	FC (abs) ([m] vs [e3])	Regulation ([m] vs [e3])	E11	E12	E13	E31	E32	E33	J1	J2	J3	F11	F12	F13	F21	F22	F23	F31	F32	F33	M1	M2	TargetID
[truncated: 10,467 more rows]

[truncated: 6 more sheets: Juvenile, Female 1, Female 2, Female 3, Females 1,2 and3, Males]
