# Supplementary material for: Differential gene transcription across the life cycle in Daphnia magna using a new all genome custom-made microarray
Source: BMC Genomics. 2018 May 18;19:370. doi: 10.1186/s12864-018-4725-7 (PMC5960145; doi:10.1186/s12864-018-4725-7)
Supplement: Supplementary file 4 — Excel file with GO terms enriched across the different life-cycle stages (XLSX 411 kb) [file 12864_2018_4725_MOESM4_ESM.xlsx]

## Sheet: Hoja5
GO terms across the studied life-stages. It includes p values, corrected false discovery rate p value, total and population hits and % coverage.
E1								E1&F3							E3									J									F1									F2
GO term	Name	p	FDR	Total	Hits	%Coverage		GO ACCESSION	GO Term	FDR	corrected p-value	Hits	%Coverage		GO term	Name	p	FDR	Total	Hits	%Coverage			GO term	Name	p	FDR	Total	Hits	%Coverage			GO term	Name	p	FDR	Total	Hits	%Coverage			GO term	Name	p	FDR	Total	Hits	%Coverage
GO:0005634	nucleus	0	0	34576	5722	53.0502		GO:0000018	regulation of DNA recombination	1.03378e-07	2.51223e-05	64	1.09383		GO:0003008	system process	1.68281e-32	2.46255e-27	17016	1521	28.7252			GO:0016758	transferase activity, transferring hexosyl groups	1.14621e-33	6.42155e-29	2084	151	8.25588			GO:0097493	structural molecule activity conferring elasticity	0	0	445	97	9.39013			GO:0008061	chitin binding	6.23604e-26	6.56848e-21	647	65	4.15601
GO:0034641	cellular nitrogen compound metabolic process	0	0	34270	5470	50.7139		GO:0000070|GO:0016359	mitotic sister chromatid segregation	9.62344e-10	3.01314e-07	109	1.86293		GO:0031012	extracellular matrix	9.76446e-23	7.14447e-18	3136	362	6.83664			GO:0008378	galactosyltransferase activity	1.17411e-33	6.42155e-29	883	94	5.13942			GO:0042302	structural constituent of cuticle	0	0	834	135	13.0687			GO:0030023	extracellular matrix constituent conferring elasticity	3.39811e-23	1.19309e-18	445	51	3.26087
GO:0044428	nuclear part	0	0	23836	4292	39.7923		GO:0000075|GO:0031576|GO:0071779	cell cycle checkpoint	2.90154e-27	3.78536e-24	321	5.48624		GO:0097458	neuron part	9.76093e-20	4.76125e-15	12990	1135	21.4353			GO:0000030	mannosyltransferase activity	6.95058e-30	2.53432e-25	1107	100	5.46747			GO:0040003	chitin-based cuticle development	0	0	966	98	9.48693			GO:0097493	structural molecule activity conferring elasticity	3.39811e-23	1.19309e-18	445	51	3.26087
GO:0031974	membrane-enclosed lumen	0	0	24646	4217	39.097		GO:0000076	DNA replication checkpoint	5.15764e-07	0.000109113	27	0.46146		GO:0030672	synaptic vesicle membrane	5.09739e-19	1.49186e-14	410	83	1.56752			GO:0097502	mannosylation	1.23255e-29	3.3706e-25	1115	100	5.46747			GO:0030023	extracellular matrix constituent conferring elasticity	0	0	445	97	9.39013			GO:0032992	protein-carbohydrate complex	3.6377e-22	9.57906e-18	469	51	3.26087
GO:0043233	organelle lumen	0	0	24244	4185	38.8003		GO:0000077	DNA damage checkpoint	6.27558e-09	1.79826e-06	172	2.93967		GO:0043005	neuron projection	4.14381e-19	1.49186e-14	10564	946	17.8659			GO:0035251	UDP-glucosyltransferase activity	1.72862e-28	3.78174e-24	1091	97	5.30344			GO:0008010	structural constituent of chitin-based larval cuticle	0	0	391	95	9.19651			GO:0005201	extracellular matrix structural constituent	2.83367e-17	5.96946e-13	772	58	3.70844
GO:0070013	intracellular organelle lumen	0	0	23984	4155	38.5222		GO:0000079	regulation of cyclin-dependent protein serine/threonine kinase activity	1.3656e-19	1.09783e-16	105	1.79457		GO:0044306	neuron projection terminus	1.24824e-18	3.04438e-14	2225	265	5.00472			GO:0046527	glucosyltransferase activity	1.11935e-27	2.04069e-23	1118	97	5.30344			GO:0005214	structural constituent of chitin-based cuticle	0	0	766	133	12.8751			GO:0005214	structural constituent of chitin-based cuticle	8.14708e-17	1.43023e-12	766	57	3.6445
GO:0006139|GO:0055134	nucleobase-containing compound metabolic process	0	0	24309	4125	38.244		GO:0000082	G1/S transition of mitotic cell cycle	3.17439e-21	2.84403e-18	187	3.19604		GO:0043679	axon terminus	3.12301e-18	6.52871e-14	2065	249	4.70255			GO:0016757|GO:0016932	transferase activity, transferring glycosyl groups	3.47364e-27	5.4281e-23	2839	168	9.18535			GO:0005201	extracellular matrix structural constituent	0	0	772	101	9.77735			GO:0008010	structural constituent of chitin-based larval cuticle	5.09132e-16	7.66104e-12	391	39	2.49361
GO:0031981	nuclear lumen	0	0	20787	3873	35.9077		GO:0000083	regulation of transcription involved in G1/S transition of mitotic cell cycle	9.18288e-19	6.96795e-16	57	0.974192		GO:0060198	clathrin-sculpted vesicle	3.70092e-18	6.76973e-14	211	55	1.03872			GO:0008194	UDP-glycosyltransferase activity	3.64389e-24	4.98237e-20	1497	108	5.90487			GO:0005198	structural molecule activity	0	0	5006	215	20.8132			GO:0030821	negative regulation of cAMP catabolic process	2.58443e-15	2.7222e-11	28	13	0.831202
GO:0090304	nucleic acid metabolic process	0	0	19716	3649	33.8309		GO:0000084	mitotic S phase	8.24299e-12	3.11151e-09	90	1.5382		GO:0007340	acrosome reaction	8.67842e-18	1.41107e-13	168	48	0.906516			GO:0006493	protein O-linked glycosylation	1.39534e-23	1.69589e-19	687	69	3.77255			GO:0032992	protein-carbohydrate complex	0	0	469	97	9.39013			GO:0030806	negative regulation of cyclic nucleotide catabolic process	2.58443e-15	2.7222e-11	28	13	0.831202
GO:0010467	gene expression	0	0	18817	3455	32.0323		GO:0000086	G2/M transition of mitotic cell cycle	2.00778e-10	6.72537e-08	136	2.32439		GO:0090533	cation-transporting ATPase complex	3.70336e-17	5.41935e-13	112	38	0.717658			GO:0070085	glycosylation	1.61857e-21	1.77048e-17	2577	145	7.92783			GO:0008061	chitin binding	0	0	647	110	10.6486			GO:0033122	negative regulation of purine nucleotide catabolic process	2.58443e-15	2.7222e-11	28	13	0.831202
GO:0003676	nucleic acid binding	0	0	18560	3350	31.0588		GO:0000087	mitotic M phase	3.19346e-13	1.4436e-10	164	2.80294		GO:0030288	outer membrane-bounded periplasmic space	4.90446e-17	6.52454e-13	48	25	0.472144			GO:0043413	macromolecule glycosylation	7.02928e-18	6.99005e-14	2193	122	6.67031			GO:0042335	cuticle development	1.32e-42	8.39009e-39	1588	107	10.3582			GO:0042302	structural constituent of cuticle	3.30814e-15	3.16772e-11	834	57	3.6445
GO:0005654	nucleoplasm	0	0	16779	3172	29.4085		GO:0000088	mitotic prophase	1.38757e-15	8.02981e-13	85	1.45274		GO:0030425	dendrite	6.28113e-17	7.65964e-13	4838	481	9.08404			GO:0071855	neuropeptide receptor binding	3.63001e-17	3.30893e-13	127	26	1.42154			GO:0031012	extracellular matrix	2.1334e-37	1.24299e-33	3136	143	13.8432			GO:0051344	negative regulation of cyclic-nucleotide phosphodiesterase activity	2.22406e-14	1.94899e-10	32	13	0.831202
GO:0016070	RNA metabolic process	0	0	15162	2931	27.1741		GO:0000090	mitotic anaphase	2.90264e-08	7.66774e-06	85	1.45274		GO:0097493	structural molecule activity conferring elasticity	8.65111e-17	8.4398e-13	445	83	1.56752			GO:0008417	fucosyltransferase activity	4.35602e-17	3.66528e-13	587	54	2.95243			GO:0017171	serine hydrolase activity	1.41693e-13	7.62047e-10	1421	58	5.61471			GO:0004875	complement receptor activity	2.77553e-14	1.94899e-10	8	8	0.511509
GO:0005694	chromosome	0	0	10956	2041	18.9227		GO:0000118	histone deacetylase complex	2.24706e-07	5.19741e-05	67	1.1451		GO:0007268	synaptic transmission	8.2241e-17	8.4398e-13	4760	474	8.95184			GO:1902571	regulation of serine-type peptidase activity	3.36749e-16	2.45571e-12	40	16	0.874795			GO:0008236	serine-type peptidase activity	1.32863e-12	6.63518e-09	1333	54	5.22749			GO:0001847	opsonin receptor activity	2.77553e-14	1.94899e-10	8	8	0.511509
GO:0003677	DNA binding	0	0	10070	1885	17.4764		GO:0000122|GO:0010553|GO:0045816	negative regulation of transcription from RNA polymerase II promoter	2.55748e-15	1.4646e-12	585	9.99829		GO:0030023	extracellular matrix constituent conferring elasticity	8.65111e-17	8.4398e-13	445	83	1.56752			GO:1900003	regulation of serine-type endopeptidase activity	3.36749e-16	2.45571e-12	40	16	0.874795			GO:0030288	outer membrane-bounded periplasmic space	7.23889e-10	3.3741e-06	48	10	0.968054			GO:0002430	complement receptor mediated signaling pathway	2.77553e-14	1.94899e-10	8	8	0.511509
GO:0003723	RNA binding	0	0	10041	1879	17.4207		GO:0000183	chromatin silencing at rDNA	8.2254e-15	4.35344e-12	48	0.820373		GO:0005890	sodium:potassium-exchanging ATPase complex	1.01174e-16	9.25335e-13	82	32	0.604344			GO:0006022	aminoglycan metabolic process	2.19721e-15	1.50215e-11	1474	89	4.86605			GO:0035336	long-chain fatty-acyl-CoA metabolic process	1.76336e-09	7.70545e-06	308	21	2.03291			GO:0019627	urea metabolic process	1.02717e-13	6.36427e-10	28	12	0.767263
GO:0006396|GO:0006394	RNA processing	0	0	7734	1635	15.1585		GO:0000212	meiotic spindle organization	4.66734e-12	1.84124e-09	56	0.957101		GO:0010894	negative regulation of steroid biosynthetic process	1.10882e-16	9.54473e-13	340	70	1.322			GO:0036065	fucosylation	4.09537e-15	2.52384e-11	675	55	3.00711			GO:0043053	dauer entry	2.27949e-09	8.85407e-06	128	14	1.35528			GO:0000050|GO:0006594|GO:0006871	urea cycle	1.02717e-13	6.36427e-10	28	12	0.767263
GO:0044822	poly(A) RNA binding	0	0	7080	1414	13.1096		GO:0000226	microtubule cytoskeleton organization	4.72037e-10	1.50651e-07	442	7.55426		GO:0007186	G-protein coupled receptor signaling pathway	1.55283e-16	1.26242e-12	3526	370	6.98772			GO:0046920	alpha-(1->3)-fucosyltransferase activity	4.1531e-15	2.52384e-11	376	40	2.18699			GO:0055115	entry into diapause	2.27949e-09	8.85407e-06	128	14	1.35528			GO:0032485	regulation of Ral protein signal transduction	1.1645e-13	6.8143e-10	12	9	0.575448
GO:0005730	nucleolus	0	0	6583	1374	12.7387		GO:0000228	nuclear chromosome	1.08566e-28	1.49504e-25	550	9.4001		GO:0043269	regulation of ion transport	1.70015e-16	1.30944e-12	5333	519	9.8017			GO:0009100	glycoprotein metabolic process	5.78003e-15	3.32765e-11	2810	136	7.43576			GO:0006166	purine ribonucleoside salvage	2.44232e-09	8.98725e-06	28	8	0.774443			GO:0071357	cellular response to type I interferon	3.50794e-13	1.94471e-09	104	19	1.21483
GO:0030529	ribonucleoprotein complex	0	0	6226	1272	11.7931		GO:0000236	mitotic prometaphase	3.24897e-17	2.17659e-14	74	1.26474		GO:0045939	negative regulation of steroid metabolic process	2.10017e-16	1.53665e-12	344	70	1.322			GO:0006486	protein glycosylation	1.78342e-14	9.75407e-11	2045	108	5.90487			GO:0004055	argininosuccinate synthase activity	4.86408e-09	1.70039e-05	12	6	0.580833			GO:0051673	membrane disruption in other organism	7.07457e-13	3.72586e-09	32	12	0.767263
GO:0016071	mRNA metabolic process	0	0	5653	1179	10.9308		GO:0000278	mitotic cell cycle	7.71601e-31	1.17098e-27	1096	18.7318		GO:0008021	synaptic vesicle	2.2348e-16	1.55729e-12	1722	211	3.98489			GO:0009101	glycoprotein biosynthetic process	3.08017e-14	1.60441e-10	2462	122	6.67031			GO:0008011	structural constituent of pupal chitin-based cuticle	6.29084e-09	2.09443e-05	116	13	1.25847			GO:0034340	response to type I interferon	2.69078e-12	1.34963e-08	116	19	1.21483
GO:0044427	chromosomal part	0	0	5473	1178	10.9216		GO:0000279	M phase	7.60944e-12	2.90182e-09	164	2.80294		GO:0060556	regulation of vitamin D biosynthetic process	2.71883e-16	1.74429e-12	124	39	0.736544			GO:0031985	Golgi cisterna	6.15387e-13	3.05976e-09	810	57	3.11646			GO:0080094	response to trehalose-6-phosphate	2.29448e-08	6.41686e-05	8	5	0.484027			GO:0044364	disruption of cells of other organism	3.63939e-12	1.6667e-08	36	12	0.767263
GO:0044451	nucleoplasm part	0	0	5038	1129	10.4673		GO:0000280	nuclear division	3.13901e-17	2.12204e-14	756	12.9209		GO:0051055	negative regulation of lipid biosynthetic process	2.74153e-16	1.74429e-12	488	87	1.64306			GO:0017171	serine hydrolase activity	8.00118e-13	3.80529e-09	1421	81	4.42865			GO:1903355	negative regulation of distal tip cell migration	2.16316e-08	6.41686e-05	36	8	0.774443			GO:0031640|GO:0001908	killing of cells of other organism	3.63939e-12	1.6667e-08	36	12	0.767263
GO:0006325	chromatin organization	0	0	4859	1042	9.66067		GO:0000281	mitotic cytokinesis	4.239e-13	1.89893e-10	151	2.58076		GO:0005201	extracellular matrix structural constituent	7.62841e-16	4.6513e-12	772	117	2.20963			GO:1901137	carbohydrate derivative biosynthetic process	1.11878e-12	5.09913e-09	5697	219	11.9738			GO:1903354	regulation of distal tip cell migration	2.16316e-08	6.41686e-05	36	8	0.774443			GO:0008233	peptidase activity	5.00063e-12	2.19467e-08	5727	192	12.2762
GO:0006397	mRNA processing	0	0	4457	969	8.98387		GO:0000291	nuclear-transcribed mRNA catabolic process, exonucleolytic	1.95455e-06	0.000377029	48	0.820373		GO:0015988	energy coupled proton transmembrane transport, against electrochemical gradient	8.60912e-16	5.0393e-12	222	53	1.00094			GO:0008236	serine-type peptidase activity	4.03798e-12	1.76679e-08	1333	76	4.15528			GO:0004001	adenosine kinase activity	2.29448e-08	6.41686e-05	8	5	0.484027			GO:0008321|GO:0016220	Ral guanyl-nucleotide exchange factor activity	5.6286e-12	2.37146e-08	16	9	0.575448
GO:0008380|GO:0006395	RNA splicing	0	0	3013	712	6.60115		GO:0000347	THO complex	1.42272e-06	0.000281	17	0.290549		GO:0042221	response to chemical	1.21203e-15	6.82171e-12	30519	2366	44.6837			GO:0009247	glycolipid biosynthetic process	1.81177e-11	7.62237e-08	488	40	2.18699			GO:0000052	citrulline metabolic process	4.02694e-08	9.70856e-05	16	6	0.580833			GO:0060337	type I interferon signaling pathway	5.90853e-12	2.39366e-08	80	16	1.02302
GO:0000375|GO:0000385|GO:0031202	RNA splicing, via transesterification reactions	0	0	1957	583	5.40515		GO:0000375|GO:0000385|GO:0031202	RNA splicing, via transesterification reactions	2.41242e-07	5.55397e-05	210	3.58913		GO:0086064	cell communication by electrical coupling involved in cardiac conduction	1.53125e-15	8.29917e-12	162	44	0.830973			GO:1900138	negative regulation of phospholipase A2 activity	1.8885e-11	7.65093e-08	28	11	0.601422			GO:0000053	argininosuccinate metabolic process	4.02694e-08	9.70856e-05	16	6	0.580833			GO:0045916	negative regulation of complement activation	1.27812e-11	4.64225e-08	12	8	0.511509
GO:0000398|GO:0006374|GO:0006375	mRNA splicing, via spliceosome	0	0	1917	573	5.31244		GO:0000377	RNA splicing, via transesterification reactions with bulged adenosine as nucleophile	2.8306e-07	6.39786e-05	206	3.52077		GO:0015991	ATP hydrolysis coupled proton transport	1.6616e-15	8.68399e-12	218	52	0.982058			GO:0033932	1,3-alpha-L-fucosidase activity	2.09272e-11	7.89358e-08	64	15	0.82012			GO:0010046	response to mycotoxin	4.02694e-08	9.70856e-05	16	6	0.580833			GO:0004055	argininosuccinate synthase activity	1.27812e-11	4.64225e-08	12	8	0.511509
GO:0000377	RNA splicing, via transesterification reactions with bulged adenosine as nucleophile	0	0	1917	573	5.31244		GO:0000387	spliceosomal snRNP assembly	3.77113e-06	0.000695854	43	0.734917		GO:0032992	protein-carbohydrate complex	2.01729e-15	1.01794e-11	469	83	1.56752			GO:0018392	glycoprotein 3-alpha-L-fucosyltransferase activity	2.09272e-11	7.89358e-08	64	15	0.82012			GO:0035337	fatty-acyl-CoA metabolic process	3.92547e-08	9.70856e-05	368	21	2.03291			GO:2000258	negative regulation of protein activation cascade	1.27812e-11	4.64225e-08	12	8	0.511509
GO:0005681	spliceosomal complex	0	0	1487	464	4.30187		GO:0000398|GO:0006374|GO:0006375	mRNA splicing, via spliceosome	2.8306e-07	6.39786e-05	206	3.52077		GO:0061202	clathrin-sculpted gamma-aminobutyric acid transport vesicle membrane	2.84345e-15	1.30031e-11	132	39	0.736544			GO:0016266	O-glycan processing	4.56399e-11	1.66412e-07	244	27	1.47622			GO:0016620	oxidoreductase activity, acting on the aldehyde or oxo group of donors, NAD or NADP as acceptor	7.15708e-08	0.000166799	416	22	2.12972			GO:0008236	serine-type peptidase activity	2.12459e-11	7.45949e-08	1333	67	4.28389
GO:0098763	mitotic cell cycle phase	0	0	1652	450	4.17208		GO:0000428	DNA-directed RNA polymerase complex	5.9435e-12	2.31399e-09	145	2.47821		GO:0065008	regulation of biological quality	2.79523e-15	1.30031e-11	28743	2238	42.2663			GO:0051430|GO:0031743	corticotropin-releasing hormone receptor 1 binding	1.04012e-10	3.34629e-07	32	11	0.601422			GO:0018392	glycoprotein 3-alpha-L-fucosyltransferase activity	1.88484e-07	0.000376582	64	9	0.871249			GO:0040003	chitin-based cuticle development	4.19942e-11	1.42687e-07	966	54	3.45269
GO:0071013	catalytic step 2 spliceosome	0	0	979	320	2.96681		GO:0000722	telomere maintenance via recombination	3.33481e-09	9.70582e-07	39	0.666553		GO:0061200	clathrin-sculpted gamma-aminobutyric acid transport vesicle	2.84345e-15	1.30031e-11	132	39	0.736544			GO:0051429|GO:0031742	corticotropin-releasing hormone receptor binding	1.04012e-10	3.34629e-07	32	11	0.601422			GO:0060279	positive regulation of ovulation	1.88517e-07	0.000376582	32	7	0.677638			GO:0030805	regulation of cyclic nucleotide catabolic process	7.71121e-11	2.4613e-07	56	13	0.831202
GO:0051325	interphase	0	0	608	235	2.17875		GO:0000723	telomere maintenance	4.82817e-15	2.65951e-12	95	1.62365		GO:0044456	synapse part	4.31377e-15	1.85635e-11	5806	549	10.3683			GO:1902572	negative regulation of serine-type peptidase activity	1.04012e-10	3.34629e-07	32	11	0.601422			GO:0033932	1,3-alpha-L-fucosidase activity	1.88484e-07	0.000376582	64	9	0.871249			GO:0030820	regulation of cAMP catabolic process	7.71121e-11	2.4613e-07	56	13	0.831202
GO:0051329	mitotic interphase	0	0	608	235	2.17875		GO:0000724|GO:0016924	double-strand break repair via homologous recombination	9.01179e-15	4.73595e-12	91	1.55529		GO:0050877	neurological system process	4.43992e-15	1.85635e-11	13554	1142	21.5675			GO:1900004	negative regulation of serine-type endopeptidase activity	1.04012e-10	3.34629e-07	32	11	0.601422			GO:0006953	acute-phase response	1.88484e-07	0.000376582	64	9	0.871249			GO:0071941	nitrogen cycle metabolic process	1.61919e-10	5.0162e-07	48	12	0.767263
GO:0006405	RNA export from nucleus	0	0	552	221	2.04895		GO:0000725	recombinational repair	2.38581e-16	1.44239e-13	95	1.62365		GO:0005391	sodium:potassium-exchanging ATPase activity	4.28163e-15	1.85635e-11	121	37	0.698772			GO:0036071	N-glycan fucosylation	1.26948e-10	3.96751e-07	72	15	0.82012			GO:0071400	cellular response to oleic acid	1.86198e-07	0.000376582	20	6	0.580833			GO:0019826	oxygen sensor activity	1.95587e-10	5.8861e-07	60	13	0.831202
GO:0051320	S phase	0	0	556	218	2.02114		GO:0000727	double-strand break repair via break-induced replication	2.55308e-06	0.000483702	16	0.273458		GO:0004782	sulfinoalanine decarboxylase activity	7.07559e-15	2.87615e-11	52	24	0.453258			GO:0030203	glycosaminoglycan metabolic process	4.68859e-10	1.42463e-06	1120	63	3.44451			GO:1900046	regulation of hemostasis	2.65917e-07	0.000502484	939	34	3.29138			GO:0017171	serine hydrolase activity	3.09141e-10	7.7535e-07	1421	67	4.28389
GO:0000084	mitotic S phase	0	0	556	218	2.02114		GO:0000733	DNA strand renaturation	6.21546e-09	1.78454e-06	29	0.495642		GO:0042381	hemolymph coagulation	7.31052e-15	2.89133e-11	28	18	0.339943			GO:0048531	beta-1,3-galactosyltransferase activity	8.39239e-10	2.48111e-06	204	23	1.25752			GO:0030193	regulation of blood coagulation	2.65917e-07	0.000502484	939	34	3.29138			GO:0000053	argininosuccinate metabolic process	3.09166e-10	7.7535e-07	16	8	0.511509
GO:0046483	heterocycle metabolic process	1.4e-45	6.432e-42	26307	4326	40.1075		GO:0000741|GO:0007335	karyogamy	2.02948e-09	6.08534e-07	39	0.666553		GO:0098793	presynapse	1.18245e-14	4.55355e-11	2136	242	4.57035			GO:0031395	bursicon neuropeptide hormone complex	1.16043e-09	3.3404e-06	39	11	0.601422			GO:0036071	N-glycan fucosylation	5.29515e-07	0.000974254	72	9	0.871249			GO:0031638	zymogen activation	3.00191e-10	7.7535e-07	874	49	3.13299
GO:0071426	ribonucleoprotein complex export from nucleus	1.4e-45	6.432e-42	652	235	2.17875		GO:0000775|GO:0097521	chromosome, centromeric region	6.99478e-13	3.10536e-10	148	2.52948		GO:0008556|GO:0015618	potassium-transporting ATPase activity	1.35385e-14	5.07995e-11	125	37	0.698772			GO:0019530	taurine metabolic process	2.40643e-09	6.68922e-06	116	17	0.92947			GO:0006526	arginine biosynthetic process	6.17709e-07	0.0010797	24	6	0.580833			GO:0030195	negative regulation of blood coagulation	2.99391e-10	7.7535e-07	547	37	2.36573
GO:0071166	ribonucleoprotein complex localization	4.2e-45	1.7932e-41	664	237	2.19729		GO:0000776|GO:0005699	kinetochore	1.2128e-07	2.92812e-05	94	1.60656		GO:0042995	cell projection	1.96309e-14	7.18177e-11	16095	1324	25.0047			GO:0004560	alpha-L-fucosidase activity	2.4461e-09	6.68922e-06	88	15	0.82012			GO:0032261	purine nucleotide salvage	6.17709e-07	0.0010797	24	6	0.580833			GO:0000052	citrulline metabolic process	3.09166e-10	7.7535e-07	16	8	0.511509
GO:0006406	mRNA export from nucleus	4.2e-45	1.7932e-41	472	190	1.76154		GO:0000777	condensed chromosome kinetochore	5.61822e-10	1.78159e-07	49	0.837464		GO:0010959	regulation of metal ion transport	2.33999e-14	8.18103e-11	3137	327	6.17564			GO:0005576	extracellular region	2.74506e-09	6.98305e-06	24660	701	38.327			GO:0050818	regulation of coagulation	6.79843e-07	0.00115932	979	34	3.29138			GO:0010046	response to mycotoxin	3.09166e-10	7.7535e-07	16	8	0.511509
GO:0071427	mRNA-containing ribonucleoprotein complex export from nucleus	4.2e-45	1.7932e-41	472	190	1.76154		GO:0000778	condensed nuclear chromosome kinetochore	8.52895e-12	3.2113e-09	36	0.615279		GO:0006540	glutamate decarboxylation to succinate	2.34804e-14	8.18103e-11	64	26	0.491029			GO:1902037	negative regulation of hematopoietic stem cell differentiation	2.69585e-09	6.98305e-06	132	18	0.984144			GO:0042597|GO:0005620	periplasmic space	7.0034e-07	0.00116583	96	10	0.968054			GO:1900047	negative regulation of hemostasis	2.99391e-10	7.7535e-07	547	37	2.36573
GO:0051028	mRNA transport	1.4e-44	5.8361e-41	703	245	2.27146		GO:0000779	condensed chromosome, centromeric region	1.26474e-11	4.69071e-09	67	1.1451		GO:0030656	regulation of vitamin metabolic process	2.41861e-14	8.23093e-11	160	42	0.793201			GO:0016267	O-glycan processing, core 1	2.69585e-09	6.98305e-06	132	18	0.984144			GO:0016903	oxidoreductase activity, acting on the aldehyde or oxo group of donors	1.02591e-06	0.00163018	487	22	2.12972			GO:0035710	CD4-positive, alpha-beta T cell activation	3.51807e-10	8.61771e-07	227	23	1.47059
GO:0051168	nuclear export	2.21e-43	9.01225e-40	896	286	2.65159		GO:0000780	condensed nuclear chromosome, centromeric region	2.77684e-12	1.13457e-09	48	0.820373		GO:0003012	muscle system process	4.59808e-14	1.52924e-10	2346	258	4.87252			GO:1901135	carbohydrate derivative metabolic process	3.22625e-09	8.02059e-06	9071	298	16.2931			GO:0030313	cell envelope	1.02434e-06	0.00163018	100	10	0.968054			GO:0050819	negative regulation of coagulation	4.92131e-10	1.1781e-06	583	38	2.42967
GO:0034622	cellular macromolecular complex assembly	1.289e-42	5.13103e-39	5442	1114	10.3282		GO:0000781	chromosome, telomeric region	1.61372e-13	7.38459e-11	116	1.98257		GO:0001692	histamine metabolic process	5.51576e-14	1.79368e-10	56	24	0.453258			GO:0016263	glycoprotein-N-acetylgalactosamine 3-beta-galactosyltransferase activity	4.38069e-09	1.06486e-05	136	18	0.984144			GO:0042761	very long-chain fatty acid biosynthetic process	1.12061e-06	0.00171562	180	13	1.25847			GO:0070011	peptidase activity, acting on L-amino acid peptides	9.70525e-10	2.2717e-06	4567	153	9.78261
GO:0022403	cell cycle phase	2.05e-42	7.98208e-39	1728	454	4.20916		GO:0000784	nuclear chromosome, telomeric region	8.36603e-08	2.05658e-05	73	1.24765		GO:0010644	cell communication by electrical coupling	8.38118e-14	2.66624e-10	262	55	1.03872			GO:0042595	behavioral response to starvation	4.76361e-09	1.13276e-05	44	11	0.601422			GO:0044462	external encapsulating structure part	1.12876e-06	0.00171562	152	12	1.16167			GO:0004397	histidine ammonia-lyase activity	9.97666e-10	2.28446e-06	12	7	0.44757
GO:0044454	nuclear chromosome part	3.882e-42	1.47915e-38	3230	731	6.7773		GO:0000785|GO:0005717	chromatin	9.7042e-27	1.2231e-23	448	7.65681		GO:0009612	response to mechanical stimulus	9.18021e-14	2.79874e-10	2430	264	4.98584			GO:0044255	cellular lipid metabolic process	5.6167e-09	1.30721e-05	7631	257	14.0514			GO:0040024	dauer larval development	1.32668e-06	0.00197354	244	15	1.45208			GO:0051342	regulation of cyclic-nucleotide phosphodiesterase activity	1.02214e-09	2.2907e-06	68	13	0.831202
GO:0006725	cellular aromatic compound metabolic process	1.1437e-41	4.26761e-38	26998	4395	40.7473		GO:0000786|GO:0005718	nucleosome	1.31625e-07	3.16762e-05	38	0.649462		GO:1990573	potassium ion import across plasma membrane	9.05528e-14	2.79874e-10	62	25	0.472144			GO:0005795|GO:0016940	Golgi stack	7.71899e-09	1.75906e-05	1122	60	3.28048			GO:0004645	phosphorylase activity	1.37797e-06	0.00200714	60	8	0.774443			GO:0032364	oxygen homeostasis	1.53348e-09	3.34962e-06	148	18	1.1509
GO:0045934	negative regulation of nucleobase-containing compound metabolic process	1.5836e-41	5.78829e-38	9945	1838	17.0406		GO:0000790	nuclear chromatin	1.0382e-07	2.51885e-05	252	4.30696		GO:1902495	transmembrane transporter complex	1.29085e-13	3.85506e-10	1934	220	4.15486			GO:0018990	ecdysis, chitin-based cuticle	8.44875e-09	1.88607e-05	96	15	0.82012			GO:0042701	progesterone secretion	1.63723e-06	0.00213873	16	5	0.484027			GO:0050062	long-chain-fatty-acyl-CoA reductase activity	1.55824e-09	3.34962e-06	84	14	0.895141
GO:0043933|GO:0034600|GO:0034621	macromolecular complex subunit organization	2.6538e-41	9.50591e-38	18564	3155	29.2509		GO:0000792	heterochromatin	1.97817e-08	5.31051e-06	95	1.62365		GO:0030315	T-tubule	1.70998e-13	4.9065e-10	676	101	1.90746			GO:0075015	formation of infection structure on or near host	9.82901e-09	2.15031e-05	127	17	0.92947			GO:0048180	activin complex	1.63723e-06	0.00213873	16	5	0.484027			GO:0019368	fatty acid elongation, unsaturated fatty acid	1.78416e-09	3.75855e-06	132	17	1.08696
GO:0051276|GO:0007001|GO:0051277	chromosome organization	3.5771e-41	1.2562e-37	11170	2028	18.8022		GO:0000793	condensed chromosome	3.9489e-18	2.86487e-15	182	3.11058		GO:1903416	response to glycoside	1.6936e-13	4.9065e-10	74	27	0.509915			GO:0006664	glycolipid metabolic process	1.15802e-08	2.48375e-05	864	50	2.73373			GO:0000050|GO:0006594|GO:0006871	urea cycle	1.65186e-06	0.00213873	28	6	0.580833			GO:0015141	succinate transmembrane transporter activity	1.87018e-09	3.78822e-06	100	15	0.959079
GO:0016568	chromatin modification	1.5498e-40	5.33789e-37	4199	894	8.28852		GO:0000794	condensed nuclear chromosome	3.32149e-16	1.97595e-13	114	1.94838		GO:0035921	desmosome disassembly	2.04435e-13	5.34219e-10	36	19	0.358829			GO:2000483	negative regulation of interleukin-8 secretion	1.28676e-08	2.7068e-05	48	11	0.601422			GO:0019627	urea metabolic process	1.65186e-06	0.00213873	28	6	0.580833			GO:0071422	succinate transmembrane transport	1.87018e-09	3.78822e-06	100	15	0.959079
GO:0000785|GO:0005717	chromatin	2.87465e-40	9.71423e-37	3565	783	7.25941		GO:0000795|GO:0005716	synaptonemal complex	3.60417e-15	2.03813e-12	51	0.871646		GO:1900387	negative regulation of cell-cell adhesion by negative regulation of transcription from RNA polymerase II promoter	2.04435e-13	5.34219e-10	36	19	0.358829			GO:0006629	lipid metabolic process	1.42381e-08	2.93857e-05	11559	361	19.7376			GO:0043512	inhibin A complex	1.63723e-06	0.00213873	16	5	0.484027			GO:0060347	heart trabecula formation	1.92517e-09	3.82603e-06	116	16	1.02302
GO:0000245	spliceosomal complex assembly	3.32266e-40	1.10202e-36	452	177	1.64102		GO:0000808	origin recognition complex	1.60772e-09	4.85992e-07	23	0.393095		GO:0045202	synapse	2.01446e-13	5.34219e-10	7666	684	12.9178			GO:2000482	regulation of interleukin-8 secretion	1.49772e-08	3.03388e-05	100	15	0.82012			GO:0043509|GO:0048181	activin A complex	1.63723e-06	0.00213873	16	5	0.484027			GO:0071400	cellular response to oleic acid	2.8155e-09	5.49183e-06	20	8	0.511509
GO:0051253	negative regulation of RNA metabolic process	4.90085e-40	1.59591e-36	9058	1689	15.6592		GO:0000819	sister chromatid segregation	2.15544e-19	1.72348e-16	170	2.90549		GO:0007489	maintenance of imaginal histoblast diploidy	2.04435e-13	5.34219e-10	36	19	0.358829			GO:0046467	membrane lipid biosynthetic process	1.57483e-08	3.13208e-05	899	51	2.78841			GO:0071418	cellular response to amine stimulus	1.86679e-06	0.00237307	44	7	0.677638			GO:0015744	succinate transport	3.26595e-09	6.25465e-06	104	15	0.959079
GO:0006259|GO:0055132	DNA metabolic process	1.14012e-39	3.64637e-36	7459	1431	13.2672		GO:0000902|GO:0007148|GO:0045790|GO:0045791	cell morphogenesis	1.76225e-16	1.08301e-13	1829	31.2596		GO:0060806	negative regulation of cell differentiation involved in embryonic placenta development	2.04435e-13	5.34219e-10	36	19	0.358829			GO:0005797	Golgi medial cisterna	1.79217e-08	3.50068e-05	220	22	1.20284			GO:0050062	long-chain-fatty-acyl-CoA reductase activity	1.98537e-06	0.00247874	84	9	0.871249			GO:0060343	trabecula formation	4.0951e-09	7.70251e-06	176	19	1.21483
GO:0032991	macromolecular complex	1.93578e-39	6.08248e-36	35465	5582	51.7523		GO:0000910|GO:0007104|GO:0016288|GO:0033205	cytokinesis	1.74519e-10	5.92409e-08	208	3.55495		GO:0033267	axon part	2.23521e-13	5.73845e-10	3277	334	6.30784			GO:1903509	liposaccharide metabolic process	2.38136e-08	4.56995e-05	884	50	2.73373			GO:0004560	alpha-L-fucosidase activity	2.93814e-06	0.00360392	88	9	0.871249			GO:0006953	acute-phase response	5.66494e-09	1.04683e-05	64	12	0.767263
GO:0022613	ribonucleoprotein complex biogenesis	2.69099e-39	8.30966e-36	4623	961	8.9097		GO:0000922|GO:0030615	spindle pole	8.75449e-14	4.13336e-11	125	2.13639		GO:0009448	gamma-aminobutyric acid metabolic process	3.36854e-13	8.49896e-10	144	38	0.717658			GO:0015928	fucosidase activity	2.58191e-08	4.8694e-05	104	15	0.82012			GO:0001519	peptide amidation	5.55868e-06	0.0059791	20	5	0.484027			GO:0035336	long-chain fatty-acyl-CoA metabolic process	6.23074e-09	1.13153e-05	308	25	1.59847
GO:0003729	mRNA binding	3.05998e-39	9.28893e-36	2417	574	5.32171		GO:0000940	condensed chromosome outer kinetochore	1.8185e-14	9.16798e-12	32	0.546915		GO:0045833	negative regulation of lipid metabolic process	3.90761e-13	9.69193e-10	656	98	1.8508			GO:0004782	sulfinoalanine decarboxylase activity	3.15409e-08	5.84768e-05	52	11	0.601422			GO:0051799	negative regulation of hair follicle development	5.55868e-06	0.0059791	20	5	0.484027			GO:0031545	peptidyl-proline 4-dioxygenase activity	8.00565e-09	1.42922e-05	164	18	1.1509
GO:0044260|GO:0034960	cellular macromolecule metabolic process	9.01215e-39	2.69015e-35	38208	5960	55.2568		GO:0000942	condensed nuclear chromosome outer kinetochore	1.32501e-14	6.7952e-12	29	0.495642		GO:0008061	chitin binding	4.14346e-13	1.01056e-09	647	97	1.83192			GO:0005184	neuropeptide hormone activity	3.50799e-08	6.39541e-05	155	18	0.984144			GO:0004099	chitin deacetylase activity	5.55868e-06	0.0059791	20	5	0.484027			GO:0001906	cell killing	8.56816e-09	1.4795e-05	204	20	1.27877
GO:0010629	negative regulation of gene expression	1.20975e-38	3.55194e-35	11510	2065	19.1452		GO:0000975	regulatory region DNA binding	2.42229e-09	7.20507e-07	452	7.72518		GO:0016486	peptide hormone processing	4.31362e-13	1.03482e-09	416	72	1.35977			GO:0044723	single-organism carbohydrate metabolic process	3.64399e-08	6.53444e-05	5858	203	11.099			GO:0004504	peptidylglycine monooxygenase activity	5.55868e-06	0.0059791	20	5	0.484027			GO:0030497	fatty acid elongation	8.56816e-09	1.4795e-05	204	20	1.27877
GO:0006351|GO:0006350|GO:0061018|GO:0061022	transcription, DNA-templated	1.85932e-38	5.37107e-35	6980	1347	12.4884		GO:0000976	transcription regulatory region sequence-specific DNA binding	1.53902e-08	4.19982e-06	359	6.1357		GO:0036376	sodium ion export from cell	4.91763e-13	1.16069e-09	66	25	0.472144			GO:0010961	cellular magnesium ion homeostasis	3.91362e-08	6.79516e-05	16	7	0.382723			GO:0000253|GO:0050576	3-keto sterol reductase activity	5.55868e-06	0.0059791	20	5	0.484027			GO:0015746	citrate transport	9.24073e-09	1.54497e-05	112	15	0.959079
GO:0051172	negative regulation of nitrogen compound metabolic process	2.02518e-38	5.75735e-35	10818	1956	18.1346		GO:0001056	RNA polymerase III activity	1.55821e-13	7.17475e-11	51	0.871646		GO:0071436	sodium ion export	6.31018e-13	1.46573e-09	120	34	0.642115			GO:0097682	intracellular phosphatidylinositol-3,5-bisphosphate-sensitive cation channel activity	3.91362e-08	6.79516e-05	16	7	0.382723			GO:0042636	negative regulation of hair cycle	5.55868e-06	0.0059791	20	5	0.484027			GO:0015137	citrate transmembrane transporter activity	9.24073e-09	1.54497e-05	112	15	0.959079
GO:0097659	nucleic acid-templated transcription	3.26395e-38	9.13403e-35	6988	1347	12.4884		GO:0001067	regulatory region nucleic acid binding	2.21461e-09	6.62653e-07	454	7.75936		GO:0042597|GO:0005620	periplasmic space	8.53782e-13	1.95217e-09	96	30	0.566572			GO:0044111	development involved in symbiotic interaction	5.21437e-08	8.91216e-05	159	18	0.984144			GO:0043511	inhibin complex	5.55868e-06	0.0059791	20	5	0.484027			GO:0002702	positive regulation of production of molecular mediator of immune response	1.10195e-08	1.81358e-05	439	30	1.91816
GO:0044848	biological phase	3.32357e-38	9.15779e-35	1892	473	4.38531		GO:0001106	RNA polymerase II transcription corepressor activity	5.32747e-06	0.000956914	39	0.666553		GO:1901019	regulation of calcium ion transmembrane transporter activity	1.0196e-12	2.29545e-09	580	89	1.68083			GO:0044115	development of symbiont involved in interaction with host	5.89968e-08	9.92835e-05	143	17	0.92947			GO:0018455	alcohol dehydrogenase [NAD(P)+] activity	5.55868e-06	0.0059791	20	5	0.484027			GO:0006526	arginine biosynthetic process	1.52953e-08	2.47856e-05	24	8	0.511509
GO:0043232	intracellular non-membrane-bounded organelle	4.59167e-38	1.22742e-34	29032	4658	43.1856		GO:0001556	oocyte maturation	1.17403e-12	5.06109e-10	70	1.19638		GO:0017156	calcium ion-dependent exocytosis	1.08637e-12	2.38927e-09	328	61	1.15203			GO:0009448	gamma-aminobutyric acid metabolic process	6.54246e-08	0.000108432	144	17	0.92947			GO:0030195	negative regulation of blood coagulation	6.59533e-06	0.00678118	547	22	2.12972			GO:0080019	fatty-acyl-CoA reductase (alcohol-forming) activity	1.60617e-08	2.52506e-05	100	14	0.895141
GO:0043228	non-membrane-bounded organelle	4.59167e-38	1.22742e-34	29032	4658	43.1856		GO:0001578	microtubule bundle formation	5.02054e-08	1.27856e-05	65	1.11092		GO:0036477	somatodendritic compartment	1.09393e-12	2.38927e-09	7280	649	12.2568			GO:0006105	succinate metabolic process	1.09666e-07	0.000179044	100	14	0.765446			GO:1900047	negative regulation of hemostasis	6.59533e-06	0.00678118	547	22	2.12972			GO:0034123	positive regulation of toll-like receptor signaling pathway	1.60617e-08	2.52506e-05	100	14	0.895141
GO:0032774	RNA biosynthetic process	3.93597e-37	1.03667e-33	7489	1422	13.1838		GO:0001674|GO:0043080	female germ cell nucleus	1.83198e-07	4.29747e-05	25	0.427277		GO:0032809	neuronal cell body membrane	1.47784e-12	3.13423e-09	240	50	0.944287			GO:0016340	calcium-dependent cell-matrix adhesion	1.21315e-07	0.00019515	36	9	0.492072			GO:0022611	dormancy process	6.55882e-06	0.00678118	244	14	1.35528			GO:0033483	gas homeostasis	1.69807e-08	2.63029e-05	172	18	1.1509
GO:0000228	nuclear chromosome	4.16592e-37	1.08134e-33	4545	938	8.69646		GO:0001824	blastocyst development	4.56415e-06	0.000834933	73	1.24765		GO:0044298	cell body membrane	1.47784e-12	3.13423e-09	240	50	0.944287			GO:0051428	peptide hormone receptor binding	1.50472e-07	0.000231825	60	11	0.601422			GO:0051919	positive regulation of fibrinolysis	7.76124e-06	0.00786429	183	12	1.16167			GO:0007400|GO:0007408|GO:0043347|GO:0043348	neuroblast fate determination	2.2589e-08	3.44829e-05	216	20	1.27877
GO:0044843	cell cycle G1/S phase transition	5.39007e-37	1.35968e-33	1196	334	3.09661		GO:0001832	blastocyst growth	1.12576e-08	3.15308e-06	36	0.615279		GO:0003013	circulatory system process	1.77095e-12	3.70219e-09	3979	387	7.30878			GO:0031852	mu-type opioid receptor binding	1.50472e-07	0.000231825	60	11	0.601422			GO:0031639	plasminogen activation	7.92836e-06	0.00791886	215	13	1.25847			GO:0017153	sodium:dicarboxylate symporter activity	2.3951e-08	3.60397e-05	120	15	0.959079
GO:0000082	G1/S transition of mitotic cell cycle	5.39007e-37	1.35968e-33	1196	334	3.09661		GO:0002041	intussusceptive angiogenesis	3.53393e-10	1.14009e-07	10	0.170911		GO:0004351	glutamate decarboxylase activity	1.84996e-12	3.75995e-09	64	24	0.453258			GO:0031628	opioid receptor binding	1.50472e-07	0.000231825	60	11	0.601422			GO:0035338	long-chain fatty-acyl-CoA biosynthetic process	8.33394e-06	0.00820671	216	13	1.25847			GO:0019825	oxygen binding	2.43269e-08	3.60898e-05	176	18	1.1509
GO:0065003	macromolecular complex assembly	1.23066e-36	3.0613e-33	12451	2197	20.369		GO:0002044	blood vessel endothelial cell migration involved in intussusceptive angiogenesis	3.53393e-10	1.14009e-07	10	0.170911		GO:0042412	taurine biosynthetic process	1.84996e-12	3.75995e-09	64	24	0.453258			GO:0006540	glutamate decarboxylation to succinate	2.99421e-07	0.000428426	64	11	0.601422			GO:0006169	adenosine salvage	9.444e-06	0.00904504	4	3	0.290416			GO:0061045	negative regulation of wound healing	2.57107e-08	3.76129e-05	675	38	2.42967
GO:0031570	DNA integrity checkpoint	1.50522e-36	3.69298e-33	1531	399	3.69924		GO:0002347	response to tumor cell	1.90634e-10	6.41447e-08	14	0.239275		GO:0008217	regulation of blood pressure	2.08703e-12	4.18368e-09	1785	202	3.81492			GO:0009398	FMN biosynthetic process	3.13331e-07	0.000428426	4	4	0.218699			GO:0006175	dATP biosynthetic process	9.444e-06	0.00904504	4	3	0.290416			GO:0008611	ether lipid biosynthetic process	2.68124e-08	3.76557e-05	104	14	0.895141
GO:0051252	regulation of RNA metabolic process	2.07157e-36	5.0138e-33	18260	3073	28.4906		GO:0002357	defense response to tumor cell	1.90634e-10	6.41447e-08	14	0.239275		GO:0098660	inorganic ion transmembrane transport	2.3921e-12	4.73042e-09	3988	387	7.30878			GO:0004351	glutamate decarboxylase activity	2.99421e-07	0.000428426	64	11	0.601422			GO:0097421	liver regeneration	1.0808e-05	0.0102115	255	14	1.35528			GO:0046504	glycerol ether biosynthetic process	2.68124e-08	3.76557e-05	104	14	0.895141
GO:0043170|GO:0043283	macromolecule metabolic process	2.33114e-36	5.5668e-33	42919	6591	61.107		GO:0002755	MyD88-dependent toll-like receptor signaling pathway	2.59693e-06	0.000491383	46	0.78619		GO:0098739	import across plasma membrane	4.22454e-12	8.24271e-09	192	43	0.812087			GO:0046444	FMN metabolic process	3.13331e-07	0.000428426	4	4	0.218699			GO:0046504	glycerol ether biosynthetic process	1.16833e-05	0.0104724	104	9	0.871249			GO:1901503	ether biosynthetic process	2.68124e-08	3.76557e-05	104	14	0.895141
GO:0032993	protein-DNA complex	7.83321e-36	1.84597e-32	660	218	2.02114		GO:0003676	nucleic acid binding	2.44328e-24	2.73214e-21	1731	29.5847		GO:0071805	potassium ion transmembrane transport	4.49721e-12	8.43723e-09	937	123	2.32295			GO:0042412	taurine biosynthetic process	2.99421e-07	0.000428426	64	11	0.601422			GO:1901503	ether biosynthetic process	1.16833e-05	0.0104724	104	9	0.871249			GO:0060764	cell-cell signaling involved in mammary gland development	3.21666e-08	4.45808e-05	36	9	0.575448
GO:0006807	nitrogen compound metabolic process	1.06479e-35	2.47668e-32	37431	5825	54.0052		GO:0003677	DNA binding	2.87707e-26	3.47879e-23	1035	17.6893		GO:0009449	gamma-aminobutyric acid biosynthetic process	4.43106e-12	8.43723e-09	108	31	0.585458			GO:0035250	UDP-galactosyltransferase activity	3.04362e-07	0.000428426	391	28	1.53089			GO:0015928	fucosidase activity	1.16833e-05	0.0104724	104	9	0.871249			GO:0006508	proteolysis	4.33058e-08	5.90282e-05	9422	263	16.8159
GO:1901360	organic cyclic compound metabolic process	1.5576e-35	3.57652e-32	28981	4629	42.9167		GO:0003678|GO:0003679	DNA helicase activity	6.22794e-08	1.54891e-05	72	1.23056		GO:0071804	cellular potassium ion transport	4.49721e-12	8.43723e-09	937	123	2.32295			GO:0030312	external encapsulating structure	2.92011e-07	0.000428426	1697	75	4.1006			GO:0008611	ether lipid biosynthetic process	1.16833e-05	0.0104724	104	9	0.871249			GO:0044851	hair cycle phase	4.37118e-08	5.90282e-05	108	14	0.895141
GO:0040029	regulation of gene expression, epigenetic	1.7199e-35	3.89919e-32	3342	725	6.72168		GO:0003682	chromatin binding	1.36519e-30	2.05088e-27	493	8.42591		GO:0042383	sarcolemma	4.64864e-12	8.61093e-09	1213	149	2.81398			GO:0005589	collagen type VI trimer	3.13331e-07	0.000428426	4	4	0.218699			GO:0043174	nucleoside salvage	1.25834e-05	0.0109973	132	10	0.968054			GO:0031012	extracellular matrix	4.70924e-08	6.27884e-05	3136	109	6.96931
GO:0006369|GO:0019224	termination of RNA polymerase II transcription	2.07353e-35	4.64214e-32	368	148	1.37215		GO:0003684	damaged DNA binding	1.78288e-06	0.000347976	47	0.803281		GO:0006813|GO:0015458	potassium ion transport	5.04776e-12	9.23337e-09	1054	134	2.53069			GO:0098647	collagen beaded filament	3.13331e-07	0.000428426	4	4	0.218699			GO:0001758	retinal dehydrogenase activity	1.25834e-05	0.0109973	132	10	0.968054			GO:0035337	fatty-acyl-CoA metabolic process	5.29121e-08	6.9666e-05	368	26	1.6624
GO:0000278	mitotic cell cycle	2.81348e-35	6.22098e-32	10478	1883	17.4578		GO:0003688	DNA replication origin binding	5.93248e-15	3.23189e-12	31	0.529824		GO:0046137	negative regulation of vitamin metabolic process	5.26519e-12	9.51219e-09	96	29	0.547686			GO:0001847	opsonin receptor activity	3.906e-07	0.000514773	8	5	0.273373			GO:0051786	all-trans-retinol 13,14-reductase activity	1.44506e-05	0.0121334	12	4	0.387222			GO:0042335	cuticle development	5.36298e-08	6.97392e-05	1588	66	4.21995
GO:0000077	DNA damage checkpoint	8.46861e-35	1.84968e-31	1459	380	3.52309		GO:0003697|GO:0003698|GO:0003699	single-stranded DNA binding	1.19004e-08	3.30203e-06	92	1.57238		GO:0030424	axon	5.81595e-12	1.0254e-08	5661	518	9.78281			GO:0004875	complement receptor activity	3.906e-07	0.000514773	8	5	0.273373			GO:0018032	protein amidation	1.44506e-05	0.0121334	12	4	0.387222			GO:0007484	imaginal disc-derived genitalia development	5.5292e-08	7.10238e-05	296	23	1.47059
GO:0040035	hermaphrodite genitalia development	9.52138e-35	2.05457e-31	1854	455	4.21843		GO:0003724	RNA helicase activity	2.78132e-06	0.000522946	65	1.11092		GO:0051923	sulfation	5.76184e-12	1.0254e-08	164	39	0.736544			GO:0002430	complement receptor mediated signaling pathway	3.906e-07	0.000514773	8	5	0.273373			GO:0035879	plasma membrane lactate transport	1.44506e-05	0.0121334	12	4	0.387222			GO:0002673	regulation of acute inflammatory response	6.90581e-08	8.7638e-05	168	17	1.08696
GO:0006366|GO:0032568|GO:0032569	transcription from RNA polymerase II promoter	1.29736e-34	2.76618e-31	4685	950	8.80771		GO:0003726|GO:0003971	double-stranded RNA adenosine deaminase activity	4.61438e-06	0.000835896	6	0.102547		GO:0048067	cuticle pigmentation	6.25488e-12	1.08966e-08	143	36	0.679887			GO:0008376	acetylgalactosaminyltransferase activity	4.16469e-07	0.000542331	263	22	1.20284			GO:0005044	scavenger receptor activity	1.45775e-05	0.0121334	24	5	0.484027			GO:0006842	tricarboxylic acid transport	8.70039e-08	0.000105336	132	15	0.959079
GO:2000113	negative regulation of cellular macromolecule biosynthetic process	1.88585e-34	3.97362e-31	9717	1759	16.3082		GO:0003777	microtubule motor activity	2.76945e-07	6.27874e-05	68	1.16219		GO:0086037	sodium:potassium-exchanging ATPase activity involved in regulation of cardiac muscle cell membrane potential	7.11242e-12	1.22447e-08	42	19	0.358829			GO:0031012	extracellular matrix	4.25932e-07	0.000548129	3136	119	6.50629			GO:0009850	auxin metabolic process	1.53203e-05	0.0126016	135	10	0.968054			GO:0015142	tricarboxylic acid transmembrane transporter activity	8.70039e-08	0.000105336	132	15	0.959079
GO:1901363	heterocyclic compound binding	1.98324e-34	4.13024e-31	27334	4383	40.636		GO:0003824	catalytic activity	1.56461e-07	3.71719e-05	3498	59.7847		GO:0030955	potassium ion binding	7.40906e-12	1.26071e-08	158	38	0.717658			GO:0005581	collagen trimer	4.59509e-07	0.00057118	96	13	0.710771			GO:0050819	negative regulation of coagulation	1.75798e-05	0.014292	583	22	2.12972			GO:0035674	tricarboxylic acid transmembrane transport	8.70039e-08	0.000105336	132	15	0.959079
GO:0051322	anaphase	3.76419e-34	7.66105e-31	604	202	1.8728		GO:0003899|GO:0000129	DNA-directed RNA polymerase activity	9.06183e-15	4.74548e-12	85	1.45274		GO:0098657	import into cell	8.12163e-12	1.36608e-08	292	55	1.03872			GO:0052650	NADP-retinol dehydrogenase activity	4.58092e-07	0.00057118	112	14	0.765446			GO:0046949	fatty-acyl-CoA biosynthetic process	2.13244e-05	0.017137	236	13	1.25847			GO:0018401	peptidyl-proline hydroxylation to 4-hydroxy-L-proline	8.70039e-08	0.000105336	132	15	0.959079
GO:0000090	mitotic anaphase	3.76419e-34	7.66105e-31	604	202	1.8728		GO:0003905|GO:0004036	alkylbase DNA N-glycosylase activity	1.88823e-06	0.000365074	12	0.205093		GO:0005887	integral component of plasma membrane	8.35803e-12	1.38987e-08	5407	497	9.38621			GO:0010519	negative regulation of phospholipase activity	4.59509e-07	0.00057118	96	13	0.710771			GO:0046352	disaccharide catabolic process	2.16247e-05	0.0171809	63	7	0.677638			GO:0031543	peptidyl-proline dioxygenase activity	9.28898e-08	0.000111184	192	18	1.1509
GO:1903507	negative regulation of nucleic acid-templated transcription	7.91263e-34	1.59232e-30	8710	1597	14.8062		GO:0003921	GMP synthase activity	0	0	408	6.97317		GO:0015837	amine transport	8.9354e-12	1.46918e-08	181	41	0.774315			GO:0032094	response to food	4.95294e-07	0.000608744	204	19	1.03882			GO:0045703	ketoreductase activity	2.57981e-05	0.0202663	44	6	0.580833			GO:0006766	vitamin metabolic process	1.16517e-07	0.000137897	1588	65	4.15601
GO:0045892|GO:0016481|GO:0032582|GO:0061021	negative regulation of transcription, DNA-templated	1.07136e-33	2.13203e-30	8582	1576	14.6115		GO:0003922	GMP synthase (glutamine-hydrolyzing) activity	0	0	415	7.0928		GO:0007267	cell-cell signaling	9.35269e-12	1.52071e-08	13745	1127	21.2842			GO:0006643	membrane lipid metabolic process	5.43393e-07	0.00066044	1602	71	3.8819			GO:0005518	collagen binding	2.80511e-05	0.0217914	392	17	1.64569			GO:1903035	negative regulation of response to wounding	1.18425e-07	0.000138598	1153	52	3.32481
GO:1902679	negative regulation of RNA biosynthetic process	2.02386e-33	3.98326e-30	8726	1597	14.8062		GO:0003993	acid phosphatase activity	4.01637e-08	1.03345e-05	12	0.205093		GO:1990239	steroid hormone binding	9.57331e-12	1.53947e-08	74	25	0.472144			GO:0035374	chondroitin sulfate binding	5.66153e-07	0.000680541	68	11	0.601422			GO:0000038	very long-chain fatty acid metabolic process	2.93382e-05	0.0225408	316	15	1.45208			GO:0016705	oxidoreductase activity, acting on paired donors, with incorporation or reduction of molecular oxygen	1.41522e-07	0.000163809	1528	63	4.02813
GO:1901988	negative regulation of cell cycle phase transition	2.53838e-33	4.9416e-30	1497	383	3.5509		GO:0004003	ATP-dependent DNA helicase activity	1.54051e-06	0.000302657	43	0.734917		GO:0045761	regulation of adenylate cyclase activity	1.24554e-11	1.98117e-08	492	77	1.4542			GO:0016765|GO:0016766	transferase activity, transferring alkyl or aryl (other than methyl) groups	6.01079e-07	0.000714669	552	34	1.85894			GO:1990654	sebum secreting cell proliferation	3.22456e-05	0.0239839	28	5	0.484027			GO:0030193	regulation of blood coagulation	1.56521e-07	0.000177274	939	45	2.87724
GO:0000075|GO:0031576|GO:0071779	cell cycle checkpoint	4.02273e-33	7.74707e-30	2281	528	4.89523		GO:0004004	ATP-dependent RNA helicase activity	2.30949e-06	0.000440356	54	0.922919		GO:0006936	muscle contraction	1.34838e-11	2.12169e-08	1834	203	3.83381			GO:0015658|GO:1901240	branched-chain amino acid transmembrane transporter activity	6.16807e-07	0.000725484	32	8	0.437397			GO:0042381	hemolymph coagulation	3.22456e-05	0.0239839	28	5	0.484027			GO:1900046	regulation of hemostasis	1.56521e-07	0.000177274	939	45	2.87724
GO:0000122|GO:0010553|GO:0045816	negative regulation of transcription from RNA polymerase II promoter	5.92678e-33	1.12925e-29	5648	1101	10.2077		GO:0004386	helicase activity	1.60307e-12	6.79249e-10	175	2.99094		GO:0006937	regulation of muscle contraction	1.36557e-11	2.12587e-08	2146	230	4.34372			GO:0031821	G-protein coupled serotonin receptor binding	7.02329e-07	0.000817286	84	12	0.656096			GO:0004598	peptidylamidoglycolate lyase activity	3.22456e-05	0.0239839	28	5	0.484027			GO:0060309	elastin catabolic process	1.67438e-07	0.000178146	4	4	0.255754
GO:0010468	regulation of gene expression	6.49054e-33	1.2109e-29	20893	3434	31.8376		GO:0004712	protein serine/threonine/tyrosine kinase activity	6.15157e-08	1.53248e-05	54	0.922919		GO:0003833	beta-alanyl-dopamine synthase activity	1.49212e-11	2.22807e-08	16	12	0.226629			GO:0010797	regulation of multivesicular body size involved in endosome transport	7.14425e-07	0.000822611	56	10	0.546747			GO:0097447	dendritic tree	3.44221e-05	0.0253333	92	8	0.774443			GO:0048865	stem cell fate commitment	1.63949e-07	0.000178146	524	31	1.9821
GO:0016569	covalent chromatin modification	6.4659e-33	1.2109e-29	3311	709	6.57334		GO:0005488	binding	9.74852e-17	6.27638e-14	4899	83.7293		GO:0051030	snRNA transport	1.49212e-11	2.22807e-08	16	12	0.226629			GO:0008375	acetylglucosaminyltransferase activity	8.13509e-07	0.000926942	387	27	1.47622			GO:0018454	acetoacetyl-CoA reductase activity	3.57623e-05	0.0260454	68	7	0.677638			GO:2000793	cell proliferation involved in heart valve development	1.67438e-07	0.000178146	4	4	0.255754
GO:0010558	negative regulation of macromolecule biosynthetic process	6.98322e-33	1.28939e-29	10013	1795	16.6419		GO:0005515|GO:0045308	protein binding	3.83955e-10	1.23334e-07	4041	69.0651		GO:0055117	regulation of cardiac muscle contraction	1.46147e-11	2.22807e-08	1156	142	2.68178			GO:0005179	hormone activity	8.28703e-07	0.00093452	211	19	1.03882			GO:0016703	oxidoreductase activity, acting on single donors with incorporation of molecular oxygen, incorporation of one atom of oxygen (internal monooxygenases or internal mixed function oxidases)	3.85931e-05	0.0269828	15	4	0.387222			GO:2000800	regulation of endocardial cushion to mesenchymal transition involved in heart valve formation	1.67438e-07	0.000178146	4	4	0.255754
GO:0022618	ribonucleoprotein complex assembly	1.42839e-32	2.61048e-29	1930	462	4.28333		GO:0005524	ATP binding	2.97506e-12	1.19909e-09	537	9.17792		GO:0006408	snRNA export from nucleus	1.49212e-11	2.22807e-08	16	12	0.226629												GO:0008218	bioluminescence	3.85931e-05	0.0269828	15	4	0.387222			GO:2000802	positive regulation of endocardial cushion to mesenchymal transition involved in heart valve formation	1.67438e-07	0.000178146	4	4	0.255754
GO:0019219	regulation of nucleobase-containing compound metabolic process	1.52641e-32	2.76143e-29	20078	3311	30.6972		GO:0005622	intracellular	8.31986e-17	5.42705e-14	5181	88.549		GO:0006883	cellular sodium ion homeostasis	1.55797e-11	2.3029e-08	184	41	0.774315												GO:0045289	luciferin monooxygenase activity	3.85931e-05	0.0269828	15	4	0.387222			GO:0014058	negative regulation of acetylcholine secretion, neurotransmission	1.67438e-07	0.000178146	4	4	0.255754
GO:0000087	mitotic M phase	2.42142e-32	4.3368e-29	1208	324	3.00389		GO:0005623	cell	3.35213e-08	8.79645e-06	5377	91.8988		GO:0030814	regulation of cAMP metabolic process	1.64153e-11	2.40215e-08	800	108	2.03966												GO:0047077	Photinus-luciferin 4-monooxygenase (ATP-hydrolyzing) activity	3.85931e-05	0.0269828	15	4	0.387222			GO:0014017	neuroblast fate commitment	1.78882e-07	0.000188418	268	21	1.34271
GO:0051171	regulation of nitrogen compound metabolic process	3.98513e-32	7.06676e-29	22120	3607	33.4415		GO:0005634	nucleus	1.90617e-36	3.29645e-33	3080	52.6406		GO:0006836	neurotransmitter transport	1.8646e-11	2.70156e-08	2002	217	4.09821												GO:0071941	nitrogen cycle metabolic process	4.28564e-05	0.0296669	48	6	0.580833			GO:0034157	positive regulation of toll-like receptor 7 signaling pathway	1.89423e-07	0.000191847	32	8	0.511509
GO:0022402	cell cycle process	4.16556e-32	7.3143e-29	12685	2201	20.4061		GO:0005654	nucleoplasm	0	0	1769	30.2341		GO:0070563	negative regulation of vitamin D receptor signaling pathway	1.96221e-11	2.81513e-08	44	19	0.358829												GO:0097367	carbohydrate derivative binding	4.95037e-05	0.0339325	10427	184	17.8122			GO:0034165	positive regulation of toll-like receptor 9 signaling pathway	1.89423e-07	0.000191847	32	8	0.511509
GO:0097159	organic cyclic compound binding	4.22175e-32	7.34098e-29	27897	4443	41.1923		GO:0005656	nuclear pre-replicative complex	1.2403e-08	3.42232e-06	16	0.273458		GO:0015077	monovalent inorganic cation transmembrane transporter activity	1.98426e-11	2.81911e-08	2746	280	5.28801												GO:0080024	indolebutyric acid metabolic process	5.09117e-05	0.0345587	16	4	0.387222			GO:0034163	regulation of toll-like receptor 9 signaling pathway	1.89423e-07	0.000191847	32	8	0.511509
GO:0050657	nucleic acid transport	4.4714e-32	7.62699e-29	982	278	2.57742		GO:0005657	replication fork	1.09936e-19	9.03328e-17	99	1.69202		GO:0042302	structural constituent of cuticle	2.08763e-11	2.90949e-08	834	111	2.09632												GO:0046485	ether lipid metabolic process	6.10022e-05	0.0405454	128	9	0.871249			GO:0034155	regulation of toll-like receptor 7 signaling pathway	1.89423e-07	0.000191847	32	8	0.511509
GO:0050658	RNA transport	4.4714e-32	7.62699e-29	982	278	2.57742		GO:0005664	nuclear origin of replication recognition complex	1.35634e-08	3.70811e-06	19	0.324731		GO:0015079|GO:0022817	potassium ion transmembrane transporter activity	2.08265e-11	2.90949e-08	917	119	2.2474												GO:0034711|GO:0034712|GO:0048186|GO:0048187	inhibin binding	6.32107e-05	0.0405454	32	5	0.484027			GO:0050818	regulation of coagulation	2.00071e-07	0.000200702	979	46	2.94118
GO:0051437	positive regulation of ubiquitin-protein ligase activity involved in regulation of mitotic cell cycle transition	5.05209e-32	8.53619e-29	436	159	1.47413		GO:0005666	DNA-directed RNA polymerase III complex	3.90656e-21	3.45834e-18	78	1.33311		GO:0006538|GO:0019459	glutamate catabolic process	2.31913e-11	3.20163e-08	128	33	0.623229												GO:0035383	thioester metabolic process	6.25901e-05	0.0405454	727	24	2.32333			GO:0034625	fatty acid elongation, monounsaturated fatty acid	2.03361e-07	0.000202077	104	13	0.831202
GO:0043566	structure-specific DNA binding	5.87368e-32	9.83164e-29	1963	466	4.32042		GO:0005677	chromatin silencing complex	1.15641e-06	0.000231787	19	0.324731		GO:0007593|GO:0045452	chitin-based cuticle sclerotization	2.34844e-11	3.21179e-08	135	34	0.642115												GO:0006637	acyl-CoA metabolic process	6.25901e-05	0.0405454	727	24	2.32333			GO:0048820	hair follicle maturation	2.52085e-07	0.000248153	124	14	0.895141
GO:1903047	mitotic cell cycle process	6.46909e-32	1.0728e-28	9675	1736	16.0949		GO:0005694	chromosome	0	0	1410	24.0984		GO:0098797	plasma membrane protein complex	2.49111e-11	3.37536e-08	2848	288	5.43909												GO:0035929	steroid hormone secretion	6.32107e-05	0.0405454	32	5	0.484027			GO:0006954	inflammatory response	2.60141e-07	0.000253712	1590	64	4.09207
GO:0006357|GO:0006358|GO:0010551	regulation of transcription from RNA polymerase II promoter	6.85832e-32	1.12691e-28	10863	1920	17.8009		GO:0005700	polytene chromosome	4.19712e-21	3.69357e-18	198	3.38404		GO:0006942	regulation of striated muscle contraction	2.54096e-11	3.41133e-08	1340	158	2.98395												GO:0080019	fatty-acyl-CoA reductase (alcohol-forming) activity	6.26635e-05	0.0405454	100	8	0.774443			GO:0018126	protein hydroxylation	2.83622e-07	0.000274075	252	20	1.27877
GO:1901987	regulation of cell cycle phase transition	6.94754e-32	1.13119e-28	2733	604	5.59985		GO:0005721	pericentric heterochromatin	2.0606e-07	4.79597e-05	32	0.546915		GO:0090257	regulation of muscle system process	2.6032e-11	3.4631e-08	2550	263	4.96695												GO:0034201	response to oleic acid	6.79455e-05	0.0431862	52	6	0.580833			GO:0019511|GO:0006472	peptidyl-proline hydroxylation	3.09156e-07	0.000296034	208	18	1.1509
GO:0071826	ribonucleoprotein complex subunit organization	9.58764e-32	1.54699e-28	2038	479	4.44094		GO:0005730	nucleolus	5.48036e-18	3.95662e-15	683	11.6732		GO:0044459	plasma membrane part	3.2218e-11	4.24745e-08	13842	1129	21.322												GO:0035881	amacrine cell differentiation	7.35302e-05	0.0459013	76	7	0.677638			GO:0033121	regulation of purine nucleotide catabolic process	3.17718e-07	0.000301491	108	13	0.831202
GO:0044085|GO:0071843	cellular component biogenesis	9.84662e-32	1.57459e-28	25233	4056	37.6043		GO:0005813	centrosome	3.12349e-07	7.01722e-05	301	5.14442		GO:0018352	protein-pyridoxal-5-phosphate linkage	3.4214e-11	4.4432e-08	72	24	0.453258												GO:0060278	regulation of ovulation	7.35302e-05	0.0459013	76	7	0.677638			GO:0071336	regulation of hair follicle cell proliferation	3.3838e-07	0.000318231	60	10	0.639386
GO:0010605	negative regulation of macromolecule metabolic process	1.10439e-31	1.75042e-28	16050	2706	25.0881		GO:0005815	microtubule organizing center	4.96761e-09	1.43736e-06	504	8.61391		GO:1990351	transporter complex	3.43101e-11	4.4432e-08	2062	221	4.17375												GO:0019368	fatty acid elongation, unsaturated fatty acid	7.74381e-05	0.047913	132	9	0.871249			GO:0002700	regulation of production of molecular mediator of immune response	3.42842e-07	0.000319574	658	35	2.23785
GO:0008134	transcription factor binding	1.95153e-31	3.06598e-28	5489	1067	9.89245		GO:0005819	spindle	2.07375e-16	1.26921e-13	275	4.70005		GO:0060077	inhibitory synapse	3.55882e-11	4.56829e-08	212	44	0.830973												GO:0034625	fatty acid elongation, monounsaturated fatty acid	8.27716e-05	0.0507638	104	8	0.774443			GO:0010160|GO:0048862	formation of organ boundary	3.62497e-07	0.000334931	380	25	1.59847
GO:0031124	mRNA 3'-end processing	2.76696e-31	4.30927e-28	572	189	1.75227		GO:0005828	kinetochore microtubule	1.17233e-07	2.83965e-05	33	0.564006		GO:0019218	regulation of steroid metabolic process	3.72611e-11	4.74143e-08	1204	145	2.73843												GO:0008233	peptidase activity	9.47718e-05	0.0571214	5727	110	10.6486			GO:0046485	ether lipid metabolic process	3.7392e-07	0.000339529	128	14	0.895141
GO:0031123	RNA 3'-end processing	3.105e-31	4.79405e-28	919	263	2.43835		GO:0005829	cytosol	1.8127e-25	2.1062e-22	1869	31.9433		GO:0086009	membrane repolarization	3.86731e-11	4.87868e-08	278	52	0.982058												GO:1901656	glycoside transport	9.4095e-05	0.0571214	236	12	1.16167			GO:0097447	dendritic tree	3.71905e-07	0.000339529	92	12	0.767263
GO:0051236	establishment of RNA localization	3.3882e-31	5.1866e-28	998	279	2.58669		GO:0005871	kinesin complex	3.8459e-08	9.96481e-06	47	0.803281		GO:1903169	regulation of calcium ion transmembrane transport	3.96173e-11	4.95509e-08	620	89	1.68083												GO:0002526	acute inflammatory response	9.56211e-05	0.0571407	351	15	1.45208			GO:0002544	chronic inflammatory response	5.07167e-07	0.00044891	36	8	0.511509
GO:0044773	mitotic DNA damage checkpoint	3.51827e-31	5.34007e-28	1123	304	2.81847		GO:0005873	plus-end kinesin complex	2.26993e-08	6.07185e-06	18	0.30764		GO:1902931	negative regulation of alcohol biosynthetic process	4.43153e-11	5.45633e-08	296	54	1.01983												GO:0046880	regulation of follicle-stimulating hormone secretion	0.000113219	0.0670831	36	5	0.484027			GO:2000553	positive regulation of T-helper 2 cell cytokine production	5.07167e-07	0.00044891	36	8	0.511509
GO:0016570	histone modification	4.64258e-31	6.98734e-28	3200	682	6.32301		GO:0005874	microtubule	1.7748e-12	7.47752e-10	212	3.62331		GO:0019452	L-cysteine catabolic process to taurine	4.43707e-11	5.45633e-08	56	21	0.396601												GO:0015767	lactose transport	0.000119664	0.0674713	172	10	0.968054			GO:2000551	regulation of T-helper 2 cell cytokine production	5.07167e-07	0.00044891	36	8	0.511509
GO:0009890	negative regulation of biosynthetic process	8.39668e-31	1.25322e-27	10737	1893	17.5505		GO:0005876	spindle microtubule	4.53699e-22	4.24378e-19	118	2.01675		GO:0005846	nuclear cap binding complex	5.05332e-11	6.11144e-08	24	14	0.2644												GO:0015768	maltose transport	0.000119664	0.0674713	172	10	0.968054			GO:0030812	negative regulation of nucleotide catabolic process	5.54731e-07	0.00048692	152	15	0.959079
GO:0006974|GO:0034984	cellular response to DNA damage stimulus	1.03588e-30	1.53329e-27	5660	1091	10.115		GO:0005971	ribonucleoside-diphosphate reductase complex	4.0443e-07	8.75527e-05	8	0.136729		GO:0046833	positive regulation of RNA export from nucleus	5.05332e-11	6.11144e-08	24	14	0.2644												GO:0097384	cellular lipid biosynthetic process	0.000115143	0.0674713	139	9	0.871249			GO:0043367	CD4-positive, alpha-beta T cell differentiation	5.88291e-07	0.00051211	195	17	1.08696
GO:0031327	negative regulation of cellular biosynthetic process	1.33356e-30	1.95773e-27	10597	1870	17.3373		GO:0006139|GO:0055134	nucleobase-containing compound metabolic process	0	0	2577	44.0438		GO:0043279	response to alkaloid	5.30275e-11	6.36052e-08	1863	203	3.83381												GO:0015151	alpha-glucoside transmembrane transporter activity	0.000119664	0.0674713	172	10	0.968054			GO:0048867	stem cell fate determination	5.93348e-07	0.000512277	264	20	1.27877
GO:1901991	negative regulation of mitotic cell cycle phase transition	1.72864e-30	2.5171e-27	1437	363	3.36547		GO:0006144	purine nucleobase metabolic process	0	0	379	6.47752		GO:0010957	negative regulation of vitamin D biosynthetic process	5.90403e-11	7.02417e-08	92	27	0.509915												GO:0015574|GO:0015584	trehalose transmembrane transporter activity	0.000119664	0.0674713	172	10	0.968054			GO:0061384	heart trabecula morphogenesis	6.32104e-07	0.000541301	196	17	1.08696
GO:0009792	embryo development ending in birth or egg hatching	1.98016e-30	2.86007e-27	12274	2126	19.7107		GO:0006163	purine nucleotide metabolic process	0	0	580	9.91283		GO:0002026	regulation of the force of heart contraction	6.30522e-11	7.44098e-08	480	74	1.39754												GO:0000017	alpha-glucoside transport	0.000119664	0.0674713	172	10	0.968054			GO:0006548	histidine catabolic process	6.61132e-07	0.00055268	80	11	0.703325
GO:1903506	regulation of nucleic acid-templated transcription	2.40023e-30	3.43907e-27	16544	2769	25.6722		GO:0006164	purine nucleotide biosynthetic process	0	0	490	8.37464		GO:0007564	regulation of chitin-based cuticle tanning	6.91453e-11	8.03052e-08	119	31	0.585458												GO:0044209	AMP salvage	0.000127014	0.0677888	8	3	0.290416			GO:0015362	high-affinity sodium:dicarboxylate symporter activity	6.61132e-07	0.00055268	80	11	0.703325
GO:0098687	chromosomal region	2.48677e-30	3.53479e-27	2215	506	4.69127		GO:0006177	GMP biosynthetic process	0	0	416	7.1099		GO:0048082	regulation of adult chitin-containing cuticle pigmentation	6.91453e-11	8.03052e-08	119	31	0.585458												GO:0046084	adenine biosynthetic process	0.000127014	0.0677888	8	3	0.290416			GO:0052805	imidazole-containing compound catabolic process	6.61132e-07	0.00055268	80	11	0.703325
GO:2001141	regulation of RNA biosynthetic process	6.7733e-30	9.55204e-27	17564	2917	27.0443		GO:0006241	CTP biosynthetic process	1.88823e-06	0.000365074	12	0.205093		GO:0006536	glutamate metabolic process	7.28445e-11	8.39353e-08	416	67	1.26534												GO:0032263	GMP salvage	0.000127014	0.0677888	8	3	0.290416			GO:0045765	regulation of angiogenesis	7.17682e-07	0.000595229	1533	61	3.90026
GO:0007049	cell cycle	6.9881e-30	9.77797e-27	18828	3104	28.778		GO:0006259|GO:0055132	DNA metabolic process	0	0	897	15.3307		GO:0007610	behavior	7.69303e-11	8.79507e-08	9813	827	15.6185												GO:0004422	hypoxanthine phosphoribosyltransferase activity	0.000127014	0.0677888	8	3	0.290416			GO:0034121	regulation of toll-like receptor signaling pathway	7.43744e-07	0.000612025	244	19	1.21483
GO:0018205	peptidyl-lysine modification	1.212e-29	1.68272e-26	2573	567	5.25681		GO:0006260|GO:0055133	DNA replication	6.90049e-31	1.05801e-27	263	4.49496		GO:0008015|GO:0070261	blood circulation	8.11738e-11	9.20826e-08	3062	303	5.72238												GO:0052657	guanine phosphoribosyltransferase activity	0.000127014	0.0677888	8	3	0.290416			GO:0000786|GO:0005718	nucleosome	8.38507e-07	0.000684656	200	17	1.08696
GO:0034660	ncRNA metabolic process	1.82126e-29	2.50916e-26	4103	828	7.67662		GO:0006261|GO:0006262|GO:0006263	DNA-dependent DNA replication	5.60767e-29	7.86791e-26	205	3.50367		GO:0050810	regulation of steroid biosynthetic process	8.38027e-11	9.43335e-08	948	120	2.26629												GO:0006662	glycerol ether metabolic process	0.000121609	0.0677888	140	9	0.871249			GO:0043447	alkane biosynthetic process	8.57328e-07	0.000689336	27	7	0.44757
GO:0006355|GO:0032583|GO:0045449|GO:0061019	regulation of transcription, DNA-templated	3.37741e-29	4.61755e-26	16125	2697	25.0046		GO:0006267	pre-replicative complex assembly involved in nuclear cell cycle DNA replication	1.82357e-08	4.91322e-06	15	0.256366		GO:0030817	regulation of cAMP biosynthetic process	8.80551e-11	9.83637e-08	720	98	1.8508												GO:0006168	adenine salvage	0.000127014	0.0677888	8	3	0.290416			GO:0043446	cellular alkane metabolic process	8.57328e-07	0.000689336	27	7	0.44757
GO:0000279	M phase	4.73201e-29	6.42052e-26	1256	324	3.00389		GO:0006268	DNA unwinding involved in DNA replication	7.41053e-09	2.11135e-06	26	0.444368		GO:0008016	regulation of heart contraction	9.96644e-11	1.10489e-07	2204	231	4.36261												GO:0044194	cytolytic granule	0.000129879	0.0687926	20	4	0.387222			GO:0030853	negative regulation of granulocyte differentiation	9.39946e-07	0.000744401	52	9	0.575448
GO:2000112	regulation of cellular macromolecule biosynthetic process	4.84715e-29	6.5273e-26	18187	3002	27.8324		GO:0006270|GO:0042024	DNA replication initiation	4.58605e-06	0.000835896	33	0.564006		GO:0031226	intrinsic component of plasma membrane	1.05462e-10	1.16037e-07	5758	517	9.76393												GO:0043101	purine-containing compound salvage	0.000139162	0.0731556	112	8	0.774443			GO:0042637	catagen	9.39946e-07	0.000744401	52	9	0.575448
GO:0006353	DNA-templated transcription, termination	5.77997e-29	7.72538e-26	710	214	1.98405		GO:0006271	DNA strand elongation involved in DNA replication	4.94979e-12	1.94729e-09	47	0.803281		GO:0005578	proteinaceous extracellular matrix	1.11675e-10	1.21956e-07	1833	199	3.75826												GO:0015771	trehalose transport	0.00014448	0.0742756	176	10	0.968054			GO:0097384	cellular lipid biosynthetic process	1.02531e-06	0.000805947	139	14	0.895141
GO:0003682	chromatin binding	8.18559e-29	1.08596e-25	3877	787	7.2965		GO:0006275	regulation of DNA replication	2.01348e-12	8.43533e-10	185	3.16185		GO:0006933	negative regulation of cell adhesion involved in substrate-bound cell migration	1.23069e-10	1.32423e-07	48	19	0.358829												GO:0015770	sucrose transport	0.00014448	0.0742756	176	10	0.968054			GO:0034626	fatty acid elongation, polyunsaturated fatty acid	1.08051e-06	0.000843044	120	13	0.831202
GO:0048806	genitalia development	9.45837e-29	1.24559e-25	2702	586	5.43297		GO:0006281	DNA repair	5.52992e-27	7.08995e-24	377	6.44334		GO:0003273	cell migration involved in endocardial cushion formation	1.23069e-10	1.32423e-07	48	19	0.358829												GO:0051917	regulation of fibrinolysis	0.000144197	0.0742756	247	12	1.16167			GO:0097094	craniofacial suture morphogenesis	1.11812e-06	0.000859138	140	14	0.895141
GO:0030177|GO:0045811	positive regulation of Wnt signaling pathway	1.5967e-28	2.08739e-25	1171	306	2.83701		GO:0006282	regulation of DNA repair	1.32915e-07	3.1935e-05	71	1.21347		GO:0007194	negative regulation of adenylate cyclase activity	1.27986e-10	1.36708e-07	212	43	0.812087												GO:0004303	estradiol 17-beta-dehydrogenase activity	0.000150594	0.0757476	144	9	0.871249			GO:0015643	toxic substance binding	1.12717e-06	0.000859138	68	10	0.639386
GO:0034470	ncRNA processing	1.76585e-28	2.29179e-25	3032	642	5.95216		GO:0006284	base-excision repair	3.22724e-07	7.22846e-05	51	0.871646		GO:0051239	regulation of multicellular organismal process	1.46281e-10	1.55118e-07	21612	1683	31.7847												GO:0006030	chitin metabolic process	0.000150013	0.0757476	286	13	1.25847			GO:0006662	glycerol ether metabolic process	1.11812e-06	0.000859138	140	14	0.895141
GO:0044774|GO:0070683	mitotic DNA integrity checkpoint	1.90717e-28	2.45739e-25	1167	305	2.82774		GO:0006302	double-strand break repair	3.20073e-26	3.83892e-23	173	2.95676		GO:0010248	establishment or maintenance of transmembrane electrochemical gradient	1.66683e-10	1.75481e-07	54	20	0.377715												GO:0061045	negative regulation of wound healing	0.00014866	0.0757476	675	22	2.12972			GO:0061383	trabecula morphogenesis	1.13376e-06	0.000859138	300	21	1.34271
GO:0010556	regulation of macromolecule biosynthetic process	2.96936e-28	3.79869e-25	19849	3240	30.0389		GO:0006304	DNA modification	8.06836e-24	8.63283e-21	146	2.4953		GO:0048079	regulation of cuticle pigmentation	1.71247e-10	1.78998e-07	123	31	0.585458												GO:0015154	disaccharide transmembrane transporter activity	0.000173499	0.0860311	180	10	0.968054			GO:1902571	regulation of serine-type peptidase activity	1.19964e-06	0.00088363	40	8	0.511509
GO:0072395|GO:0072404|GO:0072407	signal transduction involved in cell cycle checkpoint	8.13248e-28	1.03301e-24	384	139	1.28871		GO:0006305	DNA alkylation	1.47477e-22	1.40599e-19	126	2.15348		GO:0030594	neurotransmitter receptor activity	1.75027e-10	1.81651e-07	588	84	1.5864												GO:0015157	oligosaccharide transmembrane transporter activity	0.000173499	0.0860311	180	10	0.968054			GO:0001848	complement binding	1.19964e-06	0.00088363	40	8	0.511509
GO:1902806	regulation of cell cycle G1/S phase transition	1.24551e-27	1.57094e-24	1102	290	2.68867		GO:0006306	DNA methylation	1.47477e-22	1.40599e-19	126	2.15348		GO:0004448	isocitrate dehydrogenase activity	1.97293e-10	2.03318e-07	44	18	0.339943												GO:0018904	ether metabolic process	0.000185124	0.0911491	148	9	0.871249			GO:0036457	keratohyalin granule	1.19964e-06	0.00088363	40	8	0.511509
GO:0031145	anaphase-promoting complex-dependent proteasomal ubiquitin-dependent protein catabolic process	1.53366e-27	1.92084e-24	544	175	1.62247		GO:0006310	DNA recombination	5.64523e-19	4.39573e-16	186	3.17894		GO:0042403	thyroid hormone metabolic process	2.1335e-10	2.18327e-07	124	31	0.585458												GO:0002542	Factor XII activation	0.00018908	0.0911705	40	5	0.484027			GO:1900003	regulation of serine-type endopeptidase activity	1.19964e-06	0.00088363	40	8	0.511509
GO:0009892	negative regulation of metabolic process	1.87521e-27	2.33231e-24	17659	2910	26.9794		GO:0006312	mitotic recombination	9.66285e-09	2.71151e-06	54	0.922919		GO:0043204	perikaryon	2.26663e-10	2.3034e-07	974	121	2.28517												GO:0021773	striatal medium spiny neuron differentiation	0.00018908	0.0911705	40	5	0.484027			GO:0006963	positive regulation of antibacterial peptide biosynthetic process	1.2782e-06	0.000928507	103	12	0.767263
GO:1901990	regulation of mitotic cell cycle phase transition	2.16388e-27	2.67278e-24	2562	556	5.15483		GO:0006323	DNA packaging	8.06386e-09	2.28873e-06	168	2.8713		GO:0051255	spindle midzone assembly	2.33314e-10	2.33851e-07	184	39	0.736544												GO:0036457	keratohyalin granule	0.00018908	0.0911705	40	5	0.484027			GO:0002803	positive regulation of antibacterial peptide production	1.2782e-06	0.000928507	103	12	0.767263
GO:0072401	signal transduction involved in DNA integrity checkpoint	3.06614e-27	3.73572e-24	380	137	1.27017		GO:0006325	chromatin organization	0	0	649	11.0921		GO:0008227	G-protein coupled amine receptor activity	2.33314e-10	2.33851e-07	184	39	0.736544																					GO:0035136|GO:0035140	forelimb morphogenesis	1.3701e-06	0.000988451	464	27	1.72634
GO:0072422	signal transduction involved in DNA damage checkpoint	3.06614e-27	3.73572e-24	380	137	1.27017		GO:0006333	chromatin assembly or disassembly	2.9195e-09	8.58106e-07	119	2.03384		GO:0000083	regulation of transcription involved in G1/S transition of mitotic cell cycle	2.41761e-10	2.4067e-07	200	41	0.774315
GO:0090263	positive regulation of canonical Wnt signaling pathway	3.84377e-27	4.65151e-24	808	230	2.13239		GO:0006334	nucleosome assembly	4.16328e-12	1.64676e-09	91	1.55529		GO:0060081	membrane hyperpolarization	2.45929e-10	2.43164e-07	104	28	0.528801
GO:0071824	protein-DNA complex subunit organization	3.89986e-27	4.68773e-24	1218	311	2.88337		GO:0006335	DNA replication-dependent nucleosome assembly	2.92053e-10	9.58839e-08	36	0.615279		GO:0002028	regulation of sodium ion transport	2.65094e-10	2.60354e-07	849	109	2.05855
GO:0006403	RNA localization	3.92634e-27	4.68809e-24	1601	383	3.5509		GO:0006336	DNA replication-independent nucleosome assembly	4.7704e-19	3.75384e-16	69	1.17929		GO:0005214	structural constituent of chitin-based cuticle	2.74288e-10	2.67588e-07	766	101	1.90746
GO:0032259	methylation	6.84677e-27	8.12097e-24	3196	663	6.14686		GO:0006338	chromatin remodeling	5.09388e-17	3.36704e-14	183	3.12767		GO:0055085	transmembrane transport	2.79821e-10	2.71178e-07	9946	832	15.7129
GO:0005667	transcription factor complex	6.93163e-27	8.14845e-24	2551	552	5.11775		GO:0006342|GO:0016440	chromatin silencing	3.1245e-31	4.84052e-28	226	3.86259		GO:0003688	DNA replication origin binding	4.07342e-10	3.92163e-07	80	24	0.453258
GO:2000045	regulation of G1/S transition of mitotic cell cycle	6.96093e-27	8.14845e-24	1026	273	2.53106		GO:0006348	chromatin silencing at telomere	2.28037e-14	1.14191e-11	41	0.700735		GO:0031280	negative regulation of cyclase activity	4.20328e-10	4.0202e-07	228	44	0.830973
GO:0031597	cytosolic proteasome complex	7.13113e-27	8.29348e-24	176	84	0.778787		GO:0006351|GO:0006350|GO:0061018|GO:0061022	transcription, DNA-templated	1.67385e-23	1.76555e-20	749	12.8012		GO:0035158	regulation of tube diameter, open tracheal system	4.75921e-10	4.50041e-07	100	27	0.509915
GO:0048024|GO:0035055	regulation of mRNA splicing, via spliceosome	1.10038e-26	1.27148e-23	760	219	2.03041		GO:0006352	DNA-templated transcription, initiation	2.40331e-06	0.000457658	163	2.78585		GO:1903522	regulation of blood circulation	4.76686e-10	4.50041e-07	2711	270	5.09915
GO:0044819	mitotic G1/S transition checkpoint	2.59952e-26	2.98447e-23	448	151	1.39996		GO:0006353	DNA-templated transcription, termination	9.91299e-23	9.8287e-20	134	2.29021		GO:0010717	regulation of epithelial to mesenchymal transition	4.88777e-10	4.58498e-07	492	73	1.37866
GO:0043234	protein complex	2.63646e-26	3.0076e-23	31342	4878	45.2253		GO:0006354	DNA-templated transcription, elongation	1.45559e-13	6.72306e-11	126	2.15348		GO:0090075	relaxation of muscle	5.25689e-10	4.89983e-07	370	60	1.13314
GO:0051351	positive regulation of ligase activity	3.17698e-26	3.60128e-23	580	180	1.66883		GO:0006355|GO:0032583|GO:0045449|GO:0061019	regulation of transcription, DNA-templated	1.10908e-22	1.09236e-19	1520	25.9785		GO:0034702	ion channel complex	6.20987e-10	5.75144e-07	1651	180	3.39943
GO:2000060	positive regulation of protein ubiquitination involved in ubiquitin-dependent protein catabolic process	3.87052e-26	4.35985e-23	544	172	1.59466		GO:0006357|GO:0006358|GO:0010551	regulation of transcription from RNA polymerase II promoter	1.10453e-13	5.14041e-11	1016	17.3646		GO:0016917	GABA receptor activity	6.35765e-10	5.85128e-07	108	28	0.528801
GO:0000988	transcription factor activity, protein binding	4.31817e-26	4.83369e-23	4114	813	7.53755		GO:0006360	transcription from RNA polymerase I promoter	3.1348e-06	0.000583507	45	0.769099		GO:0031045	dense core granule	7.1555e-10	6.54442e-07	175	37	0.698772
GO:0016573	histone acetylation	4.99255e-26	5.55387e-23	1064	278	2.57742		GO:0006369|GO:0019224	termination of RNA polymerase II transcription	9.7461e-08	2.37231e-05	58	0.991284		GO:0009064	glutamine family amino acid metabolic process	7.39942e-10	6.72548e-07	1759	189	3.56941
GO:0071011	precatalytic spliceosome	7.15456e-26	7.90982e-23	607	185	1.71519		GO:0006383	transcription from RNA polymerase III promoter	7.97422e-19	6.08185e-16	101	1.7262		GO:0032241	positive regulation of nucleobase-containing compound transport	7.94724e-10	7.13478e-07	28	14	0.2644
GO:2000134	negative regulation of G1/S transition of mitotic cell cycle	7.72412e-26	8.48713e-23	584	180	1.66883		GO:0006385	transcription elongation from RNA polymerase III promoter	3.02437e-17	2.06329e-14	60	1.02547		GO:0004449	isocitrate dehydrogenase (NAD+) activity	7.94724e-10	7.13478e-07	28	14	0.2644
GO:0006913|GO:0000063	nucleocytoplasmic transport	7.99791e-26	8.73438e-23	3665	737	6.83293		GO:0006386|GO:0019225	termination of RNA polymerase III transcription	1.24427e-17	8.85425e-15	60	1.02547		GO:0019530	taurine metabolic process	8.03895e-10	7.17311e-07	116	29	0.547686
GO:0061458	reproductive system development	8.52682e-26	9.25555e-23	8214	1467	13.601		GO:0006396|GO:0006394	RNA processing	3.84802e-07	8.42849e-05	698	11.9296		GO:0044853	plasma membrane raft	8.18307e-10	7.25745e-07	1060	127	2.39849
GO:0007093|GO:0031575|GO:0071780	mitotic cell cycle checkpoint	1.12486e-25	1.21364e-22	1541	367	3.40256		GO:0006464	cellular protein modification process	8.50386e-36	1.4372e-32	2082	35.5837		GO:0007269	neurotransmitter secretion	8.30923e-10	7.32494e-07	1508	167	3.15392
GO:0051443	positive regulation of ubiquitin-protein transferase activity	1.18827e-25	1.27438e-22	572	177	1.64102		GO:0006475	internal protein amino acid acetylation	2.80182e-06	0.000526135	133	2.27312		GO:0030815	negative regulation of cAMP metabolic process	8.67775e-10	7.604e-07	320	54	1.01983
GO:1902807	negative regulation of cell cycle G1/S phase transition	1.60205e-25	1.70792e-22	592	181	1.6781		GO:0006476	protein deacetylation	4.17741e-07	9.03028e-05	45	0.769099		GO:0032412	regulation of ion transmembrane transporter activity	1.00891e-09	8.78811e-07	1766	189	3.56941
GO:0008406	gonad development	2.41043e-25	2.55451e-22	4723	909	8.42759		GO:0006479	protein methylation	1.16697e-16	7.41699e-14	243	4.15314		GO:0032589	neuron projection membrane	1.07828e-09	9.33678e-07	560	79	1.49197
GO:1902400	intracellular signal transduction involved in G1 DNA damage checkpoint	2.5402e-25	2.64508e-22	340	124	1.14964		GO:0006520|GO:0006519	cellular amino acid metabolic process	2.14976e-22	2.03644e-19	611	10.4427		GO:1903170	negative regulation of calcium ion transmembrane transport	1.15204e-09	9.8588e-07	170	36	0.679887
GO:0072431	signal transduction involved in mitotic G1 DNA damage checkpoint	2.5402e-25	2.64508e-22	340	124	1.14964		GO:0006541	glutamine metabolic process	0	0	425	7.26372		GO:1901020	negative regulation of calcium ion transmembrane transporter activity	1.15204e-09	9.8588e-07	170	36	0.679887
GO:0006977	DNA damage response, signal transduction by p53 class mediator resulting in cell cycle arrest	2.5402e-25	2.64508e-22	340	124	1.14964		GO:0006725	cellular aromatic compound metabolic process	0	0	2691	45.9921		GO:0051350	negative regulation of lyase activity	1.30355e-09	1.10905e-06	236	44	0.830973
GO:0005657	replication fork	2.71619e-25	2.81199e-22	484	157	1.45559		GO:0006753	nucleoside phosphate metabolic process	0	0	686	11.7245		GO:0044326	dendritic spine neck	1.31227e-09	1.11001e-06	54	19	0.358829
GO:0031324	negative regulation of cellular metabolic process	3.76491e-25	3.87529e-22	15338	2545	23.5954		GO:0006772	thiamine metabolic process	3.38943e-07	7.50136e-05	12	0.205093		GO:0030170	pyridoxal phosphate binding	1.36103e-09	1.13997e-06	379	60	1.13314
GO:0051169	nuclear transport	5.96674e-25	6.10658e-22	3697	738	6.8422		GO:0006793	phosphorus metabolic process	2.384e-20	2.02605e-17	1514	25.8759		GO:0034707	chloride channel complex	1.36326e-09	1.13997e-06	171	36	0.679887
GO:0097525	spliceosomal snRNP complex	6.11024e-25	6.21791e-22	416	141	1.30725		GO:0006796	phosphate-containing compound metabolic process	5.24134e-20	4.40404e-17	1478	25.2606		GO:0014070	response to organic cyclic compound	1.43274e-09	1.19126e-06	8988	754	14.2398
GO:0051439	regulation of ubiquitin-protein ligase activity involved in mitotic cell cycle	7.80809e-25	7.90079e-22	666	195	1.8079		GO:0006807	nitrogen compound metabolic process	2.67271e-40	5.03161e-37	3322	56.7766		GO:0060558	regulation of calcidiol 1-monooxygenase activity	1.45569e-09	1.2035e-06	60	20	0.377715
GO:0010948	negative regulation of cell cycle process	8.22034e-25	8.27121e-22	2388	515	4.77471		GO:0006974|GO:0034984	cellular response to DNA damage stimulus	1.13906e-27	1.51255e-24	650	11.1092		GO:0015672	monovalent inorganic cation transport	1.52802e-09	1.2562e-06	3559	336	6.34561
GO:0030111|GO:0008590	regulation of Wnt signaling pathway	8.42083e-25	8.42561e-22	2417	520	4.82106		GO:0006996	organelle organization	3.34115e-37	5.91561e-34	2729	46.6416		GO:0032351	negative regulation of hormone metabolic process	1.57171e-09	1.28491e-06	204	40	0.75543
GO:0045137	development of primary sexual characteristics	1.21046e-24	1.20442e-21	4747	909	8.42759		GO:0006997|GO:0048287	nucleus organization	7.07808e-12	2.72716e-09	174	2.97385		GO:0048786	presynaptic active zone	1.72275e-09	1.40056e-06	606	83	1.56752
GO:0002479	antigen processing and presentation of exogenous peptide antigen via MHC class I, TAP-dependent	1.66547e-24	1.648e-21	272	106	0.982755		GO:0006998	nuclear envelope organization	4.28288e-14	2.0816e-11	91	1.55529		GO:0030800	negative regulation of cyclic nucleotide metabolic process	1.90086e-09	1.52933e-06	336	55	1.03872
GO:0072413|GO:0072456|GO:0072474	signal transduction involved in mitotic cell cycle checkpoint	1.87622e-24	1.82627e-21	368	129	1.19599		GO:0007017	microtubule-based process	5.11617e-12	2.00237e-09	535	9.14374		GO:0004930|GO:0001622|GO:0001623|GO:0001624|GO:0001625|GO:0016526	G-protein coupled receptor activity	1.90204e-09	1.52933e-06	1411	157	2.96506
GO:1902403	signal transduction involved in mitotic DNA integrity checkpoint	1.87622e-24	1.82627e-21	368	129	1.19599		GO:0007020	microtubule nucleation	3.85653e-07	8.43471e-05	33	0.564006		GO:0019448	L-cysteine catabolic process	2.04542e-09	1.61794e-06	67	21	0.396601
GO:1902402	signal transduction involved in mitotic DNA damage checkpoint	1.87622e-24	1.82627e-21	368	129	1.19599		GO:0007049	cell cycle	3.18449e-38	5.77575e-35	1844	31.516		GO:0009093	cysteine catabolic process	2.04542e-09	1.61794e-06	67	21	0.396601
GO:0048608	reproductive structure development	2.04934e-24	1.984e-21	8186	1453	13.4712		GO:0007051	spindle organization	1.49195e-07	3.55592e-05	235	4.01641		GO:0046439	L-cysteine metabolic process	2.04542e-09	1.61794e-06	67	21	0.396601
GO:0031326	regulation of cellular biosynthetic process	2.65424e-24	2.5558e-21	21109	3387	31.4018		GO:0007052	mitotic spindle organization	3.50535e-07	7.712e-05	187	3.19604		GO:0007626	locomotory behavior	2.15733e-09	1.69729e-06	3583	337	6.36449
GO:0048581	negative regulation of post-embryonic development	2.73792e-24	2.62227e-21	780	217	2.01187		GO:0007056	spindle assembly involved in female meiosis	3.78982e-23	3.88717e-20	43	0.734917		GO:0032409	regulation of transporter activity	2.19297e-09	1.7161e-06	1866	196	3.70161
GO:0030532	small nuclear ribonucleoprotein complex	3.61843e-24	3.44716e-21	504	159	1.47413		GO:0007058	spindle assembly involved in female meiosis II	1.83981e-18	1.375e-15	26	0.444368		GO:0006105	succinate metabolic process	2.39698e-09	1.86577e-06	100	26	0.491029
GO:0098727	maintenance of cell number	3.67666e-24	3.4841e-21	2072	457	4.23697		GO:0007059	chromosome segregation	2.37496e-16	1.44169e-13	479	8.18664		GO:0007600	sensory perception	2.68823e-09	2.0814e-06	4961	445	8.40415
GO:2000058	regulation of protein ubiquitination involved in ubiquitin-dependent protein catabolic process	6.6662e-24	6.28383e-21	648	189	1.75227		GO:0007062	sister chromatid cohesion	7.96291e-09	2.2644e-06	59	1.00837		GO:0042493|GO:0017035	response to drug	2.70988e-09	2.08712e-06	5970	523	9.87724
GO:0060255	regulation of macromolecule metabolic process	6.99098e-24	6.55547e-21	29488	4589	42.5459		GO:0007067	mitotic nuclear division	1.2445e-10	4.29436e-08	569	9.72483		GO:0001505	regulation of neurotransmitter levels	2.89788e-09	2.17943e-06	2398	240	4.53258
GO:0018393	internal peptidyl-lysine acetylation	9.41074e-24	8.77853e-21	1120	282	2.6145		GO:0007077	mitotic nuclear envelope disassembly	6.69577e-12	2.5933e-09	57	0.974192		GO:0032590	dendrite membrane	2.91411e-09	2.17943e-06	268	47	0.88763
GO:0009790|GO:0009795	embryo development	1.93849e-23	1.79889e-20	23028	3657	33.9051		GO:0007088	regulation of mitotic nuclear division	7.18314e-14	3.43508e-11	170	2.90549		GO:0032904	negative regulation of nerve growth factor production	2.97866e-09	2.17943e-06	40	16	0.302172
GO:0018394	peptidyl-lysine acetylation	2.03987e-23	1.88321e-20	1136	284	2.63304		GO:0007089|GO:0000081	traversing start control point of mitotic cell cycle	6.48041e-15	3.47941e-12	24	0.410186		GO:0032903	regulation of nerve growth factor production	2.97866e-09	2.17943e-06	40	16	0.302172
GO:0007346	regulation of mitotic cell cycle	2.43979e-23	2.23164e-20	4762	904	8.38124		GO:0007091	metaphase/anaphase transition of mitotic cell cycle	3.11044e-10	1.0167e-07	33	0.564006		GO:0032902	nerve growth factor production	2.97866e-09	2.17943e-06	40	16	0.302172
GO:0019827	stem cell population maintenance	2.4422e-23	2.23164e-20	2068	453	4.19989		GO:0007092	activation of APC-Cdc20 complex activity	8.67233e-17	5.60777e-14	33	0.564006		GO:0032900	negative regulation of neurotrophin production	2.97866e-09	2.17943e-06	40	16	0.302172
GO:0030178|GO:0045810	negative regulation of Wnt signaling pathway	2.64305e-23	2.40291e-20	1493	350	3.24495		GO:0007093|GO:0031575|GO:0071780	mitotic cell cycle checkpoint	6.14275e-07	0.000128492	170	2.90549		GO:0032899	regulation of neurotrophin production	2.97866e-09	2.17943e-06	40	16	0.302172
GO:0051436	negative regulation of ubiquitin-protein ligase activity involved in mitotic cell cycle	3.02233e-23	2.73386e-20	518	160	1.4834		GO:0007094	mitotic spindle assembly checkpoint	2.09684e-10	6.99218e-08	47	0.803281		GO:0032898	neurotrophin production	2.97866e-09	2.17943e-06	40	16	0.302172
GO:0007548	sex differentiation	3.34761e-23	2.99781e-20	5482	1019	9.44743		GO:0007100	mitotic centrosome separation	3.29957e-07	7.36828e-05	24	0.410186		GO:0007635	chemosensory behavior	2.8648e-09	2.17943e-06	1182	136	2.56846
GO:0043565	sequence-specific DNA binding	3.33597e-23	2.99781e-20	4965	936	8.67792		GO:0007126	meiotic nuclear division	3.84499e-18	2.80315e-15	294	5.02478		GO:0032804	negative regulation of low-density lipoprotein particle receptor catabolic process	2.97866e-09	2.17943e-06	40	16	0.302172
GO:0043414	macromolecule methylation	3.49311e-23	3.11254e-20	2749	570	5.28463		GO:0007127	meiosis I	1.76428e-24	2.00299e-21	168	2.8713		GO:0042048	olfactory behavior	3.04891e-09	2.20874e-06	1006	120	2.26629
GO:0033209	tumor necrosis factor-mediated signaling pathway	4.44237e-23	3.93879e-20	332	118	1.09401		GO:0007135	meiosis II	1.42652e-09	4.33861e-07	46	0.78619		GO:0052803	imidazole-containing compound metabolic process	3.03457e-09	2.20874e-06	108	27	0.509915
GO:0006475	internal protein amino acid acetylation	6.34592e-23	5.59883e-20	1176	290	2.68867		GO:0007140	male meiosis	9.54917e-15	4.98314e-12	119	2.03384		GO:0009890	negative regulation of biosynthetic process	3.08154e-09	2.22138e-06	10737	881	16.6383
GO:1902680	positive regulation of RNA biosynthetic process	8.30727e-23	7.29335e-20	9370	1624	15.0566		GO:0007141	male meiosis I	5.92765e-07	0.000124167	46	0.78619		GO:0022890|GO:0015082	inorganic cation transmembrane transporter activity	3.27587e-09	2.34989e-06	3472	327	6.17564
GO:0006473	protein acetylation	9.10031e-23	7.95063e-20	1216	297	2.75357		GO:0007143	female meiotic division	3.51901e-14	1.72161e-11	95	1.62365		GO:0051924	regulation of calcium ion transport	3.59024e-09	2.56284e-06	1772	187	3.53163
GO:0007052	mitotic spindle organization	2.7597e-22	2.39935e-19	1713	386	3.57871		GO:0007144	female meiosis I	4.86109e-08	1.24007e-05	19	0.324731		GO:0051339	regulation of lyase activity	3.92661e-09	2.78934e-06	576	79	1.49197
GO:1903308	regulation of chromatin modification	2.93104e-22	2.53601e-19	1431	335	3.10588		GO:0007147	female meiosis II	2.25024e-17	1.55658e-14	31	0.529824		GO:0022898	regulation of transmembrane transporter activity	3.99205e-09	2.82214e-06	1798	189	3.56941
GO:0048025|GO:0035056	negative regulation of mRNA splicing, via spliceosome	3.04548e-22	2.62236e-19	200	84	0.778787		GO:0007276|GO:0009552	gamete generation	8.97537e-08	2.19549e-05	843	14.4078		GO:0019722	calcium-mediated signaling	4.0517e-09	2.85053e-06	989	118	2.22852
GO:0051726|GO:0000074	regulation of cell cycle	3.71056e-22	3.17975e-19	8765	1526	14.148		GO:0007281	germ cell development	3.61151e-07	7.93383e-05	643	10.9896		GO:0006103	2-oxoglutarate metabolic process	4.08793e-09	2.86226e-06	194	38	0.717658
GO:0060828	regulation of canonical Wnt signaling pathway	3.96026e-22	3.36409e-19	1666	377	3.49527		GO:0007283	spermatogenesis	6.19895e-07	0.000129485	377	6.44334		GO:0038024	cargo receptor activity	4.24674e-09	2.95929e-06	178	36	0.679887
GO:0045814	negative regulation of gene expression, epigenetic	3.96324e-22	3.36409e-19	1494	346	3.20786		GO:0007344	pronuclear fusion	1.01137e-20	8.84796e-18	37	0.632371		GO:0097060	synaptic membrane	4.31591e-09	2.99324e-06	1671	178	3.36166
GO:0010564	regulation of cell cycle process	4.44721e-22	3.75708e-19	5413	1001	9.28055		GO:0007346	regulation of mitotic cell cycle	4.2464e-16	2.50612e-13	511	8.73355		GO:0032911	negative regulation of transforming growth factor beta1 production	4.54386e-09	3.12174e-06	76	22	0.415486
GO:0022607|GO:0071844	cellular component assembly	4.57767e-22	3.84914e-19	23107	3654	33.8772		GO:0007406	negative regulation of neuroblast proliferation	4.36155e-07	9.37382e-05	54	0.922919		GO:0071635	negative regulation of transforming growth factor beta production	4.54386e-09	3.12174e-06	76	22	0.415486
GO:0009889	regulation of biosynthetic process	5.35874e-22	4.48485e-19	21704	3450	31.9859		GO:0008017	microtubule binding	3.58941e-12	1.42736e-09	152	2.59785		GO:0007214	gamma-aminobutyric acid signaling pathway	4.59927e-09	3.14505e-06	147	32	0.604344
GO:0050684	regulation of mRNA processing	5.40182e-22	4.49988e-19	1176	287	2.66086		GO:0008026	ATP-dependent helicase activity	1.53241e-09	4.64169e-07	98	1.67493		GO:0048545	response to steroid hormone	5.46178e-09	3.71747e-06	4502	407	7.6865
GO:0000470	maturation of LSU-rRNA	1.26032e-21	1.04502e-18	148	69	0.639718		GO:0008035	high-density lipoprotein particle binding	5.70691e-07	0.000120051	9	0.15382		GO:0042445	hormone metabolic process	5.59554e-09	3.79088e-06	2211	223	4.21152
GO:0016604	nuclear body	1.29004e-21	1.06474e-18	2126	456	4.2277		GO:0008094|GO:0004011	DNA-dependent ATPase activity	9.00916e-15	4.73595e-12	111	1.89711		GO:0031420	alkali metal ion binding	5.77745e-09	3.89608e-06	230	42	0.793201
GO:0044772	mitotic cell cycle phase transition	1.4609e-21	1.20023e-18	2185	466	4.32042		GO:0008152	metabolic process	4.88273e-13	2.18072e-10	4814	82.2765		GO:0060004	reflex	5.94773e-09	3.99252e-06	356	56	1.0576
GO:0038061	NIK/NF-kappaB signaling	1.64173e-21	1.34263e-18	416	134	1.24235		GO:0008156	negative regulation of DNA replication	5.78782e-08	1.47144e-05	81	1.38438		GO:2001222	regulation of neuron migration	6.10964e-09	4.08247e-06	283	48	0.906516
GO:0000381	regulation of alternative mRNA splicing, via spliceosome	1.76945e-21	1.44051e-18	504	153	1.41851		GO:0008213	protein alkylation	1.16697e-16	7.41699e-14	243	4.15314		GO:0030799	regulation of cyclic nucleotide metabolic process	6.34207e-09	4.21852e-06	1052	123	2.32295
GO:0000790	nuclear chromatin	2.95806e-21	2.39726e-18	2402	502	4.65418		GO:0008327	methyl-CpG binding	2.94863e-12	1.19167e-09	24	0.410186		GO:0061351	neural precursor cell proliferation	6.8615e-09	4.54337e-06	1312	146	2.75732
GO:0000338	protein deneddylation	3.34863e-21	2.70155e-18	187	79	0.732431		GO:0008574	ATP-dependent microtubule motor activity, plus-end-directed	4.40361e-08	1.12918e-05	42	0.717826		GO:0007187	G-protein coupled receptor signaling pathway, coupled to cyclic nucleotide second messenger	6.95775e-09	4.57425e-06	900	109	2.05855
GO:0005686	U2 snRNP	3.39043e-21	2.72301e-18	172	75	0.695346		GO:0008611	ether lipid biosynthetic process	2.63197e-06	0.000495492	23	0.393095		GO:0030001	metal ion transport	6.97065e-09	4.57425e-06	3964	364	6.87441
GO:0044770	cell cycle phase transition	3.54733e-21	2.8363e-18	2241	474	4.39459		GO:0008725	DNA-3-methyladenine glycosylase activity	4.61438e-06	0.000835896	6	0.102547		GO:0035296	regulation of tube diameter	7.10619e-09	4.64237e-06	112	27	0.509915
GO:0001067	regulatory region nucleic acid binding	3.81513e-21	3.02343e-18	4588	863	8.00111		GO:0008795|GO:0008749|GO:0016965	NAD+ synthase activity	7.59367e-11	2.64488e-08	23	0.393095		GO:0051429|GO:0031742	corticotropin-releasing hormone receptor binding	7.18319e-09	4.65115e-06	32	14	0.2644
GO:0045930	negative regulation of mitotic cell cycle	3.81168e-21	3.02343e-18	2207	468	4.33896		GO:0009058	biosynthetic process	1.42842e-22	1.37949e-19	2794	47.7525		GO:0051430|GO:0031743	corticotropin-releasing hormone receptor 1 binding	7.18319e-09	4.65115e-06	32	14	0.2644
GO:0044419	interspecies interaction between organisms	4.37229e-21	3.44971e-18	4702	881	8.16799		GO:0009059|GO:0043284	macromolecule biosynthetic process	3.04753e-13	1.38183e-10	1421	24.2864		GO:0098662	inorganic cation transmembrane transport	7.74634e-09	4.9937e-06	3564	332	6.27007
GO:0044403|GO:0043298|GO:0044404	symbiosis, encompassing mutualism through parasitism	5.42282e-21	4.2598e-18	4662	874	8.1031		GO:0009064	glutamine family amino acid metabolic process	0	0	444	7.58845		GO:0031402	sodium ion binding	8.05217e-09	5.16809e-06	166	34	0.642115
GO:0003700|GO:0000130	transcription factor activity, sequence-specific DNA binding	6.65611e-21	5.20576e-18	4684	877	8.13091		GO:0009112	nucleobase metabolic process	0	0	420	7.17826		GO:0002934	desmosome organization	8.21e-09	5.24638e-06	120	28	0.528801
GO:0034654	nucleobase-containing compound biosynthetic process	7.25089e-21	5.64628e-18	10779	1823	16.9015		GO:0009113	purine nucleobase biosynthetic process	0	0	303	5.1786		GO:0030802	regulation of cyclic nucleotide biosynthetic process	8.52085e-09	5.41761e-06	860	105	1.983
GO:0051052	regulation of DNA metabolic process	1.14493e-20	8.87703e-18	2760	560	5.19192		GO:0009116	nucleoside metabolic process	0	0	537	9.17792		GO:0010882	regulation of cardiac muscle contraction by calcium ion signaling	8.55201e-09	5.41761e-06	388	59	1.11426
GO:0006338	chromatin remodeling	1.42082e-20	1.09686e-17	1272	300	2.78138		GO:0009117	nucleotide metabolic process	0	0	673	11.5023		GO:0031339	negative regulation of vesicle fusion	8.7193e-09	5.49978e-06	72	21	0.396601
GO:0044212	transcription regulatory region DNA binding	1.49101e-20	1.1461e-17	4548	853	7.9084		GO:0009119	ribonucleoside metabolic process	0	0	520	8.88737		GO:0015075	ion transmembrane transporter activity	8.84833e-09	5.55721e-06	5892	513	9.68839
GO:0045944|GO:0010552|GO:0045817	positive regulation of transcription from RNA polymerase II promoter	1.53276e-20	1.17316e-17	6701	1194	11.0699		GO:0009123	nucleoside monophosphate metabolic process	0	0	526	8.98992		GO:0022838	substrate-specific channel activity	9.00328e-09	5.63037e-06	2442	241	4.55146
GO:0006364|GO:0006365	rRNA processing	1.56781e-20	1.19488e-17	2182	461	4.27406		GO:0009124	nucleoside monophosphate biosynthetic process	0	0	473	8.08409		GO:0031327	negative regulation of cellular biosynthetic process	9.0795e-09	5.65387e-06	10597	866	16.3551
GO:1902275	regulation of chromatin organization	1.79879e-20	1.36511e-17	1595	358	3.31912		GO:0009126	purine nucleoside monophosphate metabolic process	0	0	513	8.76773		GO:0032353	negative regulation of hormone biosynthetic process	9.79509e-09	6.04873e-06	200	38	0.717658
GO:0043596	nuclear replication fork	2.34863e-20	1.77487e-17	252	94	0.8715		GO:0009127	purine nucleoside monophosphate biosynthetic process	0	0	460	7.8619		GO:0060800	regulation of cell differentiation involved in embryonic placenta development	9.79627e-09	6.04873e-06	60	19	0.358829
GO:0000463	maturation of LSU-rRNA from tricistronic rRNA transcript (SSU-rRNA, 5.8S rRNA, LSU-rRNA)	2.42217e-20	1.82275e-17	140	65	0.602633		GO:0009147	pyrimidine nucleoside triphosphate metabolic process	3.29957e-07	7.36828e-05	24	0.410186		GO:0031279	regulation of cyclase activity	9.88295e-09	6.07661e-06	588	79	1.49197
GO:0042273	ribosomal large subunit biogenesis	2.5845e-20	1.93677e-17	437	136	1.26089		GO:0009148	pyrimidine nucleoside triphosphate biosynthetic process	5.22872e-09	1.50705e-06	23	0.393095		GO:0044463	cell projection part	1.05509e-08	6.46015e-06	9216	763	14.4098
GO:0017053	transcriptional repressor complex	2.91544e-20	2.17566e-17	831	216	2.0026		GO:0009150	purine ribonucleotide metabolic process	0	0	521	8.90446		GO:0042335	cuticle development	1.12341e-08	6.84983e-06	1588	169	3.19169
GO:0042590	antigen processing and presentation of exogenous peptide antigen via MHC class I	3.10883e-20	2.31036e-17	392	126	1.16818		GO:0009152	purine ribonucleotide biosynthetic process	0	0	441	7.53717		GO:0030313	cell envelope	1.14798e-08	6.97057e-06	100	25	0.472144
GO:0000989	transcription factor activity, transcription factor binding	3.22736e-20	2.38853e-17	3642	704	6.52698		GO:0009156	ribonucleoside monophosphate biosynthetic process	0	0	467	7.98154		GO:0030665	clathrin-coated vesicle membrane	1.15989e-08	6.98496e-06	519	72	1.35977
GO:0031572	G2 DNA damage checkpoint	3.60677e-20	2.65835e-17	695	189	1.75227		GO:0009161	ribonucleoside monophosphate metabolic process	0	0	520	8.88737		GO:0034765	regulation of ion transmembrane transport	1.15539e-08	6.98496e-06	3177	300	5.66572
GO:0009059|GO:0043284	macromolecule biosynthetic process	3.67307e-20	2.69611e-17	15876	2578	23.9014		GO:0009163	nucleoside biosynthetic process	0	0	452	7.72518		GO:0034220	ion transmembrane transport	1.18581e-08	7.11174e-06	6180	534	10.085
GO:1903508	positive regulation of nucleic acid-templated transcription	3.71287e-20	2.70317e-17	9194	1576	14.6115		GO:0009165	nucleotide biosynthetic process	0	0	554	9.46847		GO:1904062	regulation of cation transmembrane transport	1.25118e-08	7.47321e-06	1814	188	3.55052
GO:0045893|GO:0043193|GO:0045941|GO:0061020	positive regulation of transcription, DNA-templated	3.71287e-20	2.70317e-17	9194	1576	14.6115		GO:0009167	purine ribonucleoside monophosphate metabolic process	0	0	513	8.76773		GO:0043041	amino acid activation for nonribosomal peptide biosynthetic process	1.31782e-08	7.74478e-06	24	12	0.226629
GO:0010557	positive regulation of macromolecule biosynthetic process	3.88421e-20	2.81647e-17	10576	1786	16.5585		GO:0009168	purine ribonucleoside monophosphate biosynthetic process	0	0	460	7.8619		GO:0005044	scavenger receptor activity	1.31782e-08	7.74478e-06	24	12	0.226629
GO:0010388	cullin deneddylation	4.06742e-20	2.93742e-17	163	71	0.658261		GO:0009259|GO:0009121	ribonucleotide metabolic process	0	0	544	9.29756		GO:0043042	amino acid adenylylation by nonribosomal peptide synthase	1.31782e-08	7.74478e-06	24	12	0.226629
GO:0031571	mitotic G1 DNA damage checkpoint	4.10979e-20	2.9561e-17	416	131	1.21454		GO:0009260	ribonucleotide biosynthetic process	0	0	457	7.81063		GO:0005886|GO:0005904	plasma membrane	1.3118e-08	7.74478e-06	27173	2051	38.7347
GO:0000975	regulatory region DNA binding	5.03504e-20	3.60713e-17	4568	853	7.9084		GO:0009292	genetic transfer	1.60344e-08	4.35961e-06	21	0.358913		GO:0051481	negative regulation of cytosolic calcium ion concentration	1.36897e-08	8.01319e-06	194	37	0.698772
GO:0090068	positive regulation of cell cycle process	5.08865e-20	3.63101e-17	2108	446	4.13499		GO:0009294	DNA mediated transformation	1.60344e-08	4.35961e-06	21	0.358913		GO:0043559	insulin binding	1.3808e-08	8.05023e-06	108	26	0.491029
GO:0003006	developmental process involved in reproduction	6.32591e-20	4.47818e-17	13794	2267	21.018		GO:0009304	tRNA transcription	1.19768e-07	2.89633e-05	28	0.478551		GO:0042391	regulation of membrane potential	1.41832e-08	8.23619e-06	2688	260	4.91029
GO:1903311	regulation of mRNA metabolic process	6.3096e-20	4.47818e-17	1268	297	2.75357		GO:0009373	regulation of transcription by pheromones	4.20299e-07	9.04612e-05	15	0.256366		GO:0015267|GO:0015249|GO:0015268	channel activity	1.46785e-08	8.42352e-06	2554	249	4.70255
GO:0033044	regulation of chromosome organization	7.70192e-20	5.43081e-17	2352	487	4.51511		GO:0009653	anatomical structure morphogenesis	9.44999e-08	2.30401e-05	2615	44.6932		GO:0022803	passive transmembrane transporter activity	1.46785e-08	8.42352e-06	2554	249	4.70255
GO:0033119	negative regulation of RNA splicing	8.6626e-20	6.08425e-17	252	93	0.862229		GO:0009705	plant-type vacuole membrane	1.43552e-07	3.43243e-05	28	0.478551		GO:0008467	[heparan sulfate]-glucosamine 3-sulfotransferase 1 activity	1.45998e-08	8.42352e-06	20	11	0.207743
GO:0043248	proteasome assembly	8.89536e-20	6.22333e-17	424	132	1.22381		GO:0009889	regulation of biosynthetic process	2.34558e-14	1.1667e-11	1897	32.4218		GO:0071383	cellular response to steroid hormone stimulus	1.47728e-08	8.4445e-06	1248	139	2.62512
GO:0051704|GO:0051706	multi-organism process	1.01918e-19	7.1023e-17	21088	3336	30.929		GO:0009890	negative regulation of biosynthetic process	2.45081e-20	2.07099e-17	1055	18.0311		GO:0030285	integral component of synaptic vesicle membrane	1.59116e-08	9.0601e-06	116	27	0.509915
GO:0044783	G1 DNA damage checkpoint	1.0231e-19	7.1023e-17	420	131	1.21454		GO:0009892	negative regulation of metabolic process	5.7836e-19	4.48001e-16	1616	27.6192		GO:0070562	regulation of vitamin D receptor signaling pathway	1.67162e-08	9.48136e-06	68	20	0.377715
GO:0016032|GO:0022415	viral process	1.09038e-19	7.5401e-17	3489	676	6.26738		GO:0009894	regulation of catabolic process	2.68215e-12	1.0989e-09	558	9.53683		GO:0022857|GO:0005386|GO:0015646	transmembrane transporter activity	1.76815e-08	9.95171e-06	8119	679	12.8234
GO:0022414	reproductive process	1.41657e-19	9.75808e-17	18155	2907	26.9516		GO:0009937	regulation of gibberellic acid mediated signaling pathway	4.55047e-06	0.000833456	13	0.222184		GO:0060745	mammary gland branching involved in pregnancy	1.76145e-08	9.95171e-06	88	23	0.434372
GO:0045787	positive regulation of cell cycle	1.50552e-19	1.03311e-16	3045	602	5.58131		GO:0010212	response to ionizing radiation	1.37564e-06	0.000272426	140	2.39275		GO:0007417	central nervous system development	1.7787e-08	9.9727e-06	9771	802	15.1464
GO:0051254	positive regulation of RNA metabolic process	1.58023e-19	1.08024e-16	9918	1681	15.585		GO:0010215	cellulose microfibril organization	4.01637e-08	1.03345e-05	12	0.205093		GO:0004983	neuropeptide Y receptor activity	1.83218e-08	1.01996e-05	56	18	0.339943
GO:0034515	proteasome storage granule	1.70311e-19	1.15981e-16	116	57	0.528463		GO:0010216	maintenance of DNA methylation	1.82726e-07	4.29747e-05	26	0.444368		GO:0007507|GO:0007511	heart development	1.8331e-08	1.01996e-05	5912	512	9.6695
GO:0071359	cellular response to dsRNA	1.7388e-19	1.17963e-16	427	132	1.22381		GO:0010389	regulation of G2/M transition of mitotic cell cycle	5.11628e-06	0.000921207	114	1.94838		GO:0007188	adenylate cyclase-modulating G-protein coupled receptor signaling pathway	1.87035e-08	1.03674e-05	808	99	1.86969
GO:0034645|GO:0034961	cellular macromolecule biosynthetic process	2.28417e-19	1.54377e-16	15375	2496	23.1411		GO:0010428	methyl-CpNpG binding	4.595e-07	9.77667e-05	11	0.188002		GO:0043278	response to morphine	1.88717e-08	1.04212e-05	248	43	0.812087
GO:0044702	single organism reproductive process	3.02608e-19	2.0375e-16	15844	2564	23.7716		GO:0010429	methyl-CpNpN binding	4.595e-07	9.77667e-05	11	0.188002		GO:2000738	positive regulation of stem cell differentiation	1.92201e-08	1.05737e-05	416	61	1.15203
GO:0000123	histone acetyltransferase complex	3.07498e-19	2.06267e-16	764	200	1.85426		GO:0010467	gene expression	4.09519e-15	2.2811e-12	1675	28.6276		GO:0055059	asymmetric neuroblast division	1.99728e-08	1.09466e-05	436	63	1.1898
GO:0060260	regulation of transcription initiation from RNA polymerase II promoter	3.54185e-19	2.36698e-16	295	102	0.94567		GO:0010468	regulation of gene expression	1.57815e-18	1.19142e-15	1872	31.9945		GO:0090032	negative regulation of steroid hormone biosynthetic process	2.2349e-08	1.21579e-05	96	24	0.453258
GO:0051444	negative regulation of ubiquitin-protein transferase activity	3.78052e-19	2.49851e-16	594	166	1.53903		GO:0010556	regulation of macromolecule biosynthetic process	5.43363e-20	4.53997e-17	1801	30.7811		GO:0045213	neurotransmitter receptor metabolic process	2.2349e-08	1.21579e-05	96	24	0.453258
GO:0051352	negative regulation of ligase activity	3.78052e-19	2.49851e-16	594	166	1.53903		GO:0010558	negative regulation of macromolecule biosynthetic process	8.55605e-22	7.90369e-19	1003	17.1424		GO:0055119	relaxation of cardiac muscle	2.25087e-08	1.21994e-05	206	38	0.717658
GO:0005839|GO:0000503	proteasome core complex	3.75595e-19	2.49851e-16	128	60	0.556277		GO:0010564	regulation of cell cycle process	6.3498e-30	9.44371e-27	637	10.887		GO:0044057	regulation of system process	2.29504e-08	1.23929e-05	4778	424	8.00755
GO:2000142	regulation of DNA-templated transcription, initiation	4.02643e-19	2.65125e-16	335	111	1.02911		GO:0010571	positive regulation of nuclear cell cycle DNA replication	1.9615e-06	0.000377879	16	0.273458		GO:0019585|GO:0019699	glucuronate metabolic process	2.50438e-08	1.34242e-05	224	40	0.75543
GO:0016072	rRNA metabolic process	4.28149e-19	2.80887e-16	2402	492	4.56147		GO:0010604	positive regulation of macromolecule metabolic process	4.55249e-07	9.74198e-05	1495	25.5512		GO:0006063	uronic acid metabolic process	2.50438e-08	1.34242e-05	224	40	0.75543
GO:0051093	negative regulation of developmental process	4.53917e-19	2.96705e-16	7583	1320	12.2381		GO:0010605	negative regulation of macromolecule metabolic process	6.00287e-24	6.61314e-21	1523	26.0297		GO:0036387	pre-replicative complex	2.6285e-08	1.39871e-05	40	15	0.283286
GO:0006260|GO:0055133	DNA replication	5.51453e-19	3.59149e-16	1645	361	3.34693		GO:0010616	negative regulation of cardiac muscle adaptation	8.50408e-07	0.000173255	16	0.273458		GO:0005656	nuclear pre-replicative complex	2.6285e-08	1.39871e-05	40	15	0.283286
GO:0044764	multi-organism cellular process	5.79286e-19	3.7591e-16	3796	722	6.69386		GO:0010629	negative regulation of gene expression	2.42625e-18	1.80421e-15	1106	18.9028		GO:0030004	cellular monovalent inorganic cation homeostasis	2.63841e-08	1.39889e-05	792	97	1.83192
GO:0009880	embryonic pattern specification	6.83525e-19	4.4195e-16	2717	544	5.04357		GO:0010638	positive regulation of organelle organization	1.25421e-08	3.45428e-06	388	6.63135		GO:0004872|GO:0019041	receptor activity	2.67674e-08	1.41409e-05	4707	418	7.89424
GO:0016591	DNA-directed RNA polymerase II, holoenzyme	8.50973e-19	5.4824e-16	812	208	1.92843		GO:0010639	negative regulation of organelle organization	4.83164e-14	2.34066e-11	283	4.83678		GO:0008010	structural constituent of chitin-based larval cuticle	2.79556e-08	1.47155e-05	391	58	1.09537
GO:0044703	multi-organism reproductive process	1.11336e-18	7.14713e-16	13331	2186	20.267		GO:0010799	regulation of peptidyl-threonine phosphorylation	9.95024e-07	0.000200793	53	0.905828		GO:0007599	hemostasis	2.94253e-08	1.54336e-05	3171	297	5.60907
GO:0090090	negative regulation of canonical Wnt signaling pathway	1.20802e-18	7.72708e-16	1156	272	2.52179		GO:0010800	positive regulation of peptidyl-threonine phosphorylation	2.55112e-06	0.000483702	43	0.734917		GO:0008528	G-protein coupled peptide receptor activity	3.31451e-08	1.72978e-05	432	62	1.17092
GO:0071840|GO:0071841	cellular component organization or biogenesis	1.35158e-18	8.61461e-16	44856	6677	61.9043		GO:0010833	telomere maintenance via telomere lengthening	3.5213e-08	9.1717e-06	34	0.581097		GO:0071407	cellular response to organic cyclic compound	3.3216e-08	1.72978e-05	3692	338	6.38338
GO:0003712	transcription cofactor activity	1.46231e-18	9.28731e-16	3338	645	5.97997		GO:0010948	negative regulation of cell cycle process	2.37581e-23	2.45376e-20	319	5.45206		GO:0071944	cell periphery	3.41031e-08	1.76969e-05	28787	2158	40.7554
GO:0043484	regulation of RNA splicing	1.56538e-18	9.90681e-16	1120	265	2.45689		GO:0010965	regulation of mitotic sister chromatid separation	6.23855e-07	0.00013013	65	1.11092		GO:0030808	regulation of nucleotide biosynthetic process	3.53345e-08	1.82068e-05	884	105	1.983
GO:0042254|GO:0007046	ribosome biogenesis	1.72628e-18	1.08866e-15	3249	630	5.8409		GO:0010997	anaphase-promoting complex binding	1.32406e-17	9.33269e-15	33	0.564006		GO:1900371	regulation of purine nucleotide biosynthetic process	3.53345e-08	1.82068e-05	884	105	1.983
GO:0051340	regulation of ligase activity	1.99599e-18	1.25433e-15	886	221	2.04895		GO:0015616	DNA translocase activity	2.46907e-09	7.32955e-07	32	0.546915		GO:0004879	RNA polymerase II transcription factor activity, ligand-activated sequence-specific DNA binding	3.5743e-08	1.82885e-05	384	57	1.07649
GO:1903052	positive regulation of proteolysis involved in cellular protein catabolic process	2.10251e-18	1.31665e-15	1188	277	2.56814		GO:0015630	microtubule cytoskeleton	1.50922e-10	5.15995e-08	806	13.7754		GO:0098531	transcription factor activity, direct ligand regulated sequence-specific DNA binding	3.5743e-08	1.82885e-05	384	57	1.07649
GO:0000578	embryonic axis specification	2.20883e-18	1.37841e-15	1659	361	3.34693		GO:0016043|GO:0044235|GO:0071842	cellular component organization	2.41248e-12	9.96653e-10	3553	60.7247		GO:0052695	cellular glucuronidation	3.72528e-08	1.89945e-05	176	34	0.642115
GO:0035282	segmentation	2.22904e-18	1.38619e-15	3125	609	5.64621		GO:0016070	RNA metabolic process	1.5211e-20	1.30014e-17	1425	24.3548		GO:0044708	single-organism behavior	3.79244e-08	1.92698e-05	7041	595	11.237
GO:0000003|GO:0019952|GO:0050876	reproduction	2.51524e-18	1.55877e-15	27213	4201	38.9486		GO:0016071	mRNA metabolic process	5.55474e-06	0.000996533	515	8.80191		GO:0001508	action potential	3.85936e-08	1.9542e-05	1041	119	2.2474
GO:0006521	regulation of cellular amino acid metabolic process	3.69559e-18	2.28237e-15	523	149	1.38142		GO:0016241	regulation of macroautophagy	2.04724e-07	4.77234e-05	127	2.17057		GO:0045933	positive regulation of muscle contraction	3.98906e-08	2.01291e-05	464	65	1.22757
GO:0031050	dsRNA fragmentation	3.76914e-18	2.31185e-15	335	109	1.01057		GO:0016254	preassembly of GPI anchor in ER membrane	4.4859e-06	0.000822642	10	0.170911		GO:0086065	cell communication involved in cardiac conduction	4.27633e-08	2.15045e-05	546	73	1.37866
GO:0070918	production of small RNA involved in gene silencing by RNA	3.76914e-18	2.31185e-15	335	109	1.01057		GO:0016278	lysine N-methyltransferase activity	2.56917e-07	5.8604e-05	74	1.26474		GO:0030062	mitochondrial tricarboxylic acid cycle enzyme complex	4.354e-08	2.18201e-05	92	23	0.434372
GO:0000784	nuclear chromosome, telomeric region	4.02816e-18	2.46229e-15	504	145	1.34434		GO:0016279	protein-lysine N-methyltransferase activity	8.61704e-09	2.43644e-06	68	1.16219		GO:0044452	nucleolar part	4.39987e-08	2.19747e-05	396	58	1.09537
GO:0040027	negative regulation of vulval development	5.23255e-18	3.17681e-15	604	165	1.52976		GO:0016307	phosphatidylinositol phosphate kinase activity	2.73152e-07	6.2022e-05	18	0.30764		GO:0051049	regulation of transport	4.51826e-08	2.24893e-05	13129	1044	19.7167
GO:0061064	negative regulation of nematode larval development	5.23255e-18	3.17681e-15	604	165	1.52976		GO:0016321	female meiosis chromosome segregation	6.65208e-07	0.000137026	35	0.598188		GO:0046873	metal ion transmembrane transporter activity	4.80221e-08	2.38216e-05	2652	254	4.79698
GO:0001071	nucleic acid binding transcription factor activity	5.54349e-18	3.35422e-15	6147	1089	10.0964		GO:0016441	posttranscriptional gene silencing	4.23206e-11	1.50938e-08	146	2.4953		GO:0030174	regulation of DNA-dependent DNA replication initiation	4.86525e-08	2.38913e-05	72	20	0.377715
GO:0065004	protein-DNA complex assembly	8.03265e-18	4.84397e-15	838	210	1.94697		GO:0016442	RISC complex	7.23051e-08	1.78927e-05	31	0.529824		GO:0016624	oxidoreductase activity, acting on the aldehyde or oxo group of donors, disulfide as acceptor	4.86525e-08	2.38913e-05	72	20	0.377715
GO:0007051	spindle organization	9.99224e-18	6.00545e-15	2222	455	4.21843		GO:0016458	gene silencing	6.57683e-39	1.22267e-35	399	6.81935		GO:0008210	estrogen metabolic process	4.85475e-08	2.38913e-05	368	55	1.03872
GO:0043543	protein acylation	1.66075e-17	9.9479e-15	1520	333	3.08734		GO:0016462	pyrophosphatase activity	9.08707e-13	3.96326e-10	682	11.6561		GO:0048513	organ development	5.83503e-08	2.85577e-05	27145	2040	38.5269
GO:0000280	nuclear division	1.72183e-17	1.02794e-14	7476	1291	11.9692		GO:0016504	peptidase activator activity	6.82844e-07	0.000140464	48	0.820373		GO:0042562	hormone binding	5.85716e-08	2.85705e-05	708	88	1.66195
GO:0031248	protein acetyltransferase complex	1.81085e-17	1.07393e-14	828	207	1.91915		GO:0016538|GO:0003751|GO:0003752|GO:0003753	cyclin-dependent protein serine/threonine kinase regulator activity	1.16284e-06	0.000232049	31	0.529824		GO:0035641	locomotory exploration behavior	6.23299e-08	3.03027e-05	163	32	0.604344
GO:1902493	acetyltransferase complex	1.81085e-17	1.07393e-14	828	207	1.91915		GO:0016561	protein import into peroxisome matrix, translocation	4.01637e-08	1.03345e-05	12	0.205093		GO:0032803	regulation of low-density lipoprotein particle receptor catabolic process	6.3012e-08	3.04321e-05	48	16	0.302172
GO:0070461	SAGA-type complex	2.16323e-17	1.27867e-14	224	82	0.760245		GO:0016568	chromatin modification	0	0	580	9.91283		GO:2000645	negative regulation of receptor catabolic process	6.3012e-08	3.04321e-05	48	16	0.302172
GO:0006275	regulation of DNA replication	2.57963e-17	1.51979e-14	1445	319	2.95754		GO:0016569	covalent chromatin modification	5.6e-43	1.09688e-39	477	8.15245		GO:0035414	negative regulation of catenin import into nucleus	6.67863e-08	3.21489e-05	80	21	0.396601
GO:0005700	polytene chromosome	2.63359e-17	1.54649e-14	1299	293	2.71648		GO:0016570	histone modification	3.2e-44	6.3917e-41	469	8.01572		GO:0009887	organ morphogenesis	7.13689e-08	3.42422e-05	11911	953	17.9981
GO:0005515|GO:0045308	protein binding	3.01295e-17	1.76348e-14	50524	7436	68.9412		GO:0016571	histone methylation	4.75124e-26	5.60814e-23	175	2.99094		GO:0032455	nerve growth factor processing	7.29803e-08	3.49008e-05	32	13	0.245515
GO:0010628	positive regulation of gene expression	3.09978e-17	1.80839e-14	11476	1895	17.5691		GO:0016573	histone acetylation	1.36775e-06	0.000271223	124	2.1193		GO:0051256	mitotic spindle midzone assembly	7.37501e-08	3.51541e-05	132	28	0.528801
GO:0006376	mRNA splice site selection	3.18807e-17	1.85386e-14	268	92	0.852958		GO:0016574	histone ubiquitination	1.92603e-08	5.17989e-06	57	0.974192		GO:0072358	cardiovascular system development	7.56724e-08	3.57213e-05	8145	675	12.7479
GO:0002164	larval development	3.48412e-17	2.01945e-14	6243	1098	10.1799		GO:0016578	histone deubiquitination	3.16047e-17	2.12687e-14	69	1.17929		GO:0060707	trophoblast giant cell differentiation	7.54419e-08	3.57213e-05	148	30	0.566572
GO:0044877	macromolecular complex binding	3.75434e-17	2.16906e-14	10389	1731	16.0486		GO:0016579|GO:0006514	protein deubiquitination	6.19438e-22	5.75785e-19	119	2.03384		GO:0034762	regulation of transmembrane transport	7.54959e-08	3.57213e-05	3292	304	5.74127
GO:0045292	mRNA cis splicing, via spliceosome	3.89648e-17	2.24394e-14	120	55	0.50992		GO:0016580	Sin3 complex	4.59322e-07	9.77667e-05	26	0.444368		GO:0014072	response to isoquinoline alkaloid	7.6776e-08	3.61257e-05	260	43	0.812087
GO:0030684	preribosome	4.38372e-17	2.51644e-14	637	169	1.56685		GO:0016581	NuRD complex	3.96637e-07	8.6495e-05	25	0.427277		GO:0023061	signal release	7.81474e-08	3.66532e-05	2030	202	3.81492
GO:0015931	nucleobase-containing compound transport	4.61857e-17	2.64279e-14	1366	304	2.81847		GO:0016587	Isw1 complex	4.595e-07	9.77667e-05	11	0.188002		GO:0072359	circulatory system development	8.12616e-08	3.79921e-05	8149	675	12.7479
GO:0080090	regulation of primary metabolic process	4.80066e-17	2.73823e-14	29504	4511	41.8227		GO:0016589	NURF complex	2.65055e-10	8.74063e-08	24	0.410186		GO:0051926	negative regulation of calcium ion transport	8.41976e-08	3.92393e-05	374	55	1.03872
GO:0050686	negative regulation of mRNA processing	4.82617e-17	2.74405e-14	332	106	0.982755		GO:0016590	ACF complex	2.97281e-06	0.000555439	11	0.188002		GO:0004027	alcohol sulfotransferase activity	8.48899e-08	3.93116e-05	88	22	0.415486
GO:0008301	DNA binding, bending	5.03972e-17	2.8564e-14	231	83	0.769516		GO:0016604	nuclear body	1.74762e-07	4.13217e-05	226	3.86259		GO:1901681	sulfur compound binding	8.46576e-08	3.93116e-05	1601	166	3.13503
GO:0000502	proteasome complex	5.06791e-17	2.86331e-14	643	170	1.57612		GO:0016779	nucleotidyltransferase activity	2.27515e-07	5.25421e-05	144	2.46112		GO:0061337	cardiac conduction	8.54174e-08	3.94311e-05	768	93	1.75637
GO:0045786	negative regulation of cell cycle	5.43472e-17	3.0609e-14	4250	783	7.25941		GO:0016817	hydrolase activity, acting on acid anhydrides	1.39874e-12	5.97778e-10	682	11.6561		GO:0030537|GO:0017037	larval behavior	8.81668e-08	4.05723e-05	484	66	1.24646
GO:0003697|GO:0003698|GO:0003699	single-stranded DNA binding	5.63724e-17	3.16501e-14	659	173	1.60393		GO:0016818	hydrolase activity, acting on acid anhydrides, in phosphorus-containing anhydrides	1.25626e-12	5.39991e-10	682	11.6561		GO:0035637	multicellular organismal signaling	8.89286e-08	4.07946e-05	1263	137	2.58735
GO:0061062	regulation of nematode larval development	5.76132e-17	3.22456e-14	747	190	1.76154		GO:0016874	ligase activity	0	0	716	12.2372		GO:0035725	sodium ion transmembrane transport	9.19143e-08	4.20325e-05	1310	141	2.66289
GO:0007067	mitotic nuclear division	5.94468e-17	3.31683e-14	5824	1031	9.55869		GO:0016879	ligase activity, forming carbon-nitrogen bonds	0	0	636	10.8699		GO:0070194	synaptonemal complex disassembly	9.43037e-08	4.29908e-05	68	19	0.358829
GO:0009640	photomorphogenesis	8.757e-17	4.87078e-14	250	87	0.806601		GO:0016880	acid-ammonia (or amide) ligase activity	1.17882e-09	3.63732e-07	23	0.393095		GO:0043271	negative regulation of ion transport	1.07946e-07	4.90572e-05	1302	140	2.644
GO:0071158	positive regulation of cell cycle arrest	9.22161e-17	5.11332e-14	516	144	1.33506		GO:0016884|GO:0016003	carbon-nitrogen ligase activity, with glutamine as amido-N-donor	0	0	417	7.12699		GO:0055067	monovalent inorganic cation homeostasis	1.12457e-07	5.09492e-05	1176	129	2.43626
GO:0048609	multicellular organismal reproductive process	9.81483e-17	5.42546e-14	11870	1949	18.0697		GO:0016887|GO:0004002	ATPase activity	1.24797e-06	0.000247801	444	7.58845		GO:0048150	behavioral response to ether	1.15501e-07	5.18467e-05	44	15	0.283286
GO:0019028|GO:0046728	viral capsid	1.08192e-16	5.96226e-14	196	74	0.686075		GO:0016939	kinesin II complex	3.50137e-12	1.3962e-09	32	0.546915		GO:0033629	negative regulation of cell adhesion mediated by integrin	1.15501e-07	5.18467e-05	44	15	0.283286
GO:0031328	positive regulation of cellular biosynthetic process	1.159e-16	6.36742e-14	11393	1877	17.4022		GO:0017053	transcriptional repressor complex	8.97257e-12	3.35287e-09	120	2.05093		GO:0010157	response to chlorate	1.15501e-07	5.18467e-05	44	15	0.283286
GO:0043331	response to dsRNA	1.27417e-16	6.97877e-14	503	141	1.30725		GO:0017116	single-stranded DNA-dependent ATP-dependent DNA helicase activity	1.49413e-06	0.000293934	15	0.256366		GO:0086011	membrane repolarization during action potential	1.16706e-07	5.20679e-05	210	37	0.698772
GO:0031398	positive regulation of protein ubiquitination	1.31759e-16	7.19457e-14	1180	269	2.49397		GO:0018022	peptidyl-lysine methylation	3.41315e-24	3.7882e-21	164	2.80294		GO:0086013	membrane repolarization during cardiac muscle cell action potential	1.16706e-07	5.20679e-05	210	37	0.698772
GO:0006281	DNA repair	1.3566e-16	7.38507e-14	2838	552	5.11775		GO:0018024	histone-lysine N-methyltransferase activity	1.01426e-09	3.14917e-07	64	1.09383		GO:0050817	coagulation	1.21141e-07	5.38823e-05	2919	273	5.15581
GO:1903364	positive regulation of cellular protein catabolic process	1.36306e-16	7.39774e-14	1236	279	2.58669		GO:0018130	heterocycle biosynthetic process	0	0	1459	24.9359		GO:0010107	potassium ion import	1.2786e-07	5.66988e-05	202	36	0.679887
GO:0006261|GO:0006262|GO:0006263	DNA-dependent DNA replication	1.4722e-16	7.96595e-14	1181	269	2.49397		GO:0018205	peptidyl-lysine modification	7.72838e-28	1.03549e-24	353	6.03316		GO:0050433	regulation of catecholamine secretion	1.31574e-07	5.81693e-05	479	65	1.22757
GO:0071822	protein complex subunit organization	1.53e-16	8.25378e-14	13801	2234	20.712		GO:0018393	internal peptidyl-lysine acetylation	3.47853e-07	7.66433e-05	132	2.25602		GO:0098590	plasma membrane region	1.32102e-07	5.8227e-05	8096	669	12.6346
GO:0044271	cellular nitrogen compound biosynthetic process	1.53946e-16	8.27985e-14	15428	2474	22.9371		GO:0018394	peptidyl-lysine acetylation	7.47161e-07	0.000153482	132	2.25602		GO:0015842	synaptic vesicle amine transport	1.3281e-07	5.83631e-05	83	21	0.396601
GO:0000976	transcription regulatory region sequence-specific DNA binding	1.57205e-16	8.42985e-14	3558	669	6.20248		GO:0019072	viral genome packaging	1.14431e-08	3.18703e-06	15	0.256366		GO:0005901|GO:0016599	caveola	1.40544e-07	6.12208e-05	920	106	2.00189
GO:0030687	preribosome, large subunit precursor	1.69116e-16	9.04145e-14	301	98	0.908585		GO:0019074	viral RNA genome packaging	1.14431e-08	3.18703e-06	15	0.256366		GO:0044462	external encapsulating structure part	1.40116e-07	6.12208e-05	152	30	0.566572
GO:0048285	organelle fission	2.27648e-16	1.21345e-13	7608	1302	12.0712		GO:0019104|GO:0008578	DNA N-glycosylase activity	3.82216e-08	9.92057e-06	29	0.495642		GO:0030818	negative regulation of cAMP biosynthetic process	1.40568e-07	6.12208e-05	284	45	0.849858
GO:0007281	germ cell development	2.31602e-16	1.23087e-13	7061	1218	11.2924		GO:0019219	regulation of nucleobase-containing compound metabolic process	2.56939e-16	1.54085e-13	1787	30.5418		GO:0033176	proton-transporting V-type ATPase complex	1.42819e-07	6.20166e-05	144	29	0.547686
GO:0035326	enhancer binding	2.58804e-16	1.37137e-13	1315	292	2.70721		GO:0019222	regulation of metabolic process	0	0	3189	54.5035		GO:0015081|GO:0022816	sodium ion transmembrane transporter activity	1.48818e-07	6.44302e-05	1286	138	2.60623
GO:0000793	condensed chromosome	2.65227e-16	1.40126e-13	1231	277	2.56814		GO:0019438	aromatic compound biosynthetic process	0	0	1462	24.9872		GO:0051984	positive regulation of chromosome segregation	1.49672e-07	6.46089e-05	212	37	0.698772
GO:0003714	transcription corepressor activity	3.10686e-16	1.6366e-13	1396	306	2.83701		GO:0019538|GO:0006411	protein metabolic process	4.014e-07	8.74055e-05	2638	45.0863		GO:0000236	mitotic prometaphase	1.50831e-07	6.49178e-05	332	50	0.944287
GO:0006310	DNA recombination	3.57518e-16	1.87777e-13	1245	279	2.58669		GO:0019637	organophosphate metabolic process	2.85843e-34	4.77661e-31	838	14.3223		GO:0016831	carboxy-lyase activity	1.6103e-07	6.91043e-05	352	52	0.982058
GO:0045165	cell fate commitment	3.76121e-16	1.9697e-13	5401	959	8.89115		GO:0019693	ribose phosphate metabolic process	0	0	545	9.31465		GO:0035155	negative regulation of terminal cell fate specification, open tracheal system	1.65651e-07	7.08794e-05	84	21	0.396601
GO:0016571	histone methylation	4.03732e-16	2.10813e-13	986	232	2.15094		GO:0019752	carboxylic acid metabolic process	3.83513e-06	0.000706788	862	14.7325		GO:0045242	isocitrate dehydrogenase complex (NAD+)	1.67679e-07	7.11231e-05	24	11	0.207743
GO:0051255	spindle midzone assembly	4.48774e-16	2.33652e-13	184	70	0.648989		GO:0019886|GO:0042591|GO:0048005	antigen processing and presentation of exogenous peptide antigen via MHC class II	1.80211e-06	0.000351269	65	1.11092		GO:0005962	mitochondrial isocitrate dehydrogenase complex (NAD+)	1.67679e-07	7.11231e-05	24	11	0.207743
GO:0055029	nuclear DNA-directed RNA polymerase complex	4.69099e-16	2.43526e-13	1053	244	2.26219		GO:0019899	enzyme binding	9.4132e-29	1.30839e-25	1471	25.141		GO:0042696	menarche	1.67679e-07	7.11231e-05	24	11	0.207743
GO:0007095	mitotic G2 DNA damage checkpoint	5.84189e-16	3.02396e-13	587	156	1.44632		GO:0021542	dentate gyrus development	5.07332e-09	1.4651e-06	46	0.78619		GO:0048070	regulation of developmental pigmentation	1.80677e-07	7.61946e-05	514	68	1.28423
GO:1903322	positive regulation of protein modification by small protein conjugation or removal	7.27556e-16	3.75522e-13	1263	281	2.60523		GO:0021766	hippocampus development	1.88833e-09	5.67354e-07	115	1.96548		GO:0043649	dicarboxylic acid catabolic process	1.8039e-07	7.61946e-05	196	35	0.661001
GO:0031490	chromatin DNA binding	7.5005e-16	3.8602e-13	676	173	1.60393		GO:0022402	cell cycle process	8.49656e-37	1.48664e-33	1319	22.5432		GO:0004938	alpha2-adrenergic receptor activity	1.86877e-07	7.6388e-05	12	8	0.151086
GO:0006479	protein methylation	8.19555e-16	4.19382e-13	1869	386	3.57871		GO:0022403	cell cycle phase	1.49741e-20	1.28729e-17	242	4.13605		GO:0030977	taurine binding	1.82815e-07	7.6388e-05	64	18	0.339943
GO:0008213	protein alkylation	8.19555e-16	4.19382e-13	1869	386	3.57871		GO:0022412	cellular process involved in reproduction in multicellular organism	1.20707e-06	0.000240002	688	11.7587		GO:0035625	epidermal growth factor-activated receptor transactivation by G-protein coupled receptor signaling pathway	1.86877e-07	7.6388e-05	12	8	0.151086
GO:0007276|GO:0009552	gamete generation	9.53594e-16	4.86581e-13	9428	1573	14.5837		GO:0022616	DNA strand elongation	2.80845e-11	1.01875e-08	50	0.854555		GO:0050955	thermoception	1.86877e-07	7.6388e-05	12	8	0.151086
GO:0032504	multicellular organism reproduction	1.14042e-15	5.80257e-13	12070	1968	18.2459		GO:0030071	regulation of mitotic metaphase/anaphase transition	7.18641e-12	2.74755e-09	76	1.29892		GO:0060510	Type II pneumocyte differentiation	1.82815e-07	7.6388e-05	64	18	0.339943
GO:0016458	gene silencing	1.16836e-15	5.92788e-13	2687	522	4.83961		GO:0030154	cell differentiation	4.12711e-11	1.47549e-08	3213	54.9137		GO:0071882	phospholipase C-activating adrenergic receptor signaling pathway	1.86877e-07	7.6388e-05	12	8	0.151086
GO:0045935	positive regulation of nucleobase-containing compound metabolic process	1.19245e-15	6.03303e-13	11166	1833	16.9943		GO:0030162	regulation of proteolysis	4.66542e-06	0.000844114	449	7.6739		GO:0071883	activation of MAPK activity by adrenergic receptor signaling pathway	1.86877e-07	7.6388e-05	12	8	0.151086
GO:0003743|GO:0003744|GO:0003745	translation initiation factor activity	1.25361e-15	6.32459e-13	408	119	1.10328		GO:0030174	regulation of DNA-dependent DNA replication initiation	8.28795e-13	3.64681e-10	27	0.46146		GO:0031696	alpha-2C adrenergic receptor binding	1.86877e-07	7.6388e-05	12	8	0.151086
GO:0009948	anterior/posterior axis specification	1.38642e-15	6.97499e-13	1799	373	3.45819		GO:0030234	enzyme regulator activity	7.71841e-30	1.13655e-26	725	12.391		GO:0070473	negative regulation of uterine smooth muscle contraction	1.86877e-07	7.6388e-05	12	8	0.151086
GO:0002119	nematode larval development	1.46469e-15	7.34812e-13	4918	879	8.14945		GO:0030346	protein phosphatase 2B binding	4.03627e-06	0.000742018	24	0.410186		GO:0071881	adenylate cyclase-inhibiting adrenergic receptor signaling pathway	1.86877e-07	7.6388e-05	12	8	0.151086
GO:0006368	transcription elongation from RNA polymerase II promoter	1.57129e-15	7.86091e-13	583	154	1.42778		GO:0030397	membrane disassembly	2.39742e-12	9.93188e-10	61	1.04256		GO:0034231	islet amyloid polypeptide processing	1.86877e-07	7.6388e-05	12	8	0.151086
GO:0001076	transcription factor activity, RNA polymerase II transcription factor binding	1.58858e-15	7.92527e-13	1248	277	2.56814		GO:0030466|GO:0006347	chromatin silencing at silent mating-type cassette	8.55042e-07	0.000173724	21	0.358913		GO:0007338	single fertilization	1.91431e-07	7.80314e-05	1050	117	2.20963
GO:0048580	regulation of post-embryonic development	1.64777e-15	8.19773e-13	1413	306	2.83701		GO:0030496	midbody	8.21352e-12	3.11151e-09	154	2.63203		GO:0048856	anatomical structure development	1.9566e-07	7.95336e-05	51493	3697	69.8206
GO:0000428	DNA-directed RNA polymerase complex	1.8471e-15	9.16394e-13	1065	244	2.26219		GO:0030518	intracellular steroid hormone receptor signaling pathway	5.79334e-07	0.000121525	67	1.1451		GO:0032467|GO:0071777	positive regulation of cytokinesis	1.99882e-07	8.10248e-05	335	50	0.944287
GO:0019953	sexual reproduction	1.93411e-15	9.56911e-13	11636	1901	17.6247		GO:0030541|GO:0030542	plasmid partitioning	4.61438e-06	0.000835896	6	0.102547		GO:0001709	cell fate determination	2.02946e-07	8.20396e-05	1839	184	3.47498
GO:0044798	nuclear transcription factor complex	1.96182e-15	9.67948e-13	1060	243	2.25292		GO:0030725	germline ring canal formation	2.22333e-09	6.62653e-07	40	0.683644		GO:0009063	cellular amino acid catabolic process	2.05685e-07	8.29176e-05	1189	129	2.43626
GO:0051438	regulation of ubiquitin-protein transferase activity	1.99714e-15	9.82665e-13	994	231	2.14167		GO:0030726	male germline ring canal formation	6.48041e-15	3.47941e-12	24	0.410186		GO:0034230	enkephalin processing	2.0941e-07	8.41877e-05	40	14	0.2644
GO:0030154	cell differentiation	2.26997e-15	1.11385e-12	39261	5860	54.3297		GO:0030880	RNA polymerase complex	1.00546e-12	4.3724e-10	148	2.52948		GO:0042263	neuropeptide F receptor activity	2.21287e-07	8.87187e-05	20	10	0.188857
GO:0008283	cell proliferation	2.65712e-15	1.30026e-12	11800	1924	17.8379		GO:0030897	HOPS complex	1.37266e-07	3.2874e-05	21	0.358913		GO:1901606	alpha-amino acid catabolic process	2.38166e-07	9.49656e-05	1009	113	2.13409
GO:0040028	regulation of vulval development	2.7594e-15	1.34663e-12	727	181	1.6781		GO:0030899	calcium-dependent ATPase activity	2.79666e-08	7.42735e-06	20	0.341822		GO:0009653	anatomical structure morphogenesis	2.37811e-07	9.49656e-05	32017	2370	44.7592
GO:0017025	TBP-class protein binding	2.80888e-15	1.36705e-12	215	76	0.704617		GO:0030915	Smc5-Smc6 complex	3.53393e-10	1.14009e-07	10	0.170911		GO:0034703	cation channel complex	2.41619e-07	9.60803e-05	1032	115	2.17186
GO:0030880	RNA polymerase complex	2.89068e-15	1.40305e-12	1069	244	2.26219		GO:0030953	astral microtubule organization	4.489e-08	1.1491e-05	30	0.512733		GO:0017046	peptide hormone binding	2.42723e-07	9.6258e-05	396	56	1.0576
GO:0031491	nucleosome binding	2.97542e-15	1.44027e-12	427	122	1.1311		GO:0030954	astral microtubule nucleation	6.30367e-15	3.40913e-12	22	0.376004		GO:0038039	G-protein coupled receptor heterodimeric complex	2.43674e-07	9.63738e-05	16	9	0.169972
GO:0001012	RNA polymerase II regulatory region DNA binding	3.38028e-15	1.63184e-12	3243	610	5.65548		GO:0030981	cortical microtubule cytoskeleton	6.40266e-07	0.000132254	20	0.341822		GO:2000810	regulation of bicellular tight junction assembly	2.53664e-07	0.000100054	156	30	0.566572
GO:0045596	negative regulation of cell differentiation	4.00188e-15	1.92673e-12	5354	944	8.75209		GO:0031010	ISWI-type complex	3.48635e-06	0.000644908	29	0.495642		GO:0008204	ergosterol metabolic process	2.55123e-07	0.00010009	35	13	0.245515
GO:0004298	threonine-type endopeptidase activity	4.21485e-15	2.01841e-12	84	42	0.389394		GO:0031047	gene silencing by RNA	3.69292e-15	2.08041e-12	191	3.2644		GO:0006696	ergosterol biosynthetic process	2.55123e-07	0.00010009	35	13	0.245515
GO:0070003	threonine-type peptidase activity	4.21485e-15	2.01841e-12	84	42	0.389394		GO:0031054	pre-miRNA processing	3.82253e-07	8.38501e-05	22	0.376004		GO:0005254	chloride channel activity	2.64279e-07	0.00010313	407	57	1.07649
GO:0006354	DNA-templated transcription, elongation	4.27271e-15	2.04066e-12	837	201	1.86353		GO:0031055	chromatin remodeling at centromere	1.79701e-09	5.42108e-07	30	0.512733		GO:0050805	negative regulation of synaptic transmission	2.6414e-07	0.00010313	876	101	1.90746
GO:0016607	nuclear speck	4.65778e-15	2.21866e-12	1090	247	2.29001		GO:0031056	regulation of histone modification	7.60512e-07	0.000156009	133	2.27312		GO:1900372	negative regulation of purine nucleotide biosynthetic process	2.73478e-07	0.000105872	300	46	0.868744
GO:0007350	blastoderm segmentation	5.00789e-15	2.3791e-12	1962	398	3.68997		GO:0031058	positive regulation of histone modification	1.71999e-07	4.07332e-05	84	1.43565		GO:0030803	negative regulation of cyclic nucleotide biosynthetic process	2.73478e-07	0.000105872	300	46	0.868744
GO:0034399	nuclear periphery	5.02415e-15	2.38051e-12	887	210	1.94697		GO:0031109	microtubule polymerization or depolymerization	1.14129e-08	3.18703e-06	53	0.905828		GO:0030809	negative regulation of nucleotide biosynthetic process	2.73478e-07	0.000105872	300	46	0.868744
GO:0034728	nucleosome organization	5.30779e-15	2.50827e-12	942	220	2.03968		GO:0031261	DNA replication preinitiation complex	9.16718e-09	2.58217e-06	22	0.376004		GO:0098533	ATPase dependent transmembrane transport complex	2.74279e-07	0.000105902	235	39	0.736544
GO:0035195	gene silencing by miRNA	5.58177e-15	2.6308e-12	450	126	1.16818		GO:0031297	replication fork processing	4.8218e-08	1.23216e-05	32	0.546915		GO:0001653	peptide receptor activity	2.78727e-07	0.000107336	520	68	1.28423
GO:0005689	U12-type spliceosomal complex	5.69569e-15	2.67744e-12	192	70	0.648989		GO:0031298	replication fork protection complex	4.82538e-07	0.000102375	17	0.290549		GO:0045980	negative regulation of nucleotide metabolic process	2.9409e-07	0.000112955	500	66	1.24646
GO:0044818	mitotic G2/M transition checkpoint	5.97507e-15	2.80142e-12	607	157	1.45559		GO:0031323	regulation of cellular metabolic process	5.4073e-19	4.23262e-16	2593	44.3172		GO:0003707	steroid hormone receptor activity	2.97759e-07	0.000114065	320	48	0.906516
GO:0019013|GO:0019014	viral nucleocapsid	6.61964e-15	3.09553e-12	180	67	0.621176		GO:0031324	negative regulation of cellular metabolic process	7.81947e-20	6.49691e-17	1434	24.5086		GO:0001078	transcriptional repressor activity, RNA polymerase II core promoter proximal region sequence-specific binding	3.10966e-07	0.000118814	1060	117	2.20963
GO:0006283	transcription-coupled nucleotide-excision repair	7.14242e-15	3.3313e-12	331	101	0.936399		GO:0031326	regulation of cellular biosynthetic process	7.29799e-15	3.8764e-12	1855	31.704		GO:0040040	thermosensory behavior	3.28605e-07	0.000125226	192	34	0.642115
GO:0031323	regulation of cellular metabolic process	7.37986e-15	3.4331e-12	30021	4555	42.2307		GO:0031327	negative regulation of cellular biosynthetic process	1.29833e-20	1.12264e-17	1045	17.8602		GO:0048022	negative regulation of melanin biosynthetic process	3.54433e-07	0.000134022	60	17	0.321058
GO:0009952	anterior/posterior pattern specification	7.48713e-15	3.47398e-12	3374	629	5.83163		GO:0031329	regulation of cellular catabolic process	1.67455e-12	7.07518e-10	491	8.39173		GO:0004738	pyruvate dehydrogenase activity	3.54433e-07	0.000134022	60	17	0.321058
GO:0005732	small nucleolar ribonucleoprotein complex	7.56015e-15	3.4988e-12	160	62	0.574819		GO:0031330	negative regulation of cellular catabolic process	4.71272e-06	0.000850603	142	2.42694		GO:1900377	negative regulation of secondary metabolite biosynthetic process	3.54433e-07	0.000134022	60	17	0.321058
GO:1903050	regulation of proteolysis involved in cellular protein catabolic process	8.79988e-15	4.06204e-12	1898	386	3.57871		GO:0031332	RNAi effector complex	2.65989e-07	6.05805e-05	31	0.529824		GO:0060359	response to ammonium ion	3.5656e-07	0.000134478	1178	127	2.39849
GO:0051173	positive regulation of nitrogen compound metabolic process	9.182e-15	4.22753e-12	12013	1950	18.079		GO:0031400	negative regulation of protein modification process	3.87871e-08	1.00323e-05	441	7.53717		GO:0007212	dopamine receptor signaling pathway	3.5896e-07	0.000135035	322	48	0.906516
GO:0018130	heterocycle biosynthetic process	9.80961e-15	4.50491e-12	11867	1928	17.875		GO:0031490	chromatin DNA binding	2.59951e-10	8.59135e-08	99	1.69202		GO:0090030	regulation of steroid hormone biosynthetic process	3.656e-07	0.000137181	284	44	0.830973
GO:1902750	negative regulation of cell cycle G2/M phase transition	1.09048e-14	4.98233e-12	611	157	1.45559		GO:0031491	nucleosome binding	2.89352e-08	7.66774e-06	66	1.12801		GO:0030284	estrogen receptor activity	3.74168e-07	0.000139324	36	13	0.245515
GO:0010972	negative regulation of G2/M transition of mitotic cell cycle	1.09048e-14	4.98233e-12	611	157	1.45559		GO:0031492	nucleosomal DNA binding	2.49661e-08	6.65424e-06	45	0.769099		GO:0004739	pyruvate dehydrogenase (acetyl-transferring) activity	3.74168e-07	0.000139324	36	13	0.245515
GO:0003002	regionalization	1.11701e-14	5.09055e-12	6157	1065	9.87391		GO:0031497	chromatin assembly	3.66181e-11	1.31546e-08	100	1.70911		GO:0008434	calcitriol receptor activity	3.74168e-07	0.000139324	36	13	0.245515
GO:0010608	posttranscriptional regulation of gene expression	1.23066e-14	5.59423e-12	3557	657	6.09123		GO:0031512	motile primary cilium	9.39033e-10	2.94636e-07	34	0.581097		GO:0007584	response to nutrient	3.83142e-07	0.000142303	2015	197	3.72049
GO:0000226	microtubule cytoskeleton organization	1.27057e-14	5.76105e-12	4395	790	7.32431		GO:0031519	PcG protein complex	3.38211e-07	7.50136e-05	69	1.17929		GO:0031943	regulation of glucocorticoid metabolic process	3.89836e-07	0.000144423	176	32	0.604344
GO:0044423	virion part	1.37476e-14	6.21773e-12	212	74	0.686075		GO:0031567	mitotic cell size control checkpoint	4.0443e-07	8.75527e-05	8	0.136729		GO:0005216	ion channel activity	4.04505e-07	0.000149479	2386	227	4.28706
GO:0006461	protein complex assembly	1.68638e-14	7.6079e-12	10134	1667	15.4552		GO:0031570	DNA integrity checkpoint	8.21266e-13	3.6244e-10	195	3.33276		GO:0006940	regulation of smooth muscle contraction	4.08598e-07	0.000150611	773	91	1.7186
GO:1903312	negative regulation of mRNA metabolic process	1.85894e-14	8.36529e-12	364	107	0.992027		GO:0031572	G2 DNA damage checkpoint	5.76882e-11	2.03792e-08	103	1.76038		GO:0042734	presynaptic membrane	4.18777e-07	0.000153976	675	82	1.54863
GO:0000977	RNA polymerase II regulatory region sequence-specific DNA binding	2.04312e-14	9.17107e-12	3155	591	5.47933		GO:0031577	spindle checkpoint	2.99118e-11	1.08239e-08	60	1.02547		GO:0036445	neuronal stem cell division	4.22612e-07	0.000154223	568	72	1.35977
GO:0070742	C2H2 zinc finger domain binding	2.42867e-14	1.08745e-11	180	66	0.611904		GO:0031935	regulation of chromatin silencing	3.20381e-16	1.91359e-13	70	1.19638		GO:0055057	neuroblast division	4.22612e-07	0.000154223	568	72	1.35977
GO:0001158	enhancer sequence-specific DNA binding	2.77424e-14	1.23908e-11	1231	269	2.49397		GO:0031936|GO:0006345	negative regulation of chromatin silencing	1.16083e-10	4.01496e-08	44	0.752008		GO:1900454	positive regulation of long term synaptic depression	4.22395e-07	0.000154223	48	15	0.283286
GO:0009891	positive regulation of biosynthetic process	2.83162e-14	1.26156e-11	11907	1929	17.8843		GO:0031937	positive regulation of chromatin silencing	5.37629e-11	1.90378e-08	27	0.46146		GO:0032908	regulation of transforming growth factor beta1 production	4.37608e-07	0.000158903	96	22	0.415486
GO:0022412	cellular process involved in reproduction in multicellular organism	2.86931e-14	1.27518e-11	7676	1294	11.997		GO:0031939	negative regulation of chromatin silencing at telomere	3.38943e-07	7.50136e-05	12	0.205093		GO:0007056	spindle assembly involved in female meiosis	4.37608e-07	0.000158903	96	22	0.415486
GO:0070646	protein modification by small protein removal	3.0106e-14	1.33466e-11	831	197	1.82644		GO:0031974	membrane-enclosed lumen	2.60592e-26	3.20301e-23	2234	38.1815		GO:0071855	neuropeptide receptor binding	4.41201e-07	0.000159811	127	26	0.491029
GO:0000956	nuclear-transcribed mRNA catabolic process	3.05649e-14	1.35166e-11	1479	312	2.89264		GO:0031981	nuclear lumen	0	0	2103	35.9426		GO:0051233	spindle midzone	4.52512e-07	0.000163503	344	50	0.944287
GO:0007351	tripartite regional subdivision	3.19791e-14	1.40725e-11	1364	292	2.70721		GO:0032133	chromosome passenger complex	3.38943e-07	7.50136e-05	12	0.205093		GO:0015662	ATPase activity, coupled to transmembrane movement of ions, phosphorylative mechanism	4.61117e-07	0.000166202	424	58	1.09537
GO:0008595	anterior/posterior axis specification, embryo	3.19791e-14	1.40725e-11	1364	292	2.70721		GO:0032135	DNA insertion or deletion binding	5.07311e-06	0.00091454	18	0.30764		GO:0040003	chitin-based cuticle development	4.70704e-07	0.000169241	966	108	2.03966
GO:0060968	regulation of gene silencing	3.68858e-14	1.61919e-11	656	164	1.52049		GO:0032200	telomere organization	1.19075e-14	6.12783e-12	96	1.64075		GO:0007605	sensory perception of sound	4.72343e-07	0.000169414	2009	196	3.70161
GO:0050733	RS domain binding	3.82347e-14	1.6743e-11	68	36	0.333766		GO:0032201	telomere maintenance via semi-conservative replication	1.83198e-07	4.29747e-05	25	0.427277		GO:0060486	Clara cell differentiation	4.96017e-07	0.00017747	68	18	0.339943
GO:0048869	cellular developmental process	4.08704e-14	1.78535e-11	40158	5967	55.3217		GO:0032259	methylation	4.34711e-22	4.09191e-19	394	6.73389		GO:0016471	vacuolar proton-transporting V-type ATPase complex	5.10216e-07	0.000182105	136	27	0.509915
GO:0005876	spindle microtubule	4.11651e-14	1.79385e-11	594	152	1.40923		GO:0032269	negative regulation of cellular protein metabolic process	3.36354e-07	7.49986e-05	607	10.3743		GO:0000922|GO:0030615	spindle pole	5.28079e-07	0.000188022	822	95	1.79415
GO:0019012	virion	4.15343e-14	1.80555e-11	216	74	0.686075		GO:0032392	DNA geometric change	1.11943e-06	0.000225286	77	1.31601		GO:0021522	spinal cord motor neuron differentiation	5.4083e-07	0.000191629	467	62	1.17092
GO:0030422	production of siRNA involved in RNA interference	5.25772e-14	2.28006e-11	191	68	0.630447		GO:0032434	regulation of proteasomal ubiquitin-dependent protein catabolic process	4.89121e-17	3.24751e-14	164	2.80294		GO:0000795|GO:0005716	synaptonemal complex	5.40572e-07	0.000191629	196	34	0.642115
GO:0070271	protein complex biogenesis	5.69371e-14	2.46317e-11	10170	1667	15.4552		GO:0032435	negative regulation of proteasomal ubiquitin-dependent protein catabolic process	2.33769e-14	1.16668e-11	88	1.50402		GO:0046885	regulation of hormone biosynthetic process	5.53214e-07	0.000195544	396	55	1.03872
GO:0000346	transcription export complex	5.83171e-14	2.51074e-11	72	37	0.343037		GO:0032436	positive regulation of proteasomal ubiquitin-dependent protein catabolic process	1.33592e-07	3.20458e-05	82	1.40147		GO:1904564	Nbp35-Cfd1 ATPase complex	5.77362e-07	0.000203236	251	40	0.75543
GO:0035989	tendon development	5.83171e-14	2.51074e-11	72	37	0.343037		GO:0032465|GO:0071775	regulation of cytokinesis	4.48589e-15	2.48015e-12	112	1.9142		GO:0021517	ventral spinal cord development	5.77752e-07	0.000203236	637	78	1.47309
GO:0018022	peptidyl-lysine methylation	6.06186e-14	2.60205e-11	930	214	1.98405		GO:0032467|GO:0071777	positive regulation of cytokinesis	2.9866e-07	6.71983e-05	53	0.905828		GO:0000228	nuclear chromosome	6.10366e-07	0.000214193	4545	395	7.45987
GO:0014013	regulation of gliogenesis	6.07284e-14	2.60205e-11	815	193	1.78936		GO:0032479	regulation of type I interferon production	3.80409e-12	1.5087e-09	99	1.69202		GO:1901021	positive regulation of calcium ion transmembrane transporter activity	6.1762e-07	0.000216221	206	35	0.661001
GO:0006304	DNA modification	6.14701e-14	2.62754e-11	788	188	1.743		GO:0032481	positive regulation of type I interferon production	1.57481e-16	9.79971e-14	97	1.65784		GO:0007416	synapse assembly	6.45278e-07	0.000225364	1332	139	2.62512
GO:0005488	binding	6.3386e-14	2.69706e-11	61533	8876	82.2919		GO:0032486	Rap protein signal transduction	3.0398e-06	0.000566532	29	0.495642		GO:1902121	lithocholic acid binding	6.55284e-07	0.00022616	32	12	0.226629
GO:0000775|GO:0097521	chromosome, centromeric region	6.33976e-14	2.69706e-11	1064	238	2.20656		GO:0032508	DNA duplex unwinding	9.19041e-08	2.2444e-05	77	1.31601		GO:1902098	calcitriol binding	6.55284e-07	0.00022616	32	12	0.226629
GO:0043044	ATP-dependent chromatin remodeling	6.79026e-14	2.88186e-11	520	137	1.27017		GO:0032559	adenyl ribonucleotide binding	2.97897e-06	0.000555891	549	9.38301		GO:0002001	renin secretion into blood stream	6.55284e-07	0.00022616	32	12	0.226629
GO:1901989	positive regulation of cell cycle phase transition	7.17873e-14	3.03953e-11	730	177	1.64102		GO:0032648	regulation of interferon-beta production	1.52099e-12	6.48162e-10	66	1.12801		GO:0001999	renal response to blood flow involved in circulatory renin-angiotensin regulation of systemic arterial blood pressure	6.55284e-07	0.00022616	32	12	0.226629
GO:0036002	pre-mRNA binding	8.70313e-14	3.67628e-11	180	65	0.602633		GO:0032728	positive regulation of interferon-beta production	2.12405e-14	1.06723e-11	65	1.11092		GO:1990055	phenylacetaldehyde synthase activity	6.55284e-07	0.00022616	32	12	0.226629
GO:0007282	cystoblast division	9.03431e-14	3.80719e-11	112	48	0.445021		GO:0032774	RNA biosynthetic process	1.22843e-19	1.00384e-16	772	13.1943		GO:0044433	cytoplasmic vesicle part	6.60965e-07	0.000227584	2828	261	4.92918
GO:0000794	condensed nuclear chromosome	9.31845e-14	3.91772e-11	668	165	1.52976		GO:0032776	DNA methylation on cytosine	3.06105e-18	2.26494e-15	53	0.905828		GO:1902600	hydrogen ion transmembrane transport	6.73789e-07	0.000231455	782	91	1.7186
GO:0016043|GO:0044235|GO:0071842	cellular component organization	9.61232e-14	4.0318e-11	43586	6437	59.6792		GO:0032797	SMN complex	4.72522e-09	1.36989e-06	21	0.358913		GO:0006982	response to lipid hydroperoxide	6.81851e-07	0.000233676	7	6	0.113314
GO:0070603	SWI/SNF superfamily-type complex	1.02985e-13	4.30954e-11	690	169	1.56685		GO:0032989	cellular component morphogenesis	1.10603e-13	5.14041e-11	1885	32.2167		GO:0017158	regulation of calcium ion-dependent exocytosis	6.89878e-07	0.000235874	512	66	1.24646
GO:0009798	axis specification	1.08769e-13	4.54096e-11	2627	501	4.64491		GO:0032991	macromolecular complex	2.03456e-26	2.52158e-23	3075	52.5551		GO:0004890	GABA-A receptor activity	7.53057e-07	0.000256875	84	20	0.377715
GO:0006342|GO:0016440	chromatin silencing	1.10026e-13	4.58275e-11	1314	281	2.60523		GO:0032993	protein-DNA complex	6.28743e-09	1.79826e-06	93	1.58947		GO:0043025	neuronal cell body	8.24073e-07	0.000280446	4781	412	7.78093
GO:0071103	DNA conformation change	1.15936e-13	4.81769e-11	1818	367	3.40256		GO:0033043	regulation of organelle organization	1.00016e-13	4.67761e-11	830	14.1856		GO:0022891	substrate-specific transmembrane transporter activity	8.51814e-07	0.000289214	6608	550	10.3872
GO:0007112	male meiosis cytokinesis	1.23281e-13	5.11105e-11	140	55	0.50992		GO:0033044	regulation of chromosome organization	1.16434e-32	1.862e-29	345	5.89643		GO:2001257	regulation of cation channel activity	8.79809e-07	0.000298027	956	106	2.00189
GO:0007314|GO:0048112	oocyte anterior/posterior axis specification	1.33747e-13	5.53218e-11	708	172	1.59466		GO:0033045	regulation of sister chromatid segregation	6.40262e-09	1.82769e-06	80	1.36729		GO:0065007	biological regulation	9.00625e-07	0.000304374	55043	3924	74.1077
GO:0000987	core promoter proximal region sequence-specific DNA binding	1.47692e-13	6.0949e-11	2296	446	4.13499		GO:0033046	negative regulation of sister chromatid segregation	1.84429e-09	5.55244e-07	57	0.974192		GO:2000482	regulation of interleukin-8 secretion	9.21114e-07	0.000310581	100	22	0.415486
GO:0006284	base-excision repair	1.80692e-13	7.43959e-11	318	95	0.880771		GO:0033047	regulation of mitotic sister chromatid segregation	7.92516e-08	1.95467e-05	69	1.17929		GO:0070472	regulation of uterine smooth muscle contraction	9.65354e-07	0.00032475	108	23	0.434372
GO:0061061	muscle structure development	1.90497e-13	7.8253e-11	5717	987	9.15075		GO:0033048	negative regulation of mitotic sister chromatid segregation	1.90733e-07	4.45318e-05	47	0.803281		GO:1903279	regulation of calcium:sodium antiporter activity	9.6962e-07	0.000325437	64	17	0.321058
GO:0001106	RNA polymerase II transcription corepressor activity	2.09655e-13	8.59258e-11	240	78	0.72316		GO:0033239	negative regulation of cellular amine metabolic process	8.55042e-07	0.000173724	21	0.358913		GO:0051592	response to calcium ion	9.78046e-07	0.000327514	1201	127	2.39849
GO:0000978	RNA polymerase II core promoter proximal region sequence-specific DNA binding	2.49033e-13	1.01832e-10	2140	419	3.88467		GO:0033241	regulation of cellular amine catabolic process	2.47801e-07	5.66116e-05	16	0.273458		GO:0090179	planar cell polarity pathway involved in neural tube closure	9.84863e-07	0.000328294	116	24	0.453258
GO:0001159	core promoter proximal region DNA binding	2.54681e-13	1.03904e-10	2304	446	4.13499		GO:0033242	negative regulation of cellular amine catabolic process	2.47801e-07	5.66116e-05	16	0.273458		GO:0090178	regulation of establishment of planar polarity involved in neural tube closure	9.84863e-07	0.000328294	116	24	0.453258
GO:0010604	positive regulation of macromolecule metabolic process	2.66464e-13	1.08464e-10	17704	2768	25.6629		GO:0033260	nuclear DNA replication	1.00142e-16	6.41964e-14	54	0.922919		GO:1901375	acetate ester transmembrane transporter activity	1.08215e-06	0.000358276	39	13	0.245515
GO:0007517	muscle organ development	2.73623e-13	1.11125e-10	3293	606	5.61839		GO:0034062	RNA polymerase activity	1.52065e-14	7.74513e-12	85	1.45274		GO:0086004	regulation of cardiac muscle cell contraction	1.07816e-06	0.000358276	702	83	1.56752
GO:0070193	synaptonemal complex organization	2.81989e-13	1.14264e-10	184	65	0.602633		GO:0034080|GO:0034509	CENP-A containing nucleosome assembly	1.74265e-10	5.92409e-08	29	0.495642		GO:0005277	acetylcholine transmembrane transporter activity	1.08215e-06	0.000358276	39	13	0.245515
GO:0006996	organelle organization	2.84219e-13	1.14908e-10	29963	4524	41.9433		GO:0034134	toll-like receptor 2 signaling pathway	4.14542e-06	0.000761142	45	0.769099		GO:0004367	glycerol-3-phosphate dehydrogenase [NAD+] activity	1.1154e-06	0.000366793	28	11	0.207743
GO:0030330|GO:0006976	DNA damage response, signal transduction by p53 class mediator	3.20193e-13	1.2916e-10	603	151	1.39996		GO:0034146	toll-like receptor 5 signaling pathway	6.39232e-07	0.000132225	45	0.769099		GO:0055014	atrial cardiac muscle cell development	1.1154e-06	0.000366793	28	11	0.207743
GO:0000803	sex chromosome	3.69973e-13	1.48905e-10	256	81	0.750973		GO:0034166	toll-like receptor 10 signaling pathway	6.39232e-07	0.000132225	45	0.769099		GO:0060932	His-Purkinje system cell differentiation	1.1154e-06	0.000366793	28	11	0.207743
GO:0090545	CHD-type complex	3.8482e-13	1.54187e-10	108	46	0.426479		GO:0034401	chromatin organization involved in regulation of transcription	3.36875e-08	8.79645e-06	25	0.427277		GO:0030007|GO:0017079	cellular potassium ion homeostasis	1.16919e-06	0.00038362	150	28	0.528801
GO:0016581	NuRD complex	3.8482e-13	1.54187e-10	108	46	0.426479		GO:0034502	protein localization to chromosome	1.74865e-10	5.92409e-08	62	1.05965		GO:0051291	protein heterooligomerization	1.17411e-06	0.000384371	871	98	1.8508
GO:0044344	cellular response to fibroblast growth factor stimulus	3.97075e-13	1.58743e-10	1715	347	3.21713		GO:0034508	centromere complex assembly	4.02099e-10	1.28884e-07	31	0.529824		GO:0007399	nervous system development	1.19209e-06	0.000389388	22250	1677	31.6714
GO:0008358	maternal determination of anterior/posterior axis, embryo	4.24676e-13	1.69399e-10	744	177	1.64102		GO:0034641	cellular nitrogen compound metabolic process	0	0	3127	53.4439		GO:0006812|GO:0006819|GO:0015674	cation transport	1.20822e-06	0.000393777	5855	492	9.29178
GO:0071407	cellular response to organic cyclic compound	4.5469e-13	1.80968e-10	3692	668	6.19321		GO:0034645|GO:0034961	cellular macromolecule biosynthetic process	1.10975e-14	5.73082e-12	1394	23.825		GO:0051044	positive regulation of membrane protein ectodomain proteolysis	1.2384e-06	0.000400051	72	18	0.339943
GO:0030289	protein phosphatase 4 complex	4.75705e-13	1.88912e-10	28	21	0.194697		GO:0034654	nucleobase-containing compound biosynthetic process	0	0	1399	23.9104		GO:0050294	steroid sulfotransferase activity	1.2384e-06	0.000400051	72	18	0.339943
GO:0044786	cell cycle DNA replication	4.92849e-13	1.95288e-10	451	121	1.12182		GO:0034708	methyltransferase complex	5.78005e-07	0.000121417	101	1.7262		GO:0097112	gamma-aminobutyric acid receptor clustering	1.2384e-06	0.000400051	72	18	0.339943
GO:0044452	nucleolar part	4.95375e-13	1.95855e-10	396	110	1.01984		GO:0034719	SMN-Sm protein complex	4.71131e-06	0.000850603	22	0.376004		GO:0006072	glycerol-3-phosphate metabolic process	1.2384e-06	0.000400051	72	18	0.339943
GO:0005687	U4 snRNP	5.09257e-13	2.009e-10	76	37	0.343037		GO:0034723	DNA replication-dependent nucleosome organization	2.92053e-10	9.58839e-08	36	0.615279		GO:0050878	regulation of body fluid levels	1.27389e-06	0.000409705	4253	370	6.98772
GO:0031056	regulation of histone modification	5.18679e-13	2.04167e-10	1147	249	2.30855		GO:0034724	DNA replication-independent nucleosome organization	6.16601e-19	4.75149e-16	70	1.19638		GO:0031224	intrinsic component of membrane	1.27197e-06	0.000409705	13912	1083	20.4533
GO:0019438	aromatic compound biosynthetic process	5.38289e-13	2.11422e-10	12003	1929	17.8843		GO:0034728	nucleosome organization	7.14434e-12	2.74558e-09	132	2.25602		GO:0008156	negative regulation of DNA replication	1.3299e-06	0.000426548	575	71	1.34089
GO:0003713	transcription coactivator activity	5.75872e-13	2.25688e-10	2007	395	3.66215		GO:0034968	histone lysine methylation	1.99255e-27	2.62249e-24	159	2.71748		GO:0004935	adrenergic receptor activity	1.33209e-06	0.000426548	52	15	0.283286
GO:1902106	negative regulation of leukocyte differentiation	5.97362e-13	2.33599e-10	432	117	1.08474		GO:0035044	sperm aster formation	3.10141e-17	2.10619e-14	25	0.427277		GO:0044327	dendritic spine head	1.36054e-06	0.000434707	118	24	0.453258
GO:0005684	U2-type spliceosomal complex	6.04671e-13	2.35942e-10	272	84	0.778787		GO:0035046	pronuclear migration	4.02815e-09	1.17009e-06	42	0.717826		GO:0050954	sensory perception of mechanical stimulus	1.42051e-06	0.000452879	2353	221	4.17375
GO:0080129	proteasome core complex assembly	6.51628e-13	2.53712e-10	200	68	0.630447		GO:0035063	nuclear speck organization	2.97281e-06	0.000555439	11	0.188002		GO:1903115	regulation of actin filament-based movement	1.42594e-06	0.000453188	718	84	1.5864
GO:0007344	pronuclear fusion	6.62364e-13	2.57333e-10	80	38	0.352309		GO:0035064	methylated histone binding	2.5662e-09	7.5876e-07	76	1.29892		GO:0007218	neuropeptide signaling pathway	1.42767e-06	0.000453188	544	68	1.28423
GO:0070491	repressing transcription factor binding	7.32741e-13	2.84058e-10	743	176	1.63174		GO:0035065	regulation of histone acetylation	6.058e-08	1.53104e-05	73	1.24765		GO:0007344	pronuclear fusion	1.47063e-06	0.000465815	80	19	0.358829
GO:0036260	RNA capping	7.37734e-13	2.84761e-10	259	81	0.750973		GO:0035075	response to ecdysone	8.47398e-08	2.07626e-05	75	1.28183		GO:0009888	tissue development	1.53169e-06	0.000483785	18148	1385	26.1568
GO:0009452	7-methylguanosine RNA capping	7.37734e-13	2.84761e-10	259	81	0.750973		GO:0035076	ecdysone receptor-mediated signaling pathway	8.84655e-12	3.3141e-09	28	0.478551		GO:0051051	negative regulation of transport	1.54059e-06	0.000483785	3872	340	6.42115
GO:0016055|GO:0007222	Wnt signaling pathway	9.74234e-13	3.7524e-10	1852	368	3.41183		GO:0035097	histone methyltransferase complex	9.02689e-07	0.000183154	88	1.50402		GO:0010839	negative regulation of keratinocyte proliferation	1.53802e-06	0.000483785	152	28	0.528801
GO:0090575	RNA polymerase II transcription factor complex	1.0358e-12	3.98095e-10	900	204	1.89134		GO:0035194	posttranscriptional gene silencing by RNA	8.60874e-10	2.71256e-07	136	2.32439		GO:0001664	G-protein coupled receptor binding	1.54051e-06	0.000483785	1497	151	2.85175
GO:0030726	male germline ring canal formation	1.04213e-12	3.99673e-10	48	28	0.259596		GO:0035195	gene silencing by miRNA	1.68621e-11	6.17688e-09	77	1.31601		GO:0009065	glutamine family amino acid catabolic process	1.67153e-06	0.000522661	300	44	0.830973
GO:0035194	posttranscriptional gene silencing by RNA	1.06992e-12	4.09454e-10	1052	231	2.14167		GO:0035301	Hedgehog signaling complex	6.13552e-08	1.53104e-05	16	0.273458		GO:0008188	neuropeptide receptor activity	1.67153e-06	0.000522661	300	44	0.830973
GO:0007292	female gamete generation	1.16462e-12	4.44744e-10	5669	973	9.02095		GO:0035404	histone-serine phosphorylation	4.73275e-07	0.000100554	22	0.376004		GO:0015271	outward rectifier potassium channel activity	1.73823e-06	0.000542357	136	26	0.491029
GO:0071156	regulation of cell cycle arrest	1.46034e-12	5.56488e-10	776	181	1.6781		GO:0035538	carbohydrate response element binding	4.61438e-06	0.000835896	6	0.102547		GO:0007488	histoblast morphogenesis	1.78064e-06	0.000554409	96	21	0.396601
GO:0042770	signal transduction in response to DNA damage	1.62032e-12	6.16141e-10	755	177	1.64102		GO:0035639	purine ribonucleoside triphosphate binding	2.18729e-06	0.000418666	600	10.2547		GO:0040011	locomotion	1.78822e-06	0.00055441	21423	1616	30.5194
GO:0045132	meiotic chromosome segregation	1.70824e-12	6.48197e-10	1034	227	2.10458		GO:0035720	intraciliary anterograde transport	6.75987e-11	2.36555e-08	24	0.410186		GO:0001941	postsynaptic membrane organization	1.78672e-06	0.00055441	442	58	1.09537
GO:0034502	protein localization to chromosome	1.77076e-12	6.70498e-10	344	98	0.908585		GO:0035800	deubiquitinase activator activity	3.6119e-13	1.62289e-10	38	0.649462		GO:0033604	negative regulation of catecholamine secretion	1.81374e-06	0.000561134	128	25	0.472144
GO:0008135	translation factor activity, RNA binding	1.83862e-12	6.94726e-10	767	179	1.65956		GO:0036179	osteoclast maturation	3.57967e-06	0.000661348	7	0.119638		GO:0051380	norepinephrine binding	1.82001e-06	0.000561883	24	10	0.188857
GO:1902692	regulation of neuroblast proliferation	1.88908e-12	7.12288e-10	648	157	1.45559		GO:0036211	protein modification process	8.50386e-36	1.4372e-32	2082	35.5837		GO:0005237	inhibitory extracellular ligand-gated ion channel activity	1.8798e-06	0.000576695	112	23	0.434372
GO:0005656	nuclear pre-replicative complex	1.92038e-12	7.18045e-10	40	25	0.231782		GO:0036310	annealing helicase activity	8.31151e-09	2.35452e-06	27	0.46146		GO:0032413	negative regulation of ion transmembrane transporter activity	1.87553e-06	0.000576695	474	61	1.15203
GO:0036387	pre-replicative complex	1.92038e-12	7.18045e-10	40	25	0.231782		GO:0036315	cellular response to sterol	2.97641e-07	6.70706e-05	57	0.974192		GO:0061314	Notch signaling involved in heart development	1.8798e-06	0.000576695	112	23	0.434372
GO:0048600	oocyte fate commitment	1.92038e-12	7.18045e-10	40	25	0.231782		GO:0036334	epidermal stem cell homeostasis	2.30336e-06	0.000439751	22	0.376004		GO:0031628	opioid receptor binding	1.89758e-06	0.000579716	60	16	0.302172
GO:0030954	astral microtubule nucleation	1.92038e-12	7.18045e-10	40	25	0.231782		GO:0036387	pre-replicative complex	1.2403e-08	3.42232e-06	16	0.273458		GO:0031852	mu-type opioid receptor binding	1.89758e-06	0.000579716	60	16	0.302172
GO:0006289|GO:0045001	nucleotide-excision repair	1.93682e-12	7.22682e-10	537	136	1.26089		GO:0036388	pre-replicative complex assembly	1.82357e-08	4.91322e-06	15	0.256366		GO:0045989	positive regulation of striated muscle contraction	1.93109e-06	0.000588727	244	38	0.717658
GO:0010499	proteasomal ubiquitin-independent protein catabolic process	1.97643e-12	7.35927e-10	120	48	0.445021		GO:0036436	Isw1a complex	1.42465e-09	4.33861e-07	11	0.188002		GO:0003015	heart process	1.95844e-06	0.000595824	1019	110	2.07743
GO:0016441	posttranscriptional gene silencing	2.0231e-12	7.51743e-10	1104	239	2.21584		GO:0036437	Isw1b complex	1.42465e-09	4.33861e-07	11	0.188002		GO:0019829	cation-transporting ATPase activity	2.00115e-06	0.000607555	560	69	1.30312
GO:0031060	regulation of histone methylation	2.16162e-12	8.0155e-10	491	127	1.17745		GO:0036487	nitric-oxide synthase inhibitor activity	6.13552e-08	1.53104e-05	16	0.273458		GO:0016278	lysine N-methyltransferase activity	2.0177e-06	0.000611309	528	66	1.24646
GO:0048863	stem cell differentiation	2.66701e-12	9.8691e-10	2865	531	4.92305		GO:0038123	toll-like receptor TLR1:TLR2 signaling pathway	6.39232e-07	0.000132225	45	0.769099		GO:0006814|GO:0006834|GO:0016974	sodium ion transport	2.15447e-06	0.000651398	1470	148	2.79509
GO:0000980	RNA polymerase II distal enhancer sequence-specific DNA binding	2.79266e-12	1.03128e-09	1056	230	2.13239		GO:0038124	toll-like receptor TLR6:TLR2 signaling pathway	6.39232e-07	0.000132225	45	0.769099		GO:0005251	delayed rectifier potassium channel activity	2.18053e-06	0.000657918	208	34	0.642115
GO:0007309|GO:0048111	oocyte axis specification	2.90755e-12	1.07149e-09	932	208	1.92843		GO:0040020	regulation of meiotic nuclear division	5.87914e-10	1.85642e-07	96	1.64075		GO:0005249	voltage-gated potassium channel activity	2.19495e-06	0.000660908	508	64	1.20869
GO:0048477|GO:0009993|GO:0048157	oogenesis	3.08773e-12	1.13556e-09	5413	930	8.62229		GO:0040027	negative regulation of vulval development	1.67834e-06	0.000328003	79	1.3502		GO:0098655	cation transmembrane transport	2.20789e-06	0.000663439	4396	379	7.1577
GO:2000177	regulation of neural precursor cell proliferation	3.10121e-12	1.13818e-09	1040	227	2.10458		GO:0040029	regulation of gene expression, epigenetic	0	0	491	8.39173		GO:0022404	molting cycle process	2.30148e-06	0.000690144	1011	109	2.05855
GO:0048366	leaf development	3.14862e-12	1.15321e-09	478	124	1.14964		GO:0040035	hermaphrodite genitalia development	1.25265e-17	8.87139e-15	245	4.18732		GO:1904427	positive regulation of calcium ion transmembrane transport	2.37787e-06	0.000711592	218	35	0.661001
GO:0048142	germarium-derived cystoblast division	3.35646e-12	1.22683e-09	56	30	0.278138		GO:0040038	polar body extrusion after meiotic divisions	1.61409e-08	4.38055e-06	33	0.564006		GO:0031946	regulation of glucocorticoid biosynthetic process	2.38988e-06	0.000712272	164	29	0.547686
GO:0071774	response to fibroblast growth factor	3.39006e-12	1.23659e-09	1779	353	3.27276		GO:0042054	histone methyltransferase activity	1.45266e-07	3.46783e-05	68	1.16219		GO:0006875	cellular metal ion homeostasis	2.38859e-06	0.000712272	3067	276	5.21246
GO:0046782	regulation of viral transcription	3.66686e-12	1.33484e-09	479	124	1.14964		GO:0042131	thiamine phosphate phosphatase activity	3.53064e-14	1.72161e-11	12	0.205093		GO:0008355	olfactory learning	2.39888e-06	0.000713502	520	65	1.22757
GO:1990234	transferase complex	3.82719e-12	1.39038e-09	5191	895	8.29779		GO:0042148	strand invasion	1.07895e-09	3.3361e-07	8	0.136729		GO:0002087	regulation of respiratory gaseous exchange by neurological system process	2.4852e-06	0.000737677	182	31	0.585458
GO:0045685	regulation of glial cell differentiation	3.92055e-12	1.42141e-09	563	140	1.29798		GO:0042176	regulation of protein catabolic process	9.65008e-09	2.71151e-06	301	5.14442		GO:0005267	potassium channel activity	2.49075e-06	0.000737828	596	72	1.35977
GO:0044815	DNA packaging complex	3.99875e-12	1.44683e-09	248	77	0.713888		GO:0042177	negative regulation of protein catabolic process	1.15893e-08	3.22169e-06	121	2.06802		GO:0008345	larval locomotory behavior	2.58429e-06	0.00075484	416	55	1.03872
GO:0000700	mismatch base pair DNA N-glycosylase activity	4.43713e-12	1.60221e-09	44	26	0.241053		GO:0042278	purine nucleoside metabolic process	0	0	513	8.76773		GO:0005215|GO:0005478	transporter activity	2.58281e-06	0.00075484	9583	765	14.4476
GO:1903362	regulation of cellular protein catabolic process	4.46907e-12	1.6105e-09	2006	390	3.6158		GO:0042393	histone binding	1.38511e-17	9.71699e-15	195	3.33276		GO:0008743	L-threonine 3-dehydrogenase activity	2.56753e-06	0.00075484	8	6	0.113314
GO:2001251	negative regulation of chromosome organization	5.05165e-12	1.81678e-09	870	196	1.81717		GO:0042440	pigment metabolic process	0	0	367	6.27243		GO:0018277	protein deamination	2.56753e-06	0.00075484	8	6	0.113314
GO:0060235	lens induction in camera-type eye	5.10129e-12	1.83096e-09	88	39	0.36158		GO:0042451	purine nucleoside biosynthetic process	0	0	431	7.36626		GO:0007089|GO:0000081	traversing start control point of mitotic cell cycle	2.58153e-06	0.00075484	48	14	0.2644
GO:0019221	cytokine-mediated signaling pathway	5.2086e-12	1.86574e-09	1270	266	2.46616		GO:0042455	ribonucleoside biosynthetic process	0	0	442	7.55426		GO:0030070	insulin processing	2.58153e-06	0.00075484	48	14	0.2644
GO:0048599	oocyte development	6.05947e-12	2.16619e-09	1554	314	2.91118		GO:0042493|GO:0017035	response to drug	2.802e-26	3.41579e-23	672	11.4852		GO:0004720|GO:0018056	protein-lysine 6-oxidase activity	2.56753e-06	0.00075484	8	6	0.113314
GO:0006370	7-methylguanosine mRNA capping	6.33735e-12	2.26101e-09	227	72	0.667532		GO:0042555	MCM complex	1.54338e-07	3.67262e-05	19	0.324731		GO:0060048	cardiac muscle contraction	2.61012e-06	0.000760866	532	66	1.24646
GO:1903321	negative regulation of protein modification by small protein conjugation or removal	6.55677e-12	2.33465e-09	1261	264	2.44762		GO:0042585	germinal vesicle	3.36875e-08	8.79645e-06	25	0.427277		GO:0006260|GO:0055133	DNA replication	2.6471e-06	0.000770113	1645	162	3.05949
GO:0006402	mRNA catabolic process	6.86307e-12	2.43886e-09	1627	326	3.02244		GO:0042623	ATPase activity, coupled	3.43862e-07	7.58764e-05	281	4.8026		GO:0045955	negative regulation of calcium ion-dependent exocytosis	2.65911e-06	0.00077207	139	26	0.491029
GO:0005685	U1 snRNP	6.92664e-12	2.45658e-09	100	42	0.389394		GO:0042723	thiamine-containing compound metabolic process	1.88823e-06	0.000365074	12	0.205093		GO:0043576	regulation of respiratory gaseous exchange	2.71436e-06	0.000786554	210	34	0.642115
GO:0000981	RNA polymerase II transcription factor activity, sequence-specific DNA binding	7.5975e-12	2.68918e-09	3443	620	5.74819		GO:0042766	nucleosome mobilization	3.14623e-08	8.29649e-06	28	0.478551		GO:0047536	2-aminoadipate transaminase activity	2.77845e-06	0.000801949	20	9	0.169972
GO:0070368	positive regulation of hepatocyte differentiation	7.61744e-12	2.69092e-09	36	23	0.213239		GO:0042800	histone methyltransferase activity (H3-K4 specific)	1.99612e-06	0.000383555	29	0.495642		GO:0035260	internal genitalia morphogenesis	2.77845e-06	0.000801949	20	9	0.169972
GO:0043966	histone H3 acetylation	7.85296e-12	2.76866e-09	372	102	0.94567		GO:0042984	regulation of amyloid precursor protein biosynthetic process	4.0443e-07	8.75527e-05	8	0.136729		GO:0018960	4-nitrophenol metabolic process	2.80529e-06	0.000804932	36	12	0.226629
GO:0005682	U5 snRNP	7.94513e-12	2.79565e-09	112	45	0.417207		GO:0043044	ATP-dependent chromatin remodeling	4.47316e-16	2.62952e-13	96	1.64075		GO:0001694|GO:0001693	histamine biosynthetic process	2.80529e-06	0.000804932	36	12	0.226629
GO:0046784	viral mRNA export from host cell nucleus	8.67388e-12	3.04609e-09	48	27	0.250325		GO:0043063	intercellular bridge organization	2.22333e-09	6.62653e-07	40	0.683644		GO:0050656	3'-phosphoadenosine 5'-phosphosulfate binding	2.80529e-06	0.000804932	36	12	0.226629
GO:1901992	positive regulation of mitotic cell cycle phase transition	8.97756e-12	3.14656e-09	682	161	1.49268		GO:0043073	germ cell nucleus	2.49441e-10	8.26236e-08	45	0.769099		GO:1900543	negative regulation of purine nucleotide metabolic process	2.82485e-06	0.00080896	480	61	1.15203
GO:0048140	male germ-line cyst encapsulation	1.01427e-11	3.54798e-09	68	33	0.305952		GO:0043142	single-stranded DNA-dependent ATPase activity	1.32961e-10	4.55636e-08	27	0.46146		GO:0007613	memory	2.84694e-06	0.000813691	1966	188	3.55052
GO:2001252	positive regulation of chromosome organization	1.13392e-11	3.95881e-09	1002	218	2.02114		GO:0043170|GO:0043283	macromolecule metabolic process	3.06291e-37	5.48831e-34	3712	63.4421		GO:0098794	postsynapse	2.86302e-06	0.000816693	3305	294	5.55241
GO:0035046	pronuclear migration	1.21336e-11	4.22789e-09	207	67	0.621176		GO:0043228	non-membrane-bounded organelle	9.333e-41	1.77956e-37	2679	45.787		GO:0051952	regulation of amine transport	2.87993e-06	0.000818101	1016	109	2.05855
GO:0051053	negative regulation of DNA metabolic process	1.2254e-11	4.26157e-09	946	208	1.92843		GO:0043229	intracellular organelle	2.23581e-10	7.42233e-08	4717	80.6187		GO:0071689	muscle thin filament assembly	2.87496e-06	0.000818101	76	18	0.339943
GO:0016589	NURF complex	1.30675e-11	4.53568e-09	72	34	0.315223		GO:0043232	intracellular non-membrane-bounded organelle	9.333e-41	1.77956e-37	2679	45.787		GO:0009611|GO:0002245	response to wounding	2.88473e-06	0.000818101	5676	475	8.97073
GO:0070822	Sin3-type complex	1.38249e-11	4.78929e-09	172	59	0.547005		GO:0043233	organelle lumen	5.87083e-27	7.4627e-24	2207	37.72		GO:0007274	neuromuscular synaptic transmission	2.97943e-06	0.000843322	599	72	1.35977
GO:1903309	negative regulation of chromatin modification	1.39923e-11	4.8377e-09	488	124	1.14964		GO:0043234	protein complex	3.92032e-28	5.30044e-25	2772	47.3765		GO:0009719	response to endogenous stimulus	3.00785e-06	0.000849725	14343	1109	20.9443
GO:0031935	regulation of chromatin silencing	1.40187e-11	4.8377e-09	316	90	0.834415		GO:0043412	macromolecule modification	8.24523e-39	1.51391e-35	2191	37.4466		GO:0003044	regulation of systemic arterial blood pressure mediated by a chemical signal	3.02069e-06	0.000851707	856	95	1.79415
GO:0031325	positive regulation of cellular metabolic process	1.48593e-11	5.11792e-09	18198	2816	26.1079		GO:0043414	macromolecule methylation	4.14253e-26	4.92877e-23	365	6.23825		GO:0005253	anion channel activity	3.0318e-06	0.000853195	439	57	1.07649
GO:0005828	kinetochore microtubule	1.81908e-11	6.24137e-09	160	56	0.519192		GO:0043486	histone exchange	1.62335e-13	7.40588e-11	68	1.16219		GO:0086036	regulation of cardiac muscle cell membrane potential	3.05384e-06	0.000857749	140	26	0.491029
GO:0044030	regulation of DNA methylation	1.81908e-11	6.24137e-09	160	56	0.519192		GO:0043491	protein kinase B signaling	1.66437e-06	0.00032613	34	0.581097		GO:0044297	cell body	3.11946e-06	0.000874502	5163	436	8.23418
GO:2000777	positive regulation of proteasomal ubiquitin-dependent protein catabolic process involved in cellular response to hypoxia	1.87323e-11	6.41487e-09	40	24	0.222511		GO:0043565	sequence-specific DNA binding	1.01425e-17	7.25213e-15	538	9.19501		GO:0006885	regulation of pH	3.18458e-06	0.000891051	622	74	1.39754
GO:0001191	transcriptional repressor activity, RNA polymerase II transcription factor binding	1.95681e-11	6.6883e-09	760	174	1.6132		GO:0043566	structure-specific DNA binding	1.35793e-22	1.31998e-19	273	4.66587		GO:0032502	developmental process	3.20233e-06	0.000894308	53755	3830	72.3324
GO:0000083	regulation of transcription involved in G1/S transition of mitotic cell cycle	1.98877e-11	6.78461e-09	200	65	0.602633		GO:0043596	nuclear replication fork	2.91328e-12	1.18661e-09	54	0.922919		GO:0047894	flavonol 3-sulfotransferase activity	3.21563e-06	0.000896309	84	19	0.358829
GO:0007308|GO:0048110	oocyte construction	2.13399e-11	7.26616e-09	980	213	1.97478		GO:0043928	exonucleolytic nuclear-transcribed mRNA catabolic process involved in deadenylation-dependent decay	2.08948e-06	0.00040046	43	0.734917		GO:1902930	regulation of alcohol biosynthetic process	3.2442e-06	0.000902556	812	91	1.7186
GO:0031010	ISWI-type complex	2.13879e-11	7.26868e-09	152	54	0.500649		GO:0043933|GO:0034600|GO:0034621	macromolecular complex subunit organization	1.01524e-14	5.261e-12	1651	28.2174		GO:0019111	phenanthrol sulfotransferase activity	3.2861e-06	0.000912477	288	42	0.793201
GO:0008094|GO:0004011	DNA-dependent ATPase activity	2.17985e-11	7.39421e-09	673	158	1.46486		GO:0043987|GO:0043986	histone H3-S10 phosphorylation	7.928e-07	0.000162409	18	0.30764		GO:0043401	steroid hormone mediated signaling pathway	3.31423e-06	0.000918544	368	50	0.944287
GO:0043009	chordate embryonic development	2.23751e-11	7.5709e-09	6149	1035	9.59577		GO:0043988	histone H3-S28 phosphorylation	2.47801e-07	5.66116e-05	16	0.273458		GO:0060579	ventral spinal cord interneuron fate commitment	3.36665e-06	0.00093131	212	34	0.642115
GO:0010565	regulation of cellular ketone metabolic process	2.2479e-11	7.5709e-09	1739	342	3.17078		GO:0044030	regulation of DNA methylation	5.0752e-11	1.80145e-08	39	0.666553		GO:0055078	sodium ion homeostasis	3.38142e-06	0.000933631	308	44	0.830973
GO:0000118	histone deacetylase complex	2.2422e-11	7.5709e-09	460	118	1.09401		GO:0044212	transcription regulatory region DNA binding	1.38642e-09	4.25144e-07	452	7.72518		GO:0018065	protein-cofactor linkage	3.41226e-06	0.000940371	124	24	0.453258
GO:0000795|GO:0005716	synaptonemal complex	2.24885e-11	7.5709e-09	196	64	0.593362		GO:0044237	cellular metabolic process	5.72061e-26	6.69917e-23	4370	74.6881		GO:0003198	epithelial to mesenchymal transition involved in endocardial cushion formation	3.44265e-06	0.000946964	92	20	0.377715
GO:1902589	single-organism organelle organization	2.30556e-11	7.74727e-09	19824	3048	28.2589		GO:0044238	primary metabolic process	1.0645e-29	1.53705e-26	4350	74.3463		GO:0007591	molting cycle, chitin-based cuticle	3.45218e-06	0.000947801	558	68	1.28423
GO:0045143|GO:0007061	homologous chromosome segregation	2.36704e-11	7.93895e-09	280	82	0.760245		GO:0044249	cellular biosynthetic process	2.32151e-32	3.67303e-29	2257	38.5746		GO:0001964	startle response	3.51654e-06	0.000963665	580	70	1.322
GO:0001085	RNA polymerase II transcription factor binding	2.49667e-11	8.35808e-09	1160	244	2.26219		GO:0044260|GO:0034960	cellular macromolecule metabolic process	0	0	3448	58.9301		GO:0016540	protein autoprocessing	3.52976e-06	0.000965479	116	23	0.434372
GO:0007017	microtubule-based process	2.55199e-11	8.52734e-09	5315	907	8.40905		GO:0044267	cellular protein metabolic process	2.44448e-14	1.21185e-11	2374	40.5743		GO:0044420	extracellular matrix component	3.55677e-06	0.000970554	602	72	1.35977
GO:0090311	regulation of protein deacetylation	2.64484e-11	8.82112e-09	252	76	0.704617		GO:0044271	cellular nitrogen compound biosynthetic process	0	0	1650	28.2003		GO:1901660	calcium ion export	3.56158e-06	0.000970554	100	21	0.396601
GO:1902494	catalytic complex	2.66923e-11	8.88593e-09	7269	1204	11.1626		GO:0044380	protein localization to cytoskeleton	5.15764e-07	0.000109113	27	0.46146		GO:0015108	chloride transmembrane transporter activity	3.57449e-06	0.000972262	624	74	1.39754
GO:0035145	exon-exon junction complex	2.91587e-11	9.68899e-09	132	49	0.454293		GO:0044424	intracellular part	2.7779e-15	1.58292e-12	5130	87.6773		GO:0006537	glutamate biosynthetic process	3.5852e-06	0.000973366	108	22	0.415486
GO:0071168	protein localization to chromatin	3.04056e-11	1.00846e-08	128	48	0.445021		GO:0044427	chromosomal part	7.29673e-33	1.17957e-29	655	11.1947		GO:0031338	regulation of vesicle fusion	3.6222e-06	0.000981181	222	35	0.661001
GO:0007010	cytoskeleton organization	3.15456e-11	1.04434e-08	15851	2471	22.9093		GO:0044428	nuclear part	0	0	2310	39.4804		GO:0051384	response to glucocorticoid	3.6274e-06	0.000981181	1752	170	3.21058
GO:0002220	innate immune response activating cell surface receptor signaling pathway	3.20136e-11	1.05788e-08	536	132	1.22381		GO:0044430	cytoskeletal part	9.94068e-07	0.000200793	861	14.7154		GO:0072132	mesenchyme morphogenesis	3.64055e-06	0.000982922	400	53	1.00094
GO:0044265|GO:0034962	cellular macromolecule catabolic process	3.21447e-11	1.06025e-08	6093	1025	9.50306		GO:0044446	intracellular organelle part	3.42442e-06	0.000635032	3370	57.597		GO:1900452	regulation of long term synaptic depression	3.71832e-06	0.000998394	56	15	0.283286
GO:0043586	tongue development	3.24916e-11	1.06972e-08	272	80	0.741702		GO:0044450	microtubule organizing center part	7.48023e-08	1.848e-05	100	1.70911		GO:0005664	nuclear origin of replication recognition complex	3.71832e-06	0.000998394	56	15	0.283286
GO:0045570	regulation of imaginal disc growth	3.45076e-11	1.13401e-08	258	77	0.713888		GO:0044451	nucleoplasm part	3.51414e-34	5.8071e-31	619	10.5794		GO:0001651	dense fibrillar component	3.71832e-06	0.000998394	56	15	0.283286
GO:0042393	histone binding	3.5136e-11	1.15255e-08	1369	279	2.58669		GO:0044454	nuclear chromosome part	1.07717e-26	1.34624e-23	415	7.0928		GO:0051379	epinephrine binding	3.78427e-06	0.00101239	16	8	0.151086
GO:0019222	regulation of metabolic process	3.76407e-11	1.23245e-08	35005	5201	48.2199		GO:0044458	motile cilium assembly	6.8564e-08	1.69952e-05	28	0.478551		GO:1901387	positive regulation of voltage-gated calcium channel activity	3.78427e-06	0.00101239	16	8	0.151086
GO:0035044	sperm aster formation	3.79207e-11	1.2371e-08	44	25	0.231782		GO:0044464	cell part	1.68816e-07	4.00431e-05	5342	91.3006		GO:0018022	peptidyl-lysine methylation	3.87186e-06	0.00103393	930	101	1.90746
GO:0007058	spindle assembly involved in female meiosis II	3.79207e-11	1.2371e-08	44	25	0.231782		GO:0044711	single-organism biosynthetic process	3.60346e-18	2.65308e-15	1212	20.7144		GO:0061343	cell adhesion involved in heart morphogenesis	3.92635e-06	0.00104657	168	29	0.547686
GO:1902749	regulation of cell cycle G2/M phase transition	3.84734e-11	1.25284e-08	1009	217	2.01187		GO:0044728	DNA methylation or demethylation	5.05787e-23	5.15225e-20	130	2.22184		GO:0010880	regulation of release of sequestered calcium ion into cytosol by sarcoplasmic reticulum	3.97789e-06	0.00105838	300	43	0.812087
GO:0051984	positive regulation of chromosome segregation	3.98767e-11	1.29618e-08	212	67	0.621176		GO:0044770	cell cycle phase transition	5.21885e-15	2.85357e-12	273	4.66587		GO:0008324	cation transmembrane transporter activity	4.05445e-06	0.00107679	4268	367	6.93107
GO:0016073	snRNA metabolic process	4.27655e-11	1.38757e-08	327	91	0.843686		GO:0044772	mitotic cell cycle phase transition	1.34592e-15	7.81921e-13	270	4.6146		GO:0070105	positive regulation of interleukin-6-mediated signaling pathway	4.12348e-06	0.00108723	12	7	0.1322
GO:0006360	transcription from RNA polymerase I promoter	4.41115e-11	1.42865e-08	288	83	0.769516		GO:0044784	metaphase/anaphase transition of cell cycle	3.11044e-10	1.0167e-07	33	0.564006		GO:0045323	interleukin-1 receptor complex	4.12348e-06	0.00108723	12	7	0.1322
GO:0010718	positive regulation of epithelial to mesenchymal transition	4.45063e-11	1.43884e-08	264	78	0.72316		GO:0044786	cell cycle DNA replication	2.5175e-17	1.7334e-14	90	1.5382		GO:0008588	release of cytoplasmic sequestered NF-kappaB	4.12348e-06	0.00108723	12	7	0.1322
GO:0031397	negative regulation of protein ubiquitination	4.47588e-11	1.44439e-08	1225	254	2.3549		GO:0044815	DNA packaging complex	1.99308e-06	0.000383467	41	0.700735		GO:0097149	centralspindlin complex	4.12348e-06	0.00108723	12	7	0.1322
GO:0030857	negative regulation of epithelial cell differentiation	5.06341e-11	1.63105e-08	323	90	0.834415		GO:0044839	cell cycle G2/M phase transition	3.82736e-10	1.23208e-07	137	2.34148		GO:0021510	spinal cord development	4.13503e-06	0.00108832	1248	128	2.41737
GO:1903900	regulation of viral life cycle	5.16768e-11	1.66165e-08	1116	235	2.17875		GO:0044843	cell cycle G1/S phase transition	3.17439e-21	2.84403e-18	187	3.19604		GO:0006821	chloride transport	4.22745e-06	0.00111064	772	87	1.64306
GO:0008543	fibroblast growth factor receptor signaling pathway	5.27046e-11	1.69166e-08	1475	296	2.7443		GO:0044848	biological phase	1.40226e-16	8.87449e-14	245	4.18732		GO:0021781	glial cell fate commitment	4.37863e-06	0.0011483	196	32	0.604344
GO:0006352	DNA-templated transcription, initiation	5.33528e-11	1.7094e-08	1499	300	2.78138		GO:0044877	macromolecular complex binding	5.81631e-17	3.82756e-14	1002	17.1253		GO:1902476	chloride transmembrane transport	4.49191e-06	0.0011759	628	74	1.39754
GO:0071356	cellular response to tumor necrosis factor	5.47061e-11	1.74651e-08	927	202	1.8728		GO:0045005	DNA-dependent DNA replication maintenance of fidelity	1.66437e-06	0.00032613	34	0.581097		GO:0043586	tongue development	4.50995e-06	0.00117852	272	40	0.75543
GO:0007348	regulation of syncytial blastoderm mitotic cell cycle	5.46589e-11	1.74651e-08	12	12	0.111255		GO:0045132	meiotic chromosome segregation	1.5901e-16	9.8127e-14	156	2.66621		GO:0031960	response to corticosteroid	4.57666e-06	0.00119382	1907	182	3.4372
GO:0048138	germ-line cyst encapsulation	5.50045e-11	1.75291e-08	164	56	0.519192		GO:0045143|GO:0007061	homologous chromosome segregation	6.52547e-11	2.29432e-08	55	0.94001		GO:0045822	negative regulation of heart contraction	4.60644e-06	0.00119945	282	41	0.774315
GO:0060876	semicircular canal formation	5.71269e-11	1.8141e-08	20	16	0.14834		GO:0045299	otolith mineralization	8.50408e-07	0.000173255	16	0.273458		GO:0015250	water channel activity	4.76507e-06	0.00123261	64	16	0.302172
GO:0030621	U4 snRNA binding	5.71269e-11	1.8141e-08	20	16	0.14834		GO:0045736	negative regulation of cyclin-dependent protein serine/threonine kinase activity	2.19582e-08	5.88419e-06	49	0.837464		GO:2000644	regulation of receptor catabolic process	4.76507e-06	0.00123261	64	16	0.302172
GO:0031109	microtubule polymerization or depolymerization	5.73119e-11	1.81675e-08	304	86	0.79733		GO:0045763	negative regulation of cellular amino acid metabolic process	2.55308e-06	0.000483702	16	0.273458		GO:0061061	muscle structure development	4.76751e-06	0.00123261	5717	476	8.98961
GO:0070194	synaptonemal complex disassembly	5.81034e-11	1.83859e-08	68	32	0.296681		GO:0045786	negative regulation of cell cycle	4.96234e-12	1.94729e-09	442	7.55426		GO:0007427	epithelial cell migration, open tracheal system	4.74761e-06	0.00123261	312	44	0.830973
GO:0000786|GO:0005718	nucleosome	5.94486e-11	1.87784e-08	200	64	0.593362		GO:0045787	positive regulation of cell cycle	1.37846e-14	7.04505e-12	347	5.93061		GO:0010719	negative regulation of epithelial to mesenchymal transition	4.78821e-06	0.00123578	152	27	0.509915
GO:0043967	histone H4 acetylation	6.03888e-11	1.90418e-08	472	119	1.10328		GO:0045814	negative regulation of gene expression, epigenetic	1.04983e-31	1.64353e-28	248	4.23859		GO:0030511	positive regulation of transforming growth factor beta receptor signaling pathway	4.9694e-06	0.00127804	188	31	0.585458
GO:0000779	condensed chromosome, centromeric region	6.07461e-11	1.91208e-08	364	98	0.908585		GO:0045815	positive regulation of gene expression, epigenetic	6.70458e-11	2.35173e-08	59	1.00837		GO:1903846	positive regulation of cellular response to transforming growth factor beta stimulus	4.9694e-06	0.00127804	188	31	0.585458
GO:0072091	regulation of stem cell proliferation	6.24315e-11	1.96168e-08	1669	328	3.04098		GO:0045839	negative regulation of mitotic nuclear division	2.23211e-07	5.17087e-05	59	1.00837		GO:0007004	telomere maintenance via telomerase	5.00003e-06	0.00127917	44	13	0.245515
GO:0034612	response to tumor necrosis factor	6.49464e-11	2.03713e-08	1206	250	2.31782		GO:0045840	positive regulation of mitotic nuclear division	2.35412e-12	9.82473e-10	74	1.26474		GO:0015254	glycerol channel activity	5.00003e-06	0.00127917	44	13	0.245515
GO:0051225|GO:0051226|GO:0051227	spindle assembly	6.65328e-11	2.08324e-08	929	202	1.8728		GO:0045841	negative regulation of mitotic metaphase/anaphase transition	1.90733e-07	4.45318e-05	47	0.803281		GO:0006477	protein sulfation	5.00003e-06	0.00127917	44	13	0.245515
GO:0007389	pattern specification process	6.76669e-11	2.11505e-08	7283	1202	11.1441		GO:0045842	positive regulation of mitotic metaphase/anaphase transition	2.92814e-12	1.18661e-09	41	0.700735		GO:0006275	regulation of DNA replication	5.02226e-06	0.00128261	1445	144	2.71955
GO:0030174	regulation of DNA-dependent DNA replication initiation	7.12042e-11	2.22174e-08	72	33	0.305952		GO:0045892|GO:0016481|GO:0032582|GO:0061021	negative regulation of transcription, DNA-templated	1.07751e-19	8.90286e-17	867	14.818		GO:0060926	cardiac pacemaker cell development	5.18481e-06	0.00131952	32	11	0.207743
GO:2000738	positive regulation of stem cell differentiation	7.15363e-11	2.22822e-08	416	108	1.0013		GO:0045893|GO:0043193|GO:0045941|GO:0061020	positive regulation of transcription, DNA-templated	2.08634e-07	4.84072e-05	820	14.0147		GO:0060738	epithelial-mesenchymal signaling involved in prostate gland development	5.18481e-06	0.00131952	32	11	0.207743
GO:0035019	somatic stem cell population maintenance	7.29533e-11	2.26841e-08	828	184	1.70592		GO:0045930	negative regulation of mitotic cell cycle	1.30284e-10	4.48528e-08	250	4.27277		GO:0016595	glutamate binding	5.27727e-06	0.00134072	264	39	0.736544
GO:0034212	peptide N-acetyltransferase activity	7.45139e-11	2.31292e-08	656	153	1.41851		GO:0045931	positive regulation of mitotic cell cycle	1.69036e-14	8.55096e-12	194	3.31567		GO:0051891	positive regulation of cardioblast differentiation	5.62685e-06	0.00142459	72	17	0.321058
GO:0009953	dorsal/ventral pattern formation	7.65133e-11	2.37087e-08	2469	458	4.24625		GO:0045934	negative regulation of nucleobase-containing compound metabolic process	3.83512e-18	2.80315e-15	973	16.6296		GO:0032350	regulation of hormone metabolic process	5.6259e-06	0.00142459	632	74	1.39754
GO:0017069	snRNA binding	7.94908e-11	2.45888e-08	148	52	0.482106		GO:0045996	negative regulation of transcription by pheromones	2.9136e-09	8.58067e-07	14	0.239275		GO:0032410	negative regulation of transporter activity	5.79918e-06	0.00146568	534	65	1.22757
GO:0061733	peptide-lysine-N-acetyltransferase activity	8.16194e-11	2.52037e-08	624	147	1.36288		GO:0046019	regulation of transcription from RNA polymerase II promoter by pheromones	4.20299e-07	9.04612e-05	15	0.256366		GO:0043051	regulation of pharyngeal pumping	6.01666e-06	0.00151803	227	35	0.661001
GO:0035770	ribonucleoprotein granule	8.26526e-11	2.54788e-08	1469	294	2.72576		GO:0046020	negative regulation of transcription from RNA polymerase II promoter by pheromones	2.9136e-09	8.58067e-07	14	0.239275		GO:0043518	negative regulation of DNA damage response, signal transduction by p53 class mediator	6.06029e-06	0.0015264	128	24	0.453258
GO:0000022	mitotic spindle elongation	8.31336e-11	2.55831e-08	597	142	1.31652		GO:0046036|GO:0006243	CTP metabolic process	1.88823e-06	0.000365074	12	0.205093		GO:0044065	regulation of respiratory system process	6.20817e-06	0.00156096	190	31	0.585458
GO:0009994	oocyte differentiation	8.38427e-11	2.5757e-08	1637	322	2.98535		GO:0046037	GMP metabolic process	0	0	422	7.21244		GO:0031947	negative regulation of glucocorticoid biosynthetic process	6.25941e-06	0.00156577	80	18	0.339943
GO:0004402|GO:0004403|GO:0004404|GO:0004405|GO:0004406|GO:0043166|GO:0046971	histone acetyltransferase activity	8.47576e-11	2.59935e-08	608	144	1.33506		GO:0046112	nucleobase biosynthetic process	0	0	310	5.29824		GO:0031944	negative regulation of glucocorticoid metabolic process	6.25941e-06	0.00156577	80	18	0.339943
GO:0034968	histone lysine methylation	8.97083e-11	2.74648e-08	830	184	1.70592		GO:0046128	purine ribonucleoside metabolic process	0	0	502	8.57973		GO:0051043	regulation of membrane protein ectodomain proteolysis	6.25941e-06	0.00156577	80	18	0.339943
GO:2000178	negative regulation of neural precursor cell proliferation	9.25818e-11	2.82961e-08	512	126	1.16818		GO:0046129	purine ribonucleoside biosynthetic process	0	0	431	7.36626		GO:0042625	ATPase activity, coupled to transmembrane movement of ions	6.32755e-06	0.00157772	612	72	1.35977
GO:0005856	cytoskeleton	9.39845e-11	2.86759e-08	15738	2448	22.6961		GO:0046148	pigment biosynthetic process	0	0	353	6.03316		GO:0032940	secretion by cell	6.32874e-06	0.00157772	3884	336	6.34561
GO:0003688	DNA replication origin binding	9.60383e-11	2.92527e-08	80	35	0.324495		GO:0046390	ribose phosphate biosynthetic process	0	0	457	7.81063		GO:1901420	negative regulation of response to alcohol	6.40896e-06	0.0015923	120	23	0.434372
GO:0031492	nucleosomal DNA binding	9.67086e-11	2.94069e-08	244	73	0.676803		GO:0046483	heterocycle metabolic process	0	0	2663	45.5136		GO:0045239	tricarboxylic acid cycle enzyme complex	6.40896e-06	0.0015923	120	23	0.434372
GO:0000781	chromosome, telomeric region	1.00199e-10	3.04164e-08	747	169	1.56685		GO:0046485	ether lipid metabolic process	3.30142e-06	0.000613753	26	0.444368		GO:0060047	heart contraction	6.45956e-06	0.00160215	895	97	1.83192
GO:0000236	mitotic prometaphase	1.03028e-10	3.12226e-08	332	91	0.843686		GO:0046504	glycerol ether biosynthetic process	2.63197e-06	0.000495492	23	0.393095		GO:0048852	diencephalon morphogenesis	6.65671e-06	0.00163993	88	19	0.358829
GO:0009639	response to red or far red light	1.04737e-10	3.16868e-08	497	123	1.14037		GO:0046599	regulation of centriole replication	8.33148e-13	3.65515e-10	30	0.512733		GO:0010881	regulation of cardiac muscle contraction by regulation of the release of sequestered calcium ion	6.64335e-06	0.00163993	228	35	0.661001
GO:0036464	cytoplasmic ribonucleoprotein granule	1.10648e-10	3.34187e-08	1449	290	2.68867		GO:0046605	regulation of centrosome cycle	1.00102e-09	3.1211e-07	51	0.871646		GO:0021759	globus pallidus development	6.65671e-06	0.00163993	88	19	0.358829
GO:0046785	microtubule polymerization	1.12716e-10	3.39859e-08	240	72	0.667532		GO:0046785	microtubule polymerization	8.3887e-07	0.00017161	41	0.700735		GO:0014036	neural crest cell fate specification	6.65671e-06	0.00163993	88	19	0.358829
GO:0032392	DNA geometric change	1.15501e-10	3.47669e-08	578	138	1.27944		GO:0046958	nonassociative learning	3.32801e-10	1.08069e-07	34	0.581097		GO:0048406	nerve growth factor binding	6.83705e-06	0.00168153	96	20	0.377715
GO:0016580	Sin3 complex	1.27923e-10	3.84417e-08	116	44	0.407936		GO:0046959	habituation	3.95661e-06	0.000728273	22	0.376004		GO:0046890	regulation of lipid biosynthetic process	7.19119e-06	0.00176566	1528	150	2.83286
GO:0051123	RNA polymerase II transcriptional preinitiation complex assembly	1.32885e-10	3.98657e-08	108	42	0.389394		GO:0046960	sensitization	2.49563e-09	7.39366e-07	12	0.205093		GO:0048665	neuron fate specification	7.32876e-06	0.00179642	527	64	1.20869
GO:0002474	antigen processing and presentation of peptide antigen via MHC class I	1.33358e-10	3.99407e-08	772	173	1.60393		GO:0048188	Set1C/COMPASS complex	6.84905e-12	2.64577e-09	38	0.649462		GO:0022836	gated channel activity	7.48751e-06	0.00183226	1923	182	3.4372
GO:0007219|GO:0030179	Notch signaling pathway	1.34965e-10	4.03548e-08	1162	241	2.23438		GO:0048232	male gamete generation	3.21932e-07	7.22161e-05	384	6.56298		GO:1903998	regulation of eating behavior	7.64636e-06	0.00186801	239	36	0.679887
GO:0006361	transcription initiation from RNA polymerase I promoter	1.41163e-10	4.21376e-08	172	57	0.528463		GO:0048285	organelle fission	1.48941e-16	9.3465e-14	763	13.0405		GO:1900087	positive regulation of G1/S transition of mitotic cell cycle	7.69656e-06	0.00187714	278	40	0.75543
GO:0045732	positive regulation of protein catabolic process	1.41467e-10	4.21579e-08	1723	335	3.10588		GO:0048313	Golgi inheritance	1.32804e-08	3.65086e-06	25	0.427277		GO:2001240	negative regulation of extrinsic apoptotic signaling pathway in absence of ligand	7.72444e-06	0.00187768	192	31	0.585458
GO:0051231	spindle elongation	1.55608e-10	4.62949e-08	613	144	1.33506		GO:0048600	oocyte fate commitment	6.30367e-15	3.40913e-12	22	0.376004		GO:1901099	negative regulation of signal transduction in absence of ligand	7.72444e-06	0.00187768	192	31	0.585458
GO:0035990	tendon cell differentiation	1.65249e-10	4.8839e-08	40	23	0.213239		GO:0048806	genitalia development	4.95506e-15	2.71933e-12	317	5.41788		GO:0014059	regulation of dopamine secretion	8.12169e-06	0.00197097	259	38	0.717658
GO:0070366	regulation of hepatocyte differentiation	1.65249e-10	4.8839e-08	40	23	0.213239		GO:0048869	cellular developmental process	5.4478e-10	1.73495e-07	3266	55.8195		GO:0042060	wound healing	8.22915e-06	0.00199375	4566	387	7.30878
GO:0034715	pICln-Sm protein complex	1.65249e-10	4.8839e-08	40	23	0.213239		GO:0050789|GO:0050791	regulation of biological process	3.43041e-07	7.58077e-05	4119	70.3982		GO:0045931	positive regulation of mitotic cell cycle	8.24555e-06	0.00199442	1459	144	2.71955
GO:0035992	tendon formation	1.65249e-10	4.8839e-08	40	23	0.213239		GO:0050790	regulation of catalytic activity	1.53338e-16	9.58196e-14	1350	23.073		GO:0097369	sodium ion import	8.3487e-06	0.00201603	74	17	0.321058
GO:0009057|GO:0043285	macromolecule catabolic process	1.69057e-10	4.98819e-08	7670	1256	11.6447		GO:0051052	regulation of DNA metabolic process	7.75511e-24	8.35779e-21	358	6.11861		GO:0001227	transcriptional repressor activity, RNA polymerase II transcription regulatory region sequence-specific binding	8.69334e-06	0.0020958	1412	140	2.644
GO:0034708	methyltransferase complex	1.69412e-10	4.99046e-08	808	179	1.65956		GO:0051053	negative regulation of DNA metabolic process	5.63347e-10	1.78263e-07	126	2.15348		GO:0060322	head development	8.80598e-06	0.00211598	8113	651	12.2946
GO:0009888	tissue development	1.81502e-10	5.33782e-08	18148	2793	25.8947		GO:0051054	positive regulation of DNA metabolic process	5.19304e-06	0.000933896	130	2.22184		GO:0070193	synaptonemal complex organization	8.80565e-06	0.00211598	184	30	0.566572
GO:0016741	transferase activity, transferring one-carbon groups	1.82248e-10	5.35097e-08	1885	361	3.34693		GO:0051063	CDP reductase activity	4.0443e-07	8.75527e-05	8	0.136729		GO:1990204	oxidoreductase complex	8.92833e-06	0.00214187	585	69	1.30312
GO:0048731	system development	1.85464e-10	5.43648e-08	35538	5264	48.804		GO:0051081	nuclear envelope disassembly	2.39742e-12	9.93188e-10	61	1.04256		GO:0019932	second-messenger-mediated signaling	9.30201e-06	0.00222786	1560	152	2.87063
GO:0000347	THO complex	2.03076e-10	5.943e-08	60	29	0.268867		GO:0051098	regulation of binding	1.45822e-06	0.00028763	258	4.4095		GO:0001990	regulation of systemic arterial blood pressure by hormone	9.33206e-06	0.0022314	788	87	1.64306
GO:0002223	stimulatory C-type lectin receptor signaling pathway	2.23996e-10	6.54454e-08	524	127	1.17745		GO:0051171	regulation of nitrogen compound metabolic process	7.29608e-15	3.8764e-12	1935	33.0713		GO:0005149	interleukin-1 receptor binding	9.36961e-06	0.00223308	60	15	0.283286
GO:0006305	DNA alkylation	2.24907e-10	6.54978e-08	649	150	1.39069		GO:0051172	negative regulation of nitrogen compound metabolic process	2.07943e-21	1.88574e-18	1069	18.2704		GO:0070370	cellular heat acclimation	9.36961e-06	0.00223308	60	15	0.283286
GO:0006306	DNA methylation	2.24907e-10	6.54978e-08	649	150	1.39069		GO:0051225|GO:0051226|GO:0051227	spindle assembly	2.92028e-13	1.32819e-10	135	2.3073		GO:0004936	alpha-adrenergic receptor activity	9.44142e-06	0.00224289	28	10	0.188857
GO:0044238	primary metabolic process	2.46984e-10	7.18104e-08	52410	7597	70.4339		GO:0051233	spindle midzone	2.50239e-16	1.50675e-13	74	1.26474		GO:0016590	ACF complex	9.44142e-06	0.00224289	28	10	0.188857
GO:0017070	U6 snRNA binding	2.5856e-10	7.50543e-08	64	30	0.278138		GO:0051248	negative regulation of protein metabolic process	4.43794e-07	9.52424e-05	637	10.887		GO:0004058|GO:0016400	aromatic-L-amino-acid decarboxylase activity	9.67475e-06	0.00229088	40	12	0.226629
GO:0006277	DNA amplification	2.66624e-10	7.72699e-08	148	51	0.472835		GO:0051252	regulation of RNA metabolic process	1.27456e-19	1.03021e-16	1670	28.5421		GO:0036468	L-dopa decarboxylase activity	9.67475e-06	0.00229088	40	12	0.226629
GO:0031047	gene silencing by RNA	2.67381e-10	7.73639e-08	1407	281	2.60523		GO:0051253	negative regulation of RNA metabolic process	1.89144e-17	1.32068e-14	893	15.2623		GO:2000647	negative regulation of stem cell proliferation	9.79782e-06	0.00231628	467	58	1.09537
GO:0044728	DNA methylation or demethylation	2.79954e-10	8.08713e-08	673	154	1.42778		GO:0051254	positive regulation of RNA metabolic process	9.80478e-07	0.000198396	871	14.8863		GO:0038023	signaling receptor activity	1.01446e-05	0.0023944	3841	331	6.25118
GO:0021982	pineal gland development	2.96309e-10	8.54578e-08	44	24	0.222511		GO:0051255	spindle midzone assembly	5.48004e-27	7.0871e-24	65	1.11092		GO:0001755	neural crest cell migration	1.03603e-05	0.00244137	511	62	1.17092
GO:0045898	regulation of RNA polymerase II transcriptional preinitiation complex assembly	2.99745e-10	8.631e-08	175	57	0.528463		GO:0051256	mitotic spindle midzone assembly	7.12937e-17	4.67098e-14	43	0.734917		GO:0043177	organic acid binding	1.04243e-05	0.00245249	1785	170	3.21058
GO:0005838	proteasome regulatory particle	3.21652e-10	9.24692e-08	212	65	0.602633		GO:0051257	meiotic spindle midzone assembly	8.37623e-13	3.66397e-10	22	0.376004		GO:0051954	positive regulation of amine transport	1.05631e-05	0.00248116	544	65	1.22757
GO:0060216	definitive hemopoiesis	3.37435e-10	9.68511e-08	180	58	0.537734		GO:0051276|GO:0007001|GO:0051277	chromosome organization	0	0	1429	24.4232		GO:0051780	behavioral response to nutrient	1.10271e-05	0.00257774	68	16	0.302172
GO:0030856	regulation of epithelial cell differentiation	3.71066e-10	1.06334e-07	1180	242	2.24365		GO:0051301	cell division	9.25978e-10	2.91154e-07	838	14.3223		GO:0051970	negative regulation of transmission of nerve impulse	1.10271e-05	0.00257774	68	16	0.302172
GO:0019042|GO:0030069|GO:0075710	viral latency	3.72185e-10	1.06484e-07	24	17	0.157612		GO:0051302	regulation of cell division	3.32238e-15	1.88595e-12	314	5.3666		GO:0007147	female meiosis II	1.10271e-05	0.00257774	68	16	0.302172
GO:0009407	toxin catabolic process	3.81841e-10	1.08898e-07	167	55	0.50992		GO:0051304|GO:0034500	chromosome separation	2.48737e-08	6.64152e-06	27	0.46146		GO:0033194	response to hydroperoxide	1.11556e-05	0.00260362	47	13	0.245515
GO:0090487	secondary metabolite catabolic process	3.81841e-10	1.08898e-07	167	55	0.50992		GO:0051320	S phase	8.24299e-12	3.11151e-09	90	1.5382		GO:0016021	integral component of membrane	1.16175e-05	0.00270711	13106	1012	19.1124
GO:0007077	mitotic nuclear envelope disassembly	3.85155e-10	1.09669e-07	280	79	0.732431		GO:0051321	meiotic cell cycle	6.78471e-16	3.95707e-13	325	5.55461		GO:0021537	telencephalon development	1.16367e-05	0.00270726	2747	246	4.64589
GO:0000186|GO:0007255	activation of MAPKK activity	3.93081e-10	1.11748e-07	1122	232	2.15094		GO:0051322	anaphase	2.90264e-08	7.66774e-06	85	1.45274		GO:0021515	cell differentiation in spinal cord	1.18999e-05	0.00276411	702	79	1.49197
GO:0008168|GO:0004480	methyltransferase activity	4.02506e-10	1.14246e-07	1830	350	3.24495		GO:0051324	prophase	5.79148e-13	2.57885e-10	85	1.45274		GO:0032879	regulation of localization	1.19697e-05	0.00277592	17182	1303	24.6081
GO:0060969	negative regulation of gene silencing	4.12145e-10	1.16797e-07	256	74	0.686075		GO:0051325	interphase	8.92397e-14	4.18679e-11	101	1.7262		GO:0045714	regulation of low-density lipoprotein particle receptor biosynthetic process	1.2193e-05	0.00281877	76	17	0.321058
GO:0016410	N-acyltransferase activity	4.32116e-10	1.22263e-07	920	197	1.82644		GO:0051329	mitotic interphase	8.92397e-14	4.18679e-11	101	1.7262		GO:0005372	water transmembrane transporter activity	1.2193e-05	0.00281877	76	17	0.321058
GO:0006363|GO:0019223	termination of RNA polymerase I transcription	4.34108e-10	1.22633e-07	172	56	0.519192		GO:0051439	regulation of ubiquitin-protein ligase activity involved in mitotic cell cycle	1.89012e-06	0.000365074	85	1.45274		GO:0019229	regulation of vasoconstriction	1.24207e-05	0.00286688	514	62	1.17092
GO:0042127	regulation of cell proliferation	4.52048e-10	1.275e-07	10094	1612	14.9453		GO:0051445	regulation of meiotic cell cycle	1.4552e-16	9.17052e-14	149	2.54657		GO:0015459	potassium channel regulator activity	1.29534e-05	0.0029618	376	49	0.925401
GO:0000718	nucleotide-excision repair, DNA damage removal	4.57146e-10	1.28533e-07	80	34	0.315223		GO:0051488	activation of anaphase-promoting complex activity	6.13981e-14	2.94561e-11	35	0.598188		GO:1903531	negative regulation of secretion by cell	1.29238e-05	0.0029618	1242	125	2.36072
GO:0044349	DNA excision	4.57146e-10	1.28533e-07	80	34	0.315223		GO:0051568	histone H3-K4 methylation	7.67892e-12	2.92083e-09	66	1.12801		GO:0016934|GO:0004891	extracellular-glycine-gated chloride channel activity	1.28727e-05	0.0029618	84	18	0.339943
GO:0007447	imaginal disc pattern formation	4.6267e-10	1.29882e-07	1048	219	2.03041		GO:0051726|GO:0000074	regulation of cell cycle	2.14609e-24	2.418e-21	911	15.57		GO:0006554	lysine catabolic process	1.28727e-05	0.0029618	84	18	0.339943
GO:0009791	post-embryonic development	4.65181e-10	1.30383e-07	12166	1917	17.773		GO:0051781	positive regulation of cell division	3.17324e-11	1.14548e-08	138	2.35857		GO:0042475	odontogenesis of dentin-containing tooth	1.2949e-05	0.0029618	715	80	1.51086
GO:0051257	meiotic spindle midzone assembly	4.70113e-10	1.31354e-07	48	25	0.231782		GO:0051782	negative regulation of cell division	5.00728e-14	2.41787e-11	106	1.81166		GO:0014074	response to purine-containing compound	1.29092e-05	0.0029618	1399	138	2.60623
GO:0000340	RNA 7-methylguanosine cap binding	4.70113e-10	1.31354e-07	48	25	0.231782		GO:0051783	regulation of nuclear division	9.58631e-15	4.98503e-12	234	3.99932		GO:0042438	melanin biosynthetic process	1.30051e-05	0.00296436	100	20	0.377715
GO:0000124	SAGA complex	5.03835e-10	1.40557e-07	112	42	0.389394		GO:0051784	negative regulation of nuclear division	2.01386e-11	7.35897e-09	91	1.55529		GO:0048714	positive regulation of oligodendrocyte differentiation	1.30051e-05	0.00296436	100	20	0.377715
GO:0002429	immune response-activating cell surface receptor signaling pathway	5.17459e-10	1.44133e-07	1255	254	2.3549		GO:0051785	positive regulation of nuclear division	3.37132e-08	8.79645e-06	85	1.45274		GO:0031065	positive regulation of histone deacetylation	1.31185e-05	0.00298092	92	19	0.358829
GO:0060810	intracellular mRNA localization involved in pattern specification process	5.34719e-10	1.4871e-07	352	93	0.862229		GO:0051974	negative regulation of telomerase activity	2.97281e-06	0.000555439	11	0.188002		GO:0070474	positive regulation of uterine smooth muscle contraction	1.31185e-05	0.00298092	92	19	0.358829
GO:0016973	poly(A)+ mRNA export from nucleus	5.40083e-10	1.49969e-07	96	38	0.352309		GO:0051983	regulation of chromosome segregation	4.33784e-15	2.40725e-12	111	1.89711		GO:0014704	intercalated disc	1.31879e-05	0.00299205	515	62	1.17092
GO:0010389	regulation of G2/M transition of mitotic cell cycle	5.45671e-10	1.51286e-07	986	208	1.92843		GO:0051984	positive regulation of chromosome segregation	1.27006e-21	1.15882e-18	63	1.07674		GO:0030228	lipoprotein particle receptor activity	1.36082e-05	0.00308262	134	24	0.453258
GO:0038095	Fc-epsilon receptor signaling pathway	5.66793e-10	1.56774e-07	1144	235	2.17875		GO:0051985	negative regulation of chromosome segregation	2.94536e-09	8.63997e-07	57	0.974192		GO:0022601	menstrual cycle phase	1.43403e-05	0.00324343	48	13	0.245515
GO:2000647	negative regulation of stem cell proliferation	5.67217e-10	1.56774e-07	467	115	1.0662		GO:0052642	lysophosphatidic acid phosphatase activity	3.53064e-14	1.72161e-11	12	0.205093		GO:0007424	open tracheal system development	1.45742e-05	0.00329125	1883	177	3.34278
GO:0008156	negative regulation of DNA replication	5.89891e-10	1.62789e-07	575	135	1.25162		GO:0055028	cortical microtubule	1.35634e-08	3.70811e-06	19	0.324731		GO:0015015	heparan sulfate proteoglycan biosynthetic process, enzymatic modification	1.47737e-05	0.00332604	55	14	0.2644
GO:0050768	negative regulation of neurogenesis	6.04087e-10	1.66451e-07	2531	462	4.28333		GO:0055029	nuclear DNA-directed RNA polymerase complex	2.5526e-12	1.05162e-09	145	2.47821		GO:0005876	spindle microtubule	1.4768e-05	0.00332604	594	69	1.30312
GO:0004003	ATP-dependent DNA helicase activity	6.21079e-10	1.7087e-07	263	75	0.695346		GO:0055086	nucleobase-containing small molecule metabolic process	0	0	711	12.1518		GO:0043270	positive regulation of ion transport	1.48042e-05	0.00332778	2565	231	4.36261
GO:0007406	negative regulation of neuroblast proliferation	6.37122e-10	1.75015e-07	348	92	0.852958		GO:0060167	regulation of adenosine receptor signaling pathway	4.81214e-11	1.71216e-08	12	0.205093		GO:0051287|GO:0051288	NAD binding	1.49381e-05	0.00335273	399	51	0.963173
GO:0004386	helicase activity	6.39341e-10	1.75355e-07	1341	268	2.4847		GO:0060168	positive regulation of adenosine receptor signaling pathway	3.53064e-14	1.72161e-11	12	0.205093		GO:0010817	regulation of hormone levels	1.52095e-05	0.00340843	3222	282	5.32578
GO:0000307	cyclin-dependent protein kinase holoenzyme complex	6.5888e-10	1.80438e-07	192	60	0.556277		GO:0060194	regulation of antisense RNA transcription	1.62591e-11	5.97069e-09	17	0.290549		GO:0009071	serine family amino acid catabolic process	1.58811e-05	0.00355348	171	28	0.528801
GO:0001104|GO:0016455	RNA polymerase II transcription cofactor activity	6.69354e-10	1.83026e-07	720	161	1.49268		GO:0060195	negative regulation of antisense RNA transcription	1.62591e-11	5.97069e-09	17	0.290549		GO:0051781	positive regulation of cell division	1.59375e-05	0.00356066	1021	106	2.00189
GO:0002253	activation of immune response	6.78441e-10	1.85228e-07	1961	370	3.43037		GO:0060236	regulation of mitotic spindle organization	2.37222e-11	8.62609e-09	43	0.734917		GO:0007213	G-protein coupled acetylcholine receptor signaling pathway	1.60748e-05	0.00358586	162	27	0.509915
GO:0070647	protein modification by small protein conjugation or removal	7.31684e-10	1.99461e-07	4273	734	6.80512		GO:0060255	regulation of macromolecule metabolic process	3.01866e-17	2.06329e-14	2535	43.3259		GO:2001239	regulation of extrinsic apoptotic signaling pathway in absence of ligand	1.62736e-05	0.00362467	348	46	0.868744
GO:0071897	DNA biosynthetic process	7.40315e-10	2.01507e-07	654	149	1.38142		GO:0060291	long-term synaptic potentiation	8.09312e-08	1.99279e-05	59	1.00837		GO:0038186	lithocholic acid receptor activity	1.68106e-05	0.00372726	24	9	0.169972
GO:0001103	RNA polymerase II repressing transcription factor binding	7.49403e-10	2.03671e-07	264	75	0.695346		GO:0060292	long term synaptic depression	2.37222e-11	8.62609e-09	43	0.734917		GO:1901896	positive regulation of calcium-transporting ATPase activity	1.68106e-05	0.00372726	24	9	0.169972
GO:0050793	regulation of developmental process	7.72651e-10	2.09671e-07	18131	2781	25.7834		GO:0060303	regulation of nucleosome density	1.16552e-06	0.000232049	13	0.222184		GO:1901894	regulation of calcium-transporting ATPase activity	1.68106e-05	0.00372726	24	9	0.169972
GO:0050792	regulation of viral process	7.74322e-10	2.09807e-07	1195	243	2.25292		GO:0060318	definitive erythrocyte differentiation	5.60675e-07	0.000118278	10	0.170911		GO:0010038	response to metal ion	1.71513e-05	0.00379132	4631	389	7.34655
GO:0030894	replisome	7.79685e-10	2.10941e-07	152	51	0.472835		GO:0060391	positive regulation of SMAD protein import into nucleus	1.42272e-06	0.000281	17	0.290549		GO:0003081	regulation of systemic arterial blood pressure by renin-angiotensin	1.715e-05	0.00379132	664	75	1.41643
GO:0030397	membrane disassembly	8.10285e-10	2.18559e-07	304	83	0.769516		GO:0060623	regulation of chromosome condensation	3.27776e-09	9.55848e-07	19	0.324731		GO:0002080	acrosomal membrane	1.75878e-05	0.00388194	136	24	0.453258
GO:0051081	nuclear envelope disassembly	8.10285e-10	2.18559e-07	304	83	0.769516		GO:0060631	regulation of meiosis I	3.23836e-19	2.57552e-16	53	0.905828		GO:0046903	secretion	1.77489e-05	0.0039116	5018	418	7.89424
GO:0036099	female germ-line stem cell population maintenance	8.84375e-10	2.38185e-07	212	64	0.593362		GO:0060875	lateral semicircular canal development	2.97281e-06	0.000555439	11	0.188002		GO:0007405|GO:0043349|GO:0043350	neuroblast proliferation	1.78418e-05	0.00392616	848	91	1.7186
GO:0051241	negative regulation of multicellular organismal process	8.95333e-10	2.40774e-07	9470	1516	14.0553		GO:0060968	regulation of gene silencing	5.67951e-14	2.7336e-11	107	1.82875		GO:0030506	ankyrin binding	1.78932e-05	0.00393156	288	40	0.75543
GO:0007265	Ras protein signal transduction	9.065e-10	2.43412e-07	1898	359	3.32839		GO:0060969	negative regulation of gene silencing	1.86522e-10	6.30463e-08	51	0.871646		GO:0070561	vitamin D receptor signaling pathway	1.84588e-05	0.00404976	56	14	0.2644
GO:0022624	proteasome accessory complex	9.22106e-10	2.47231e-07	236	69	0.639718		GO:0061000	negative regulation of dendritic spine development	1.12373e-10	3.89573e-08	39	0.666553		GO:0003278	apoptotic process involved in heart morphogenesis	1.86895e-05	0.00408811	36	11	0.207743
GO:0060429	epithelium development	9.72151e-10	2.6026e-07	13419	2096	19.4326		GO:0061064	negative regulation of nematode larval development	1.67834e-06	0.000328003	79	1.3502		GO:0060920	cardiac pacemaker cell differentiation	1.86895e-05	0.00408811	36	11	0.207743
GO:0001510	RNA methylation	9.86986e-10	2.63837e-07	1305	261	2.4198		GO:0061136	regulation of proteasomal protein catabolic process	4.01915e-15	2.24716e-12	192	3.28149		GO:0051087	chaperone binding	1.89937e-05	0.00414844	666	75	1.41643
GO:0001709	cell fate determination	1.05553e-09	2.81739e-07	1839	349	3.23568		GO:0061469	regulation of type B pancreatic cell proliferation	8.41386e-08	2.06493e-05	18	0.30764		GO:0060693	regulation of branching involved in salivary gland morphogenesis	1.92878e-05	0.00420642	128	23	0.434372
GO:0021904	dorsal/ventral neural tube patterning	1.14044e-09	3.03136e-07	291	80	0.741702		GO:0061472	karyomere membrane fusion	4.61438e-06	0.000835896	6	0.102547		GO:0051046	regulation of secretion	2.00892e-05	0.00437468	5265	436	8.23418
GO:0090568	nuclear transcriptional repressor complex	1.13946e-09	3.03136e-07	176	56	0.519192		GO:0061640	cytoskeleton-dependent cytokinesis	1.39946e-09	4.28261e-07	167	2.85421		GO:0032331	negative regulation of chondrocyte differentiation	2.01728e-05	0.00438635	164	27	0.509915
GO:1990111	spermatoproteasome complex	1.14246e-09	3.03136e-07	20	15	0.139069		GO:0061641	CENP-A containing chromatin organization	1.74265e-10	5.92409e-08	29	0.495642		GO:0045932	negative regulation of muscle contraction	2.05485e-05	0.00446141	310	42	0.793201
GO:1901355	response to rapamycin	1.14246e-09	3.03136e-07	20	15	0.139069		GO:0061695	transferase complex, transferring phosphorus-containing groups	1.33552e-12	5.72406e-10	237	4.05059		GO:0030003	cellular cation homeostasis	2.06531e-05	0.00447746	3483	301	5.68461
GO:0043601	nuclear replisome	1.17362e-09	3.10942e-07	136	47	0.43575		GO:0065004	protein-DNA complex assembly	3.50167e-12	1.3962e-09	122	2.08511		GO:0015693	magnesium ion transport	2.09453e-05	0.00452741	120	22	0.415486
GO:0035196|GO:0030918	production of miRNAs involved in gene silencing by miRNA	1.21257e-09	3.20788e-07	223	66	0.611904		GO:0065009	regulation of molecular function	2.20462e-16	1.34378e-13	1630	27.8585		GO:0071877	regulation of adrenergic receptor signaling pathway	2.09453e-05	0.00452741	120	22	0.415486
GO:0006998	nuclear envelope organization	1.25779e-09	3.32261e-07	516	123	1.14037		GO:0070013	intracellular organelle lumen	4.29513e-29	6.08372e-26	2202	37.6346		GO:0000794	condensed nuclear chromosome	2.10197e-05	0.00453679	668	75	1.41643
GO:1902105	regulation of leukocyte differentiation	1.26673e-09	3.34128e-07	1095	225	2.08604		GO:0070035	purine NTP-dependent helicase activity	1.53241e-09	4.64169e-07	98	1.67493		GO:0072562	blood microparticle	2.12842e-05	0.00458712	447	55	1.03872
GO:2000398	regulation of thymocyte aggregation	1.28618e-09	3.37765e-07	132	46	0.426479		GO:0070182	DNA polymerase binding	4.58084e-06	0.000835896	15	0.256366		GO:0090650	cellular response to oxygen-glucose deprivation	2.2057e-05	0.00462426	4	4	0.075543
GO:0033081	regulation of T cell differentiation in thymus	1.28618e-09	3.37765e-07	132	46	0.426479		GO:0070193	synaptonemal complex organization	1.54075e-12	6.54707e-10	45	0.769099		GO:0015298	solute:cation antiporter activity	2.17473e-05	0.00462426	202	31	0.585458
GO:0032241	positive regulation of nucleobase-containing compound transport	1.28422e-09	3.37765e-07	28	18	0.166883		GO:0070194	synaptonemal complex disassembly	2.25024e-17	1.55658e-14	31	0.529824		GO:0048544|GO:0009857	recognition of pollen	2.2057e-05	0.00462426	4	4	0.075543
GO:0060485	mesenchyme development	1.33878e-09	3.51066e-07	1966	369	3.4211		GO:0070577	lysine-acetylated histone binding	1.47059e-06	0.000289685	24	0.410186		GO:0038052	RNA polymerase II transcription factor activity, estrogen-activated sequence-specific DNA binding	2.2057e-05	0.00462426	4	4	0.075543
GO:0008080	N-acetyltransferase activity	1.37498e-09	3.6003e-07	852	183	1.69664		GO:0070603	SWI/SNF superfamily-type complex	8.24453e-11	2.86487e-08	102	1.74329		GO:0004753	saccharopine dehydrogenase activity	2.2057e-05	0.00462426	4	4	0.075543
GO:0042555	MCM complex	1.38704e-09	3.62659e-07	64	29	0.268867		GO:0070615	nucleosome-dependent ATPase activity	8.84655e-12	3.3141e-09	28	0.478551		GO:0004755	saccharopine dehydrogenase (NADP+, L-glutamate-forming) activity	2.2057e-05	0.00462426	4	4	0.075543
GO:0007020	microtubule nucleation	1.48234e-09	3.86446e-07	168	54	0.500649		GO:0070646	protein modification by small protein removal	1.07144e-20	9.31868e-18	144	2.46112		GO:0034772	histone H4-K20 dimethylation	2.2057e-05	0.00462426	4	4	0.075543
GO:0000289	nuclear-transcribed mRNA poly(A) tail shortening	1.48234e-09	3.86446e-07	168	54	0.500649		GO:0070647	protein modification by small protein conjugation or removal	1.56077e-15	8.99709e-13	464	7.93027		GO:0060321	acceptance of pollen	2.2057e-05	0.00462426	4	4	0.075543
GO:0016246	RNA interference	1.59353e-09	4.14831e-07	785	171	1.58539		GO:0070828	heterochromatin organization	1.16284e-06	0.000232049	31	0.529824		GO:0015495|GO:0005331|GO:0015329	gamma-aminobutyric acid:proton symporter activity	2.2057e-05	0.00462426	4	4	0.075543
GO:2000026	regulation of multicellular organismal development	1.61711e-09	4.20358e-07	14312	2223	20.6101		GO:0070868	heterochromatin organization involved in chromatin silencing	3.36875e-08	8.79645e-06	25	0.427277		GO:0090204	protein localization to nuclear pore	2.2057e-05	0.00462426	4	4	0.075543
GO:0005671|GO:0002928	Ada2/Gcn5/Ada3 transcription activator complex	1.63941e-09	4.25537e-07	120	43	0.398665		GO:0070870	heterochromatin maintenance involved in chromatin silencing	1.16552e-06	0.000232049	13	0.222184		GO:0015103	inorganic anion transmembrane transporter activity	2.1668e-05	0.00462426	1100	112	2.1152
GO:0031063	regulation of histone deacetylation	1.6854e-09	4.36211e-07	164	53	0.491378		GO:0070883	pre-miRNA binding	9.16225e-07	0.000185647	19	0.324731		GO:0042627	chylomicron	2.2057e-05	0.00462426	4	4	0.075543
GO:0002089	lens morphogenesis in camera-type eye	1.6854e-09	4.36211e-07	164	53	0.491378		GO:0071103	DNA conformation change	6.58254e-07	0.000135782	195	3.33276		GO:0003285	septum secundum development	2.16418e-05	0.00462426	64	15	0.283286
GO:0003705	transcription factor activity, RNA polymerase II distal enhancer sequence-specific binding	1.80012e-09	4.6523e-07	1331	264	2.44762		GO:0071157	negative regulation of cell cycle arrest	3.47284e-06	0.000643208	28	0.478551		GO:0009875	pollen-pistil interaction	2.2057e-05	0.00462426	4	4	0.075543
GO:0003727|GO:0003728	single-stranded RNA binding	1.83025e-09	4.72336e-07	758	166	1.53903		GO:0071168	protein localization to chromatin	7.01361e-11	2.44858e-08	34	0.581097		GO:1903438	positive regulation of mitotic cytokinetic process	2.2057e-05	0.00462426	4	4	0.075543
GO:0048646	anatomical structure formation involved in morphogenesis	1.85975e-09	4.79258e-07	17479	2681	24.8563		GO:0071173	spindle assembly checkpoint	4.06388e-10	1.29978e-07	48	0.820373		GO:0047130|GO:0010010	saccharopine dehydrogenase (NADP+, L-lysine-forming) activity	2.2057e-05	0.00462426	4	4	0.075543
GO:0060272	embryonic skeletal joint morphogenesis	1.86625e-09	4.80241e-07	112	41	0.380122		GO:0071174	mitotic spindle checkpoint	1.22556e-07	2.95414e-05	47	0.803281		GO:1903490	positive regulation of mitotic cytokinesis	2.2057e-05	0.00462426	4	4	0.075543
GO:1901362	organic cyclic compound biosynthetic process	1.9304e-09	4.96038e-07	13112	2047	18.9783		GO:0071386	cellular response to corticosterone stimulus	8.50408e-07	0.000173255	16	0.273458		GO:0047131	saccharopine dehydrogenase (NAD+, L-glutamate-forming) activity	2.2057e-05	0.00462426	4	4	0.075543
GO:0010997	anaphase-promoting complex binding	1.95169e-09	5.00789e-07	76	32	0.296681		GO:0071390	cellular response to ecdysone	1.91446e-10	6.42723e-08	52	0.888737		GO:0090649	response to oxygen-glucose deprivation	2.2057e-05	0.00462426	4	4	0.075543
GO:0048100	wing disc anterior/posterior pattern formation	2.07052e-09	5.3052e-07	80	33	0.305952		GO:0071539	protein localization to centrosome	2.79666e-08	7.42735e-06	20	0.341822		GO:0030641	regulation of cellular pH	2.22899e-05	0.00466641	546	64	1.20869
GO:0035993	deltoid tuberosity development	2.11914e-09	5.42202e-07	44	23	0.213239		GO:0071668	plant-type cell wall assembly	3.38943e-07	7.50136e-05	12	0.205093		GO:0004062	aryl sulfotransferase activity	2.24791e-05	0.0046926	112	21	0.396601
GO:1902101	positive regulation of metaphase/anaphase transition of cell cycle	2.15278e-09	5.50023e-07	188	58	0.537734		GO:0071704	organic substance metabolic process	3.52646e-28	4.81166e-25	4467	76.3459		GO:2000049	positive regulation of cell-cell adhesion mediated by cadherin	2.24791e-05	0.0046926	112	21	0.396601
GO:0007059	chromosome segregation	2.17458e-09	5.548e-07	4391	748	6.93492		GO:0071824	protein-DNA complex subunit organization	2.35834e-12	9.82473e-10	162	2.76876		GO:0046676	negative regulation of insulin secretion	2.2648e-05	0.00472111	384	49	0.925401
GO:0007056	spindle assembly involved in female meiosis	2.17816e-09	5.54925e-07	96	37	0.343037		GO:0071840|GO:0071841	cellular component organization or biogenesis	1.6184e-18	1.21563e-15	3712	63.4421		GO:0006941	striated muscle contraction	2.26998e-05	0.00472517	807	87	1.64306
GO:0008540	proteasome regulatory particle, base subcomplex	2.20127e-09	5.60016e-07	92	36	0.333766		GO:0072134	nephrogenic mesenchyme morphogenesis	4.11419e-08	1.05679e-05	11	0.188002		GO:0003272	endocardial cushion formation	2.28435e-05	0.00474707	156	26	0.491029
GO:0007166	cell surface receptor signaling pathway	2.21143e-09	5.61802e-07	11437	1801	16.6976		GO:0072383	plus-end-directed vesicle transport along microtubule	3.22673e-09	9.42818e-07	29	0.495642		GO:0035864	response to potassium ion	2.28698e-05	0.00474707	147	25	0.472144
GO:0043161	proteasome-mediated ubiquitin-dependent protein catabolic process	2.21511e-09	5.61941e-07	2055	382	3.54163		GO:0072386	plus-end-directed organelle transport along microtubule	3.22673e-09	9.42818e-07	29	0.495642		GO:0044767	single-organism developmental process	2.35079e-05	0.00486572	51772	3683	69.5562
GO:0010498	proteasomal protein catabolic process	2.26957e-09	5.74941e-07	2286	419	3.88467		GO:0072521	purine-containing compound metabolic process	0	0	625	10.6819		GO:2000649	regulation of sodium ion transmembrane transporter activity	2.34895e-05	0.00486572	374	48	0.906516
GO:0006367	transcription initiation from RNA polymerase II promoter	2.3983e-09	6.06692e-07	1287	256	2.37345		GO:0072522	purine-containing compound biosynthetic process	0	0	505	8.631		GO:0071878	negative regulation of adrenergic receptor signaling pathway	2.377e-05	0.00491301	72	16	0.302172
GO:0072359	circulatory system development	2.7383e-09	6.91725e-07	8149	1314	12.1825		GO:0072686	mitotic spindle	7.8772e-13	3.4867e-10	94	1.60656		GO:0072578	neurotransmitter-gated ion channel clustering	2.413e-05	0.00498038	232	34	0.642115
GO:1990168	protein K33-linked deubiquitination	2.81735e-09	7.07702e-07	16	13	0.120527		GO:0072698	protein localization to microtubule cytoskeleton	1.83198e-07	4.29747e-05	25	0.427277		GO:0030684	preribosome	2.43564e-05	0.00502003	637	72	1.35977
GO:1990167	protein K27-linked deubiquitination	2.81735e-09	7.07702e-07	16	13	0.120527		GO:0072710	response to hydroxyurea	3.18113e-10	1.03526e-07	23	0.393095		GO:0098589	membrane region	2.44044e-05	0.00502285	9651	758	14.3154
GO:0031428	box C/D snoRNP complex	2.81735e-09	7.07702e-07	16	13	0.120527		GO:0072711	cellular response to hydroxyurea	3.18113e-10	1.03526e-07	23	0.393095		GO:0048021	regulation of melanin biosynthetic process	2.48948e-05	0.00511658	80	17	0.321058
GO:0035523	protein K29-linked deubiquitination	2.81735e-09	7.07702e-07	16	13	0.120527		GO:0075733|GO:0046788|GO:0046795|GO:0046796	intracellular transport of virus	2.89599e-07	6.53572e-05	28	0.478551		GO:0006553	lysine metabolic process	2.51564e-05	0.00515588	88	18	0.339943
GO:0009451|GO:0016547	RNA modification	2.98145e-09	7.47875e-07	1696	323	2.99462		GO:0080090	regulation of primary metabolic process	1.67663e-14	8.51044e-12	2508	42.8645		GO:0045472	response to ether	2.51564e-05	0.00515588	88	18	0.339943
GO:0009566	fertilization	2.99928e-09	7.51295e-07	1314	260	2.41053		GO:0090068	positive regulation of cell cycle process	3.04476e-14	1.50442e-11	257	4.39241		GO:0048741	skeletal muscle fiber development	2.58013e-05	0.00528064	223	33	0.623229
GO:0098911	regulation of ventricular cardiac muscle cell action potential	3.06544e-09	7.66794e-07	48	24	0.222511		GO:0090071	negative regulation of ribosome biogenesis	3.75777e-08	9.77049e-06	17	0.290549		GO:0060485	mesenchyme development	2.62728e-05	0.00536963	1966	182	3.4372
GO:0008263	pyrimidine-specific mismatch base pair DNA N-glycosylase activity	3.08754e-09	7.69101e-07	32	19	0.176154		GO:0090166	Golgi disassembly	6.13918e-12	2.38393e-09	22	0.376004		GO:0006818	hydrogen transport	2.71627e-05	0.00554376	1082	110	2.07743
GO:1990715	mRNA CDS binding	3.08754e-09	7.69101e-07	32	19	0.176154		GO:0090169	regulation of spindle assembly	1.32571e-09	4.07367e-07	32	0.546915		GO:0009645	response to low light intensity stimulus	2.78684e-05	0.0056406	15	7	0.1322
GO:0051673	membrane disruption in other organism	3.08754e-09	7.69101e-07	32	19	0.176154		GO:0090224	regulation of spindle organization	1.024e-12	4.42716e-10	51	0.871646		GO:0006084	acetyl-CoA metabolic process	2.78622e-05	0.0056406	195	30	0.566572
GO:0007310|GO:0008072|GO:0048123	oocyte dorsal/ventral axis specification	3.28456e-09	8.17041e-07	228	66	0.611904		GO:0090304	nucleic acid metabolic process	0	0	1976	33.772		GO:0070543	response to linoleic acid	2.78684e-05	0.0056406	15	7	0.1322
GO:0045620	negative regulation of lymphocyte differentiation	3.30328e-09	8.20559e-07	176	55	0.50992		GO:0090306	spindle assembly involved in meiosis	1.17334e-13	5.43627e-11	45	0.769099		GO:0046690	response to tellurium ion	2.78684e-05	0.0056406	15	7	0.1322
GO:0022008	neurogenesis	3.3624e-09	8.34086e-07	18055	2760	25.5887		GO:0090307	mitotic spindle assembly	1.13448e-06	0.000228008	73	1.24765		GO:0034014	response to triglyceride	2.78684e-05	0.0056406	15	7	0.1322
GO:0048519|GO:0043118	negative regulation of biological process	3.40538e-09	8.43581e-07	29862	4443	41.1923		GO:0090308	regulation of methylation-dependent chromatin silencing	4.20299e-07	9.04612e-05	15	0.256366		GO:0004421	hydroxymethylglutaryl-CoA synthase activity	2.78684e-05	0.0056406	15	7	0.1322
GO:0048827	phyllome development	3.4359e-09	8.49965e-07	702	155	1.43705		GO:0090329	regulation of DNA-dependent DNA replication	1.99223e-12	8.36987e-10	105	1.79457		GO:0097431	mitotic spindle pole	2.82345e-05	0.00566767	44	12	0.226629
GO:0017055	negative regulation of RNA polymerase II transcriptional preinitiation complex assembly	3.88459e-09	9.59635e-07	59	27	0.250325		GO:0090407	organophosphate biosynthetic process	0	0	668	11.4169		GO:0042089|GO:0042032	cytokine biosynthetic process	2.82345e-05	0.00566767	44	12	0.226629
GO:0034518	RNA cap binding complex	3.90857e-09	9.64229e-07	123	43	0.398665		GO:0090537	CERF complex	2.13309e-10	7.09715e-08	16	0.273458		GO:0060067	cervix development	2.82345e-05	0.00566767	44	12	0.226629
GO:0060592	mammary gland formation	3.94688e-09	9.72342e-07	163	52	0.482106		GO:0090545	CHD-type complex	3.96637e-07	8.6495e-05	25	0.427277		GO:1902271	D3 vitamins binding	2.82345e-05	0.00566767	44	12	0.226629
GO:0061695	transferase complex, transferring phosphorus-containing groups	3.97975e-09	9.79092e-07	1972	367	3.40256		GO:0097157	pre-mRNA intronic binding	1.88823e-06	0.000365074	12	0.205093		GO:0004398	histidine decarboxylase activity	2.82345e-05	0.00566767	44	12	0.226629
GO:0050434	positive regulation of viral transcription	3.99549e-09	9.81615e-07	439	107	0.992027		GO:0097158	pre-mRNA intronic pyrimidine-rich binding	1.07895e-09	3.3361e-07	8	0.136729		GO:0042107	cytokine metabolic process	2.82345e-05	0.00566767	44	12	0.226629
GO:0001178	regulation of transcriptional start site selection at RNA polymerase II promoter	4.0942e-09	1.00175e-06	52	25	0.231782		GO:0097159	organic cyclic compound binding	8.69651e-22	7.98385e-19	2453	41.9245		GO:0005278	acetylcholine:proton antiporter activity	2.88742e-05	0.00569216	20	8	0.151086
GO:0019774	proteasome core complex, beta-subunit complex	4.0942e-09	1.00175e-06	52	25	0.231782		GO:0097542	ciliary tip	9.73728e-10	3.04238e-07	48	0.820373		GO:0008146	sulfotransferase activity	2.86343e-05	0.00569216	335	44	0.830973
GO:0019773	proteasome core complex, alpha-subunit complex	4.0942e-09	1.00175e-06	52	25	0.231782		GO:0097549	chromatin organization involved in negative regulation of transcription	3.36875e-08	8.79645e-06	25	0.427277		GO:1902808	positive regulation of cell cycle G1/S phase transition	2.89011e-05	0.00569216	294	40	0.75543
GO:0010838	positive regulation of keratinocyte proliferation	4.10016e-09	1.00183e-06	12	11	0.101984		GO:0097553	calcium ion transmembrane import into cytosol	6.13552e-08	1.53104e-05	16	0.273458		GO:0002317	plasma cell differentiation	2.88742e-05	0.00569216	20	8	0.151086
GO:2000756	regulation of peptidyl-lysine acetylation	4.29856e-09	1.04888e-06	548	127	1.17745		GO:0097617	annealing activity	6.21546e-09	1.78454e-06	29	0.495642		GO:0003327	type B pancreatic cell fate commitment	2.88742e-05	0.00569216	20	8	0.151086
GO:0048634	regulation of muscle organ development	4.53838e-09	1.10589e-06	1099	223	2.06749		GO:0097659	nucleic acid-templated transcription	2.27524e-23	2.36632e-20	749	12.8012		GO:0003165	Purkinje myocyte development	2.88742e-05	0.00569216	20	8	0.151086
GO:0032508	DNA duplex unwinding	4.55245e-09	1.10774e-06	543	126	1.16818		GO:0098687	chromosomal region	7.89906e-30	1.15175e-26	322	5.50333		GO:0003221	right ventricular cardiac muscle tissue morphogenesis	2.88742e-05	0.00569216	20	8	0.151086
GO:0000088	mitotic prophase	4.55834e-09	1.10774e-06	440	107	0.992027		GO:0098703	calcium ion import across plasma membrane	6.13552e-08	1.53104e-05	16	0.273458		GO:0044027	hypermethylation of CpG island	2.88742e-05	0.00569216	20	8	0.151086
GO:0045862	positive regulation of proteolysis	4.72645e-09	1.14704e-06	2583	464	4.30187		GO:0098736	negative regulation of the force of heart contraction	6.13552e-08	1.53104e-05	16	0.273458		GO:0060927	cardiac pacemaker cell fate commitment	2.88742e-05	0.00569216	20	8	0.151086
GO:1903707	negative regulation of hemopoiesis	4.75382e-09	1.15212e-06	976	202	1.8728		GO:0098739	import across plasma membrane	1.10944e-06	0.000223579	35	0.598188		GO:0060928	atrioventricular node cell development	2.88742e-05	0.00569216	20	8	0.151086
GO:0043903	regulation of symbiosis, encompassing mutualism through parasitism	4.82489e-09	1.16776e-06	1405	274	2.54033		GO:0098763	mitotic cell cycle phase	8.55588e-23	8.59777e-20	241	4.11895		GO:0060929	atrioventricular node cell fate commitment	2.88742e-05	0.00569216	20	8	0.151086
GO:0045168	cell-cell signaling involved in cell fate commitment	4.9456e-09	1.18008e-06	1606	307	2.84628		GO:0098772	molecular function regulator	1.10232e-24	1.26109e-21	856	14.63		GO:0003168	Purkinje myocyte differentiation	2.88742e-05	0.00569216	20	8	0.151086
GO:0005845	mRNA cap binding complex	4.94739e-09	1.18008e-06	111	40	0.370851		GO:0098781	ncRNA transcription	6.35762e-08	1.57852e-05	43	0.734917		GO:0060922	atrioventricular node cell differentiation	2.88742e-05	0.00569216	20	8	0.151086
GO:0033484	nitric oxide homeostasis	4.94824e-09	1.18008e-06	24	16	0.14834		GO:0098813	nuclear chromosome segregation	7.11982e-24	7.78597e-21	264	4.51205		GO:0060580	ventral spinal cord interneuron fate determination	2.88742e-05	0.00569216	20	8	0.151086
GO:0070320	inward rectifier potassium channel inhibitor activity	4.94824e-09	1.18008e-06	24	16	0.14834		GO:1900049	regulation of histone exchange	1.16552e-06	0.000232049	13	0.222184		GO:1904063	negative regulation of cation transmembrane transport	2.92392e-05	0.00575102	562	65	1.22757
GO:0019065	receptor-mediated endocytosis of virus by host cell	4.94824e-09	1.18008e-06	24	16	0.14834		GO:1900050	negative regulation of histone exchange	2.33818e-07	5.39139e-05	13	0.222184		GO:0046683	response to organophosphorus	2.93653e-05	0.00576806	1156	116	2.19075
GO:0075509	endocytosis involved in viral entry into host cell	4.94824e-09	1.18008e-06	24	16	0.14834		GO:1900081	regulation of arginine catabolic process	2.47801e-07	5.66116e-05	16	0.273458		GO:0010718	positive regulation of epithelial to mesenchymal transition	2.95695e-05	0.00580038	264	37	0.698772
GO:0002347	response to tumor cell	4.94824e-09	1.18008e-06	24	16	0.14834		GO:1900082	negative regulation of arginine catabolic process	2.47801e-07	5.66116e-05	16	0.273458		GO:0030346	protein phosphatase 2B binding	2.96433e-05	0.00580708	114	21	0.396601
GO:0086098	angiotensin-activated signaling pathway involved in heart process	4.94824e-09	1.18008e-06	24	16	0.14834		GO:1900402	regulation of carbohydrate metabolic process by regulation of transcription from RNA polymerase II promoter	4.61438e-06	0.000835896	6	0.102547		GO:0007420	brain development	2.97016e-05	0.00581072	7666	612	11.5581
GO:1900085	negative regulation of peptidyl-tyrosine autophosphorylation	4.94824e-09	1.18008e-06	24	16	0.14834		GO:1901068	guanosine-containing compound metabolic process	0	0	425	7.26372		GO:0032465|GO:0071775	regulation of cytokinesis	2.97962e-05	0.00582145	675	75	1.41643
GO:0002357	defense response to tumor cell	4.94824e-09	1.18008e-06	24	16	0.14834		GO:1901070	guanosine-containing compound biosynthetic process	0	0	418	7.14408		GO:1903530	regulation of secretion by cell	3.10915e-05	0.00606642	4730	394	7.44098
GO:0019099|GO:0007544	female germ-line sex determination	4.94824e-09	1.18008e-06	24	16	0.14834		GO:1901135	carbohydrate derivative metabolic process	7.55338e-14	3.60055e-11	868	14.8351		GO:0038166	angiotensin-activated signaling pathway	3.13258e-05	0.00610399	168	27	0.509915
GO:0001047	core promoter binding	5.08178e-09	1.21031e-06	1136	229	2.12312		GO:1901137	carbohydrate derivative biosynthetic process	1.43714e-33	2.34877e-30	679	11.6049		GO:0043292	contractile fiber	3.15566e-05	0.00614079	2442	219	4.13598
GO:0060633	negative regulation of transcription initiation from RNA polymerase II promoter	5.12032e-09	1.21787e-06	67	29	0.268867		GO:1901293	nucleoside phosphate biosynthetic process	0	0	566	9.67356		GO:0050886	endocrine process	3.19767e-05	0.00621428	920	96	1.81303
GO:0070344	regulation of fat cell proliferation	5.13443e-09	1.21961e-06	56	26	0.241053		GO:1901360	organic cyclic compound metabolic process	0	0	2811	48.0431		GO:0044454	nuclear chromosome part	3.211e-05	0.0062319	3230	280	5.28801
GO:0005915	zonula adherens	5.1761e-09	1.22625e-06	124	43	0.398665		GO:1901362	organic cyclic compound biosynthetic process	0	0	1527	26.0981		GO:0010243	response to organonitrogen compound	3.23013e-05	0.00626073	7781	620	11.7092
GO:0000380	alternative mRNA splicing, via spliceosome	5.1761e-09	1.22625e-06	124	43	0.398665		GO:1901363	heterocyclic compound binding	1.8905e-23	1.98002e-20	2423	41.4117		GO:1903280	negative regulation of calcium:sodium antiporter activity	3.29416e-05	0.00637638	38	11	0.207743
GO:0072358	cardiovascular system development	5.29946e-09	1.25382e-06	8145	1310	12.1454		GO:1901503	ether biosynthetic process	2.63197e-06	0.000495492	23	0.393095		GO:0060536	cartilage morphogenesis	3.31327e-05	0.00638804	216	32	0.604344
GO:0001228	transcriptional activator activity, RNA polymerase II transcription regulatory region sequence-specific binding	5.38533e-09	1.27245e-06	2083	384	3.56017		GO:1901566	organonitrogen compound biosynthetic process	3.93016e-15	2.2057e-12	964	16.4758		GO:0055082	cellular chemical homeostasis	3.31058e-05	0.00638804	4667	389	7.34655
GO:0009553|GO:0048230	embryo sac development	5.83976e-09	1.3762e-06	316	83	0.769516		GO:1901576	organic substance biosynthetic process	2.67947e-29	3.83176e-26	2300	39.3095		GO:0009744	response to sucrose	3.30609e-05	0.00638804	542	63	1.1898
GO:0048635	negative regulation of muscle organ development	5.83976e-09	1.3762e-06	316	83	0.769516		GO:1901580	regulation of telomeric RNA transcription from RNA pol II promoter	6.3332e-07	0.000131735	16	0.273458		GO:0010035	response to inorganic substance	3.33918e-05	0.00642107	7225	579	10.9348
GO:0097150	neuronal stem cell population maintenance	6.00666e-09	1.41367e-06	207	61	0.565548		GO:1901581	negative regulation of telomeric RNA transcription from RNA pol II promoter	6.3332e-07	0.000131735	16	0.273458		GO:0006826|GO:0015681	iron ion transport	3.3376e-05	0.00642107	487	58	1.09537
GO:0048645	organ formation	6.19521e-09	1.45613e-06	1294	255	2.36418		GO:1901605	alpha-amino acid metabolic process	0	0	502	8.57973		GO:0045956	positive regulation of calcium ion-dependent exocytosis	3.39294e-05	0.00651588	226	33	0.623229
GO:0001838	embryonic epithelial tube formation	6.4398e-09	1.51164e-06	1549	297	2.75357		GO:1901657	glycosyl compound metabolic process	0	0	559	9.55392		GO:0034705	potassium channel complex	3.40622e-05	0.0065328	576	66	1.24646
GO:0005487	nucleocytoplasmic transporter activity	6.99981e-09	1.64094e-06	64	28	0.259596		GO:1901659	glycosyl compound biosynthetic process	0	0	460	7.8619		GO:0090312	positive regulation of protein deacetylation	3.54537e-05	0.00678191	124	22	0.415486
GO:0072175	epithelial tube formation	7.0791e-09	1.65736e-06	1581	302	2.79993		GO:1901673	regulation of mitotic spindle assembly	5.57945e-10	1.77308e-07	32	0.546915		GO:0000076	DNA replication checkpoint	3.54537e-05	0.00678191	124	22	0.415486
GO:0001098	basal transcription machinery binding	7.38257e-09	1.7239e-06	292	78	0.72316		GO:1901799	negative regulation of proteasomal protein catabolic process	8.58672e-14	4.06705e-11	91	1.55529		GO:0007596	blood coagulation	3.60494e-05	0.00680893	2859	251	4.74032
GO:0001099	basal RNA polymerase II transcription machinery binding	7.38257e-09	1.7239e-06	292	78	0.72316		GO:1901970	positive regulation of mitotic sister chromatid separation	2.92814e-12	1.18661e-09	41	0.700735		GO:0046682	response to cyclodiene	3.60079e-05	0.00680893	32	10	0.188857
GO:0060395	SMAD protein signal transduction	7.58345e-09	1.7685e-06	272	74	0.686075		GO:1901983	regulation of protein acetylation	1.88031e-06	0.000365074	76	1.29892		GO:0044771	meiotic cell cycle phase transition	3.60079e-05	0.00680893	32	10	0.188857
GO:0048523|GO:0051243	negative regulation of cellular process	7.6426e-09	1.77997e-06	26791	4002	37.1037		GO:1901987	regulation of cell cycle phase transition	3.55091e-16	2.10401e-13	325	5.55461		GO:0048666	neuron development	3.57613e-05	0.00680893	11548	893	16.865
GO:0098909	regulation of cardiac muscle cell action potential involved in regulation of contraction	8.04543e-09	1.87136e-06	100	37	0.343037		GO:1901988	negative regulation of cell cycle phase transition	7.16378e-12	2.74595e-09	188	3.21313		GO:0021877	forebrain neuron fate commitment	3.58073e-05	0.00680893	160	26	0.491029
GO:0072331	signal transduction by p53 class mediator	8.05971e-09	1.87225e-06	883	185	1.71519		GO:1901989	positive regulation of cell cycle phase transition	1.58628e-16	9.8127e-14	122	2.08511		GO:0050973	detection of mechanical stimulus involved in equilibrioception	3.60079e-05	0.00680893	32	10	0.188857
GO:0019784	NEDD8-specific protease activity	8.30266e-09	1.9237e-06	72	30	0.278138		GO:1901990	regulation of mitotic cell cycle phase transition	1.5654e-13	7.18558e-11	297	5.07606		GO:0048240	sperm capacitation	3.58073e-05	0.00680893	160	26	0.491029
GO:0030854	positive regulation of granulocyte differentiation	8.30266e-09	1.9237e-06	72	30	0.278138		GO:1901991	negative regulation of mitotic cell cycle phase transition	1.37135e-11	5.06087e-09	181	3.09349		GO:0001588|GO:0001589|GO:0001590	dopamine neurotransmitter receptor activity, coupled via Gs	3.60079e-05	0.00680893	32	10	0.188857
GO:0007492	endoderm development	8.34725e-09	1.93153e-06	643	143	1.32579		GO:1901992	positive regulation of mitotic cell cycle phase transition	3.53419e-17	2.35705e-14	118	2.01675		GO:0043565	sequence-specific DNA binding	3.60603e-05	0.00680893	4965	411	7.76204
GO:0040038	polar body extrusion after meiotic divisions	8.43736e-09	1.94986e-06	148	48	0.445021		GO:1902099	regulation of metaphase/anaphase transition of cell cycle	5.81369e-12	2.26939e-09	80	1.36729		GO:0008315	meiotic G2/MI transition	3.60079e-05	0.00680893	32	10	0.188857
GO:1904668	positive regulation of ubiquitin protein ligase activity	8.92032e-09	2.05617e-06	80	32	0.296681		GO:1902100	negative regulation of metaphase/anaphase transition of cell cycle	4.46362e-07	9.56555e-05	47	0.803281		GO:0008503	benzodiazepine receptor activity	3.64451e-05	0.00686389	52	13	0.245515
GO:0007092	activation of APC-Cdc20 complex activity	8.92032e-09	2.05617e-06	80	32	0.296681		GO:1902101	positive regulation of metaphase/anaphase transition of cell cycle	3.43071e-12	1.37529e-09	45	0.769099		GO:2000484	positive regulation of interleukin-8 secretion	3.64451e-05	0.00686389	52	13	0.245515
GO:0006476	protein deacetylation	9.01376e-09	2.07504e-06	268	73	0.676803		GO:1902275	regulation of chromatin organization	9.79346e-18	7.03636e-15	219	3.74295		GO:0031748	D1 dopamine receptor binding	3.66127e-05	0.00688659	142	24	0.453258
GO:0000288	nuclear-transcribed mRNA catabolic process, deadenylation-dependent decay	9.49171e-09	2.18226e-06	566	129	1.19599		GO:1902299	pre-replicative complex assembly involved in cell cycle DNA replication	1.82357e-08	4.91322e-06	15	0.256366		GO:0015992	proton transport	3.674e-05	0.00690165	1066	108	2.03966
GO:0070734	histone H3-K27 methylation	9.55974e-09	2.19508e-06	144	47	0.43575		GO:1902494	catalytic complex	1.64788e-08	4.46412e-06	673	11.5023		GO:0007638	mechanosensory behavior	3.71169e-05	0.00696352	227	33	0.623229
GO:0030538	embryonic genitalia morphogenesis	9.57915e-09	2.19672e-06	40	21	0.194697		GO:1902583	multi-organism intracellular transport	5.64402e-07	0.000118896	28	0.478551		GO:0022600	digestive system process	3.73125e-05	0.00699125	522	61	1.15203
GO:0090183	regulation of kidney development	1.06897e-08	2.44514e-06	452	108	1.0013		GO:1902589	single-organism organelle organization	1.23771e-19	1.00589e-16	1796	30.6956		GO:0032677	regulation of interleukin-8 production	3.78451e-05	0.00708198	267	37	0.698772
GO:0002200	somatic diversification of immune receptors	1.0679e-08	2.44514e-06	254	70	0.648989		GO:1902656	calcium ion import into cytosol	6.13552e-08	1.53104e-05	16	0.273458		GO:0045823	positive regulation of heart contraction	3.82129e-05	0.00714166	424	52	0.982058
GO:0008187	poly-pyrimidine tract binding	1.08767e-08	2.48474e-06	320	83	0.769516		GO:1902679	negative regulation of RNA biosynthetic process	7.46114e-19	5.71987e-16	874	14.9376		GO:0006873	cellular ion homeostasis	3.83933e-05	0.00716624	3657	312	5.89235
GO:0044446	intracellular organelle part	1.08907e-08	2.48476e-06	42314	6177	57.2687		GO:1902680	positive regulation of RNA biosynthetic process	1.80378e-07	4.25819e-05	835	14.2711		GO:0070887	cellular response to chemical stimulus	3.84845e-05	0.00717411	17889	1345	25.4013
GO:0090329	regulation of DNA-dependent DNA replication	1.22742e-08	2.79685e-06	675	148	1.37215		GO:1902749	regulation of cell cycle G2/M phase transition	2.05034e-06	0.000393466	118	2.01675		GO:0032501|GO:0050874	multicellular organismal process	3.94092e-05	0.00733713	49321	3514	66.3645
GO:0005849	mRNA cleavage factor complex	1.24886e-08	2.8421e-06	168	52	0.482106		GO:1902806	regulation of cell cycle G1/S phase transition	2.63741e-12	1.08356e-09	150	2.56366		GO:0006874	cellular calcium ion homeostasis	3.96994e-05	0.00738178	2082	190	3.58829
GO:0051647	nucleus localization	1.26303e-08	2.87069e-06	698	152	1.40923		GO:1902850	microtubule cytoskeleton organization involved in mitosis	3.31252e-06	0.000615048	73	1.24765		GO:0043486	histone exchange	4.09727e-05	0.00760886	340	44	0.830973
GO:0002218|GO:0002219	activation of innate immune response	1.35409e-08	3.07375e-06	1299	254	2.3549		GO:1903046	meiotic cell cycle process	5.04686e-16	2.95509e-13	305	5.21278		GO:0061037	negative regulation of cartilage development	4.13487e-05	0.00766896	180	28	0.528801
GO:0060993	kidney morphogenesis	1.38105e-08	3.13099e-06	936	193	1.78936		GO:1903047	mitotic cell cycle process	9.48735e-23	9.4698e-20	980	16.7493		GO:0060024	rhythmic synaptic transmission	4.19588e-05	0.00777227	108	20	0.377715
GO:0042023	DNA endoreduplication	1.51024e-08	3.41955e-06	251	69	0.639718		GO:1903050	regulation of proteolysis involved in cellular protein catabolic process	1.07804e-11	4.0183e-09	226	3.86259		GO:0019441	tryptophan catabolic process to kynurenine	4.25445e-05	0.00785094	60	14	0.2644
GO:0044422	organelle part	1.53062e-08	3.46132e-06	43610	6354	58.9097		GO:1903051	negative regulation of proteolysis involved in cellular protein catabolic process	3.91017e-11	1.4013e-08	92	1.57238		GO:0044026	DNA hypermethylation	4.25445e-05	0.00785094	60	14	0.2644
GO:0008026	ATP-dependent helicase activity	1.59523e-08	3.59833e-06	689	150	1.39069		GO:1903146	regulation of mitophagy	1.00576e-09	3.12931e-07	81	1.38438		GO:0051428	peptide hormone receptor binding	4.25445e-05	0.00785094	60	14	0.2644
GO:0070035	purine NTP-dependent helicase activity	1.59523e-08	3.59833e-06	689	150	1.39069		GO:1903243	negative regulation of cardiac muscle hypertrophy in response to stress	6.13552e-08	1.53104e-05	16	0.273458		GO:0045920	negative regulation of exocytosis	4.36007e-05	0.00803573	219	32	0.604344
GO:0000079	regulation of cyclin-dependent protein serine/threonine kinase activity	1.61924e-08	3.64789e-06	532	122	1.1311		GO:1903248	regulation of citrulline biosynthetic process	6.13552e-08	1.53104e-05	16	0.273458		GO:0070542	response to fatty acid	4.39148e-05	0.00807326	683	75	1.41643
GO:0002088	lens development in camera-type eye	1.65313e-08	3.71957e-06	644	142	1.31652		GO:1903249	negative regulation of citrulline biosynthetic process	6.13552e-08	1.53104e-05	16	0.273458		GO:0055080	cation homeostasis	4.38895e-05	0.00807326	4470	373	7.04438
GO:0051961	negative regulation of nervous system development	1.66712e-08	3.74635e-06	3107	542	5.02503		GO:1903308	regulation of chromatin modification	2.56041e-15	1.4646e-12	194	3.31567		GO:0051172	negative regulation of nitrogen compound metabolic process	4.46398e-05	0.00819626	10818	839	15.8451
GO:0035156	fusion cell fate specification	1.84442e-08	4.13957e-06	48	23	0.213239		GO:1903309	negative regulation of chromatin modification	8.13566e-14	3.86572e-11	87	1.48693		GO:0007100	mitotic centrosome separation	4.47677e-05	0.00820945	100	19	0.358829
GO:0046540	U4/U6 x U5 tri-snRNP complex	1.88844e-08	4.23306e-06	184	55	0.50992		GO:1903310	positive regulation of chromatin modification	1.01422e-12	4.39765e-10	112	1.9142		GO:0050804	modulation of synaptic transmission	4.57996e-05	0.00838815	3679	313	5.91124
GO:0005635|GO:0005636	nuclear envelope	1.9434e-08	4.35081e-06	3614	620	5.74819		GO:1903362	regulation of cellular protein catabolic process	3.38538e-11	1.2191e-08	234	3.99932		GO:2000721	positive regulation of transcription from RNA polymerase II promoter involved in smooth muscle cell differentiation	4.66005e-05	0.00849233	16	7	0.1322
GO:0000982	transcription factor activity, RNA polymerase II core promoter proximal region sequence-specific binding	1.96995e-08	4.39925e-06	2428	435	4.03301		GO:1903363	negative regulation of cellular protein catabolic process	1.24676e-09	3.83901e-07	95	1.62365		GO:0036436	Isw1a complex	4.66005e-05	0.00849233	16	7	0.1322
GO:0010494	cytoplasmic stress granule	1.96806e-08	4.39925e-06	387	95	0.880771		GO:1903506	regulation of nucleic acid-templated transcription	6.60997e-23	6.68752e-20	1556	26.5937		GO:0036437	Isw1b complex	4.66005e-05	0.00849233	16	7	0.1322
GO:0042766	nucleosome mobilization	2.0838e-08	4.64772e-06	116	40	0.370851		GO:1903507	negative regulation of nucleic acid-templated transcription	4.57541e-19	3.61955e-16	874	14.9376		GO:0097477	lateral motor column neuron migration	4.66005e-05	0.00849233	16	7	0.1322
GO:0000777	condensed chromosome kinetochore	2.13476e-08	4.75546e-06	248	68	0.630447		GO:1903508	positive regulation of nucleic acid-templated transcription	2.08634e-07	4.84072e-05	820	14.0147		GO:0060430	lung saccule development	4.69568e-05	0.008536	92	18	0.339943
GO:2000757	negative regulation of peptidyl-lysine acetylation	2.19432e-08	4.88205e-06	152	48	0.445021		GO:1903749	positive regulation of establishment of protein localization to mitochondrion	2.23488e-06	0.000427225	96	1.64075		GO:0016933	extracellular-glycine-gated ion channel activity	4.69568e-05	0.008536	92	18	0.339943
GO:0000741|GO:0007335	karyogamy	2.20385e-08	4.89719e-06	180	54	0.500649		GO:1903887	motile primary cilium assembly	9.16718e-09	2.58217e-06	22	0.376004		GO:0007630	jump response	4.77805e-05	0.00864514	172	27	0.509915
GO:0051297	centrosome organization	2.26996e-08	5.03784e-06	1240	243	2.25292		GO:1903955	positive regulation of protein targeting to mitochondrion	2.42846e-06	0.000461857	90	1.5382		GO:0031821	G-protein coupled serotonin receptor binding	4.82071e-05	0.00864514	84	17	0.321058
GO:0006997|GO:0048287	nucleus organization	2.27579e-08	5.04451e-06	1355	262	2.42907		GO:1904029	regulation of cyclin-dependent protein kinase activity	1.30979e-10	4.49881e-08	116	1.98257		GO:0015166	polyol transmembrane transporter activity	4.82071e-05	0.00864514	84	17	0.321058
GO:0006323	DNA packaging	2.28671e-08	5.05466e-06	1422	273	2.53106		GO:1904666	regulation of ubiquitin protein ligase activity	1.25131e-11	4.65249e-09	52	0.888737		GO:0003921	GMP synthase activity	4.77971e-05	0.00864514	1049	106	2.00189
GO:0007307	eggshell chorion gene amplification	2.28818e-08	5.05466e-06	112	39	0.36158		GO:1904667	negative regulation of ubiquitin protein ligase activity	2.09684e-10	6.99218e-08	47	0.803281		GO:0050896|GO:0051869	response to stimulus	4.81948e-05	0.00864514	49597	3531	66.6856
GO:0090166	Golgi disassembly	2.29165e-08	5.05466e-06	52	24	0.222511		GO:1904668	positive regulation of ubiquitin protein ligase activity	8.67233e-17	5.60777e-14	33	0.564006		GO:0015791	polyol transport	4.82071e-05	0.00864514	84	17	0.321058
GO:0071006	U2-type catalytic step 1 spliceosome	2.29165e-08	5.05466e-06	52	24	0.222511		GO:1990023	mitotic spindle midzone	3.17383e-12	1.27575e-09	36	0.615279		GO:0090306	spindle assembly involved in meiosis	4.77805e-05	0.00864514	172	27	0.509915
GO:0010721	negative regulation of cell development	2.48875e-08	5.48265e-06	3039	530	4.91378		GO:1990234	transferase complex	5.99262e-11	2.11196e-08	517	8.8361		GO:0006177	GMP biosynthetic process	4.7786e-05	0.00864514	1085	109	2.05855
GO:0051488	activation of anaphase-promoting complex activity	2.49795e-08	5.49614e-06	108	38	0.352309		GO:2000045	regulation of G1/S transition of mitotic cell cycle	1.23441e-08	3.41874e-06	129	2.20475		GO:0019991	septate junction assembly	4.80671e-05	0.00864514	374	47	0.88763
GO:2000143	negative regulation of DNA-templated transcription, initiation	2.50436e-08	5.50349e-06	71	29	0.268867		GO:2000112	regulation of cellular macromolecule biosynthetic process	1.20755e-22	1.18153e-19	1688	28.8498		GO:0015793	glycerol transport	4.81465e-05	0.00864514	76	16	0.302172
GO:0008083	growth factor activity	2.51462e-08	5.51926e-06	148	47	0.43575		GO:2000113	negative regulation of cellular macromolecule biosynthetic process	8.41384e-24	8.93817e-21	990	16.9202		GO:0015168	glycerol transmembrane transporter activity	4.81465e-05	0.00864514	76	16	0.302172
GO:0010717	regulation of epithelial to mesenchymal transition	2.58952e-08	5.6767e-06	492	114	1.05693		GO:2000152	regulation of ubiquitin-specific protease activity	6.65207e-15	3.55873e-12	45	0.769099		GO:0033993	response to lipid	4.91881e-05	0.00881028	7948	630	11.898
GO:0010909	positive regulation of heparan sulfate proteoglycan biosynthetic process	2.62578e-08	5.68658e-06	32	18	0.166883		GO:2000158	positive regulation of ubiquitin-specific protease activity	3.6119e-13	1.62289e-10	38	0.649462		GO:0044707	single-multicellular organism process	4.97624e-05	0.00890224	48549	3460	65.3447
GO:0010908	regulation of heparan sulfate proteoglycan biosynthetic process	2.62578e-08	5.68658e-06	32	18	0.166883		GO:2000210	positive regulation of anoikis	1.35634e-08	3.70811e-06	19	0.324731		GO:0034285	response to disaccharide	5.10094e-05	0.00911419	550	63	1.1898
GO:0061198	fungiform papilla formation	2.62578e-08	5.68658e-06	32	18	0.166883		GO:2000283	negative regulation of cellular amino acid biosynthetic process	6.13552e-08	1.53104e-05	16	0.273458		GO:0021514	ventral spinal cord interneuron differentiation	5.18108e-05	0.00924608	312	41	0.774315
GO:0010387	COP9 signalosome assembly	2.62578e-08	5.68658e-06	32	18	0.166883		GO:2000505	regulation of energy homeostasis	2.63197e-06	0.000495492	23	0.393095		GO:0007191	adenylate cyclase-activating dopamine receptor signaling pathway	5.21094e-05	0.00928805	136	23	0.434372
GO:0071664	catenin-TCF7L2 complex	2.62578e-08	5.68658e-06	32	18	0.166883		GO:2000756	regulation of peptidyl-lysine acetylation	2.72655e-07	6.20037e-05	76	1.29892		GO:0034502	protein localization to chromosome	5.41523e-05	0.00964043	344	44	0.830973
GO:0070369	beta-catenin-TCF7L2 complex	2.62578e-08	5.68658e-06	32	18	0.166883		GO:2000757	negative regulation of peptidyl-lysine acetylation	1.14581e-06	0.000229974	30	0.512733		GO:0035150	regulation of tube size	5.54575e-05	0.00986079	1271	124	2.34183
GO:0044334	canonical Wnt signaling pathway involved in positive regulation of epithelial to mesenchymal transition	2.62578e-08	5.68658e-06	32	18	0.166883		GO:2000777	positive regulation of proteasomal ubiquitin-dependent protein catabolic process involved in cellular response to hypoxia	1.37015e-11	5.06087e-09	19	0.324731		GO:0048103	somatic stem cell division	5.56394e-05	0.00986916	688	75	1.41643
GO:0019907	cyclin-dependent protein kinase activating kinase holoenzyme complex	2.62578e-08	5.68658e-06	32	18	0.166883		GO:2000779	regulation of double-strand break repair	5.59287e-07	0.000118153	37	0.632371		GO:0048731	system development	5.56233e-05	0.00986916	35538	2572	48.5741
GO:0048099	anterior/posterior lineage restriction, imaginal disc	2.62578e-08	5.68658e-06	32	18	0.166883		GO:2000816	negative regulation of mitotic sister chromatid separation	1.90733e-07	4.45318e-05	47	0.803281		GO:0031225	anchored component of membrane	5.57204e-05	0.00987156	313	41	0.774315
GO:1902730	positive regulation of proteoglycan biosynthetic process	2.62578e-08	5.68658e-06	32	18	0.166883		GO:2001141	regulation of RNA biosynthetic process	3.63338e-21	3.23576e-18	1626	27.7901		GO:0019755	one-carbon compound transport	5.67949e-05	0.0100498	155	25	0.472144
GO:0097526	spliceosomal tri-snRNP complex	2.62965e-08	5.68809e-06	200	58	0.537734		GO:2001251	negative regulation of chromosome organization	7.72484e-24	8.35779e-21	156	2.66621		GO:0031047	gene silencing by RNA	5.74172e-05	0.0101476	1407	135	2.54957
GO:0003696	satellite DNA binding	2.70011e-08	5.83347e-06	56	25	0.231782		GO:2001252	positive regulation of chromosome organization	3.08523e-25	3.55697e-22	175	2.99094		GO:0016323	basolateral plasma membrane	5.75725e-05	0.0101628	2441	217	4.09821
GO:0007315|GO:0048113	pole plasm assembly	2.71978e-08	5.86886e-06	520	119	1.10328									GO:0045934	negative regulation of nucleobase-containing compound metabolic process	6.12111e-05	0.010792	9945	774	14.6176
GO:0002478	antigen processing and presentation of exogenous peptide antigen	2.80107e-08	6.03702e-06	880	182	1.68737									GO:0050998	nitric-oxide synthase binding	6.16373e-05	0.0108541	304	40	0.75543
GO:1901983	regulation of protein acetylation	2.8182e-08	6.06664e-06	576	129	1.19599									GO:1990267	response to transition metal nanoparticle	6.31697e-05	0.0111106	1410	135	2.54957
GO:0060631	regulation of meiosis I	2.99251e-08	6.43414e-06	172	52	0.482106									GO:0030900	forebrain development	6.40297e-05	0.0112483	4212	352	6.64778
GO:0043616	keratinocyte proliferation	3.04805e-08	6.53785e-06	60	26	0.241053									GO:0035176	social behavior	6.44997e-05	0.0113173	400	49	0.925401
GO:0034709	methylosome	3.04805e-08	6.53785e-06	60	26	0.241053									GO:0060089	molecular transducer activity	6.52296e-05	0.0114317	7709	611	11.5392
GO:0000339	RNA cap binding	3.11589e-08	6.6674e-06	96	35	0.324495									GO:0051063	CDP reductase activity	6.6596e-05	0.0114922	12	6	0.113314
GO:0006268	DNA unwinding involved in DNA replication	3.11589e-08	6.6674e-06	96	35	0.324495									GO:0035410	dihydrotestosterone 17-beta-dehydrogenase activity	6.6596e-05	0.0114922	12	6	0.113314
GO:0071010	prespliceosome	3.28033e-08	7.01088e-06	140	45	0.417207									GO:0010610	regulation of mRNA stability involved in response to stress	6.6596e-05	0.0114922	12	6	0.113314
GO:0045815	positive regulation of gene expression, epigenetic	3.39132e-08	7.23947e-06	312	80	0.741702									GO:0010742	macrophage derived foam cell differentiation	6.6596e-05	0.0114922	12	6	0.113314
GO:0019884	antigen processing and presentation of exogenous antigen	3.42583e-08	7.30441e-06	900	185	1.71519									GO:0034736	cholesterol O-acyltransferase activity	6.6596e-05	0.0114922	12	6	0.113314
GO:0045472	response to ether	3.45465e-08	7.35712e-06	88	33	0.305952									GO:2000344	positive regulation of acrosome reaction	6.58806e-05	0.0114922	86	17	0.321058
GO:0007147	female meiosis II	3.51711e-08	7.47235e-06	68	28	0.259596									GO:0005971	ribonucleoside-diphosphate reductase complex	6.6596e-05	0.0114922	12	6	0.113314
GO:0032039	integrator complex	3.51711e-08	7.47235e-06	68	28	0.259596									GO:0090077	foam cell differentiation	6.6596e-05	0.0114922	12	6	0.113314
GO:0002520	immune system development	3.52863e-08	7.48796e-06	5561	914	8.47395									GO:0022013	pallium cell proliferation in forebrain	6.6596e-05	0.0114922	12	6	0.113314
GO:0045580	regulation of T cell differentiation	3.55381e-08	7.53246e-06	440	104	0.964213									GO:0044110	growth involved in symbiotic interaction	6.6596e-05	0.0114922	12	6	0.113314
GO:0048713	regulation of oligodendrocyte differentiation	3.57081e-08	7.55955e-06	251	68	0.630447									GO:0097195	pilomotor reflex	6.6596e-05	0.0114922	12	6	0.113314
GO:0000942	condensed nuclear chromosome outer kinetochore	3.6334e-08	7.68297e-06	72	29	0.268867									GO:0044117	growth of symbiont in host	6.6596e-05	0.0114922	12	6	0.113314
GO:0072028	nephron morphogenesis	3.64049e-08	7.68888e-06	784	165	1.52976									GO:0044116	growth of symbiont involved in interaction with host	6.6596e-05	0.0114922	12	6	0.113314
GO:0033206	meiotic cytokinesis	3.70208e-08	7.80976e-06	323	82	0.760245									GO:0042476|GO:0042477	odontogenesis	6.69051e-05	0.011532	998	101	1.90746
GO:0016265	death	3.71443e-08	7.82658e-06	13875	2139	19.8313									GO:0010837	regulation of keratinocyte proliferation	6.78575e-05	0.0116824	224	32	0.604344
GO:0033238	regulation of cellular amine metabolic process	3.75809e-08	7.90928e-06	907	186	1.72446									GO:0035544	negative regulation of SNARE complex assembly	6.90726e-05	0.0118497	28	9	0.169972
GO:0042176	regulation of protein catabolic process	4.0331e-08	8.4781e-06	2883	504	4.67272									GO:0021526	medial motor column neuron differentiation	6.90726e-05	0.0118497	28	9	0.169972
GO:0010485	H4 histone acetyltransferase activity	4.05604e-08	8.51633e-06	212	60	0.556277									GO:1900138	negative regulation of phospholipase A2 activity	6.90726e-05	0.0118497	28	9	0.169972
GO:0001091	RNA polymerase II basal transcription factor binding	4.23572e-08	8.87279e-06	132	43	0.398665									GO:0009812	flavonoid metabolic process	7.02854e-05	0.0120437	195	29	0.547686
GO:0072498	embryonic skeletal joint development	4.23572e-08	8.87279e-06	132	43	0.398665									GO:0098645	collagen network	7.09576e-05	0.012074	8	5	0.0944287
GO:0031640|GO:0001908	killing of cells of other organism	4.34437e-08	9.07914e-06	36	19	0.176154									GO:0090249	regulation of cell motility involved in somitogenic axis elongation	7.09576e-05	0.012074	8	5	0.0944287
GO:0044364	disruption of cells of other organism	4.34437e-08	9.07914e-06	36	19	0.176154									GO:0098651	basement membrane collagen trimer	7.09576e-05	0.012074	8	5	0.0944287
GO:0009954	proximal/distal pattern formation	4.42056e-08	9.22761e-06	792	166	1.53903									GO:0019427	acetyl-CoA biosynthetic process from acetate	7.09576e-05	0.012074	8	5	0.0944287
GO:0044430	cytoskeletal part	4.49367e-08	9.3693e-06	9795	1542	14.2963									GO:0005587	collagen type IV trimer	7.09576e-05	0.012074	8	5	0.0944287
GO:0072088	nephron epithelium morphogenesis	4.65087e-08	9.68579e-06	752	159	1.47413									GO:0098642	network-forming collagen trimer	7.09576e-05	0.012074	8	5	0.0944287
GO:1901970	positive regulation of mitotic sister chromatid separation	4.69422e-08	9.75338e-06	160	49	0.454293									GO:0021798	forebrain dorsal/ventral pattern formation	7.1615e-05	0.0121673	112	20	0.377715
GO:0045842	positive regulation of mitotic metaphase/anaphase transition	4.69422e-08	9.75338e-06	160	49	0.454293									GO:0035640	exploration behavior	7.16723e-05	0.0121673	327	42	0.793201
GO:0000780	condensed nuclear chromosome, centromeric region	4.79449e-08	9.90427e-06	208	59	0.547005									GO:0050709	negative regulation of protein secretion	7.37255e-05	0.0125014	671	73	1.37866
GO:0007091	metaphase/anaphase transition of mitotic cell cycle	4.79201e-08	9.90427e-06	128	42	0.389394									GO:0003922	GMP synthase (glutamine-hydrolyzing) activity	7.44316e-05	0.0126065	1073	107	2.02077
GO:1990023	mitotic spindle midzone	4.79201e-08	9.90427e-06	128	42	0.389394									GO:0000793	condensed chromosome	7.47656e-05	0.0126484	1231	120	2.26629
GO:0044784	metaphase/anaphase transition of cell cycle	4.79201e-08	9.90427e-06	128	42	0.389394									GO:0006541	glutamine metabolic process	7.55278e-05	0.0127626	1268	123	2.32295
GO:0070897	DNA-templated transcriptional preinitiation complex assembly	4.79201e-08	9.90427e-06	128	42	0.389394									GO:0051969	regulation of transmission of nerve impulse	7.66897e-05	0.012944	87	17	0.321058
GO:0048644	muscle organ morphogenesis	4.9126e-08	1.01366e-05	875	180	1.66883									GO:0000902|GO:0007148|GO:0045790|GO:0045791	cell morphogenesis	7.72745e-05	0.0130277	20586	1530	28.8952
GO:0050679	positive regulation of epithelial cell proliferation	5.37942e-08	1.1087e-05	1301	251	2.32709									GO:0016458	gene silencing	7.94796e-05	0.013384	2687	235	4.43815
GO:0090312	positive regulation of protein deacetylation	5.40345e-08	1.11238e-05	124	41	0.380122									GO:1903523	negative regulation of blood circulation	8.12593e-05	0.013668	350	44	0.830973
GO:0048762	mesenchymal cell differentiation	5.42788e-08	1.11488e-05	1546	291	2.69794									GO:0003007	heart morphogenesis	8.17235e-05	0.0137303	2779	242	4.57035
GO:0007316|GO:0048116	pole plasm RNA localization	5.42807e-08	1.11488e-05	352	87	0.806601									GO:0014061	regulation of norepinephrine secretion	8.2615e-05	0.0138642	140	23	0.434372
GO:0048663|GO:0042055	neuron fate commitment	5.48444e-08	1.12517e-05	1577	296	2.7443									GO:0070295	renal water absorption	8.37935e-05	0.0140137	56	13	0.245515
GO:0061133	endopeptidase activator activity	5.51371e-08	1.12859e-05	24	15	0.139069									GO:0031298	replication fork protection complex	8.37935e-05	0.0140137	56	13	0.245515
GO:0046833	positive regulation of RNA export from nucleus	5.51371e-08	1.12859e-05	24	15	0.139069									GO:0033179	proton-transporting V-type ATPase, V0 domain	8.37935e-05	0.0140137	56	13	0.245515
GO:0098813	nuclear chromosome segregation	5.59496e-08	1.14391e-05	1838	338	3.13369									GO:0072033	renal vesicle formation	8.40856e-05	0.0140465	96	18	0.339943
GO:0006271	DNA strand elongation involved in DNA replication	5.66533e-08	1.15298e-05	204	58	0.537734									GO:0003985	acetyl-CoA C-acetyltransferase activity	8.47411e-05	0.0141399	35	10	0.188857
GO:0071729	beak morphogenesis	5.73588e-08	1.15298e-05	16	12	0.111255									GO:0031406	carboxylic acid binding	8.6978e-05	0.0144966	1770	163	3.07838
GO:0072198	mesenchymal cell proliferation involved in ureter development	5.73588e-08	1.15298e-05	16	12	0.111255									GO:0048699	generation of neurons	8.83035e-05	0.0147008	15886	1197	22.6062
GO:0072192	ureter epithelial cell differentiation	5.73588e-08	1.15298e-05	16	12	0.111255									GO:0001972	retinoic acid binding	8.90286e-05	0.0148047	88	17	0.321058
GO:0061149	BMP signaling pathway involved in ureter morphogenesis	5.73588e-08	1.15298e-05	16	12	0.111255									GO:0051179	localization	8.95708e-05	0.0148779	39096	2812	53.1067
GO:0061150	renal system segmentation	5.73588e-08	1.15298e-05	16	12	0.111255									GO:0046605	regulation of centrosome cycle	9.13823e-05	0.0151616	268	36	0.679887
GO:1902462	positive regulation of mesenchymal stem cell proliferation	5.73588e-08	1.15298e-05	16	12	0.111255									GO:0033180	proton-transporting V-type ATPase, V1 domain	9.23009e-05	0.0152794	80	16	0.302172
GO:0061151	BMP signaling pathway involved in renal system segmentation	5.73588e-08	1.15298e-05	16	12	0.111255									GO:0000221	vacuolar proton-transporting V-type ATPase, V1 domain	9.23009e-05	0.0152794	80	16	0.302172
GO:1902460	regulation of mesenchymal stem cell proliferation	5.73588e-08	1.15298e-05	16	12	0.111255									GO:0000808	origin recognition complex	9.31142e-05	0.0153446	72	15	0.283286
GO:0060994	regulation of transcription from RNA polymerase II promoter involved in kidney development	5.73588e-08	1.15298e-05	16	12	0.111255									GO:0051262	protein tetramerization	9.29675e-05	0.0153446	1055	105	1.983
GO:0005585	collagen type II trimer	5.73588e-08	1.15298e-05	16	12	0.111255									GO:0031261	DNA replication preinitiation complex	9.31142e-05	0.0153446	72	15	0.283286
GO:0005584	collagen type I trimer	5.73588e-08	1.15298e-05	16	12	0.111255									GO:0090314	positive regulation of protein targeting to membrane	9.30031e-05	0.0153446	258	35	0.661001
GO:0060197	cloacal septation	5.73588e-08	1.15298e-05	16	12	0.111255									GO:0072089	stem cell proliferation	9.32865e-05	0.0153557	1299	125	2.36072
GO:0034511	U3 snoRNA binding	5.73588e-08	1.15298e-05	16	12	0.111255									GO:0045600	positive regulation of fat cell differentiation	9.42289e-05	0.0154934	428	51	0.963173
GO:0071728	beak development	5.73588e-08	1.15298e-05	16	12	0.111255									GO:0031000	response to caffeine	9.54009e-05	0.0156509	228	32	0.604344
GO:0000460	maturation of 5.8S rRNA	5.77159e-08	1.15886e-05	444	104	0.964213									GO:0006099	tricarboxylic acid cycle	9.54009e-05	0.0156509	228	32	0.604344
GO:0005705	polytene chromosome interband	5.87921e-08	1.17914e-05	180	53	0.491378									GO:0005657	replication fork	9.83714e-05	0.0161202	484	56	1.0576
GO:0018023	peptidyl-lysine trimethylation	5.97913e-08	1.19784e-05	224	62	0.574819									GO:0098771	inorganic ion homeostasis	0.000100148	0.0163929	4624	381	7.19547
GO:0072111	cell proliferation involved in kidney development	6.07087e-08	1.21486e-05	120	40	0.370851									GO:0071371	cellular response to gonadotropin stimulus	0.000100536	0.016438	259	35	0.661001
GO:0010224	response to UV-B	6.09089e-08	1.21751e-05	290	75	0.695346									GO:0007077	mitotic nuclear envelope disassembly	0.000103842	0.0169596	280	37	0.698772
GO:0048469	cell maturation	6.1591e-08	1.22977e-05	2944	512	4.74689									GO:0055065	metal ion homeostasis	0.000105903	0.0172003	4054	338	6.38338
GO:0007338	single fertilization	6.30478e-08	1.25691e-05	1050	209	1.9377									GO:0000741|GO:0007335	karyogamy	0.000105717	0.0172003	180	27	0.509915
GO:0070816|GO:0016245	phosphorylation of RNA polymerase II C-terminal domain	6.30909e-08	1.25691e-05	40	20	0.185426									GO:0043121|GO:0048404|GO:0048405	neurotrophin binding	0.000105793	0.0172003	124	21	0.396601
GO:0043412	macromolecule modification	6.41499e-08	1.27659e-05	23042	3452	32.0044									GO:0044380	protein localization to cytoskeleton	0.000105793	0.0172003	124	21	0.396601
GO:0006333	chromatin assembly or disassembly	6.52364e-08	1.29677e-05	902	184	1.70592									GO:0072077	renal vesicle morphogenesis	0.000105717	0.0172003	180	27	0.509915
GO:0021700	developmental maturation	6.55696e-08	1.30195e-05	8284	1317	12.2103									GO:0015698	inorganic anion transport	0.000106088	0.0172113	1303	125	2.36072
GO:0051716	cellular response to stimulus	6.83215e-08	1.35509e-05	37324	5466	50.6768									GO:0010021	amylopectin biosynthetic process	0.000110146	0.0176349	36	10	0.188857
GO:0008287	protein serine/threonine phosphatase complex	6.85728e-08	1.35857e-05	260	69	0.639718									GO:0036388	pre-replicative complex assembly	0.000110146	0.0176349	36	10	0.188857
GO:0016444	somatic cell DNA recombination	6.94705e-08	1.37484e-05	255	68	0.630447									GO:0071694	maintenance of protein location in extracellular region	0.000110146	0.0176349	36	10	0.188857
GO:0050789|GO:0050791	regulation of biological process	7.10184e-08	1.40237e-05	52130	7516	69.6829									GO:0006267	pre-replicative complex assembly involved in nuclear cell cycle DNA replication	0.000110146	0.0176349	36	10	0.188857
GO:0005703	polytene chromosome puff	7.09444e-08	1.40237e-05	220	61	0.565548									GO:0015355	secondary active monocarboxylate transmembrane transporter activity	0.000110146	0.0176349	36	10	0.188857
GO:0035601	protein deacylation	7.30332e-08	1.44057e-05	312	79	0.732431									GO:0030845	phospholipase C-inhibiting G-protein coupled receptor signaling pathway	0.000110146	0.0176349	36	10	0.188857
GO:0051099	positive regulation of binding	7.98306e-08	1.57291e-05	1234	239	2.21584									GO:0034604	pyruvate dehydrogenase (NAD+) activity	0.000110146	0.0176349	36	10	0.188857
GO:0048522|GO:0051242	positive regulation of cellular process	8.15243e-08	1.60452e-05	29666	4389	40.6916									GO:2000896	amylopectin metabolic process	0.000110146	0.0176349	36	10	0.188857
GO:1902626	assembly of large subunit precursor of preribosome	8.33155e-08	1.63797e-05	44	21	0.194697									GO:0010979	regulation of vitamin D 24-hydroxylase activity	0.000110146	0.0176349	36	10	0.188857
GO:0006362	transcription elongation from RNA polymerase I promoter	8.3856e-08	1.64679e-05	144	45	0.417207									GO:0010980	positive regulation of vitamin D 24-hydroxylase activity	0.000110146	0.0176349	36	10	0.188857
GO:0044665	MLL1/2 complex	8.47731e-08	1.66298e-05	236	64	0.593362									GO:1902299	pre-replicative complex assembly involved in cell cycle DNA replication	0.000110146	0.0176349	36	10	0.188857
GO:0051321	meiotic cell cycle	8.57407e-08	1.68012e-05	2746	480	4.45021									GO:0042835	BRE binding	0.000110146	0.0176349	36	10	0.188857
GO:0090184	positive regulation of kidney development	9.06342e-08	1.77407e-05	324	81	0.750973									GO:0046961	proton-transporting ATPase activity, rotational mechanism	0.000111267	0.0177755	152	24	0.453258
GO:0000387	spliceosomal snRNP assembly	9.09225e-08	1.77777e-05	272	71	0.658261									GO:0050872	white fat cell differentiation	0.000111267	0.0177755	152	24	0.453258
GO:0001649	osteoblast differentiation	9.27759e-08	1.81203e-05	936	189	1.75227									GO:0006811	ion transport	0.000111588	0.0178074	8835	690	13.0312
GO:1903310	positive regulation of chromatin modification	9.48051e-08	1.84965e-05	731	154	1.42778									GO:0014034	neural crest cell fate commitment	0.000112046	0.017861	171	26	0.491029
GO:0008219	cell death	9.81083e-08	1.91118e-05	13804	2122	19.6736									GO:0022834	ligand-gated channel activity	0.000112593	0.0179091	1012	101	1.90746
GO:0005844	polysome	9.81728e-08	1.91118e-05	443	103	0.954942									GO:0015276	ligand-gated ion channel activity	0.000112593	0.0179091	1012	101	1.90746
GO:0006309|GO:0008178	apoptotic DNA fragmentation	1.01068e-07	1.96541e-05	122	40	0.370851									GO:0098722	asymmetric stem cell division	0.000114931	0.0182612	600	66	1.24646
GO:0007539	primary sex determination, soma	1.01436e-07	1.97042e-05	100	35	0.324495									GO:1901700	response to oxygen-containing compound	0.000118109	0.0187458	14607	1104	20.8499
GO:0045617	negative regulation of keratinocyte differentiation	1.02407e-07	1.98713e-05	48	22	0.203968									GO:2000242	negative regulation of reproductive process	0.000121912	0.0193284	682	73	1.37866
GO:0008298	intracellular mRNA localization	1.04182e-07	2.01721e-05	583	128	1.18672									GO:0035159	regulation of tube length, open tracheal system	0.000123587	0.0195728	272	36	0.679887
GO:0000791	euchromatin	1.04112e-07	2.01721e-05	460	106	0.982755									GO:0051048	negative regulation of secretion	0.00012541	0.01984	1482	139	2.62512
GO:0007444	imaginal disc development	1.04638e-07	2.02385e-05	4397	733	6.79585									GO:0046688	response to copper ion	0.000125924	0.0198998	346	43	0.812087
GO:0009653	anatomical structure morphogenesis	1.05172e-07	2.03198e-05	32017	4718	43.7419									GO:0071364	cellular response to epidermal growth factor stimulus	0.000129098	0.0203355	252	34	0.642115
GO:0007293	germarium-derived egg chamber formation	1.06023e-07	2.04622e-05	914	185	1.71519									GO:0005275|GO:0005279	amine transmembrane transporter activity	0.000129078	0.0203355	74	15	0.283286
GO:0043632	modification-dependent macromolecule catabolic process	1.08054e-07	2.08316e-05	3222	553	5.12702									GO:0042136	neurotransmitter biosynthetic process	0.000129098	0.0203355	252	34	0.642115
GO:0000469	cleavage involved in rRNA processing	1.08761e-07	2.09455e-05	384	92	0.852958									GO:0001504	neurotransmitter uptake	0.000129957	0.0204488	304	39	0.736544
GO:0018993	somatic sex determination	1.104e-07	2.11771e-05	164	49	0.454293									GO:0003863	3-methyl-2-oxobutanoate dehydrogenase (2-methylpropanoyl-transferring) activity	0.000131537	0.0204773	24	8	0.151086
GO:0021546	rhombomere development	1.104e-07	2.11771e-05	164	49	0.454293									GO:0010736	serum response element binding	0.000131537	0.0204773	24	8	0.151086
GO:0061000	negative regulation of dendritic spine development	1.104e-07	2.11771e-05	164	49	0.454293									GO:0010429	methyl-CpNpN binding	0.000131537	0.0204773	24	8	0.151086
GO:0033276	transcription factor TFTC complex	1.10437e-07	2.11771e-05	96	34	0.315223									GO:0004965	G-protein coupled GABA receptor activity	0.000131537	0.0204773	24	8	0.151086
GO:0051302	regulation of cell division	1.10836e-07	2.12143e-05	2662	466	4.32042									GO:0003350	pulmonary myocardium development	0.000131537	0.0204773	24	8	0.151086
GO:0005852	eukaryotic translation initiation factor 3 complex	1.10868e-07	2.12143e-05	136	43	0.398665									GO:0003826	alpha-ketoacid dehydrogenase activity	0.000131537	0.0204773	24	8	0.151086
GO:0043392	negative regulation of DNA binding	1.16299e-07	2.22299e-05	428	100	0.927128									GO:0010428	methyl-CpNpG binding	0.000131537	0.0204773	24	8	0.151086
GO:0016590	ACF complex	1.16952e-07	2.22832e-05	28	16	0.14834									GO:0048621	post-embryonic digestive tract morphogenesis	0.000131537	0.0204773	24	8	0.151086
GO:0010606	positive regulation of cytoplasmic mRNA processing body assembly	1.16952e-07	2.22832e-05	28	16	0.14834									GO:0043179	rhythmic excitation	0.000131537	0.0204773	24	8	0.151086
GO:1901979	regulation of inward rectifier potassium channel activity	1.16952e-07	2.22832e-05	28	16	0.14834									GO:0016587	Isw1 complex	0.000131537	0.0204773	24	8	0.151086
GO:0031076	embryonic camera-type eye development	1.17263e-07	2.23189e-05	624	135	1.25162									GO:0050808	synapse organization	0.000133555	0.0207252	2503	219	4.13598
GO:0044237	cellular metabolic process	1.22326e-07	2.32578e-05	53053	7638	70.814									GO:0043073	germ cell nucleus	0.00013342	0.0207252	212	30	0.566572
GO:0038093	Fc receptor signaling pathway	1.25438e-07	2.38242e-05	1492	280	2.59596									GO:0003203	endocardial cushion morphogenesis	0.00013342	0.0207252	212	30	0.566572
GO:1901800	positive regulation of proteasomal protein catabolic process	1.25821e-07	2.38715e-05	740	155	1.43705									GO:0044449	contractile fiber part	0.000133904	0.0207575	2258	200	3.77715
GO:0031023	microtubule organizing center organization	1.27126e-07	2.40681e-05	1308	250	2.31782									GO:0014904	myotube cell development	0.000136478	0.021134	263	35	0.661001
GO:0051256	mitotic spindle midzone assembly	1.27062e-07	2.40681e-05	132	42	0.389394									GO:0060706	cell differentiation involved in embryonic placenta development	0.000141908	0.0219517	243	33	0.623229
GO:1901722	regulation of cell proliferation involved in kidney development	1.27833e-07	2.41509e-05	88	32	0.296681									GO:0060743	epithelial cell maturation involved in prostate gland development	0.000143227	0.0219699	44	11	0.207743
GO:0000393	spliceosomal conformational changes to generate catalytic conformation	1.27833e-07	2.41509e-05	88	32	0.296681									GO:0060200	clathrin-sculpted acetylcholine transport vesicle	0.000143227	0.0219699	44	11	0.207743
GO:0019094|GO:0048120	pole plasm mRNA localization	1.29448e-07	2.44257e-05	316	79	0.732431									GO:0060201	clathrin-sculpted acetylcholine transport vesicle membrane	0.000143227	0.0219699	44	11	0.207743
GO:1903293	phosphatase complex	1.2956e-07	2.44257e-05	264	69	0.639718									GO:0003164	His-Purkinje system development	0.000143227	0.0219699	44	11	0.207743
GO:0000983	transcription factor activity, RNA polymerase II core promoter sequence-specific	1.32147e-07	2.48871e-05	259	68	0.630447									GO:0042595	behavioral response to starvation	0.000143227	0.0219699	44	11	0.207743
GO:0061047	positive regulation of branching involved in lung morphogenesis	1.35616e-07	2.54868e-05	84	31	0.28741									GO:0003166	bundle of His development	0.000143227	0.0219699	44	11	0.207743
GO:0070615	nucleosome-dependent ATPase activity	1.35616e-07	2.54868e-05	84	31	0.28741									GO:0007058	spindle assembly involved in female meiosis II	0.000143227	0.0219699	44	11	0.207743
GO:0036379	myofilament	1.38533e-07	2.60079e-05	244	65	0.602633									GO:0060411|GO:0003280	cardiac septum morphogenesis	0.000142476	0.0219699	536	60	1.13314
GO:0035148	tube formation	1.39972e-07	2.62505e-05	1836	335	3.10588									GO:0023052|GO:0023046	signaling	0.000144481	0.0221158	32467	2352	44.4193
GO:0060872	semicircular canal development	1.40313e-07	2.62868e-05	204	57	0.528463									GO:0007616	long-term memory	0.000144333	0.0221158	1031	102	1.92635
GO:0035062	omega speckle	1.4132e-07	2.63653e-05	12	10	0.0927128									GO:0021779	oligodendrocyte cell fate commitment	0.000144999	0.022172	100	18	0.339943
GO:0004637	phosphoribosylamine-glycine ligase activity	1.4132e-07	2.63653e-05	12	10	0.0927128									GO:0055074	calcium ion homeostasis	0.000152793	0.0233394	2225	197	3.72049
GO:0004641	phosphoribosylformylglycinamidine cyclo-ligase activity	1.4132e-07	2.63653e-05	12	10	0.0927128									GO:0032094	response to food	0.000157687	0.0240618	204	29	0.547686
GO:0004644	phosphoribosylglycinamide formyltransferase activity	1.4132e-07	2.63653e-05	12	10	0.0927128									GO:0072507	divalent inorganic cation homeostasis	0.0001599	0.0243741	2537	221	4.17375
GO:0000805	X chromosome	1.42278e-07	2.64888e-05	80	30	0.278138									GO:0005697	telomerase holoenzyme complex	0.000165392	0.0251851	52	12	0.226629
GO:0001094	TFIID-class transcription factor binding	1.4218e-07	2.64888e-05	60	25	0.231782									GO:0021953	central nervous system neuron differentiation	0.000166695	0.0253571	2049	183	3.45609
GO:0048568	embryonic organ development	1.43103e-07	2.66147e-05	4961	817	7.57463									GO:0021520	spinal cord motor neuron cell fate specification	0.000167606	0.0254692	156	24	0.453258
GO:0014076	response to fluoxetine	1.4421e-07	2.67373e-05	8	8	0.0741702									GO:0071313	cellular response to caffeine	0.000168491	0.0255505	84	16	0.302172
GO:0051316|GO:0051317	attachment of spindle microtubules to kinetochore involved in meiotic chromosome segregation	1.4421e-07	2.67373e-05	8	8	0.0741702									GO:0071415	cellular response to purine-containing compound	0.000168491	0.0255505	84	16	0.302172
GO:2000082	regulation of L-ascorbic acid biosynthetic process	1.4421e-07	2.67373e-05	8	8	0.0741702									GO:0090328	regulation of olfactory learning	0.000169854	0.0257307	119	20	0.377715
GO:0071704	organic substance metabolic process	1.44579e-07	2.67779e-05	54203	7794	72.2603									GO:0003073	regulation of systemic arterial blood pressure	0.000171451	0.0259456	1109	108	2.03966
GO:0000990	transcription factor activity, core RNA polymerase binding	1.47368e-07	2.72382e-05	76	29	0.268867									GO:0012510	trans-Golgi network transport vesicle membrane	0.000175638	0.0265245	147	23	0.434372
GO:0009946	proximal/distal axis specification	1.47368e-07	2.72382e-05	76	29	0.268867									GO:0004602|GO:0016224	glutathione peroxidase activity	0.000175638	0.0265245	147	23	0.434372
GO:0001714	endodermal cell fate specification	1.48235e-07	2.73702e-05	64	26	0.241053									GO:0016884|GO:0016003	carbon-nitrogen ligase activity, with glutamine as amido-N-donor	0.000177348	0.0266726	1159	112	2.1152
GO:0031261	DNA replication preinitiation complex	1.50391e-07	2.77398e-05	72	28	0.259596									GO:0044325	ion channel binding	0.000177301	0.0266726	868	88	1.66195
GO:0031128	developmental induction	1.50576e-07	2.77452e-05	392	93	0.862229									GO:0003097	renal water transport	0.000177065	0.0266726	60	13	0.245515
GO:0048710	regulation of astrocyte differentiation	1.52834e-07	2.81323e-05	180	52	0.482106									GO:0007637	proboscis extension reflex	0.000177065	0.0266726	60	13	0.245515
GO:0005643|GO:0005644	nuclear pore	1.54942e-07	2.84912e-05	376	90	0.834415									GO:0007035	vacuolar acidification	0.000180397	0.0270755	176	26	0.491029
GO:0051233	spindle midzone	1.5894e-07	2.91963e-05	344	84	0.778787									GO:0031644	regulation of neurological system process	0.000180215	0.0270755	575	63	1.1898
GO:0000724|GO:0016924	double-strand break repair via homologous recombination	1.6484e-07	3.02491e-05	503	113	1.04765									GO:0051225|GO:0051226|GO:0051227	spindle assembly	0.000184046	0.0275949	929	93	1.75637
GO:0072078	nephron tubule morphogenesis	1.67251e-07	3.06601e-05	720	151	1.39996									GO:0072350	tricarboxylic acid metabolic process	0.00018451	0.0276362	352	43	0.812087
GO:0015030	Cajal body	1.67896e-07	3.07469e-05	276	71	0.658261									GO:0001991	regulation of systemic arterial blood pressure by circulatory renin-angiotensin	0.000186667	0.0279021	440	51	0.963173
GO:0008284	positive regulation of cell proliferation	1.79565e-07	3.28502e-05	5453	890	8.25144									GO:0007400|GO:0007408|GO:0043347|GO:0043348	neuroblast fate determination	0.000186508	0.0279021	216	30	0.566572
GO:0046658	anchored component of plasma membrane	1.90115e-07	3.47447e-05	186	53	0.491378									GO:0048878	chemical homeostasis	0.000189649	0.0283189	7873	617	11.6525
GO:0048864	stem cell development	1.93423e-07	3.53133e-05	1642	303	2.8092									GO:0003071	renal system process involved in regulation of systemic arterial blood pressure	0.000191117	0.0284799	111	19	0.358829
GO:0002009	morphogenesis of an epithelium	1.95842e-07	3.57185e-05	8374	1324	12.2752									GO:0007568|GO:0016280	aging	0.000190992	0.0284799	7215	569	10.746
GO:0048550	negative regulation of pinocytosis	1.97808e-07	3.59672e-05	32	17	0.157612									GO:1901070	guanosine-containing compound biosynthetic process	0.000192787	0.0286996	1137	110	2.07743
GO:0031120	snRNA pseudouridine synthesis	1.97808e-07	3.59672e-05	32	17	0.157612									GO:0031175	neuron projection development	0.000199929	0.0297325	9478	733	13.8432
GO:0043035	chromatin insulator sequence binding	1.97808e-07	3.59672e-05	32	17	0.157612									GO:0021511	spinal cord patterning	0.000203651	0.0302553	332	41	0.774315
GO:0043489	RNA stabilization	1.98507e-07	3.60578e-05	335	82	0.760245									GO:1901654	response to ketone	0.000206092	0.0305869	2367	207	3.90935
GO:0051788	response to misfolded protein	2.0857e-07	3.78473e-05	444	102	0.94567									GO:0044700	single organism signaling	0.000210977	0.0312803	32459	2348	44.3437
GO:0032436	positive regulation of proteasomal ubiquitin-dependent protein catabolic process	2.14545e-07	3.88921e-05	596	129	1.19599									GO:0035412	regulation of catenin import into nucleus	0.000211618	0.0313117	168	25	0.472144
GO:0023057	negative regulation of signaling	2.19969e-07	3.98349e-05	9466	1484	13.7586									GO:0021521	ventral spinal cord interneuron specification	0.000211618	0.0313117	168	25	0.472144
GO:0034087	establishment of mitotic sister chromatid cohesion	2.24383e-07	4.04706e-05	20	13	0.120527									GO:0022892	substrate-specific transporter activity	0.000213214	0.031516	7635	599	11.3126
GO:0019043|GO:0075601	establishment of viral latency	2.24383e-07	4.04706e-05	20	13	0.120527									GO:0015887	pantothenate transmembrane transport	0.000218361	0.031732	32	9	0.169972
GO:0033680	ATP-dependent DNA/RNA helicase activity	2.24383e-07	4.04706e-05	20	13	0.120527									GO:0035996	rhabdomere microvillus	0.000218361	0.031732	32	9	0.169972
GO:0075713|GO:0019047	establishment of integrated proviral latency	2.24383e-07	4.04706e-05	20	13	0.120527									GO:0003905|GO:0004036	alkylbase DNA N-glycosylase activity	0.000218361	0.031732	32	9	0.169972
GO:0045931	positive regulation of mitotic cell cycle	2.31506e-07	4.17134e-05	1459	273	2.53106									GO:0070990	snRNP binding	0.000218361	0.031732	32	9	0.169972
GO:0010648	negative regulation of cell communication	2.31945e-07	4.17505e-05	9550	1496	13.8698									GO:0035565	regulation of pronephros size	0.000218361	0.031732	32	9	0.169972
GO:0002562	somatic diversification of immune receptors via germline recombination within a single locus	2.37012e-07	4.26196e-05	227	61	0.565548									GO:0086089	voltage-gated potassium channel activity involved in atrial cardiac muscle cell action potential repolarization	0.000218361	0.031732	32	9	0.169972
GO:0061085	regulation of histone H3-K27 methylation	2.4093e-07	4.32374e-05	112	37	0.343037									GO:2000209	regulation of anoikis	0.000216796	0.031732	228	31	0.585458
GO:0035161	imaginal disc lineage restriction	2.4093e-07	4.32374e-05	112	37	0.343037									GO:0038181	bile acid receptor activity	0.000218361	0.031732	32	9	0.169972
GO:1901861	regulation of muscle tissue development	2.51279e-07	4.50045e-05	1039	204	1.89134									GO:1902572	negative regulation of serine-type peptidase activity	0.000218361	0.031732	32	9	0.169972
GO:0016202	regulation of striated muscle tissue development	2.51279e-07	4.50045e-05	1039	204	1.89134									GO:1900004	negative regulation of serine-type endopeptidase activity	0.000218361	0.031732	32	9	0.169972
GO:0000725	recombinational repair	2.52185e-07	4.51215e-05	507	113	1.04765									GO:0060205	cytoplasmic membrane-bounded vesicle lumen	0.000215531	0.031732	112	19	0.358829
GO:0035295	tube development	2.63039e-07	4.70166e-05	10272	1601	14.8433									GO:0005834	heterotrimeric G-protein complex	0.000216796	0.031732	228	31	0.585458
GO:0019208	phosphatase regulator activity	2.64012e-07	4.71436e-05	424	98	0.908585									GO:0072588	box H/ACA RNP complex	0.000218361	0.031732	32	9	0.169972
GO:0006297	nucleotide-excision repair, DNA gap filling	2.70965e-07	4.83369e-05	108	36	0.333766									GO:0015878	biotin transport	0.000218361	0.031732	32	9	0.169972
GO:0006915|GO:0006917|GO:0008632	apoptotic process	2.72146e-07	4.84992e-05	7541	1199	11.1163									GO:0098746	fast, calcium ion-dependent exocytosis of neurotransmitter	0.000218361	0.031732	32	9	0.169972
GO:0010501	RNA secondary structure unwinding	2.82377e-07	5.02724e-05	223	60	0.556277									GO:0000792	heterochromatin	0.000215065	0.031732	695	73	1.37866
GO:0071339	MLL1 complex	2.85517e-07	5.0781e-05	208	57	0.528463									GO:0035161	imaginal disc lineage restriction	0.000215531	0.031732	112	19	0.358829
GO:0008201	heparin binding	2.8795e-07	5.1026e-05	622	133	1.23308									GO:1901379	regulation of potassium ion transmembrane transport	0.0002191	0.0318078	672	71	1.34089
GO:1902299	pre-replicative complex assembly involved in cell cycle DNA replication	2.88034e-07	5.1026e-05	36	18	0.166883									GO:0000780	condensed nuclear chromosome, centromeric region	0.000221111	0.0320679	208	29	0.547686
GO:0036388	pre-replicative complex assembly	2.88034e-07	5.1026e-05	36	18	0.166883									GO:0001708	cell fate specification	0.000221587	0.0321052	1615	148	2.79509
GO:0006267	pre-replicative complex assembly involved in nuclear cell cycle DNA replication	2.88034e-07	5.1026e-05	36	18	0.166883									GO:0016279	protein-lysine N-methyltransferase activity	0.000221819	0.032107	432	50	0.944287
GO:1901984	negative regulation of protein acetylation	2.92953e-07	5.18462e-05	164	48	0.445021									GO:0007215	glutamate receptor signaling pathway	0.000223053	0.0322537	568	62	1.17092
GO:0033151	V(D)J recombination	3.10567e-07	5.49092e-05	91	32	0.296681									GO:0021904	dorsal/ventral neural tube patterning	0.000227274	0.0327039	291	37	0.698772
GO:0060548	negative regulation of cell death	3.13258e-07	5.53304e-05	7614	1209	11.209									GO:0003014	renal system process	0.000227707	0.0327039	1093	106	2.00189
GO:0060231	mesenchymal to epithelial transition	3.14137e-07	5.5431e-05	244	64	0.593362									GO:0043206	extracellular fibril organization	0.000227954	0.0327039	39	10	0.188857
GO:0007448	anterior/posterior pattern specification, imaginal disc	3.21079e-07	5.66001e-05	344	83	0.769516									GO:0008144	drug binding	0.000226612	0.0327039	971	96	1.81303
GO:0098732	macromolecule deacylation	3.23908e-07	5.70427e-05	328	80	0.741702									GO:0031395	bursicon neuropeptide hormone complex	0.000227954	0.0327039	39	10	0.188857
GO:0010837	regulation of keratinocyte proliferation	3.3346e-07	5.86672e-05	224	60	0.556277									GO:0051612	negative regulation of serotonin uptake	0.000227954	0.0327039	39	10	0.188857
GO:0005669	transcription factor TFIID complex	3.44097e-07	6.04792e-05	160	47	0.43575									GO:0051611	regulation of serotonin uptake	0.000227954	0.0327039	39	10	0.188857
GO:0048856	anatomical structure development	3.53035e-07	6.19892e-05	51493	7415	68.7465									GO:0051581	negative regulation of neurotransmitter uptake	0.000227954	0.0327039	39	10	0.188857
GO:0030509	BMP signaling pathway	3.57981e-07	6.27962e-05	516	114	1.05693									GO:0071396	cellular response to lipid	0.000234905	0.0336681	3131	265	5.00472
GO:1903320	regulation of protein modification by small protein conjugation or removal	3.63003e-07	6.36149e-05	2413	423	3.92175									GO:0046148	pigment biosynthetic process	0.000240765	0.0344742	1656	151	2.85175
GO:0048534	hematopoietic or lymphoid organ development	3.65456e-07	6.39821e-05	5383	876	8.12164									GO:0072698	protein localization to microtubule cytoskeleton	0.000241582	0.0345236	104	18	0.339943
GO:0000778	condensed nuclear chromosome kinetochore	3.68537e-07	6.43956e-05	132	41	0.380122									GO:0001674|GO:0043080	female germ cell nucleus	0.000241582	0.0345236	104	18	0.339943
GO:0046831	regulation of RNA export from nucleus	3.68537e-07	6.43956e-05	132	41	0.380122									GO:0007611	learning or memory	0.000242532	0.0346255	3755	312	5.89235
GO:0070993	translation preinitiation complex	3.7462e-07	6.53946e-05	96	33	0.305952									GO:0030540	female genitalia development	0.000243314	0.0347033	292	37	0.698772
GO:0035987	endodermal cell differentiation	3.75038e-07	6.54039e-05	240	63	0.58409									GO:0021540	corpus callosum morphogenesis	0.000247337	0.035106	20	7	0.1322
GO:0086103	G-protein coupled receptor signaling pathway involved in heart process	3.77562e-07	6.56524e-05	40	19	0.176154									GO:0051572	negative regulation of histone H3-K4 methylation	0.000247337	0.035106	20	7	0.1322
GO:0005113	patched binding	3.77562e-07	6.56524e-05	40	19	0.176154									GO:0001650	fibrillar center	0.000247337	0.035106	20	7	0.1322
GO:0000243	commitment complex	3.77562e-07	6.56524e-05	40	19	0.176154									GO:0097476	spinal cord motor neuron migration	0.000247337	0.035106	20	7	0.1322
GO:0002757	immune response-activating signal transduction	3.82993e-07	6.65321e-05	1874	338	3.13369									GO:0070103	regulation of interleukin-6-mediated signaling pathway	0.000247337	0.035106	20	7	0.1322
GO:0060811	intracellular mRNA localization involved in anterior/posterior axis specification	3.87052e-07	6.70441e-05	324	79	0.732431									GO:0043195	terminal bouton	0.000250118	0.0354664	1281	121	2.28517
GO:1902579	multi-organism localization	3.87063e-07	6.70441e-05	180	51	0.472835									GO:0007517	muscle organ development	0.000251956	0.0356924	3293	277	5.23135
GO:0044766	multi-organism transport	3.87063e-07	6.70441e-05	180	51	0.472835									GO:0007143	female meiotic division	0.000256908	0.0363588	548	60	1.13314
GO:0033260	nuclear DNA replication	4.03465e-07	6.98176e-05	200	55	0.50992									GO:0048037	cofactor binding	0.000258885	0.0366032	2209	194	3.66383
GO:0006220	pyrimidine nucleotide metabolic process	4.04216e-07	6.98799e-05	362	86	0.79733									GO:0072503	cellular divalent inorganic cation homeostasis	0.000259391	0.0366392	2222	195	3.68272
GO:0048318	axial mesoderm development	4.12562e-07	7.11853e-05	92	32	0.296681									GO:0051785	positive regulation of nuclear division	0.000260465	0.0367555	606	65	1.22757
GO:0031065	positive regulation of histone deacetylation	4.12562e-07	7.11853e-05	92	32	0.296681									GO:0060688	regulation of morphogenesis of a branching structure	0.000262387	0.036991	583	63	1.1898
GO:0030097	hemopoiesis	4.16187e-07	7.17417e-05	4782	785	7.27795									GO:0030397	membrane disassembly	0.000266544	0.0374688	304	38	0.717658
GO:0033554	cellular response to stress	4.19789e-07	7.2279e-05	14637	2232	20.6935									GO:0021513	spinal cord dorsal/ventral patterning	0.000266544	0.0374688	304	38	0.717658
GO:0035097	histone methyltransferase complex	4.20111e-07	7.2279e-05	684	143	1.32579									GO:0051081	nuclear envelope disassembly	0.000266544	0.0374688	304	38	0.717658
GO:0021915	neural tube development	4.22372e-07	7.25983e-05	1857	335	3.10588									GO:0018990	ecdysis, chitin-based cuticle	0.000268249	0.0376362	96	17	0.321058
GO:0048548	regulation of pinocytosis	4.24194e-07	7.28415e-05	71	27	0.250325									GO:0001710	mesodermal cell fate commitment	0.000268002	0.0376362	380	45	0.849858
GO:0048367|GO:0022621	shoot system development	4.29439e-07	7.36717e-05	1089	211	1.95624									GO:0098900	regulation of action potential	0.00026921	0.0377348	630	67	1.26534
GO:0042056	chemoattractant activity	4.34333e-07	7.44399e-05	67	26	0.241053									GO:0060341	regulation of cellular localization	0.000272426	0.0381491	9325	720	13.5977
GO:0022616	DNA strand elongation	4.47754e-07	7.66667e-05	236	62	0.574819									GO:0005720	nuclear heterochromatin	0.000272753	0.0381583	447	51	0.963173
GO:0051101	regulation of DNA binding	4.51204e-07	7.71099e-05	939	186	1.72446									GO:0006140	regulation of nucleotide metabolic process	0.000274914	0.0384239	1623	148	2.79509
GO:0005523	tropomyosin binding	4.51176e-07	7.71099e-05	88	31	0.28741									GO:0008344	adult locomotory behavior	0.000275704	0.0384976	1359	127	2.39849
GO:0010171	body morphogenesis	4.53383e-07	7.74086e-05	2450	428	3.96811									GO:0007430	terminal branching, open tracheal system	0.000276902	0.038628	142	22	0.415486
GO:0032239	regulation of nucleobase-containing compound transport	4.57824e-07	7.80924e-05	176	50	0.463564									GO:0007284	spermatogonial cell division	0.000285371	0.0397337	40	10	0.188857
GO:0016333	morphogenesis of follicular epithelium	4.58854e-07	7.81935e-05	479	107	0.992027									GO:0034603	pyruvate dehydrogenase [NAD(P)+] activity	0.000285371	0.0397337	40	10	0.188857
GO:0016887|GO:0004002	ATPase activity	4.6828e-07	7.9724e-05	4726	776	7.19451									GO:0034501	protein localization to kinetochore	0.000289939	0.0402549	152	23	0.434372
GO:0021766	hippocampus development	4.70308e-07	7.99932e-05	856	172	1.59466									GO:0071459	protein localization to chromosome, centromeric region	0.000289939	0.0402549	152	23	0.434372
GO:0048468	cell development	4.77604e-07	8.11571e-05	19851	2980	27.6284									GO:0016129	phytosteroid biosynthetic process	0.000289782	0.0402549	71	14	0.2644
GO:0071004	U2-type prespliceosome	4.8998e-07	8.27888e-05	124	39	0.36158									GO:1901605	alpha-amino acid metabolic process	0.00029403	0.0407152	3447	288	5.43909
GO:0019104|GO:0008578	DNA N-glycosylase activity	4.8998e-07	8.27888e-05	124	39	0.36158									GO:1990035	calcium ion import into cell	0.000294368	0.0407152	88	16	0.302172
GO:0061218	negative regulation of mesonephros development	4.89493e-07	8.27888e-05	84	30	0.278138									GO:0005432	calcium:sodium antiporter activity	0.000294368	0.0407152	88	16	0.302172
GO:0001075	transcription factor activity, RNA polymerase II core promoter sequence-specific binding involved in preinitiation complex assembly	4.89493e-07	8.27888e-05	84	30	0.278138									GO:0006465	signal peptide processing	0.000294368	0.0407152	88	16	0.302172
GO:0001741	XY body	4.89493e-07	8.27888e-05	84	30	0.278138									GO:1901374	acetate ester transport	0.00029583	0.0408787	63	13	0.245515
GO:0060684	epithelial-mesenchymal cell signaling	4.89493e-07	8.27888e-05	84	30	0.278138									GO:0007486	imaginal disc-derived female genitalia development	0.000299239	0.0413109	124	20	0.377715
GO:0003678|GO:0003679	DNA helicase activity	4.97174e-07	8.39252e-05	491	109	1.01057									GO:0030662	coated vesicle membrane	0.000300769	0.0414829	703	73	1.37866
GO:0006401	RNA catabolic process	5.07562e-07	8.5598e-05	2235	394	3.65288									GO:0005544	calcium-dependent phospholipid binding	0.000301613	0.0415602	222	30	0.566572
GO:0048483	autonomic nervous system development	5.09973e-07	8.59237e-05	480	107	0.992027									GO:0072087	renal vesicle development	0.000306285	0.042131	212	29	0.547686
GO:0045111	intermediate filament cytoskeleton	5.14791e-07	8.6654e-05	588	126	1.16818									GO:0032757	positive regulation of interleukin-8 production	0.000306331	0.042131	143	22	0.415486
GO:1903046	meiotic cell cycle process	5.16322e-07	8.683e-05	2530	440	4.07936									GO:0022843	voltage-gated cation channel activity	0.000308257	0.0423561	751	77	1.4542
GO:0045468	regulation of R8 cell spacing in compound eye	5.19536e-07	8.72068e-05	24	14	0.129798									GO:0019216	regulation of lipid metabolic process	0.000310656	0.0426456	2751	235	4.43815
GO:0005846	nuclear cap binding complex	5.19536e-07	8.72068e-05	24	14	0.129798									GO:0098661	inorganic anion transmembrane transport	0.000312343	0.042837	968	95	1.79415
GO:0007541	sex determination, primary response to X:A ratio	5.24596e-07	8.78914e-05	48	21	0.194697									GO:0048867	stem cell fate determination	0.000313362	0.0429365	264	34	0.642115
GO:0017116	single-stranded DNA-dependent ATP-dependent DNA helicase activity	5.24596e-07	8.78914e-05	48	21	0.194697									GO:0043266	regulation of potassium ion transport	0.0003143	0.0430247	1214	115	2.17186
GO:0060337	type I interferon signaling pathway	5.26253e-07	8.80044e-05	80	29	0.268867									GO:0006548	histidine catabolic process	0.000318198	0.0432749	80	15	0.283286
GO:0001673|GO:0043081	male germ cell nucleus	5.26253e-07	8.80044e-05	80	29	0.268867									GO:0052805	imidazole-containing compound catabolic process	0.000318198	0.0432749	80	15	0.283286
GO:0060443	mammary gland morphogenesis	5.33252e-07	8.90916e-05	822	166	1.53903									GO:0072313	metanephric glomerular epithelial cell development	0.000318198	0.0432749	80	15	0.283286
GO:0048444|GO:0048434	floral organ morphogenesis	5.41296e-07	9.03512e-05	172	49	0.454293									GO:0072312	metanephric glomerular epithelial cell differentiation	0.000318198	0.0432749	80	15	0.283286
GO:0048859	formation of anatomical boundary	5.46554e-07	9.11439e-05	560	121	1.12182									GO:0072249	metanephric glomerular visceral epithelial cell development	0.000318198	0.0432749	80	15	0.283286
GO:0007178	transmembrane receptor protein serine/threonine kinase signaling pathway	5.52482e-07	9.20468e-05	1636	299	2.77211									GO:0072248	metanephric glomerular visceral epithelial cell differentiation	0.000318198	0.0432749	80	15	0.283286
GO:0048264	determination of ventral identity	5.63068e-07	9.35494e-05	120	38	0.352309									GO:0072244	metanephric glomerular epithelium development	0.000318198	0.0432749	80	15	0.283286
GO:0048752	semicircular canal morphogenesis	5.63068e-07	9.35494e-05	120	38	0.352309									GO:0000976	transcription regulatory region sequence-specific DNA binding	0.000320372	0.0435302	3558	296	5.59018
GO:0016300|GO:0016431	tRNA (uracil) methyltransferase activity	5.63068e-07	9.35494e-05	120	38	0.352309									GO:0016116	carotenoid metabolic process	0.000327269	0.0438565	48	11	0.207743
GO:0061197	fungiform papilla morphogenesis	5.73951e-07	9.52693e-05	52	22	0.203968									GO:0050812	regulation of acyl-CoA biosynthetic process	0.000327269	0.0438565	48	11	0.207743
GO:0007275	multicellular organismal development	5.76563e-07	9.5567e-05	43589	6319	58.5852									GO:0015204|GO:0015287	urea transmembrane transporter activity	0.000327269	0.0438565	48	11	0.207743
GO:0001077	transcriptional activator activity, RNA polymerase II core promoter proximal region sequence-specific binding	5.76812e-07	9.5567e-05	1756	318	2.94827									GO:0030726	male germline ring canal formation	0.000327269	0.0438565	48	11	0.207743
GO:0051783	regulation of nuclear division	5.91955e-07	9.79853e-05	1851	333	3.08734									GO:0010510	regulation of acetyl-CoA biosynthetic process from pyruvate	0.000327269	0.0438565	48	11	0.207743
GO:0030217|GO:0042112|GO:0046652	T cell differentiation	6.02474e-07	9.96343e-05	907	180	1.66883									GO:0016108	tetraterpenoid metabolic process	0.000327269	0.0438565	48	11	0.207743
GO:0010183	pollen tube guidance	6.21497e-07	0.000102496	64	25	0.231782									GO:0042592	homeostatic process	0.000324981	0.0438565	14600	1096	20.6988
GO:0021594	rhombomere formation	6.20938e-07	0.000102496	60	24	0.222511									GO:0008523	sodium-dependent multivitamin transmembrane transporter activity	0.000327269	0.0438565	48	11	0.207743
GO:0045572	positive regulation of imaginal disc growth	6.20938e-07	0.000102496	60	24	0.222511									GO:0071918	urea transmembrane transport	0.000327269	0.0438565	48	11	0.207743
GO:0007097	nuclear migration	6.3197e-07	0.000104128	454	102	0.94567									GO:0031694	alpha-2A adrenergic receptor binding	0.000327269	0.0438565	48	11	0.207743
GO:0016575	histone deacetylation	6.38254e-07	0.000105066	228	60	0.556277									GO:0000220	vacuolar proton-transporting V-type ATPase, V0 domain	0.000327269	0.0438565	48	11	0.207743
GO:0016180	snRNA processing	6.40874e-07	0.000105401	259	66	0.611904									GO:0006102	isocitrate metabolic process	0.000327269	0.0438565	48	11	0.207743
GO:0045451	pole plasm oskar mRNA localization	6.45541e-07	0.000105974	280	70	0.648989									GO:0035156	fusion cell fate specification	0.000327269	0.0438565	48	11	0.207743
GO:0060347	heart trabecula formation	6.45406e-07	0.000105974	116	37	0.343037									GO:0017116	single-stranded DNA-dependent ATP-dependent DNA helicase activity	0.000327269	0.0438565	48	11	0.207743
GO:0007507|GO:0007511	heart development	6.73165e-07	0.000110407	5912	952	8.82626									GO:0071280	cellular response to copper ion	0.000327269	0.0438565	48	11	0.207743
GO:0035065	regulation of histone acetylation	7.02265e-07	0.000115075	500	110	1.01984									GO:0031016	pancreas development	0.000328262	0.0439493	1055	102	1.92635
GO:0021532	neural tube patterning	7.03687e-07	0.000115202	655	137	1.27017									GO:1901992	positive regulation of mitotic cell cycle phase transition	0.000334972	0.0448067	682	71	1.34089
GO:0035239	tube morphogenesis	7.1248e-07	0.000116535	6977	1110	10.2911									GO:0045992	negative regulation of embryonic development	0.000336655	0.0449907	451	51	0.963173
GO:0042337	cuticle development involved in chitin-based cuticle molting cycle	7.74786e-07	0.000126611	219	58	0.537734									GO:0015840	urea transport	0.000337254	0.0450296	72	14	0.2644
GO:0016434	rRNA (cytosine) methyltransferase activity	7.82823e-07	0.000127807	456	102	0.94567									GO:0042472	inner ear morphogenesis	0.000337737	0.0450531	1291	121	2.28517
GO:0051348	negative regulation of transferase activity	8.13304e-07	0.000132663	2175	383	3.5509									GO:0000723	telomere maintenance	0.000341461	0.0455083	531	58	1.09537
GO:0035220	wing disc development	8.39354e-07	0.000136788	3131	531	4.92305									GO:0060013	righting reflex	0.000342572	0.0455733	116	19	0.358829
GO:1904029	regulation of cyclin-dependent protein kinase activity	8.48484e-07	0.000138128	828	166	1.53903									GO:0032769	negative regulation of monooxygenase activity	0.000342572	0.0455733	116	19	0.358829
GO:0008169	C-methyltransferase activity	8.49125e-07	0.000138128	468	104	0.964213									GO:0009113	purine nucleobase biosynthetic process	0.000345081	0.0458654	898	89	1.68083
GO:1902218	regulation of intrinsic apoptotic signaling pathway in response to osmotic stress	8.64671e-07	0.000139391	16	11	0.101984									GO:0045872	positive regulation of rhodopsin gene expression	0.000346529	0.0460161	56	12	0.226629
GO:0006408	snRNA export from nucleus	8.64671e-07	0.000139391	16	11	0.101984									GO:0042555	MCM complex	0.00034815	0.0461688	64	13	0.245515
GO:1902219	negative regulation of intrinsic apoptotic signaling pathway in response to osmotic stress	8.64671e-07	0.000139391	16	11	0.101984									GO:0009953	dorsal/ventral pattern formation	0.00034831	0.0461688	2469	213	4.02266
GO:0031730	CCR5 chemokine receptor binding	8.64671e-07	0.000139391	16	11	0.101984									GO:0004888|GO:0004926	transmembrane signaling receptor activity	0.000351764	0.0465808	3073	259	4.89141
GO:0008612|GO:0046515	peptidyl-lysine modification to peptidyl-hypusine	8.64671e-07	0.000139391	16	11	0.101984									GO:0019239	deaminase activity	0.000352055	0.0465808	224	30	0.566572
GO:0030172	troponin C binding	8.64671e-07	0.000139391	16	11	0.101984									GO:0030136	clathrin-coated vesicle	0.000353297	0.0467029	1330	124	2.34183
GO:0048020	CCR chemokine receptor binding	8.64671e-07	0.000139391	16	11	0.101984									GO:0007606	sensory perception of chemical stimulus	0.000358534	0.0473525	972	95	1.79415
GO:0043057	backward locomotion	8.64671e-07	0.000139391	16	11	0.101984									GO:0071872	cellular response to epinephrine stimulus	0.000358894	0.0473572	214	29	0.547686
GO:0051030	snRNA transport	8.64671e-07	0.000139391	16	11	0.101984									GO:0003705	transcription factor activity, RNA polymerase II distal enhancer sequence-specific binding	0.00036371	0.0479494	1331	124	2.34183
GO:0006294	nucleotide-excision repair, preincision complex assembly	8.64671e-07	0.000139391	16	11	0.101984									GO:0008076	voltage-gated potassium channel complex	0.000366248	0.0482406	544	59	1.11426
GO:0007028	cytoplasm organization	8.79194e-07	0.000141478	588	125	1.15891									GO:0005234	extracellular-glutamate-gated ion channel activity	0.00036782	0.0484041	184	26	0.491029
GO:0001706	endoderm formation	8.79041e-07	0.000141478	352	83	0.769516									GO:0016903	oxidoreductase activity, acting on the aldehyde or oxo group of donors	0.000372312	0.0489511	487	54	1.01983
GO:0046794	transport of virus	8.92083e-07	0.000143423	160	46	0.426479									GO:0019725	cellular homeostasis	0.000372646	0.0489511	5586	446	8.42304
GO:0031396	regulation of protein ubiquitination	8.93602e-07	0.000143539	2305	403	3.73632									GO:0016651	oxidoreductase activity, acting on NAD(P)H	0.000381045	0.0499648	638	67	1.26534
GO:0061334	cell rearrangement involved in Malpighian tubule morphogenesis	9.05003e-07	0.000144592	28	15	0.139069									GO:0001159	core promoter proximal region DNA binding	0.000380871	0.0499648	2304	200	3.77715
GO:0071603	endothelial cell-cell adhesion	9.05003e-07	0.000144592	28	15	0.139069									GO:1902224	ketone body metabolic process	0.000390661	0.0511798	99	17	0.321058
GO:0061352	cell chemotaxis involved in Malpighian tubule morphogenesis	9.05003e-07	0.000144592	28	15	0.139069									GO:1901385	regulation of voltage-gated calcium channel activity	0.000394235	0.0516018	136	21	0.396601
GO:0061353	BMP signaling pathway involved in Malpighian tubule cell chemotaxis	9.05003e-07	0.000144592	28	15	0.139069									GO:0031256	leading edge membrane	0.000395538	0.0517261	1073	103	1.94523
GO:0009682	induced systemic resistance	9.05003e-07	0.000144592	28	15	0.139069									GO:0050890	cognition	0.000399872	0.0522461	3931	323	6.10009
GO:0016639	oxidoreductase activity, acting on the CH-NH2 group of donors, NAD or NADP as acceptor	9.05003e-07	0.000144592	28	15	0.139069									GO:1901698	response to nitrogen compound	0.000416247	0.0543372	8490	657	12.4079
GO:0050678	regulation of epithelial cell proliferation	9.18465e-07	0.000146612	2434	423	3.92175									GO:0030859	polarized epithelial cell differentiation	0.000418325	0.0545597	311	38	0.717658
GO:0040023	establishment of nucleus localization	9.2e-07	0.000146726	554	119	1.10328									GO:0009646	response to absence of light	0.00041989	0.0547151	82	15	0.283286
GO:0032403	protein complex binding	9.4604e-07	0.000150745	6536	1043	9.66994									GO:1903524	positive regulation of blood circulation	0.000420853	0.0547919	747	76	1.43532
GO:0006464	cellular protein modification process	9.50266e-07	0.000151149	21925	3270	30.3171									GO:0007154	cell communication	0.000424097	0.0551161	33860	2438	46.0434
GO:0036211	protein modification process	9.50266e-07	0.000151149	21925	3270	30.3171									GO:0060080	inhibitory postsynaptic potential	0.000424071	0.0551161	156	23	0.434372
GO:2000144	positive regulation of DNA-templated transcription, initiation	9.55532e-07	0.000151449	200	54	0.500649									GO:0014075	response to amine	0.000427454	0.0555031	467	52	0.982058
GO:0031936|GO:0006345	negative regulation of chromatin silencing	9.55532e-07	0.000151449	200	54	0.500649									GO:0005115	receptor tyrosine kinase-like orphan receptor binding	0.000434151	0.0556322	28	8	0.151086
GO:0032201	telomere maintenance via semi-conservative replication	9.54408e-07	0.000151449	104	34	0.315223									GO:0099587	inorganic ion import into cell	0.000431835	0.0556322	166	24	0.453258
GO:0030852	regulation of granulocyte differentiation	9.54408e-07	0.000151449	104	34	0.315223									GO:2001268	negative regulation of cysteine-type endopeptidase activity involved in apoptotic signaling pathway	0.000434151	0.0556322	28	8	0.151086
GO:0030727	germarium-derived female germ-line cyst formation	9.6035e-07	0.000152078	195	53	0.491378									GO:0070288	ferritin complex	0.000434151	0.0556322	28	8	0.151086
GO:0001708	cell fate specification	9.62849e-07	0.000152339	1615	294	2.72576									GO:0045080	positive regulation of chemokine biosynthetic process	0.000434151	0.0556322	28	8	0.151086
GO:0016427	tRNA (cytosine) methyltransferase activity	1.00622e-06	0.00015906	464	103	0.954942									GO:0021530	spinal cord oligodendrocyte cell fate specification	0.000434151	0.0556322	28	8	0.151086
GO:0050832|GO:0042831	defense response to fungus	1.0118e-06	0.000159802	578	123	1.14037									GO:0008043	intracellular ferritin complex	0.000434151	0.0556322	28	8	0.151086
GO:0060070	canonical Wnt signaling pathway	1.01668e-06	0.00016043	1035	200	1.85426									GO:0010956	negative regulation of calcidiol 1-monooxygenase activity	0.000434151	0.0556322	28	8	0.151086
GO:0007126	meiotic nuclear division	1.05568e-06	0.000166439	2328	406	3.76414									GO:1901096|GO:1902452	regulation of autophagosome maturation	0.000434151	0.0556322	28	8	0.151086
GO:0034098	VCP-NPL4-UFD1 AAA ATPase complex	1.07948e-06	0.000170041	100	33	0.305952									GO:0032133	chromosome passenger complex	0.000434151	0.0556322	28	8	0.151086
GO:0006511	ubiquitin-dependent protein catabolic process	1.08657e-06	0.000170905	3014	512	4.74689									GO:0004837	tyrosine decarboxylase activity	0.000434151	0.0556322	28	8	0.151086
GO:0006378	mRNA polyadenylation	1.08687e-06	0.000170905	332	79	0.732431									GO:0098659	inorganic cation import into cell	0.000431835	0.0556322	166	24	0.453258
GO:0009968|GO:0035467	negative regulation of signal transduction	1.10164e-06	0.000173074	8078	1270	11.7745									GO:0045741	positive regulation of epidermal growth factor-activated receptor activity	0.000434151	0.0556322	28	8	0.151086
GO:0055119	relaxation of cardiac muscle	1.11835e-06	0.000175545	206	55	0.50992									GO:0007388	posterior compartment specification	0.000434151	0.0556322	28	8	0.151086
GO:0051324	prophase	1.16259e-06	0.000182331	488	107	0.992027									GO:0045073	regulation of chemokine biosynthetic process	0.000434151	0.0556322	28	8	0.151086
GO:0008593	regulation of Notch signaling pathway	1.23139e-06	0.000192952	1160	220	2.03968									GO:0034483	heparan sulfate sulfotransferase activity	0.000435783	0.0556951	91	16	0.302172
GO:0001711	endodermal cell fate commitment	1.24123e-06	0.000194153	152	44	0.407936									GO:0048663|GO:0042055	neuron fate commitment	0.000435234	0.0556951	1577	143	2.70066
GO:0045581	negative regulation of T cell differentiation	1.24123e-06	0.000194153	152	44	0.407936									GO:1901419	regulation of response to alcohol	0.000435507	0.0556951	176	25	0.472144
GO:0000910|GO:0007104|GO:0016288|GO:0033205	cytokinesis	1.26467e-06	0.000197647	1765	317	2.93899									GO:0032414	positive regulation of ion transmembrane transporter activity	0.000438785	0.0560298	796	80	1.51086
GO:0045746	negative regulation of Notch signaling pathway	1.26589e-06	0.000197666	388	89	0.825144									GO:0000981	RNA polymerase II transcription factor activity, sequence-specific DNA binding	0.000439929	0.0561269	3443	286	5.40132
GO:0031497	chromatin assembly	1.28646e-06	0.000200703	662	137	1.27017									GO:0000982	transcription factor activity, RNA polymerase II core promoter proximal region sequence-specific binding	0.00044068	0.0561737	2428	209	3.94712
GO:0010385	double-stranded methylated DNA binding	1.32229e-06	0.000205043	32	16	0.14834									GO:0006101	citrate metabolic process	0.000446336	0.0568451	248	32	0.604344
GO:0071819	DUBm complex	1.32229e-06	0.000205043	32	16	0.14834									GO:0010615	positive regulation of cardiac muscle adaptation	0.000454266	0.0570116	16	6	0.113314
GO:0042683|GO:0010000	negative regulation of compound eye cone cell fate specification	1.32229e-06	0.000205043	32	16	0.14834									GO:1903218	regulation of malate dehydrogenase (decarboxylating) (NADP+) activity	0.000454266	0.0570116	16	6	0.113314
GO:0090537	CERF complex	1.32229e-06	0.000205043	32	16	0.14834									GO:0046062	dCDP metabolic process	0.000454266	0.0570116	16	6	0.113314
GO:0097157	pre-mRNA intronic binding	1.32229e-06	0.000205043	32	16	0.14834									GO:1903220	positive regulation of malate dehydrogenase (decarboxylating) (NADP+) activity	0.000454266	0.0570116	16	6	0.113314
GO:0005861	troponin complex	1.32229e-06	0.000205043	32	16	0.14834									GO:0061731	ribonucleoside-diphosphate reductase activity	0.000454266	0.0570116	16	6	0.113314
GO:0050973	detection of mechanical stimulus involved in equilibrioception	1.32229e-06	0.000205043	32	16	0.14834									GO:1903244	positive regulation of cardiac muscle hypertrophy in response to stress	0.000454266	0.0570116	16	6	0.113314
GO:0035137	hindlimb morphogenesis	1.36271e-06	0.000210944	422	95	0.880771									GO:0008364	pupal chitin-based cuticle development	0.000454266	0.0570116	16	6	0.113314
GO:0061046	regulation of branching involved in lung morphogenesis	1.36224e-06	0.000210944	92	31	0.28741									GO:0006240	dCDP biosynthetic process	0.000454266	0.0570116	16	6	0.113314
GO:0048255	mRNA stabilization	1.36667e-06	0.000211376	323	77	0.713888									GO:0046168	glycerol-3-phosphate catabolic process	0.000454266	0.0570116	16	6	0.113314
GO:0016407	acetyltransferase activity	1.38202e-06	0.000213565	991	192	1.78009									GO:0016728	oxidoreductase activity, acting on CH or CH2 groups, disulfide as acceptor	0.000454266	0.0570116	16	6	0.113314
GO:0006413|GO:0006440|GO:0006454	translational initiation	1.3935e-06	0.000215154	1205	227	2.10458									GO:0004748|GO:0016959|GO:0016960|GO:0016961	ribonucleoside-diphosphate reductase activity, thioredoxin disulfide as acceptor	0.000454266	0.0570116	16	6	0.113314
GO:0043138	3'-5' DNA helicase activity	1.3983e-06	0.000215523	124	38	0.352309									GO:0010521	telomerase inhibitor activity	0.000454266	0.0570116	16	6	0.113314
GO:0035330	regulation of hippo signaling	1.3983e-06	0.000215523	124	38	0.352309									GO:0009216	purine deoxyribonucleoside triphosphate biosynthetic process	0.000454266	0.0570116	16	6	0.113314
GO:0045638	negative regulation of myeloid cell differentiation	1.4294e-06	0.000220126	576	122	1.1311									GO:0046704	CDP metabolic process	0.000454266	0.0570116	16	6	0.113314
GO:0043227	membrane-bounded organelle	1.47897e-06	0.000227565	59001	8429	78.1476									GO:0014744	positive regulation of muscle adaptation	0.000454266	0.0570116	16	6	0.113314
GO:2000778	positive regulation of interleukin-6 secretion	1.50969e-06	0.000232093	43	19	0.176154									GO:0070034	telomeric RNA binding	0.000454266	0.0570116	16	6	0.113314
GO:0007084	mitotic nuclear envelope reassembly	1.51807e-06	0.000232981	88	30	0.278138									GO:1902906	proteasome storage granule assembly	0.000454266	0.0570116	16	6	0.113314
GO:0000940	condensed chromosome outer kinetochore	1.51807e-06	0.000232981	88	30	0.278138									GO:0014033	neural crest cell differentiation	0.000455233	0.057084	918	90	1.69972
GO:0001656	metanephros development	1.53955e-06	0.000236075	920	180	1.66883									GO:0010813	neuropeptide catabolic process	0.000457966	0.0573776	128	20	0.377715
GO:0002039	p53 binding	1.54934e-06	0.000237373	324	77	0.713888									GO:0035994	response to muscle stretch	0.000461619	0.0577857	238	31	0.585458
GO:0050794|GO:0051244	regulation of cellular process	1.56951e-06	0.000240257	48187	6946	64.3983									GO:0048519|GO:0043118	negative regulation of biological process	0.000467359	0.0584542	29862	2161	40.8121
GO:0060415	muscle tissue morphogenesis	1.60493e-06	0.00024547	759	153	1.41851									GO:0000098	sulfur amino acid catabolic process	0.000472002	0.0589846	167	24	0.453258
GO:0048729	tissue morphogenesis	1.60731e-06	0.000245624	9362	1456	13.499									GO:0021555	midbrain-hindbrain boundary morphogenesis	0.000494359	0.0617141	92	16	0.302172
GO:0016321	female meiosis chromosome segregation	1.61618e-06	0.000246769	188	51	0.472835									GO:0060968	regulation of gene silencing	0.000494687	0.0617141	656	68	1.28423
GO:0001227	transcriptional repressor activity, RNA polymerase II transcription regulatory region sequence-specific binding	1.62167e-06	0.000247397	1412	260	2.41053									GO:0045198	establishment of epithelial cell apical/basal polarity	0.000506606	0.0631471	271	34	0.642115
GO:0060998	regulation of dendritic spine development	1.64347e-06	0.000250508	520	112	1.03838									GO:0051259	protein oligomerization	0.000510888	0.0636267	3146	263	4.96695
GO:0065007	biological regulation	1.67634e-06	0.000255301	55043	7888	73.1318									GO:0043516	regulation of DNA damage response, signal transduction by p53 class mediator	0.00051413	0.0639261	188	26	0.491029
GO:0009409	response to cold	1.71683e-06	0.000260482	748	151	1.39996									GO:0014031	mesenchymal cell development	0.000514166	0.0639261	1318	122	2.30406
GO:0040031	snRNA modification	1.71763e-06	0.000260482	36	17	0.157612									GO:0051260	protein homooligomerization	0.000521632	0.0647443	1904	168	3.1728
GO:0044860	protein localization to plasma membrane raft	1.71763e-06	0.000260482	36	17	0.157612									GO:0016128	phytosteroid metabolic process	0.000521512	0.0647443	75	14	0.2644
GO:0033083	regulation of immature T cell proliferation	1.71763e-06	0.000260482	36	17	0.157612									GO:0045121	membrane raft	0.000523163	0.0648794	2896	244	4.60812
GO:0033084	regulation of immature T cell proliferation in thymus	1.71763e-06	0.000260482	36	17	0.157612									GO:0048762	mesenchymal cell differentiation	0.00052381	0.0649046	1546	140	2.644
GO:0019941	modification-dependent protein catabolic process	1.7459e-06	0.000264546	3046	515	4.77471									GO:0031128	developmental induction	0.000526153	0.0651398	392	45	0.849858
GO:0012501|GO:0016244	programmed cell death	1.74842e-06	0.000264704	8431	1319	12.2288									GO:0090278	negative regulation of peptide hormone secretion	0.000532018	0.0658102	460	51	0.963173
GO:0043069|GO:0043072	negative regulation of programmed cell death	1.75694e-06	0.000265768	7080	1120	10.3838									GO:0086001	cardiac muscle cell action potential	0.000533195	0.0659001	646	67	1.26534
GO:0072171	mesonephric tubule morphogenesis	1.83586e-06	0.000277473	436	97	0.899314									GO:0016453	C-acetyltransferase activity	0.000534419	0.0659957	43	10	0.188857
GO:0071012	catalytic step 1 spliceosome	1.8481e-06	0.000278852	80	28	0.259596									GO:0016594	glycine binding	0.000547977	0.0676129	111	18	0.339943
GO:1903225	negative regulation of endodermal cell differentiation	1.8481e-06	0.000278852	80	28	0.259596									GO:0016655	oxidoreductase activity, acting on NAD(P)H, quinone or similar compound as acceptor	0.000551002	0.0678716	230	30	0.566572
GO:0060606	tube closure	1.93181e-06	0.000290992	869	171	1.58539									GO:0007629	flight behavior	0.000551002	0.0678716	230	30	0.566572
GO:0006308	DNA catabolic process	1.93058e-06	0.000290992	230	59	0.547005									GO:0030496	midbody	0.000552908	0.0680491	1158	109	2.05855
GO:0032434	regulation of proteasomal ubiquitin-dependent protein catabolic process	1.98345e-06	0.00029852	1094	208	1.92843									GO:0030485	smooth muscle contractile fiber	0.000554702	0.0682126	67	13	0.245515
GO:0000819	sister chromatid segregation	1.99904e-06	0.000300613	1088	207	1.91915									GO:0010700	negative regulation of norepinephrine secretion	0.000571028	0.0694036	36	9	0.169972
GO:1903901	negative regulation of viral life cycle	2.00792e-06	0.000301696	267	66	0.611904									GO:0031935	regulation of chromatin silencing	0.000569659	0.0694036	316	38	0.717658
GO:0030914	STAGA complex	2.01488e-06	0.000302487	76	27	0.250325									GO:0046602	regulation of mitotic centrosome separation	0.000571028	0.0694036	36	9	0.169972
GO:0050918	positive chemotaxis	2.03279e-06	0.000304921	246	62	0.574819									GO:0015222	serotonin transmembrane transporter activity	0.00057035	0.0694036	51	11	0.207743
GO:0008285	negative regulation of cell proliferation	2.04023e-06	0.00030578	4707	766	7.1018									GO:0090175	regulation of establishment of planar polarity	0.000569659	0.0694036	316	38	0.717658
GO:0033085	negative regulation of T cell differentiation in thymus	2.05323e-06	0.000307215	40	18	0.166883									GO:0036137	kynurenine aminotransferase activity	0.000571028	0.0694036	36	9	0.169972
GO:2000399	negative regulation of thymocyte aggregation	2.05323e-06	0.000307215	40	18	0.166883									GO:0034773	histone H4-K20 trimethylation	0.000571028	0.0694036	36	9	0.169972
GO:0009735	response to cytokinin	2.12479e-06	0.000317392	332	78	0.72316									GO:0097052	L-kynurenine metabolic process	0.000571028	0.0694036	36	9	0.169972
GO:2000171	negative regulation of dendrite development	2.12479e-06	0.000317392	332	78	0.72316									GO:0071260	cellular response to mechanical stimulus	0.000569959	0.0694036	624	65	1.22757
GO:0030858	positive regulation of epithelial cell differentiation	2.16629e-06	0.000323322	500	108	1.0013									GO:0060972	left/right pattern formation	0.00056771	0.0694036	220	29	0.547686
GO:0007516	hemocyte development	2.17175e-06	0.000323867	112	35	0.324495									GO:0035175|GO:0044021	histone kinase activity (H3-S10 specific)	0.000571028	0.0694036	36	9	0.169972
GO:0000177	cytoplasmic exosome (RNase complex)	2.27686e-06	0.000338442	131	39	0.36158									GO:0016212	kynurenine-oxoglutarate transaminase activity	0.000571028	0.0694036	36	9	0.169972
GO:0039706	co-receptor binding	2.29406e-06	0.000338442	20	12	0.111255									GO:0010583	response to cyclopentenone	0.000571028	0.0694036	36	9	0.169972
GO:0070724	BMP receptor complex	2.29406e-06	0.000338442	20	12	0.111255									GO:0007208	phospholipase C-activating serotonin receptor signaling pathway	0.000571028	0.0694036	36	9	0.169972
GO:0010835	regulation of protein ADP-ribosylation	2.29406e-06	0.000338442	20	12	0.111255									GO:0032989	cellular component morphogenesis	0.00057614	0.0699491	21640	1587	29.9717
GO:0061209	cell proliferation involved in mesonephros development	2.29406e-06	0.000338442	20	12	0.111255									GO:0072488	ammonium transmembrane transport	0.000576471	0.0699491	589	62	1.17092
GO:0060804	positive regulation of Wnt signaling pathway by BMP signaling pathway	2.29406e-06	0.000338442	20	12	0.111255									GO:2000047	regulation of cell-cell adhesion mediated by cadherin	0.000584901	0.0709132	140	21	0.396601
GO:0051042	negative regulation of calcium-independent cell-cell adhesion	2.29406e-06	0.000338442	20	12	0.111255									GO:0051290	protein heterotetramerization	0.000590078	0.0714816	252	32	0.604344
GO:0051040	regulation of calcium-independent cell-cell adhesion	2.29406e-06	0.000338442	20	12	0.111255									GO:0017015	regulation of transforming growth factor beta receptor signaling pathway	0.000593753	0.0718079	732	74	1.39754
GO:0072138	mesenchymal cell proliferation involved in ureteric bud development	2.29406e-06	0.000338442	20	12	0.111255									GO:1903844	regulation of cellular response to transforming growth factor beta stimulus	0.000593753	0.0718079	732	74	1.39754
GO:0003134	endodermal-mesodermal cell signaling involved in heart induction	2.29406e-06	0.000338442	20	12	0.111255									GO:0009068	aspartate family amino acid catabolic process	0.000595138	0.071916	200	27	0.509915
GO:0003133	endodermal-mesodermal cell signaling	2.29406e-06	0.000338442	20	12	0.111255									GO:2000113	negative regulation of cellular macromolecule biosynthetic process	0.000601736	0.0726532	9717	743	14.0321
GO:0003130	BMP signaling pathway involved in heart induction	2.29406e-06	0.000338442	20	12	0.111255									GO:0022008	neurogenesis	0.000608777	0.0734202	18055	1335	25.2125
GO:0003129	heart induction	2.29406e-06	0.000338442	20	12	0.111255									GO:0030371	translation repressor activity	0.000609593	0.0734202	160	23	0.434372
GO:0000395|GO:0000368|GO:0000369	mRNA 5'-splice site recognition	2.30881e-06	0.000340338	44	19	0.176154									GO:0005828	kinetochore microtubule	0.000609593	0.0734202	160	23	0.434372
GO:0005662	DNA replication factor A complex	2.3227e-06	0.000341824	68	25	0.231782									GO:0032768	regulation of monooxygenase activity	0.000611109	0.0734214	440	49	0.925401
GO:0042676|GO:0007466	compound eye cone cell fate commitment	2.3227e-06	0.000341824	68	25	0.231782									GO:0000088	mitotic prophase	0.000611109	0.0734214	440	49	0.925401
GO:0006312	mitotic recombination	2.3277e-06	0.000342278	311	74	0.686075									GO:0071305	cellular response to vitamin D	0.000610897	0.0734214	180	25	0.472144
GO:0009987|GO:0008151|GO:0050875	cellular process	2.34852e-06	0.000344773	68837	9748	90.3764									GO:0071389	cellular response to mineralocorticoid stimulus	0.000611637	0.0734246	112	18	0.339943
GO:0048134	germ-line cyst formation	2.34685e-06	0.000344773	247	62	0.574819									GO:0005244	voltage-gated ion channel activity	0.000613993	0.0735867	939	91	1.7186
GO:0034504	protein localization to nucleus	2.42829e-06	0.000356193	1332	246	2.28073									GO:0022832	voltage-gated channel activity	0.000613993	0.0735867	939	91	1.7186
GO:0005663	DNA replication factor C complex	2.44699e-06	0.000358642	64	24	0.222511									GO:0051050	positive regulation of transport	0.00062896	0.0753189	7890	611	11.5392
GO:0007089|GO:0000081	traversing start control point of mitotic cell cycle	2.47842e-06	0.00036295	48	20	0.185426									GO:0098735	positive regulation of the force of heart contraction	0.000631973	0.0756177	94	16	0.302172
GO:0060766	negative regulation of androgen receptor signaling pathway	2.50386e-06	0.000366377	108	34	0.315223									GO:0008652	cellular amino acid biosynthetic process	0.000638206	0.0763012	1051	100	1.88857
GO:0008327	methyl-CpG binding	2.53742e-06	0.000369776	60	23	0.213239									GO:0072686	mitotic spindle	0.000640337	0.0764934	568	60	1.13314
GO:0044857	plasma membrane raft organization	2.53742e-06	0.000369776	60	23	0.213239									GO:0070644	vitamin D response element binding	0.000643252	0.0765916	68	13	0.245515
GO:0036402	proteasome-activating ATPase activity	2.53742e-06	0.000369776	60	23	0.213239									GO:0042660	positive regulation of cell fate specification	0.000643252	0.0765916	68	13	0.245515
GO:0044854	plasma membrane raft assembly	2.53742e-06	0.000369776	60	23	0.213239									GO:0007565	female pregnancy	0.000642373	0.0765916	1238	115	2.17186
GO:0001765	membrane raft assembly	2.53742e-06	0.000369776	60	23	0.213239									GO:0006278	RNA-dependent DNA replication	0.000643252	0.0765916	68	13	0.245515
GO:0006898	receptor-mediated endocytosis	2.55458e-06	0.000371974	2413	416	3.85685									GO:0071352	cellular response to interleukin-2	0.000649476	0.0768946	44	10	0.188857
GO:0060741	prostate gland stromal morphogenesis	2.56603e-06	0.000372733	52	21	0.194697									GO:0007057	spindle assembly involved in female meiosis I	0.000649476	0.0768946	44	10	0.188857
GO:0009223	pyrimidine deoxyribonucleotide catabolic process	2.56603e-06	0.000372733	52	21	0.194697									GO:0021982	pineal gland development	0.000649476	0.0768946	44	10	0.188857
GO:0006244	pyrimidine nucleotide catabolic process	2.56603e-06	0.000372733	52	21	0.194697									GO:0072207	metanephric epithelium development	0.000646892	0.0768946	264	33	0.623229
GO:0048319	axial mesoderm morphogenesis	2.58149e-06	0.000374069	56	22	0.203968									GO:0006711	estrogen catabolic process	0.000649476	0.0768946	44	10	0.188857
GO:0060440	trachea formation	2.58149e-06	0.000374069	56	22	0.203968									GO:0055017	cardiac muscle tissue growth	0.000646892	0.0768946	264	33	0.623229
GO:0061196	fungiform papilla development	2.58149e-06	0.000374069	56	22	0.203968									GO:0071692	protein localization to extracellular region	0.000649476	0.0768946	44	10	0.188857
GO:0045595	regulation of cell differentiation	2.60646e-06	0.000377382	11871	1818	16.8552									GO:0098700	neurotransmitter loading into synaptic vesicle	0.000652179	0.0771523	7	4	0.075543
GO:0030163	protein catabolic process	2.61526e-06	0.00037835	4622	752	6.972									GO:0009566	fertilization	0.000654346	0.0773461	1314	121	2.28517
GO:0021781	glial cell fate commitment	2.63719e-06	0.000381214	196	52	0.482106									GO:0055015	ventricular cardiac muscle cell development	0.000658179	0.0777364	151	22	0.415486
GO:0007399	nervous system development	2.64036e-06	0.000381365	22250	3307	30.6601									GO:0060973	cell migration involved in heart development	0.000667178	0.0787357	171	24	0.453258
GO:0030574	collagen catabolic process	2.68247e-06	0.000387134	227	58	0.537734									GO:0051117	ATPase binding	0.000679982	0.0792876	546	58	1.09537
GO:0009950	dorsal/ventral axis specification	2.74028e-06	0.000395159	760	152	1.40923									GO:0090166	Golgi disassembly	0.000678998	0.0792876	52	11	0.207743
GO:0000018	regulation of DNA recombination	2.75472e-06	0.000396922	423	94	0.8715									GO:0046536	dosage compensation complex	0.000678998	0.0792876	52	11	0.207743
GO:0071594	thymocyte aggregation	2.77977e-06	0.000399888	440	97	0.899314									GO:0045254|GO:0009364	pyruvate dehydrogenase complex	0.000678998	0.0792876	52	11	0.207743
GO:0033077	T cell differentiation in thymus	2.77977e-06	0.000399888	440	97	0.899314									GO:1990034	calcium ion export from cell	0.000678998	0.0792876	52	11	0.207743
GO:0030900	forebrain development	2.80023e-06	0.000402186	4212	690	6.39718									GO:0032210	regulation of telomere maintenance via telomerase	0.000678998	0.0792876	52	11	0.207743
GO:0045683	negative regulation of epidermis development	2.79841e-06	0.000402186	132	39	0.36158									GO:0033080	immature T cell proliferation in thymus	0.000678998	0.0792876	52	11	0.207743
GO:0007130	synaptonemal complex assembly	2.87911e-06	0.000413183	104	33	0.305952									GO:0033079	immature T cell proliferation	0.000678998	0.0792876	52	11	0.207743
GO:0038127	ERBB signaling pathway	2.88871e-06	0.000414229	1731	309	2.86482									GO:0031507	heterochromatin assembly	0.000678998	0.0792876	52	11	0.207743
GO:0071773	cellular response to BMP stimulus	2.8958e-06	0.000414914	660	135	1.25162									GO:0016406	carnitine O-acyltransferase activity	0.000678998	0.0792876	52	11	0.207743
GO:0003690	double-stranded DNA binding	2.91944e-06	0.000417967	584	122	1.1311									GO:1902305	regulation of sodium ion transmembrane transport	0.000679982	0.0792876	546	58	1.09537
GO:0010213	non-photoreactive DNA repair	2.96186e-06	0.000420344	12	9	0.0834415									GO:0042810	pheromone metabolic process	0.000678998	0.0792876	52	11	0.207743
GO:0045636	positive regulation of melanocyte differentiation	2.96186e-06	0.000420344	12	9	0.0834415									GO:0007144	female meiosis I	0.000672915	0.0792876	60	12	0.226629
GO:0070602	regulation of centromeric sister chromatid cohesion	2.96186e-06	0.000420344	12	9	0.0834415									GO:0060741	prostate gland stromal morphogenesis	0.000678998	0.0792876	52	11	0.207743
GO:0050942	positive regulation of pigment cell differentiation	2.96186e-06	0.000420344	12	9	0.0834415									GO:0060748	tertiary branching involved in mammary gland duct morphogenesis	0.000678998	0.0792876	52	11	0.207743
GO:0048023	positive regulation of melanin biosynthetic process	2.96186e-06	0.000420344	12	9	0.0834415									GO:0003279	cardiac septum development	0.000684118	0.0797064	664	68	1.28423
GO:1902746	regulation of lens fiber cell differentiation	2.96186e-06	0.000420344	12	9	0.0834415									GO:0021983	pituitary gland development	0.000688615	0.0801665	688	70	1.322
GO:0097373	MCM core complex	2.96186e-06	0.000420344	12	9	0.0834415									GO:0098687	chromosomal region	0.000696676	0.0810405	2215	191	3.60718
GO:0010077	maintenance of inflorescence meristem identity	2.96186e-06	0.000420344	12	9	0.0834415									GO:0030659	cytoplasmic vesicle membrane	0.000700883	0.081465	2372	203	3.83381
GO:1903056	regulation of melanosome organization	2.96186e-06	0.000420344	12	9	0.0834415									GO:0070849	response to epidermal growth factor	0.000702948	0.0816402	276	34	0.642115
GO:1902748	positive regulation of lens fiber cell differentiation	2.96186e-06	0.000420344	12	9	0.0834415									GO:0051299	centrosome separation	0.000705102	0.0818255	244	31	0.585458
GO:1900378	positive regulation of secondary metabolite biosynthetic process	2.96186e-06	0.000420344	12	9	0.0834415									GO:2000811	negative regulation of anoikis	0.000709118	0.0821612	192	26	0.491029
GO:0043631	RNA polyadenylation	3.02027e-06	0.000428293	368	84	0.778787									GO:0003148	outflow tract septum morphogenesis	0.000709118	0.0821612	192	26	0.491029
GO:0030331	estrogen receptor binding	3.02468e-06	0.000428579	324	76	0.704617									GO:0032200	telomere organization	0.00071071	0.0822805	547	58	1.09537
GO:0000737	DNA catabolic process, endonucleolytic	3.04308e-06	0.000430845	202	53	0.491378									GO:0000779	condensed chromosome, centromeric region	0.00071146	0.0823022	364	42	0.793201
GO:0060675	ureteric bud morphogenesis	3.07663e-06	0.000435253	396	89	0.825144									GO:0005819	spindle	0.000712089	0.0823099	2203	190	3.58829
GO:0032526	response to retinoic acid	3.094e-06	0.000437364	997	191	1.77081									GO:0061035	regulation of cartilage development	0.000720486	0.0832148	524	56	1.0576
GO:0043487	regulation of RNA stability	3.17208e-06	0.000448048	527	112	1.03838									GO:0000103|GO:0019378	sulfate assimilation	0.000725757	0.0837575	172	24	0.453258
GO:0061136	regulation of proteasomal protein catabolic process	3.18493e-06	0.000449508	1418	259	2.40126									GO:0000987	core promoter proximal region sequence-specific DNA binding	0.000737232	0.0850147	2296	197	3.72049
GO:0018991	oviposition	3.21739e-06	0.000453732	828	163	1.51122									GO:0021879	forebrain neuron differentiation	0.000738041	0.085041	786	78	1.47309
GO:1901862	negative regulation of muscle tissue development	3.24261e-06	0.000456929	292	70	0.648989									GO:0014032	neural crest cell development	0.000742417	0.0854779	762	76	1.43532
GO:0008353	RNA polymerase II carboxy-terminal domain kinase activity	3.28339e-06	0.000462312	128	38	0.352309									GO:0018024	histone-lysine N-methyltransferase activity	0.000743697	0.085558	376	43	0.812087
GO:0014706	striated muscle tissue development	3.29262e-06	0.000463179	2802	475	4.40386									GO:0090224	regulation of spindle organization	0.000760347	0.0873362	224	29	0.547686
GO:0045736	negative regulation of cyclin-dependent protein serine/threonine kinase activity	3.29473e-06	0.000463179	276	67	0.621176									GO:0042753	positive regulation of circadian rhythm	0.000760347	0.0873362	224	29	0.547686
GO:0030718	germ-line stem cell population maintenance	3.32524e-06	0.000467102	603	125	1.15891									GO:0007127	meiosis I	0.000766194	0.0879308	958	92	1.73749
GO:0030496	midbody	3.38893e-06	0.000475675	1158	217	2.01187									GO:0046037	GMP metabolic process	0.000766725	0.0879308	1169	109	2.05855
GO:0060425	lung morphogenesis	3.43644e-06	0.000481967	668	136	1.26089									GO:0007193	adenylate cyclase-inhibiting G-protein coupled receptor signaling pathway	0.000774493	0.0887521	388	44	0.830973
GO:0003681	bent DNA binding	3.50908e-06	0.000491769	27	14	0.129798									GO:0033605	positive regulation of catecholamine secretion	0.000780176	0.0893333	183	25	0.472144
GO:0046620	regulation of organ growth	3.56446e-06	0.000499139	1289	238	2.20656									GO:0051716	cellular response to stimulus	0.000785109	0.0898279	37324	2670	50.4249
GO:0031099	regeneration	3.69453e-06	0.000516949	1679	300	2.78138									GO:0016901	oxidoreductase activity, acting on the CH-OH group of donors, quinone or similar compound as acceptor	0.000794837	0.0900956	12	5	0.0944287
GO:0003007	heart morphogenesis	3.69923e-06	0.000517204	2779	471	4.36677									GO:0004641	phosphoribosylformylglycinamidine cyclo-ligase activity	0.000794837	0.0900956	12	5	0.0944287
GO:0007173	epidermal growth factor receptor signaling pathway	3.75341e-06	0.000524369	1711	305	2.82774									GO:0004637	phosphoribosylamine-glycine ligase activity	0.000794837	0.0900956	12	5	0.0944287
GO:0021953	central nervous system neuron differentiation	3.77396e-06	0.000526829	2049	358	3.31912									GO:0002095	caveolar macromolecular signaling complex	0.000794837	0.0900956	12	5	0.0944287
GO:0048518|GO:0043119	positive regulation of biological process	3.83657e-06	0.000535152	33898	4948	45.8743									GO:0004644	phosphoribosylglycinamide formyltransferase activity	0.000794837	0.0900956	12	5	0.0944287
GO:0000076	DNA replication checkpoint	3.84805e-06	0.000535919	124	37	0.343037									GO:0007348	regulation of syncytial blastoderm mitotic cell cycle	0.000794837	0.0900956	12	5	0.0944287
GO:0080182	histone H3-K4 trimethylation	3.84805e-06	0.000535919	124	37	0.343037									GO:0002752	cell surface pattern recognition receptor signaling pathway	0.000794837	0.0900956	12	5	0.0944287
GO:0045843	negative regulation of striated muscle tissue development	3.87521e-06	0.000539282	288	69	0.639718									GO:1901210	regulation of cardiac chamber formation	0.000794837	0.0900956	12	5	0.0944287
GO:0051603	proteolysis involved in cellular protein catabolic process	3.87984e-06	0.000539506	3488	579	5.36807									GO:0004368	glycerol-3-phosphate dehydrogenase activity	0.000794837	0.0900956	12	5	0.0944287
GO:0044243	multicellular organismal catabolic process	3.96587e-06	0.000551042	299	71	0.658261									GO:0097373	MCM core complex	0.000794837	0.0900956	12	5	0.0944287
GO:0071772	response to BMP	4.00559e-06	0.00055613	664	135	1.25162									GO:1900542	regulation of purine nucleotide metabolic process	0.000793347	0.0900956	1575	141	2.66289
GO:0001701	in utero embryonic development	4.06538e-06	0.000563994	3246	542	5.02503									GO:0031232	extrinsic component of external side of plasma membrane	0.000794837	0.0900956	12	5	0.0944287
GO:0001113	transcriptional open complex formation at RNA polymerase II promoter	4.16516e-06	0.000576942	24	13	0.120527									GO:0046112	nucleobase biosynthetic process	0.000797955	0.0903093	1021	97	1.83192
GO:0042382	paraspeckles	4.16516e-06	0.000576942	24	13	0.120527									GO:0000339	RNA cap binding	0.000801042	0.0903093	96	16	0.302172
GO:0000776|GO:0005699	kinetochore	4.19787e-06	0.000581024	712	143	1.32579									GO:0030071	regulation of mitotic metaphase/anaphase transition	0.000799831	0.0903093	434	48	0.906516
GO:0009755	hormone-mediated signaling pathway	4.24639e-06	0.000587286	1008	192	1.78009									GO:0004089	carbonate dehydratase activity	0.000801042	0.0903093	96	16	0.302172
GO:0031468	nuclear envelope reassembly	4.29345e-06	0.000593336	92	30	0.278138									GO:0045667	regulation of osteoblast differentiation	0.000799472	0.0903093	947	91	1.7186
GO:0008286	insulin receptor signaling pathway	4.33708e-06	0.000598903	1518	274	2.54033									GO:0005581	collagen trimer	0.000801042	0.0903093	96	16	0.302172
GO:0045138	nematode male tail tip morphogenesis	4.50416e-06	0.000621496	120	36	0.333766									GO:2001028	positive regulation of endothelial cell chemotaxis	0.000801042	0.0903093	96	16	0.302172
GO:0060537	muscle tissue development	4.50934e-06	0.000621731	2954	497	4.60783									GO:0006837	serotonin transport	0.000802605	0.0904158	87	15	0.283286
GO:0071396	cellular response to lipid	4.53904e-06	0.000625346	3131	524	4.85815									GO:0050909	sensory perception of taste	0.000816627	0.0919247	225	29	0.547686
GO:0060261	positive regulation of transcription initiation from RNA polymerase II promoter	4.61165e-06	0.00063486	164	45	0.417207									GO:0043062	extracellular structure organization	0.000827867	0.0931182	3080	256	4.83475
GO:0034655	nucleobase-containing compound catabolic process	4.66901e-06	0.000642263	3421	568	5.26609									GO:0014017	neuroblast fate commitment	0.000840022	0.0944129	268	33	0.623229
GO:0040011	locomotion	4.67684e-06	0.000642846	21423	3184	29.5197									GO:0006887|GO:0016194|GO:0016195	exocytosis	0.000841448	0.0945006	1757	155	2.92729
GO:0051301	cell division	4.76693e-06	0.000654728	9125	1414	13.1096									GO:0048076	regulation of compound eye pigmentation	0.000842842	0.0945845	236	30	0.566572
GO:0061154	endothelial tube morphogenesis	4.8667e-06	0.000667919	88	29	0.268867									GO:0030154	cell differentiation	0.000845721	0.0948349	39261	2802	52.9178
GO:0009887	organ morphogenesis	4.91614e-06	0.000674187	11911	1819	16.8645									GO:1900193	regulation of oocyte maturation	0.000850853	0.0953373	144	21	0.396601
GO:0060441	epithelial tube branching involved in lung morphogenesis	4.92719e-06	0.000675186	440	96	0.890043									GO:0007155	cell adhesion	0.000852995	0.0955042	7903	610	11.5203
GO:0007088	regulation of mitotic nuclear division	4.94369e-06	0.000676929	1245	230	2.13239									GO:0005576	extracellular region	0.000859406	0.0960004	24660	1794	33.881
GO:0032269	negative regulation of cellular protein metabolic process	4.94996e-06	0.000677269	6621	1046	9.69776									GO:1902038	positive regulation of hematopoietic stem cell differentiation	0.000865955	0.0960004	24	7	0.1322
GO:0043934	sporulation	4.98039e-06	0.000680913	200	52	0.482106									GO:0006127	glycerophosphate shuttle	0.000865955	0.0960004	24	7	0.1322
GO:0003205	cardiac chamber development	5.00459e-06	0.000683699	1320	242	2.24365									GO:0003720	telomerase activity	0.000865955	0.0960004	24	7	0.1322
GO:0060788	ectodermal placode formation	5.0884e-06	0.000694618	412	91	0.843686									GO:0043650	dicarboxylic acid biosynthetic process	0.00086203	0.0960004	164	23	0.434372
GO:0010267	production of ta-siRNAs involved in RNA interference	5.20514e-06	0.000710013	75	26	0.241053									GO:0060478	acrosomal vesicle exocytosis	0.000865955	0.0960004	24	7	0.1322
GO:0021593	rhombomere morphogenesis	5.26484e-06	0.000717611	116	35	0.324495									GO:0009139	pyrimidine nucleoside diphosphate biosynthetic process	0.000865955	0.0960004	24	7	0.1322
GO:0045089	positive regulation of innate immune response	5.27717e-06	0.000718745	1566	281	2.60523									GO:1901491	negative regulation of lymphangiogenesis	0.000865955	0.0960004	24	7	0.1322
GO:0000478	endonucleolytic cleavage involved in rRNA processing	5.33311e-06	0.000725811	216	55	0.50992									GO:0007271	synaptic transmission, cholinergic	0.000862397	0.0960004	323	38	0.717658
GO:0055008	cardiac muscle tissue morphogenesis	5.35929e-06	0.00072882	644	131	1.21454									GO:0042538	hyperosmotic salinity response	0.000863419	0.0960004	312	37	0.698772
GO:0006927	transformed cell apoptotic process	5.48978e-06	0.000746	84	28	0.259596									GO:0009196	pyrimidine deoxyribonucleoside diphosphate metabolic process	0.000865955	0.0960004	24	7	0.1322
GO:0008170	N-methyltransferase activity	5.53728e-06	0.000751314	1247	230	2.13239									GO:0046662	regulation of oviposition	0.000859116	0.0960004	334	39	0.736544
GO:0000979	RNA polymerase II core promoter sequence-specific DNA binding	5.53724e-06	0.000751314	464	100	0.927128									GO:0009197	pyrimidine deoxyribonucleoside diphosphate biosynthetic process	0.000865955	0.0960004	24	7	0.1322
GO:0021952	central nervous system projection neuron axonogenesis	5.55176e-06	0.000752709	232	58	0.537734									GO:0071871	response to epinephrine	0.000876512	0.0970971	226	29	0.547686
GO:0003730	mRNA 3'-UTR binding	5.6534e-06	0.00076591	516	109	1.01057									GO:0048869	cellular developmental process	0.00087814	0.097204	40158	2863	54.0699
GO:0010569	regulation of double-strand break repair via homologous recombination	5.7126e-06	0.000773345	71	25	0.231782									GO:0031493	nucleosomal histone binding	0.000894736	0.0989661	79	14	0.2644
GO:0055024	regulation of cardiac muscle tissue development	5.86946e-06	0.00079398	528	111	1.02911
GO:0061384	heart trabecula morphogenesis	5.95714e-06	0.000805232	196	51	0.472835
GO:0043433	negative regulation of sequence-specific DNA binding transcription factor activity	5.9674e-06	0.000806011	1211	224	2.07677
GO:0071493	cellular response to UV-B	6.01881e-06	0.000812342	131	38	0.352309
GO:0070475	rRNA base methylation	6.11316e-06	0.000821362	28	14	0.129798
GO:0000445	THO complex part of transcription export complex	6.11316e-06	0.000821362	28	14	0.129798
GO:0031429	box H/ACA snoRNP complex	6.11316e-06	0.000821362	28	14	0.129798
GO:0010100	negative regulation of photomorphogenesis	6.11316e-06	0.000821362	28	14	0.129798
GO:0031118	rRNA pseudouridine synthesis	6.11316e-06	0.000821362	28	14	0.129798
GO:0016420	malonyltransferase activity	6.11316e-06	0.000821362	28	14	0.129798
GO:0051995	Se-methyltransferase activity	6.14452e-06	0.000824957	112	34	0.315223
GO:0008757	S-adenosylmethionine-dependent methyltransferase activity	6.17377e-06	0.000828263	1443	261	2.4198
GO:0060795	cell fate commitment involved in formation of primary germ layer	6.24653e-06	0.000837397	640	130	1.20527
GO:0014031	mesenchymal cell development	6.31752e-06	0.00084628	1318	241	2.23438
GO:0045619	regulation of lymphocyte differentiation	6.37007e-06	0.000852683	599	123	1.14037
GO:0060343	trabecula formation	6.40387e-06	0.000856566	176	47	0.43575
GO:0021543	pallium development	6.43025e-06	0.000859453	1805	318	2.94827
GO:0016482	cytoplasmic transport	6.58635e-06	0.000879661	7563	1183	10.9679
GO:0031000	response to caffeine	6.6463e-06	0.000887006	228	57	0.528463
GO:0000904	cell morphogenesis involved in differentiation	6.78183e-06	0.000904419	9409	1453	13.4712
GO:0046972	histone acetyltransferase activity (H4-K16 specific)	6.86407e-06	0.000914706	76	26	0.241053
GO:0030490	maturation of SSU-rRNA	6.87147e-06	0.000915011	472	101	0.936399
GO:0048585	negative regulation of response to stimulus	7.04161e-06	0.000936971	10221	1571	14.5652
GO:0005125	cytokine activity	7.06703e-06	0.000939656	255	62	0.574819
GO:0034427	nuclear-transcribed mRNA catabolic process, exonucleolytic, 3'-5'	7.09695e-06	0.000942934	127	37	0.343037
GO:0045995	regulation of embryonic development	7.22614e-06	0.000943922	2225	383	3.5509
GO:1901208	negative regulation of heart looping	7.25723e-06	0.000943922	8	7	0.0648989
GO:0050677	positive regulation of urothelial cell proliferation	7.25723e-06	0.000943922	8	7	0.0648989
GO:0021997	neural plate axis specification	7.25723e-06	0.000943922	8	7	0.0648989
GO:0030337	DNA polymerase processivity factor activity	7.25723e-06	0.000943922	8	7	0.0648989
GO:0061115	lung proximal/distal axis specification	7.25723e-06	0.000943922	8	7	0.0648989
GO:2000546	positive regulation of endothelial cell chemotaxis to fibroblast growth factor	7.25723e-06	0.000943922	8	7	0.0648989
GO:0060436	bronchiole morphogenesis	7.25723e-06	0.000943922	8	7	0.0648989
GO:1901211	negative regulation of cardiac chamber formation	7.25723e-06	0.000943922	8	7	0.0648989
GO:0070347	regulation of brown fat cell proliferation	7.25723e-06	0.000943922	8	7	0.0648989
GO:0060495	cell-cell signaling involved in lung development	7.25723e-06	0.000943922	8	7	0.0648989
GO:1901207	regulation of heart looping	7.25723e-06	0.000943922	8	7	0.0648989
GO:2000544	regulation of endothelial cell chemotaxis to fibroblast growth factor	7.25723e-06	0.000943922	8	7	0.0648989
GO:0035359	negative regulation of peroxisome proliferator activated receptor signaling pathway	7.25723e-06	0.000943922	8	7	0.0648989
GO:0070346	positive regulation of fat cell proliferation	7.25723e-06	0.000943922	8	7	0.0648989
GO:0060432	lung pattern specification process	7.25723e-06	0.000943922	8	7	0.0648989
GO:0070075	tear secretion	7.25723e-06	0.000943922	8	7	0.0648989
GO:0005111	type 2 fibroblast growth factor receptor binding	7.25723e-06	0.000943922	8	7	0.0648989
GO:0061033	secretion by lung epithelial cell involved in lung growth	7.25723e-06	0.000943922	8	7	0.0648989
GO:0043626	PCNA complex	7.25723e-06	0.000943922	8	7	0.0648989
GO:0060496	mesenchymal-epithelial cell signaling involved in lung development	7.25723e-06	0.000943922	8	7	0.0648989
GO:0070557	PCNA-p21 complex	7.25723e-06	0.000943922	8	7	0.0648989
GO:0044796	DNA polymerase processivity factor complex	7.25723e-06	0.000943922	8	7	0.0648989
GO:0060879	semicircular canal fusion	7.25723e-06	0.000943922	8	7	0.0648989
GO:0050674	urothelial cell proliferation	7.25723e-06	0.000943922	8	7	0.0648989
GO:0070352	positive regulation of white fat cell proliferation	7.25723e-06	0.000943922	8	7	0.0648989
GO:0050675	regulation of urothelial cell proliferation	7.25723e-06	0.000943922	8	7	0.0648989
GO:0070350	regulation of white fat cell proliferation	7.25723e-06	0.000943922	8	7	0.0648989
GO:0070349	positive regulation of brown fat cell proliferation	7.25723e-06	0.000943922	8	7	0.0648989
GO:0046622	positive regulation of organ growth	7.34589e-06	0.000954761	548	114	1.05693
GO:0090185	negative regulation of kidney development	7.6421e-06	0.000992502	208	53	0.491378
GO:0007538	primary sex determination	7.64735e-06	0.000992502	172	46	0.426479

## Sheet: Hoja1
25	GO:0006397	GO:0032993	76	protein-DNA complex
5	GO:0043233	GO:0098687	126	chromosomal region
38	GO:0046483	GO:0045814	211	negative regulation of gene expression, epigenetic
27	GO:0000375|GO:0000385|GO:0031202	GO:0000784	293	nuclear chromosome, telomeric region
21	GO:0016071	GO:0051255	344	spindle midzone assembly
72	GO:0065003	GO:0000775|GO:0097521	421	chromosome, centromeric region
24	GO:0006325	GO:0006342|GO:0016440	430	chromatin silencing
44	GO:0051168	GO:0044815	495	DNA packaging complex
39	GO:0071426	GO:0000786|GO:0005718	567	nucleosome
7	GO:0006139|GO:0055134	GO:0000779	569	condensed chromosome, centromeric region
4	GO:0031974	GO:0000781	590	chromosome, telomeric region
30	GO:0005681	GO:0007056	703	spindle assembly involved in female meiosis
49	GO:0045934	GO:0000780	863	condensed nuclear chromosome, centromeric region
31	GO:0098763	GO:0051256	946	mitotic spindle midzone assembly
43	GO:0051028	GO:0000776|GO:0005699	1294	kinetochore
