# Supplementary material for: Differential gene transcription across the life cycle in Daphnia magna using a new all genome custom-made microarray
Source: BMC Genomics. 2018 May 18;19:370. doi: 10.1186/s12864-018-4725-7 (PMC5960145; doi:10.1186/s12864-018-4725-7)
Supplement: Supplementary file 5 — Excel file with KEGG terms across the different life-cycle stages (XLSX 5169 kb) [file 12864_2018_4725_MOESM5_ESM.xlsx]

## Sheet: all KEGG
KEGG pathways and number of genes across life-stages
PATHWAYS	E1	E1F3	E3	JUV	F1	F2	F3	F123	MALES
ko01100 Metabolic pathways	411	275	324	193	149	139	240	366	227
ko01110 Biosynthesis of secondary metabolites	133	56	91	66	34	39	56	125	45
ko02020 Two-component system	115	116	109	5	3	109	3	117	106
ko00230 Purine metabolism	114	71	107	92	57	60	72	106	86
ko01120 Microbial metabolism in diverse environments	102	37	48	43	16	23	31	66	22
ko01130 Biosynthesis of antibiotics	99	39	62	42	20	20	41	69	30
ko00240 Pyrimidine metabolism	75	65	78	57	54	41	61	68	66
ko00190 Oxidative phosphorylation	64	58	60	8	17	9	58	60	58
ko01200 Carbon metabolism	58	21	32	22	8	17	27	41	17
ko00010 Glycolysis / Gluconeogenesis	32	6	24	23	16	7	7	24	10
ko00071 Fatty acid degradation	30	9	10	22	9	8	14	19	5
ko00520 Amino sugar and nucleotide sugar metabolism	30	5	16	16	7		6	22
ko04921 Oxytocin signaling pathway	29	14	27	18	4	12	12	28	18
ko01230 Biosynthesis of amino acids	29	5	25	11	7	10	10	20	9
ko03030 DNA replication	27	28	21	21	21	5	25	25	26
ko04270 Vascular smooth muscle contraction	27	13	27	18	4	9	9	27	18
ko03020 RNA polymerase	26	26	26	26	26	26	26	26	26
ko00650 Butanoate metabolism	25	9	8	13		8	20	18	7
ko00380 Tryptophan metabolism	25	10	8	14	3	7	12	21	7
ko04611 Platelet activation	25	13	25	22	8	6	12	25	16
ko00630 Glyoxylate and dicarboxylate metabolism	24	10	8	7	3	3	6	15	4
ko00280 Valine, leucine and isoleucine degradation	24	13	11	11		6	13	20	6
ko04750 Inflammatory mediator regulation of TRP channels	23	14	23	14	5	4	6	23	14
ko00620 Pyruvate metabolism	23	15	14	10				17	8
ko04062 Chemokine signaling pathway	23	16	27	19	10	3	12	26	16
ko05200 Pathways in cancer	22	18	23	18	6	3	10	23	14
ko00640 Propanoate metabolism	22	16	14	8		7	13	20	11
ko05203 Viral carcinogenesis	22	21	21	20	16	10	20	22	22
ko04912 GnRH signaling pathway	21	12	21	16	7	3	8	21	12
ko04540 Gap junction	21	10	21	17	3	5	8	21	12
ko05166 HTLV-I infection	21	13	22	19	9		12	22	13
ko05012 Parkinson's disease	21	18	19	3	8	4	17	19	18
ko01212 Fatty acid metabolism	20	11	5	10	5	9	18	20	6
ko04022 cGMP-PKG signaling pathway	20	5	20	18		8	8	20	11
ko04713 Circadian entrainment	20	8	20	15		6	6	20	10
ko00561 Glycerolipid metabolism	19	21	17	18	15	15	16	20	14
ko00564 Glycerophospholipid metabolism	19	10	17	10	8	10	13	20	11
ko04925 Aldosterone synthesis and secretion	19	9	19	10		5	4	19	10
ko04970 Salivary secretion	18	7	18	14		6	5	18	9
ko04972 Pancreatic secretion	18	9	18	14	6	6	6	18	9
ko04725 Cholinergic synapse	18	9	18	12	3	3	5	18	9
ko04015 Rap1 signaling pathway	18	9	18	12	3		3	18	9
ko05016 Huntington's disease	18	15	16	8	11	9	16	16	15
ko04727 GABAergic synapse	18	7	16	11			3	16	9
ko00051 Fructose and mannose metabolism	18	7	12	11	4	3	10	20	4
ko04020 Calcium signaling pathway	17	9	17	10		5	5	17	10
ko00310 Lysine degradation	17	8	3	10	3	7	11	19	3
ko00260 Glycine, serine and threonine metabolism	17	6	10	4	3	4	7	9
ko00410 beta-Alanine metabolism	17	9	9	12		7	13	20	6
ko04024 cAMP signaling pathway	17	5	16	13		4	5	17	6
ko05169 Epstein-Barr virus infection	17	18	18	16	14	8	17	18	18
ko00250 Alanine, aspartate and glutamate metabolism	17	10	17				12	8	10
ko04213 Longevity regulating pathway - multiple species	17	7	16	13		5	4	17	7
ko05010 Alzheimer's disease	16	12	13	4	10	4	14	14	13
ko03013 RNA transport	16	16	16
ko04072 Phospholipase D signaling pathway	16	7	16	14	5		6	16	6
ko04070 Phosphatidylinositol signaling system	16	14	7		7	7	4	8	10
ko04971 Gastric acid secretion	16	6	16	9		3		16	7
ko03440 Homologous recombination	16	15	14	13	13		13	13	14
ko04724 Glutamatergic synapse	16	6	15	11				15	7
ko00562 Inositol phosphate metabolism	16	12	7	5	4	5	5	8	10
ko00590 Arachidonic acid metabolism	16	8	15	13	11	10	9	14	8
ko04723 Retrograde endocannabinoid signaling	16	21	16	12	3	3	3	16	7
ko04146 Peroxisome	16	11	6	9	4	5	11	15	8
ko00710 Carbon fixation in photosynthetic organisms	15	3	11	9	5	5	6	5	5
ko04923 Regulation of lipolysis in adipocytes	15	5	15	14		6	5	15	6
ko04211 Longevity regulating pathway - mammal	15		14	10		5	4		6
ko00350 Tyrosine metabolism	15		17	11	9			4
ko04914 Progesterone-mediated oocyte maturation	15	6	15	14	3		5	15	6
ko04916 Melanogenesis	15	7	16	10		3	3	16	7
ko00910 Nitrogen metabolism	15	8	6		5	6	5	8	7
ko00627 Aminobenzoate degradation	15	3	5	7	5	7	6	13	3
ko05032 Morphine addiction	15	4	16	11		3		16	6
ko04932 Non-alcoholic fatty liver disease	14		13		9	5	12	14	14
ko04915 Estrogen signaling pathway	14	5	14	12			3	14	5
ko04911 Insulin secretion	14	5	14	9				14	5
ko04261 Adrenergic signaling in cardiomyocytes	14	5	14	11			3	14	5
ko04918 Thyroid hormone synthesis	14	5	14	10				14	5
ko04114 Oocyte meiosis	14	5	14	12			4	14	5
ko00980 Metabolism of xenobiotics by cytochrome P450	14		14	12	13	3	4	8
ko05034 Alcoholism	14	13	14	12	10	11	12	14	12
ko04913 Ovarian steroidogenesis	14	5	14	13	4		4	12
ko03430 Mismatch repair	14	14	12	12	12		12	12	13
ko00500 Starch and sucrose metabolism	13		9	7	4		4	9
ko00900 Terpenoid backbone biosynthesis	13	9	9	4			10	10	9
ko04976 Bile secretion	13		11	9				12
ko03008 Ribosome biogenesis in eukaryotes	13	12	12
ko00270 Cysteine and methionine metabolism	13	5	9	5
ko00480 Glutathione metabolism	13	5	12	3	3	3	7	7	7
ko04014 Ras signaling pathway	13	13	13	9	9	5	9	13	13
ko04910 Insulin signaling pathway	13	11	11	6	5	6	5	14	12
ko04151 PI3K-Akt signaling pathway	13	13	13	10	6	3	10	14	14
ko00052 Galactose metabolism	12		10	9	3	3	6	9
ko04530 Tight junction	12	8	12	3			3	12	12
ko04380 Osteoclast differentiation	12	12	11	10	10		11	12	11
ko00982 Drug metabolism - cytochrome P450	12		11	9	10	3	4	5
ko00830 Retinol metabolism	11	3	8	8	9		3	3
ko00930 Caprolactam degradation	11	3		7		7	11	11	3
ko00592 alpha-Linolenic acid metabolism	11	7	8	9	8	8	9	10	7
ko00983 Drug metabolism - other enzymes	11	10	13	5	5	4	6	11	7
ko00565 Ether lipid metabolism	11	8	10	10	8	7	9	9	10
ko05161 Hepatitis B	11	11	11	8	5		8	11	11
ko05204 Chemical carcinogenesis	11		11	9	9	4	5	7
ko03410 Base excision repair	11	19	17	17	8	9	8	17	17
ko00680 Methane metabolism	10	5	6	5	4	6		5	4
ko00030 Pentose phosphate pathway	10		6	6	6	6		7	3
ko00220 Arginine biosynthesis	10	3	12					5	4
ko04071 Sphingolipid signaling pathway	10	10	10	4	4	3	5	13	9
ko04931 Insulin resistance	10	9	9	3		4		11	10
ko04922 Glucagon signaling pathway	10	6	8	3		5		13	7
ko04012 ErbB signaling pathway	10	11	11	6	6		8	11	11
ko04010 MAPK signaling pathway	10	10	10	6	6		6	10	10
ko04730 Long-term depression	10	8	10	7	3	5	7	10	10
ko01040 Biosynthesis of unsaturated fatty acids	10			4	4	3	7	9
ko05414 Dilated cardiomyopathy	10		10	9				10
ko05152 Tuberculosis	10	10	10	7	7		9	9	9
ko05205 Proteoglycans in cancer	10	9	9	4	4		5	9	9
ko04933 AGE-RAGE signaling pathway in diabetic complications	10	10	10	5	4		5	10	10
ko04660 T cell receptor signaling pathway	9	10	10	8	7		9	10	10
ko04720 Long-term potentiation	9	7	9	3		3	3	9	7
ko04728 Dopaminergic synapse	9	9	11	4		4	5	11	9
ko04664 Fc epsilon RI signaling pathway	9	9	9	8	8		8	9	9
ko00020 Citrate cycle	9		5	4	5	5		8
ko04722 Neurotrophin signaling pathway	9	10	10	6	6	3	9	10	10
ko05162 Measles	9	10	10	8	5		9	10	10
ko01220 Degradation of aromatic compounds	9		6	6	7		3	3
ko04666 Fc gamma R-mediated phagocytosis	9	9	9	4	4		4	9	9
ko04650 Natural killer cell mediated cytotoxicity	9	9	9	6	6		6	9	9
ko04510 Focal adhesion	9	9	10	5	5		6	10	10
ko04068 FoxO signaling pathway	9	8	7	7	4	3	7	9	9
ko00860 Porphyrin and chlorophyll metabolism	9	5	3		3	4		7	3
ko04066 HIF-1 signaling pathway	9	7	9	3	3	3	5	10	6
ko04726 Serotonergic synapse	9	6	9	4			3	9	6
ko00760 Nicotinate and nicotinamide metabolism	8	5	10			3		12	7
ko03420 Nucleotide excision repair	8	8	7	7	6	7	7	7	7
ko00970 Aminoacyl-tRNA biosynthesis	8							9	3
ko04670 Leukocyte transendothelial migration	8	8	8	5	5		5	8	8
ko05231 Choline metabolism in cancer	8	7	8	4	3	3	5	9	7
ko04370 VEGF signaling pathway	8	8	8	5	5		5	8	8
ko04011 MAPK signaling pathway - yeast	8	8	6	4	3	6	5	7	7
ko04919 Thyroid hormone signaling pathway	8	10	9	4	4	4	6	10	9
ko05168 Herpes simplex infection	8	8	8	7	5		8	7	8
ko04110 Cell cycle	8	9	9	8	3	3	9	9	9
ko04930 Type II diabetes mellitus	8	6	6	3	3	3	3	8	7
ko05164 Influenza A	8	9	9	6	6		8	10	9
ko05031 Amphetamine addiction	8	6	8			3		8	6
ko00720 Carbon fixation pathways in prokaryotes	7	9		3				7	3
ko00040 Pentose and glucuronate interconversions	7		3	5	3	3	4	5	3
ko04924 Renin secretion	7		7	6	7	5	4	7	5
ko05214 Glioma	7	8	7	3	7	7	4	7	7
ko03460 Fanconi anemia pathway	7	6	6	6	6	6	6	6	6
ko00340 Histidine metabolism	7	5	3	5	3	3		8
ko00362 Benzoate degradation	7			4		4	7	7
ko04141 Protein processing in endoplasmic reticulum	7	6	6	6	6	6	6	6	6
ko05145 Toxoplasmosis	7	7	7	7	6	7	7	7	7
ko00140 Steroid hormone biosynthesis	7	6	7	6	7	7	7	3
ko04310 Wnt signaling pathway	7	8	8			3	4	8	8
ko00625 Chloroalkane and chloroalkene degradation	7		5	7	5	5
ko04064 NF-kappa B signaling pathway	7	7	7	5	5		5	7	7
ko01503 Cationic antimicrobial peptide	7		7		7	6		6	6
ko00770 Pantothenate and CoA biosynthesis	7	6	9	4	4	5		9
ko05223 Non-small cell lung cancer	7	9	7	4	7	7	3	7	6
ko04152 AMPK signaling pathway	7	10	4	4	4	5	6	10	5
ko04920 Adipocytokine signaling pathway	7	6	6	3	6	3	3	7	7
ko05206 MicroRNAs in cancer	7	7	7	3	7	7	3	7	8
ko00591 Linoleic acid metabolism	7	7	7	7	7	7	7	7	7
ko00430 Taurine and hypotaurine metabolism	6	3	3		3	3		7	5
ko04212 Longevity regulating pathway - worm	6	5	4	4	4	4	4	5	6
ko01210 2-Oxocarboxylic acid metabolism	6		12					5
ko00281 Geraniol degradation	6			4		3	6	7
ko00062 Fatty acid elongation	6			3	3	3	4	5
ko00903 Limonene and pinene degradation	6			4		3	5	6
ko04360 Axon guidance	6	11	7	6	5	7	7	11	7
ko04961 Endocrine and other factor-regulated calcium reabsorption	6	4	6		6	6		7	4
ko05146 Amoebiasis	6	5	6	3	6	6		6	5
ko04740 Olfactory transduction	6	4	6	4	6	5	4	6	5
ko00330 Arginine and proline metabolism	6	5	8	5				8
ko04975 Fat digestion and absorption	6	6	7	6	6	6	6	6	6
ko05120 Epithelial cell signaling in Helicobacter pylori infection	5	5	5	5	5	5	5	5	5
ko04662 B cell receptor signaling pathway	5	6	6	4	4	6	5	6	6
ko00626 Naphthalene degradation	5		5	5	5	5
ko05222 Small cell lung cancer	5	6	5	5	5	5	4	5	4
ko04115 p53 signaling pathway	5	5	5	4	5	5	5	4	5
ko04810 Regulation of actin cytoskeleton	5	3	4	3	3	3	3	4	4
ko04550 Signaling pathways regulating pluripotency of stem cells	5	6	6	5	5	6	6	6	6
ko05160 Hepatitis C	5	6	6	5	5	6	6	6	6
ko03450 Non-homologous end-joining	5	5	3	3	3	3	3	3	3
ko05220 Chronic myeloid leukemia	5	6	5	5	3	3	5	5	5
ko04917 Prolactin signaling pathway	5	6	6	5	5	6	6	6	6
ko05131 Shigellosis	5	5	5	5	5	5	5	5	5
ko05133 Pertussis	5	4	5	4	3	5	3	5	4
ko00790 Folate biosynthesis	5	15	15			12		19	4
ko00450 Selenocompound metabolism	5		3		3	3
ko05140 Leishmaniasis	5	5	5	4	4	5	4	5	5
ko00061 Fatty acid biosynthesis	5	8	5		5	5	3	6	5
ko04111 Cell cycle - yeast	5	5	5	5	5	5	5	5	5
ko05212 Pancreatic cancer	5	6	5	5	3	5	5	5	5
ko04520 Adherens junction	5	5	5	5	5	5	5	5	5
ko04139 Regulation of mitophagy - yeast	5		5	3	3	3	3		5
ko04150 mTOR signaling pathway	5	6	5		5	5		6	5
ko04142 Lysosome	5	5	5		5	3		8
ko00100 Steroid biosynthesis	5	3	5	3	5	5	5	4
ko04630 Jak-STAT signaling pathway	5	4	4	4	4	4	4	4	5
ko00053 Ascorbate and aldarate metabolism	5	3		4				4
ko05110 Vibrio cholerae infection	5	3	5	3	5	5		5	3
ko04962 Vasopressin-regulated water reabsorption	4		4	3	4	4		4
ko03320 PPAR signaling pathway	4			3		3		5
ko04742 Taste transduction	4		4	3	4	4		4
ko04960 Aldosterone-regulated sodium reabsorption	4	4	4		4	4		4	4
ko05132 Salmonella infection	4	4	4	3	3	4	3	4	4
ko03018 RNA degradation	4	5	5	3	4	5	5	5
ko00670 One carbon pool by folate	4	11	11			9		11
ko05142 Chagas disease	4		4	4	3	3	3	4	3
ko05111 Vibrio cholerae pathogenic cycle	4		4		4	3			3
ko05340 Primary immunodeficiency	4	4	4	3	3	3	4	4	4
ko04122 Sulfur relay system	4	3
ko04964 Proximal tubule bicarbonate reclamation	4	3				3		3	4
ko05020 Prion diseases	4	4	4	3	4	4	3	4	4
ko05202 Transcriptional misregulation in cancer	4	5	4	4	4	4	4	4	4
ko00600 Sphingolipid metabolism	4		3		3	3		7
ko00521 Streptomycin biosynthesis	4			4				4
ko05030 Cocaine addiction	4		4	3	4	4		4
ko00750 Vitamin B6 metabolism	4
ko04744 Phototransduction	4		5	4	5	4		4	4
ko05219 Bladder cancer	4	3	3	4	3	3	3	4	4
ko00290 Valine, leucine and isoleucine biosynthesis	4		4		4	4
ko00511 Other glycan degradation	4		3		3	3		4
ko04973 Carbohydrate digestion and absorption	3
ko00510 N-Glycan biosynthesis	3
ko04623 Cytosolic DNA-sensing pathway	3	3	3		3	3	3		3
ko04210 Apoptosis	3	3	3	3	3	3		3	3
ko00440 Phosphonate and phosphinate metabolism	3		3		3	3		4	3
ko01502 Vancomycin resistance	3	3	3		3	3		3	3
ko04144 Endocytosis	3	3	5		5	5		4	3
ko05230 Central carbon metabolism in cancer	3		5		5	5		6	3
ko04620 Toll-like receptor signaling pathway	3	3	3	3	3	3	3	3	3
ko05143 African trypanosomiasis	3	3	3		3	3		3	3
ko05416 Viral myocarditis	3	3	3	3	3	3	3	3	3
ko04621 NOD-like receptor signaling pathway	3	6	3	3	3	3	3	6	3
ko00460 Cyanoamino acid metabolism	3		3		3	3		3
ko00623 Toluene degradation	3		3		3	3
ko03040 Spliceosome	3	3	3	3	3	3	3	3	3
ko00920 Sulfur metabolism	3		3		3	3	3
ko00940 Phenylpropanoid biosynthesis	3		3		3	3
ko00360 Phenylalanine metabolism	3		8		3	3		3
ko05130 Pathogenic Escherichia coli infection	3	3	3		3	3		3	3
ko05014 Amyotrophic lateral sclerosis	3		3		3	3	3	3	3
ko04112 Cell cycle - Caulobacter	3	3	3		3	3		3	3
ko04113 Meiosis - yeast	3		3		3	3		3
ko00730 Thiamine metabolism	3	3	3		3	3		7
ko00534 Glycosaminoglycan biosynthesis - heparan sulfate / heparin	3		3		3	3
ko04668 TNF signaling pathway	3	3	3	3	3	3	3	3	3
ko05218 Melanoma	3	4	3	3	3	3	3	3	3
ko04622 RIG-I-like receptor signaling pathway	3	3	3	3	3	3	3	3	3
ko00643 Styrene degradation	3		3		3	3
ko00950 Isoquinoline alkaloid biosynthesis			8
ko00960 Tropane, piperidine and pyridine alkaloid biosynthesis			7		7	7
ko00400 Phenylalanine, tyrosine and tryptophan biosynthesis			7		7	7
ko04390 Hippo signaling pathway		3	3		3	3		3	3
ko05215 Prostate cancer		3	3		3	3	3	3	3
ko05210 Colorectal cancer		4	3		3	3	3	3	3
ko00401 Novobiocin biosynthesis			3		3	3
ko04211 Longevity regulating pathway		6						16
ko01522 Endocrine resistance		7						16
ko02024 Quorum sensing		15						14
ko04658 Th1 and Th2 cell differentiation		10						10
ko04013 MAPK signaling pathway - fly		8						9
ko04016 MAPK signaling pathway - plant		9						8
ko01521 EGFR tyrosine kinase inhibitor resistance		8						8
ko02025 Biofilm formation - Pseudomonas aeruginosa		4						7
ko05111 Biofilm formation - Vibrio cholerae		4						5
ko04139 Mitophagy - yeast		5						5
ko05224 Breast cancer		5						4
ko01524 Platinum drug resistance		3						4
ko04624 Toll and Imd signaling pathway								3
ko04341 Hedgehog signaling pathway - fly								3
ko04214 Apoptosis - fly		4						3
ko01523 Antifolate resistance		4						3
ko00740 Riboflavin metabolism		8						3
ko00072 Synthesis and degradation of ketone bodies								3

## Sheet: E1
			Genes within Pathways
Pathways	Number of genes mapped		ko01100 Metabolic pathways (275)
			ec:1.1.1.105 all-trans-retinol dehydrogenase (NAD+); retinol (vitamin A1) dehydrogenase; MDR; microsomal retinol dehydrogenase; retinol dehydrogenase (misleading); retinal reductase (ambiguous); retinene reductase; epidermal retinol dehydrogenase 2; SDR16C5 (gene name); RDH16 (gene name)
ko01100 Metabolic pathways	411		ec:1.1.1.153 sepiapterin reductase (L-erythro-7,8-dihydrobiopterin forming); SR
ko01110 Biosynthesis of secondary metabolites	133		ec:1.1.1.2 alcohol dehydrogenase (NADP+); aldehyde reductase (NADPH2); NADP-alcohol dehydrogenase; NADP+-aldehyde reductase; NADP+-dependent aldehyde reductase; NADPH-aldehyde reductase; NADPH-dependent aldehyde reductase; nonspecific succinic semialdehyde reductase; ALR 1; low-Km aldehyde reductase; high-Km aldehyde reductase; alcohol dehydrogenase (NADP)
ko02020 Two-component system	115		ec:1.1.1.37 malate dehydrogenase; malic dehydrogenase; L-malate dehydrogenase; NAD-L-malate dehydrogenase; malic acid dehydrogenase; NAD-dependent malic dehydrogenase; NAD-malate dehydrogenase; NAD-malic dehydrogenase; malate (NAD) dehydrogenase; NAD-dependent malate dehydrogenase; NAD-specific malate dehydrogenase; NAD-linked malate dehydrogenase; MDH; L-malate-NAD+ oxidoreductase
ko00230 Purine metabolism	114		ec:1.1.1.62 17beta-estradiol 17-dehydrogenase; 20alpha-hydroxysteroid dehydrogenase; 17beta,20alpha-hydroxysteroid dehydrogenase; 17beta-estradiol dehydrogenase; estradiol dehydrogenase; estrogen 17-oxidoreductase; 17beta-HSD; HSD17B7
ko01120 Microbial metabolism in diverse environments	102		ec:1.1.1.95 phosphoglycerate dehydrogenase; PHGDH (gene name); D-3-phosphoglycerate:NAD+ oxidoreductase; alpha-phosphoglycerate dehydrogenase; 3-phosphoglycerate dehydrogenase; 3-phosphoglyceric acid dehydrogenase; D-3-phosphoglycerate dehydrogenase; glycerate 3-phosphate dehydrogenase; glycerate-1,3-phosphate dehydrogenase; phosphoglycerate oxidoreductase; phosphoglyceric acid dehydrogenase; Ser…
ko01130 Biosynthesis of antibiotics	99		ec:1.1.99.1 choline dehydrogenase; choline oxidase; choline-cytochrome c reductase; choline:(acceptor) oxidoreductase; choline:(acceptor) 1-oxidoreductase
ko00240 Pyrimidine metabolism	75		ec:1.10.2.2 quinol---cytochrome-c reductase; ubiquinol---cytochrome-c reductase; coenzyme Q-cytochrome c reductase; dihydrocoenzyme Q-cytochrome c reductase; reduced ubiquinone-cytochrome c reductase; complex III (mitochondrial electron transport); ubiquinone-cytochrome c reductase; ubiquinol-cytochrome c oxidoreductase; reduced coenzyme Q-cytochrome c reductase; ubiquinone-cytochrome c oxidoredu…
ko00190 Oxidative phosphorylation	64		ec:1.10.3.1 catechol oxidase; diphenol oxidase; o-diphenolase; polyphenol oxidase; pyrocatechol oxidase; dopa oxidase; catecholase; o-diphenol:oxygen oxidoreductase; o-diphenol oxidoreductase
ko01200 Carbon metabolism	58		ec:1.11.1.15 peroxiredoxin; thioredoxin peroxidase; tryparedoxin peroxidase; alkyl hydroperoxide reductase C22; AhpC; TrxPx; TXNPx; Prx; PRDX
ko00010 Glycolysis / Gluconeogenesis	32		ec:1.11.1.6 catalase; equilase; caperase; optidase; catalase-peroxidase; CAT
ko00071 Fatty acid degradation	30		ec:1.11.1.7 peroxidase; lactoperoxidase; guaiacol peroxidase; plant peroxidase; Japanese radish peroxidase; horseradish peroxidase (HRP); soybean peroxidase (SBP); extensin peroxidase; heme peroxidase; oxyperoxidase; protoheme peroxidase; pyrocatechol peroxidase; scopoletin peroxidase; Coprinus cinereus peroxidase; Arthromyces ramosus peroxidase
ko00520 Amino sugar and nucleotide sugar metabolism	30		ec:1.17.3.2 xanthine oxidase; hypoxanthine oxidase; hypoxanthine:oxygen oxidoreductase; Schardinger enzyme; xanthine oxidoreductase; hypoxanthine-xanthine oxidase; xanthine:O2 oxidoreductase; xanthine:xanthine oxidase
ko04921 Oxytocin signaling pathway	29		ec:1.17.4.1 ribonucleoside-diphosphate reductase; ribonucleotide reductase (ambiguous); CDP reductase; ribonucleoside diphosphate reductase; UDP reductase; ADP reductase; nucleoside diphosphate reductase; ribonucleoside 5'-diphosphate reductase; ribonucleotide diphosphate reductase; 2'-deoxyribonucleoside-diphosphate:oxidized-thioredoxin 2'-oxidoreductase; RR; nrdB (gene name); nrdF (gene name); …
ko01230 Biosynthesis of amino acids	29		ec:1.2.1.3 aldehyde dehydrogenase (NAD+); CoA-independent aldehyde dehydrogenase; m-methylbenzaldehyde dehydrogenase; NAD-aldehyde dehydrogenase; NAD-dependent 4-hydroxynonenal dehydrogenase; NAD-dependent aldehyde dehydrogenase; NAD-linked aldehyde dehydrogenase; propionaldehyde dehydrogenase; aldehyde dehydrogenase (NAD)
ko03030 DNA replication	27		ec:1.3.1.24 biliverdin reductase
ko04270 Vascular smooth muscle contraction	27		ec:1.3.3.3 coproporphyrinogen oxidase; coproporphyrinogen III oxidase; coproporphyrinogenase
ko03020 RNA polymerase	26		ec:1.3.3.4 protoporphyrinogen oxidase; protoporphyrinogen IX oxidase; protoporphyrinogenase; PPO; Protox; HemG; HemY
ko00650 Butanoate metabolism	25		ec:1.3.8.1 short-chain acyl-CoA dehydrogenase; butyryl-CoA dehydrogenase; butanoyl-CoA dehydrogenase; butyryl dehydrogenase; unsaturated acyl-CoA reductase; ethylene reductase; enoyl-coenzyme A reductase; unsaturated acyl coenzyme A reductase; butyryl coenzyme A dehydrogenase; short-chain acyl CoA dehydrogenase; short-chain acyl-coenzyme A dehydrogenase; 3-hydroxyacyl CoA reductase; butanoyl-CoA:…
ko00380 Tryptophan metabolism	25		ec:1.4.1.2 glutamate dehydrogenase; glutamic dehydrogenase; glutamate dehydrogenase (NAD+); glutamate oxidoreductase; glutamic acid dehydrogenase; L-glutamate dehydrogenase; NAD+-dependent glutamate dehydrogenase; NAD+-dependent glutamic dehydrogenase; NAD+-glutamate dehydrogenase; NAD+-linked glutamate dehydrogenase; NAD+-linked glutamic dehydrogenase; NAD+-specific glutamic dehydrogenase; NAD+-…
ko04611 Platelet activation	25		ec:1.4.3.3 D-amino-acid oxidase; ophio-amino-acid oxidase; L-amino acid:O2 oxidoreductase; new yellow enzyme
ko00630 Glyoxylate and dicarboxylate metabolism	24		ec:1.5.1.3 dihydrofolate reductase; tetrahydrofolate dehydrogenase; DHFR; pteridine reductase:dihydrofolate reductase; dihydrofolate reductase:thymidylate synthase; thymidylate synthetase-dihydrofolate reductase; folic acid reductase; folic reductase; dihydrofolic acid reductase; dihydrofolic reductase; 7,8-dihydrofolate reductase; NADPH-dihydrofolate reductase
ko00280 Valine, leucine and isoleucine degradation	24		ec:1.6.5.3 NADH:ubiquinone reductase (H+-translocating); ubiquinone reductase (ambiguous); type 1 dehydrogenase; complex 1 dehydrogenase; coenzyme Q reductase (ambiguous); complex I (electron transport chain); complex I (mitochondrial electron transport); complex I (NADH:Q1 oxidoreductase); dihydronicotinamide adenine dinucleotide-coenzyme Q reductase (ambiguous); DPNH-coenzyme Q reductase (ambig…
ko04750 Inflammatory mediator regulation of TRP channels	23		ec:1.9.3.1 cytochrome-c oxidase; cytochrome oxidase; cytochrome a3; cytochrome aa3; Warburg's respiratory enzyme; indophenol oxidase; indophenolase; complex IV (mitochondrial electron transport); ferrocytochrome c oxidase; NADH cytochrome c oxidase
ko00620 Pyruvate metabolism	23		ec:2.1.1.114 polyprenyldihydroxybenzoate methyltransferase; 3,4-dihydroxy-5-hexaprenylbenzoate methyltransferase; dihydroxyhexaprenylbenzoate methyltransferase; COQ3 (gene name); Coq3 O-methyltransferase; DHHB O-methyltransferase
ko04062 Chemokine signaling pathway	23		ec:2.1.1.45 thymidylate synthase; dTMP synthase; thymidylate synthetase; methylenetetrahydrofolate:dUMP C-methyltransferase; TMP synthetase
ko05200 Pathways in cancer	22		ec:2.1.2.1 glycine hydroxymethyltransferase; serine aldolase; threonine aldolase; serine hydroxymethylase; serine hydroxymethyltransferase; allothreonine aldolase; L-serine hydroxymethyltransferase; L-threonine aldolase; serine hydroxymethyltransferase; serine transhydroxymethylase
ko00640 Propanoate metabolism	22		ec:2.3.1.57 diamine N-acetyltransferase; spermidine acetyltransferase; putrescine acetyltransferase; putrescine (diamine)-acetylating enzyme; diamine acetyltransferase; spermidine/spermine N1-acetyltransferase; spermidine N1-acetyltransferase; acetyl-coenzyme A-1,4-diaminobutane N-acetyltransferase; putrescine acetylase; putrescine N-acetyltransferase
ko05203 Viral carcinogenesis	22		ec:2.3.1.85 fatty-acid synthase; FASN (gene name)
ko04912 GnRH signaling pathway	21		ec:2.4.1.135 galactosylgalactosylxylosylprotein 3-beta-glucuronosyltransferase; glucuronosyltransferase I; uridine diphosphate glucuronic acid:acceptor glucuronosyltransferase; UDP-glucuronate:3-beta-D-galactosyl-4-beta-D-galactosyl-O-beta-D-xylosyl-protein D-glucuronosyltransferase; UDP-glucuronate:3-beta-D-galactosyl-4-beta-D-galactosyl-O-beta-D-xylosylprotein D-glucuronosyltransferase
ko04540 Gap junction	21		ec:2.4.1.198 phosphatidylinositol N-acetylglucosaminyltransferase; UDP-N-acetyl-D-glucosamine:phosphatidylinositol N-acetyl-D-glucosaminyltransferase; uridine diphosphoacetylglucosamine alpha1,6-acetyl-D-glucosaminyltransferase; UDP-N-acetyl-D-glucosamine:1-phosphatidyl-1D-myo-inositol 6-(N-acetyl-alpha-D-glucosaminyl)transferase
ko05166 HTLV-I infection	21		ec:2.4.2.8 hypoxanthine phosphoribosyltransferase; IMP pyrophosphorylase; transphosphoribosidase; hypoxanthine---guanine phosphoribosyltransferase; guanine phosphoribosyltransferase; GPRT; HPRT; guanosine 5'-phosphate pyrophosphorylase; IMP-GMP pyrophosphorylase; HGPRTase; 6-hydroxypurine phosphoribosyltransferase; 6-mercaptopurine phosphoribosyltransferase; GMP pyrophosphorylase; guanine-hypoxan…
ko05012 Parkinson's disease	21		ec:2.5.1.1 dimethylallyltranstransferase; geranyl-diphosphate synthase; prenyltransferase; dimethylallyltransferase; DMAPP:IPP-dimethylallyltransferase; (2E,6E)-farnesyl diphosphate synthetase; diprenyltransferase; geranyl pyrophosphate synthase; geranyl pyrophosphate synthetase; trans-farnesyl pyrophosphate synthetase
ko01212 Fatty acid metabolism	20		ec:2.5.1.26 alkylglycerone-phosphate synthase; alkyldihydroxyacetonephosphate synthase; alkyldihydroxyacetone phosphate synthetase; alkyl DHAP synthetase; alkyl-DHAP; dihydroxyacetone-phosphate acyltransferase; DHAP-AT
ko04022 cGMP-PKG signaling pathway	20		ec:2.6.1.19 4-aminobutyrate---2-oxoglutarate transaminase; beta-alanine-oxoglutarate transaminase; aminobutyrate aminotransferase (ambiguous); beta-alanine aminotransferase; beta-alanine-oxoglutarate aminotransferase; gamma-aminobutyrate aminotransaminase (ambiguous); gamma-aminobutyrate transaminase (ambiguous); gamma-aminobutyrate-alpha-ketoglutarate aminotransferase; gamma-aminobutyrate-alpha-…
ko04713 Circadian entrainment	20		ec:2.6.1.39 2-aminoadipate transaminase; alpha-aminoadipate aminotransferase; 2-aminoadipate aminotransferase; 2-aminoadipic aminotransferase; glutamic-ketoadipic transaminase; glutamate-alpha-ketoadipate transaminase
ko00561 Glycerolipid metabolism	19		ec:2.6.1.48 5-aminovalerate transaminase; 5-aminovalerate aminotransferase; delta-aminovalerate aminotransferase; delta-aminovalerate transaminase
ko00564 Glycerophospholipid metabolism	19		ec:2.6.1.52 phosphoserine transaminase; PSAT; phosphoserine aminotransferase; 3-phosphoserine aminotransferase; hydroxypyruvic phosphate-glutamic transaminase; L-phosphoserine aminotransferase; phosphohydroxypyruvate transaminase; phosphohydroxypyruvic-glutamic transaminase; 3-O-phospho-L-serine:2-oxoglutarate aminotransferase; SerC; PdxC; 3PHP transaminase
ko04925 Aldosterone synthesis and secretion	19		ec:2.7.1.1 hexokinase; hexokinase type IV glucokinase; hexokinase D; hexokinase type IV; hexokinase (phosphorylating); ATP-dependent hexokinase; glucose ATP phosphotransferase
ko04970 Salivary secretion	18		ec:2.7.1.107 diacylglycerol kinase (ATP); diglyceride kinase (ambiguous); 1,2-diacylglycerol kinase (phosphorylating) (ambiguous); 1,2-diacylglycerol kinase (ambiguous); sn-1,2-diacylglycerol kinase (ambiguous); DG kinase (ambiguous); DGK (ambiguous); ATP:diacylglycerol phosphotransferase; arachidonoyl-specific diacylglycerol kinase; diacylglycerol:ATP kinase; ATP:1,2-diacylglycerol 3-phosphotran…
ko04972 Pancreatic secretion	18		ec:2.7.1.127 inositol-trisphosphate 3-kinase; 1D-myo-inositol-trisphosphate 3-kinase; Ins(1,4,5)P3 3-kinase
ko04725 Cholinergic synapse	18		ec:2.7.1.137 phosphatidylinositol 3-kinase; 1-phosphatidylinositol 3-kinase; type III phosphoinositide 3-kinase; Vps34p; type I phosphatidylinositol kinase
ko04015 Rap1 signaling pathway	18		ec:2.7.1.21 thymidine kinase; thymidine kinase (phosphorylating); 2'-deoxythymidine kinase; deoxythymidine kinase (phosphorylating)
ko05016 Huntington's disease	18		ec:2.7.1.24 dephospho-CoA kinase; dephosphocoenzyme A kinase (phosphorylating); 3'-dephospho-CoA kinase; dephosphocoenzyme A kinase; ATP:dephospho-CoA 3'-phosphotransferase
ko04727 GABAergic synapse	18		ec:2.7.1.3 ketohexokinase; ketohexokinase (phosphorylating)
ko00051 Fructose and mannose metabolism	18		ec:2.7.1.30 glycerol kinase; glycerokinase; GK; ATP:glycerol-3-phosphotransferase; glycerol kinase (phosphorylating); glyceric kinase
ko04020 Calcium signaling pathway	17		ec:2.7.1.33 pantothenate kinase; pantothenate kinase (phosphorylating); pantothenic acid kinase; ATP:pantothenate 4'-phosphotransferase; D-pantothenate kinase
ko00310 Lysine degradation	17		ec:2.7.1.48 uridine kinase; pyrimidine ribonucleoside kinase; uridine-cytidine kinase; uridine kinase (phosphorylating); uridine phosphokinase
ko00260 Glycine, serine and threonine metabolism	17		ec:2.7.1.6 galactokinase; galactokinase (phosphorylating); ATP:D-galactose-1-phosphotransferase
ko00410 beta-Alanine metabolism	17		ec:2.7.1.67 1-phosphatidylinositol 4-kinase; phosphatidylinositol kinase (phosphorylating); phosphatidylinositol 4-kinase; phosphatidylinositol kinase; type II phosphatidylinositol kinase; PI kinase; PI 4-kinase
ko04024 cAMP signaling pathway	17		ec:2.7.4.6 nucleoside-diphosphate kinase; nucleoside 5'-diphosphate kinase; nucleoside diphosphate (UDP) kinase; nucleoside diphosphokinase; nucleotide phosphate kinase; UDP kinase; uridine diphosphate kinase
ko05169 Epstein-Barr virus infection	17		ec:2.7.4.8 guanylate kinase; deoxyguanylate kinase; 5'-GMP kinase; GMP kinase; guanosine monophosphate kinase; ATP:GMP phosphotransferase
ko00250 Alanine, aspartate and glutamate metabolism	17		ec:2.7.7.14 ethanolamine-phosphate cytidylyltransferase; phosphorylethanolamine transferase; ET; CTP-phosphoethanolamine cytidylyltransferase; phosphoethanolamine cytidylyltransferase; ethanolamine phosphate cytidylyltransferase
ko04213 Longevity regulating pathway - multiple species	17		ec:2.7.7.18 nicotinate-nucleotide adenylyltransferase; deamido-NAD+ pyrophosphorylase; nicotinate mononucleotide adenylyltransferase; deamidonicotinamide adenine dinucleotide pyrophosphorylase; NaMN-ATase; nicotinic acid mononucleotide adenylyltransferase
ko05010 Alzheimer's disease	16		ec:2.7.7.6 DNA-directed RNA polymerase; RNA polymerase; RNA nucleotidyltransferase (DNA-directed); RNA polymerase I; RNA polymerase II; RNA polymerase III; C RNA formation factors; deoxyribonucleic acid-dependent ribonucleic acid polymerase; DNA-dependent ribonucleate nucleotidyltransferase; DNA-dependent RNA nucleotidyltransferase; DNA-dependent RNA polymerase; ribonucleate nucleotidyltransferas…
ko03013 RNA transport	16		ec:2.7.7.7 DNA-directed DNA polymerase; DNA polymerase I; DNA polymerase II; DNA polymerase III; DNA polymerase alpha; DNA polymerase beta; DNA polymerase gamma; DNA nucleotidyltransferase (DNA-directed); deoxyribonucleate nucleotidyltransferase; deoxynucleate polymerase; deoxyribonucleic acid duplicase; deoxyribonucleic acid polymerase; deoxyribonucleic duplicase; deoxyribonucleic polymerase; de…
ko04072 Phospholipase D signaling pathway	16		ec:2.7.8.27 sphingomyelin synthase; SM synthase; SMS1; SMS2
ko04070 Phosphatidylinositol signaling system	16		ec:2.8.1.12 molybdopterin synthase; MPT synthase
ko04971 Gastric acid secretion	16		ec:3.1.1.1 carboxylesterase; ali-esterase; B-esterase; monobutyrase; cocaine esterase; procaine esterase; methylbutyrase; vitamin A esterase; butyryl esterase; carboxyesterase; carboxylate esterase; carboxylic esterase; methylbutyrate esterase; triacetin esterase; carboxyl ester hydrolase; butyrate esterase; methylbutyrase; alpha-carboxylesterase; propionyl esterase; nonspecific carboxylesterase;…
ko03440 Homologous recombination	16		ec:3.1.1.3 triacylglycerol lipase; lipase (ambiguous); butyrinase; tributyrinase; Tween hydrolase; steapsin; triacetinase; tributyrin esterase; Tweenase; amno N-AP; Takedo 1969-4-9; Meito MY 30; Tweenesterase; GA 56; capalase L; triglyceride hydrolase; triolein hydrolase; tween-hydrolyzing esterase; amano CE; cacordase; triglyceridase; triacylglycerol ester hydrolase; amano P; amano AP; PPL; glyc…
ko04724 Glutamatergic synapse	16		ec:3.1.1.4 phospholipase A2; lecithinase A; phosphatidase; phosphatidolipase; phospholipase A
ko00562 Inositol phosphate metabolism	16		ec:3.1.26.4 ribonuclease H; endoribonuclease H (calf thymus); RNase H; RNA*DNA hybrid ribonucleotidohydrolase; hybrid ribonuclease; hybridase; hybridase (ribonuclease H); ribonuclease H; hybrid nuclease; calf thymus ribonuclease H
ko00590 Arachidonic acid metabolism	16		ec:3.1.3.2 acid phosphatase; acid phosphomonoesterase; phosphomonoesterase; glycerophosphatase; acid monophosphatase; acid phosphohydrolase; acid phosphomonoester hydrolase; uteroferrin; acid nucleoside diphosphate phosphatase; orthophosphoric-monoester phosphohydrolase (acid optimum)
ko04723 Retrograde endocannabinoid signaling	16		ec:3.1.3.64 phosphatidylinositol-3-phosphatase; inositol-1,3-bisphosphate 3-phosphatase; inositol 1,3-bisphosphate phosphatase; inositol-polyphosphate 3-phosphatase; D-myo-inositol-1,3-bisphosphate 3-phosphohydrolase; phosphatidyl-3-phosphate 3-phosphohydrolase
ko04146 Peroxisome	16		ec:3.1.6.14 N-acetylglucosamine-6-sulfatase; chondroitinsulfatase; O,N-disulfate O-sulfohydrolase; acetylglucosamine 6-sulfatase; N-acetylglucosamine 6-sulfate sulfatase; acetylglucosamine 6-sulfatase; 2-acetamido-2-deoxy-D-glucose 6-sulfate sulfatase
ko00710 Carbon fixation in photosynthetic organisms	15		ec:3.2.1.14 chitinase; ChiC; chitodextrinase (ambiguous); 1,4-beta-poly-N-acetylglucosaminidase; poly-beta-glucosaminidase; beta-1,4-poly-N-acetyl glucosamidinase; poly[1,4-(N-acetyl-beta-D-glucosaminide)] glycanohydrolase
ko04923 Regulation of lipolysis in adipocytes	15		ec:3.3.2.10 soluble epoxide hydrolase; epoxide hydrase (ambiguous); epoxide hydratase (ambiguous); arene-oxide hydratase (ambiguous); aryl epoxide hydrase (ambiguous); trans-stilbene oxide hydrolase; sEH; cytosolic epoxide hydrolase
ko04211 Longevity regulating pathway - mammal	15		ec:3.5.1.19 nicotinamidase; nicotinamide deaminase; nicotinamide amidase; YNDase
ko00350 Tyrosine metabolism	15		ec:3.5.4.4 adenosine deaminase; deoxyadenosine deaminase
ko04914 Progesterone-mediated oocyte maturation	15		ec:3.6.1.15 nucleoside-triphosphate phosphatase; nucleoside-triphosphatase; nucleoside triphosphate phosphohydrolase; nucleoside-5-triphosphate phosphohydrolase; nucleoside 5-triphosphatase; unspecific diphosphate phosphohydrolase
ko04916 Melanogenesis	15		ec:4.1.1.15 glutamate decarboxylase; L-glutamic acid decarboxylase; L-glutamic decarboxylase; cysteic acid decarboxylase; L-glutamate alpha-decarboxylase; aspartate 1-decarboxylase; aspartic alpha-decarboxylase; L-aspartate-alpha-decarboxylase; gamma-glutamate decarboxylase; L-glutamate 1-carboxy-lyase
ko00910 Nitrogen metabolism	15		ec:4.1.1.45 aminocarboxymuconate-semialdehyde decarboxylase; picolinic acid carboxylase; picolinic acid decarboxylase; alpha-amino-beta-carboxymuconate-epsilon-semialdehade decarboxylase; alpha-amino-beta-carboxymuconate-epsilon-semialdehyde beta-decarboxylase; 2-amino-3-(3-oxoprop-2-enyl)but-2-enedioate carboxy-lyase; 2-amino-3-(3-oxoprop-1-en-1-yl)but-2-enedioate carboxy-lyase
ko00627 Aminobenzoate degradation	15		ec:4.3.2.2 adenylosuccinate lyase; adenylosuccinase; succino AMP-lyase; 6-N-(1,2-dicarboxyethyl)AMP AMP-lyase; 6-N-(1,2-dicarboxyethyl)AMP AMP-lyase (fumarate-forming)
ko05032 Morphine addiction	15		ec:5.3.1.23 S-methyl-5-thioribose-1-phosphate isomerase; methylthioribose 1-phosphate isomerase; 1-PMTR isomerase; 5-methylthio-5-deoxy-D-ribose-1-phosphate ketol-isomerase; S-methyl-5-thio-5-deoxy-D-ribose-1-phosphate ketol-isomerase; S-methyl-5-thio-5-deoxy-D-ribose-1-phosphate aldose-ketose-isomerase; 1-phospho-5'-S-methylthioribose isomerase; S-methyl-5-thio-D-ribose-1-phosphate aldose-ketose…
ko04932 Non-alcoholic fatty liver disease	14		ec:5.3.3.8 dodecenoyl-CoA isomerase; dodecenoyl-CoA Delta-isomerase; Delta3-cis-Delta2-trans-enoyl-CoA isomerase; acetylene-allene isomerase; dodecenoyl-CoA Delta-isomerase; dodecenoyl-CoA Delta3-cis-Delta2-trans-isomerase
ko04915 Estrogen signaling pathway	14		ec:6.2.1.1 acetate---CoA ligase; acetyl-CoA synthetase; acetyl activating enzyme; acetate thiokinase; acyl-activating enzyme; acetyl coenzyme A synthetase; acetic thiokinase; acetyl CoA ligase; acetyl CoA synthase; acetyl-coenzyme A synthase; short chain fatty acyl-CoA synthetase; short-chain acyl-coenzyme A synthetase; ACS
ko04911 Insulin secretion	14		ec:6.3.1.5 NAD+ synthase; NAD synthetase; NAD synthase; nicotinamide adenine dinucleotide synthetase; diphosphopyridine nucleotide synthetase
ko04261 Adrenergic signaling in cardiomyocytes	14		ec:6.3.2.17 tetrahydrofolate synthase; folylpolyglutamate synthase; folate polyglutamate synthetase; formyltetrahydropteroyldiglutamate synthetase; N10-formyltetrahydropteroyldiglutamate synthetase; folylpoly-gamma-glutamate synthase; folylpolyglutamyl synthetase; folylpoly(gamma-glutamate) synthase; folylpolyglutamate synthetase; FPGS; tetrahydrofolylpolyglutamate synthase; tetrahydrofolate:L-gl…
ko04918 Thyroid hormone synthesis	14		ec:6.3.4.16 carbamoyl-phosphate synthase (ammonia); carbon-dioxide---ammonia ligase; carbamoylphosphate synthase; carbamylphosphate synthetase; carbamoylphosphate synthase (ammonia); carbamoylphosphate synthetase; carbamylphosphate synthetase I; CPSI (gene name); carbon-dioxide:ammonia ligase (ADP-forming, carbamate-phosphorylating)
ko04114 Oocyte meiosis	14		ec:6.3.4.2 CTP synthase (glutamine hydrolysing); UTP---ammonia ligase; cytidine triphosphate synthetase; uridine triphosphate aminase; cytidine 5'-triphosphate synthetase; CTPS (gene name); pyrG (gene name); CTP synthase; UTP:ammonia ligase (ADP-forming)
ko00980 Metabolism of xenobiotics by cytochrome P450	14		ec:6.3.5.2 GMP synthase (glutamine-hydrolysing); GMP synthetase (glutamine-hydrolysing); guanylate synthetase (glutamine-hydrolyzing); guanosine monophosphate synthetase (glutamine-hydrolyzing); xanthosine 5'-phosphate amidotransferase; guanosine 5'-monophosphate synthetase
ko05034 Alcoholism	14		ec:6.4.1.2 acetyl-CoA carboxylase; acetyl coenzyme A carboxylase
ko04913 Ovarian steroidogenesis	14		ko02020 Two-component system (116)
ko03430 Mismatch repair	14		ec:1.10.2.2 quinol---cytochrome-c reductase; ubiquinol---cytochrome-c reductase; coenzyme Q-cytochrome c reductase; dihydrocoenzyme Q-cytochrome c reductase; reduced ubiquinone-cytochrome c reductase; complex III (mitochondrial electron transport); ubiquinone-cytochrome c reductase; ubiquinol-cytochrome c oxidoreductase; reduced coenzyme Q-cytochrome c reductase; ubiquinone-cytochrome c oxidoredu…
ko00500 Starch and sucrose metabolism	13		ec:1.2.1.50 long-chain acyl-protein thioester reductase; luxC (gene name); acyl-CoA reductase; acyl coenzyme A reductase; long-chain-aldehyde:NADP+ oxidoreductase (acyl-CoA-forming); long-chain-fatty-acyl-CoA reductase
ko00900 Terpenoid backbone biosynthesis	13		ec:1.9.3.1 cytochrome-c oxidase; cytochrome oxidase; cytochrome a3; cytochrome aa3; Warburg's respiratory enzyme; indophenol oxidase; indophenolase; complex IV (mitochondrial electron transport); ferrocytochrome c oxidase; NADH cytochrome c oxidase
ko04976 Bile secretion	13		ec:2.7.13.3 histidine kinase; EnvZ; histidine kinase (ambiguous); histidine protein kinase (ambiguous); protein histidine kinase (ambiguous); protein kinase (histidine) (ambiguous); HK1; HP165; Sln1p
ko03008 Ribosome biogenesis in eukaryotes	13		ec:3.1.3.2 acid phosphatase; acid phosphomonoesterase; phosphomonoesterase; glycerophosphatase; acid monophosphatase; acid phosphohydrolase; acid phosphomonoester hydrolase; uteroferrin; acid nucleoside diphosphate phosphatase; orthophosphoric-monoester phosphohydrolase (acid optimum)
ko00270 Cysteine and methionine metabolism	13		ko00230 Purine metabolism (71)
ko00480 Glutathione metabolism	13		ec:1.17.3.2 xanthine oxidase; hypoxanthine oxidase; hypoxanthine:oxygen oxidoreductase; Schardinger enzyme; xanthine oxidoreductase; hypoxanthine-xanthine oxidase; xanthine:O2 oxidoreductase; xanthine:xanthine oxidase
ko04014 Ras signaling pathway	13		ec:1.17.4.1 ribonucleoside-diphosphate reductase; ribonucleotide reductase (ambiguous); CDP reductase; ribonucleoside diphosphate reductase; UDP reductase; ADP reductase; nucleoside diphosphate reductase; ribonucleoside 5'-diphosphate reductase; ribonucleotide diphosphate reductase; 2'-deoxyribonucleoside-diphosphate:oxidized-thioredoxin 2'-oxidoreductase; RR; nrdB (gene name); nrdF (gene name); …
ko04910 Insulin signaling pathway	13		ec:2.4.2.8 hypoxanthine phosphoribosyltransferase; IMP pyrophosphorylase; transphosphoribosidase; hypoxanthine---guanine phosphoribosyltransferase; guanine phosphoribosyltransferase; GPRT; HPRT; guanosine 5'-phosphate pyrophosphorylase; IMP-GMP pyrophosphorylase; HGPRTase; 6-hydroxypurine phosphoribosyltransferase; 6-mercaptopurine phosphoribosyltransferase; GMP pyrophosphorylase; guanine-hypoxan…
ko04151 PI3K-Akt signaling pathway	13		ec:2.7.4.6 nucleoside-diphosphate kinase; nucleoside 5'-diphosphate kinase; nucleoside diphosphate (UDP) kinase; nucleoside diphosphokinase; nucleotide phosphate kinase; UDP kinase; uridine diphosphate kinase
ko00052 Galactose metabolism	12		ec:2.7.4.8 guanylate kinase; deoxyguanylate kinase; 5'-GMP kinase; GMP kinase; guanosine monophosphate kinase; ATP:GMP phosphotransferase
ko04530 Tight junction	12		ec:2.7.7.6 DNA-directed RNA polymerase; RNA polymerase; RNA nucleotidyltransferase (DNA-directed); RNA polymerase I; RNA polymerase II; RNA polymerase III; C RNA formation factors; deoxyribonucleic acid-dependent ribonucleic acid polymerase; DNA-dependent ribonucleate nucleotidyltransferase; DNA-dependent RNA nucleotidyltransferase; DNA-dependent RNA polymerase; ribonucleate nucleotidyltransferas…
ko04380 Osteoclast differentiation	12		ec:2.7.7.7 DNA-directed DNA polymerase; DNA polymerase I; DNA polymerase II; DNA polymerase III; DNA polymerase alpha; DNA polymerase beta; DNA polymerase gamma; DNA nucleotidyltransferase (DNA-directed); deoxyribonucleate nucleotidyltransferase; deoxynucleate polymerase; deoxyribonucleic acid duplicase; deoxyribonucleic acid polymerase; deoxyribonucleic duplicase; deoxyribonucleic polymerase; de…
ko00982 Drug metabolism - cytochrome P450	12		ec:3.1.26.4 ribonuclease H; endoribonuclease H (calf thymus); RNase H; RNA*DNA hybrid ribonucleotidohydrolase; hybrid ribonuclease; hybridase; hybridase (ribonuclease H); ribonuclease H; hybrid nuclease; calf thymus ribonuclease H
ko00830 Retinol metabolism	11		ec:3.5.4.4 adenosine deaminase; deoxyadenosine deaminase
ko00930 Caprolactam degradation	11		ec:3.6.1.15 nucleoside-triphosphate phosphatase; nucleoside-triphosphatase; nucleoside triphosphate phosphohydrolase; nucleoside-5-triphosphate phosphohydrolase; nucleoside 5-triphosphatase; unspecific diphosphate phosphohydrolase
ko00592 alpha-Linolenic acid metabolism	11		ec:3.6.1.29 bis(5'-adenosyl)-triphosphatase; dinucleosidetriphosphatase; diadenosine 5,5-P1,P3-triphosphatase; 1-P,3-P-bis(5'-adenosyl)-triphosphate adenylohydrolase
ko00983 Drug metabolism - other enzymes	11		ec:3.6.1.6 nucleoside diphosphate phosphatase; nucleoside-diphosphatase; thiaminpyrophosphatase; UDPase; inosine diphosphatase; adenosine diphosphatase; IDPase; ADPase; adenosinepyrophosphatase; guanosine diphosphatase; guanosine 5'-diphosphatase; inosine 5'-diphosphatase; uridine diphosphatase; uridine 5'-diphosphatase; type B nucleoside diphosphatase; GDPase; CDPase; nucleoside 5'-diphosphatase…
ko00565 Ether lipid metabolism	11		ec:4.3.2.2 adenylosuccinate lyase; adenylosuccinase; succino AMP-lyase; 6-N-(1,2-dicarboxyethyl)AMP AMP-lyase; 6-N-(1,2-dicarboxyethyl)AMP AMP-lyase (fumarate-forming)
ko05161 Hepatitis B	11		ec:6.3.5.2 GMP synthase (glutamine-hydrolysing); GMP synthetase (glutamine-hydrolysing); guanylate synthetase (glutamine-hydrolyzing); guanosine monophosphate synthetase (glutamine-hydrolyzing); xanthosine 5'-phosphate amidotransferase; guanosine 5'-monophosphate synthetase
ko05204 Chemical carcinogenesis	11		ko00240 Pyrimidine metabolism (65)
ko03410 Base excision repair	11		ec:1.17.4.1 ribonucleoside-diphosphate reductase; ribonucleotide reductase (ambiguous); CDP reductase; ribonucleoside diphosphate reductase; UDP reductase; ADP reductase; nucleoside diphosphate reductase; ribonucleoside 5'-diphosphate reductase; ribonucleotide diphosphate reductase; 2'-deoxyribonucleoside-diphosphate:oxidized-thioredoxin 2'-oxidoreductase; RR; nrdB (gene name); nrdF (gene name); …
ko00680 Methane metabolism	10		ec:1.5.1.3 dihydrofolate reductase; tetrahydrofolate dehydrogenase; DHFR; pteridine reductase:dihydrofolate reductase; dihydrofolate reductase:thymidylate synthase; thymidylate synthetase-dihydrofolate reductase; folic acid reductase; folic reductase; dihydrofolic acid reductase; dihydrofolic reductase; 7,8-dihydrofolate reductase; NADPH-dihydrofolate reductase
ko00030 Pentose phosphate pathway	10		ec:2.1.1.45 thymidylate synthase; dTMP synthase; thymidylate synthetase; methylenetetrahydrofolate:dUMP C-methyltransferase; TMP synthetase
ko00220 Arginine biosynthesis	10		ec:2.7.1.21 thymidine kinase; thymidine kinase (phosphorylating); 2'-deoxythymidine kinase; deoxythymidine kinase (phosphorylating)
ko04071 Sphingolipid signaling pathway	10		ec:2.7.1.48 uridine kinase; pyrimidine ribonucleoside kinase; uridine-cytidine kinase; uridine kinase (phosphorylating); uridine phosphokinase
ko04931 Insulin resistance	10		ec:2.7.4.6 nucleoside-diphosphate kinase; nucleoside 5'-diphosphate kinase; nucleoside diphosphate (UDP) kinase; nucleoside diphosphokinase; nucleotide phosphate kinase; UDP kinase; uridine diphosphate kinase
ko04922 Glucagon signaling pathway	10		ec:2.7.7.6 DNA-directed RNA polymerase; RNA polymerase; RNA nucleotidyltransferase (DNA-directed); RNA polymerase I; RNA polymerase II; RNA polymerase III; C RNA formation factors; deoxyribonucleic acid-dependent ribonucleic acid polymerase; DNA-dependent ribonucleate nucleotidyltransferase; DNA-dependent RNA nucleotidyltransferase; DNA-dependent RNA polymerase; ribonucleate nucleotidyltransferas…
ko04012 ErbB signaling pathway	10		ec:2.7.7.7 DNA-directed DNA polymerase; DNA polymerase I; DNA polymerase II; DNA polymerase III; DNA polymerase alpha; DNA polymerase beta; DNA polymerase gamma; DNA nucleotidyltransferase (DNA-directed); deoxyribonucleate nucleotidyltransferase; deoxynucleate polymerase; deoxyribonucleic acid duplicase; deoxyribonucleic acid polymerase; deoxyribonucleic duplicase; deoxyribonucleic polymerase; de…
ko04010 MAPK signaling pathway	10		ec:3.1.26.4 ribonuclease H; endoribonuclease H (calf thymus); RNase H; RNA*DNA hybrid ribonucleotidohydrolase; hybrid ribonuclease; hybridase; hybridase (ribonuclease H); ribonuclease H; hybrid nuclease; calf thymus ribonuclease H
ko04730 Long-term depression	10		ec:3.6.1.6 nucleoside diphosphate phosphatase; nucleoside-diphosphatase; thiaminpyrophosphatase; UDPase; inosine diphosphatase; adenosine diphosphatase; IDPase; ADPase; adenosinepyrophosphatase; guanosine diphosphatase; guanosine 5'-diphosphatase; inosine 5'-diphosphatase; uridine diphosphatase; uridine 5'-diphosphatase; type B nucleoside diphosphatase; GDPase; CDPase; nucleoside 5'-diphosphatase…
ko01040 Biosynthesis of unsaturated fatty acids	10		ec:6.3.4.2 CTP synthase (glutamine hydrolysing); UTP---ammonia ligase; cytidine triphosphate synthetase; uridine triphosphate aminase; cytidine 5'-triphosphate synthetase; CTPS (gene name); pyrG (gene name); CTP synthase; UTP:ammonia ligase (ADP-forming)
ko05414 Dilated cardiomyopathy	10		ko00190 Oxidative phosphorylation (58)
ko05152 Tuberculosis	10		ec:1.10.2.2 quinol---cytochrome-c reductase; ubiquinol---cytochrome-c reductase; coenzyme Q-cytochrome c reductase; dihydrocoenzyme Q-cytochrome c reductase; reduced ubiquinone-cytochrome c reductase; complex III (mitochondrial electron transport); ubiquinone-cytochrome c reductase; ubiquinol-cytochrome c oxidoreductase; reduced coenzyme Q-cytochrome c reductase; ubiquinone-cytochrome c oxidoredu…
ko05205 Proteoglycans in cancer	10		ec:1.6.5.3 NADH:ubiquinone reductase (H+-translocating); ubiquinone reductase (ambiguous); type 1 dehydrogenase; complex 1 dehydrogenase; coenzyme Q reductase (ambiguous); complex I (electron transport chain); complex I (mitochondrial electron transport); complex I (NADH:Q1 oxidoreductase); dihydronicotinamide adenine dinucleotide-coenzyme Q reductase (ambiguous); DPNH-coenzyme Q reductase (ambig…
ko04933 AGE-RAGE signaling pathway in diabetic complications	10		ec:1.9.3.1 cytochrome-c oxidase; cytochrome oxidase; cytochrome a3; cytochrome aa3; Warburg's respiratory enzyme; indophenol oxidase; indophenolase; complex IV (mitochondrial electron transport); ferrocytochrome c oxidase; NADH cytochrome c oxidase
ko04660 T cell receptor signaling pathway	9		ko01110 Biosynthesis of secondary metabolites (56)
ko04720 Long-term potentiation	9		ec:1.1.1.2 alcohol dehydrogenase (NADP+); aldehyde reductase (NADPH2); NADP-alcohol dehydrogenase; NADP+-aldehyde reductase; NADP+-dependent aldehyde reductase; NADPH-aldehyde reductase; NADPH-dependent aldehyde reductase; nonspecific succinic semialdehyde reductase; ALR 1; low-Km aldehyde reductase; high-Km aldehyde reductase; alcohol dehydrogenase (NADP)
ko04728 Dopaminergic synapse	9		ec:1.1.1.37 malate dehydrogenase; malic dehydrogenase; L-malate dehydrogenase; NAD-L-malate dehydrogenase; malic acid dehydrogenase; NAD-dependent malic dehydrogenase; NAD-malate dehydrogenase; NAD-malic dehydrogenase; malate (NAD) dehydrogenase; NAD-dependent malate dehydrogenase; NAD-specific malate dehydrogenase; NAD-linked malate dehydrogenase; MDH; L-malate-NAD+ oxidoreductase
ko04664 Fc epsilon RI signaling pathway	9		ec:1.1.1.62 17beta-estradiol 17-dehydrogenase; 20alpha-hydroxysteroid dehydrogenase; 17beta,20alpha-hydroxysteroid dehydrogenase; 17beta-estradiol dehydrogenase; estradiol dehydrogenase; estrogen 17-oxidoreductase; 17beta-HSD; HSD17B7
ko00020 Citrate cycle	9		ec:1.10.3.1 catechol oxidase; diphenol oxidase; o-diphenolase; polyphenol oxidase; pyrocatechol oxidase; dopa oxidase; catecholase; o-diphenol:oxygen oxidoreductase; o-diphenol oxidoreductase
ko04722 Neurotrophin signaling pathway	9		ec:1.11.1.15 peroxiredoxin; thioredoxin peroxidase; tryparedoxin peroxidase; alkyl hydroperoxide reductase C22; AhpC; TrxPx; TXNPx; Prx; PRDX
ko05162 Measles	9		ec:1.11.1.6 catalase; equilase; caperase; optidase; catalase-peroxidase; CAT
ko01220 Degradation of aromatic compounds	9		ec:1.11.1.7 peroxidase; lactoperoxidase; guaiacol peroxidase; plant peroxidase; Japanese radish peroxidase; horseradish peroxidase (HRP); soybean peroxidase (SBP); extensin peroxidase; heme peroxidase; oxyperoxidase; protoheme peroxidase; pyrocatechol peroxidase; scopoletin peroxidase; Coprinus cinereus peroxidase; Arthromyces ramosus peroxidase
ko04666 Fc gamma R-mediated phagocytosis	9		ec:1.14.11.13 gibberellin 2beta-dioxygenase; gibberellin 2beta-hydroxylase
ko04650 Natural killer cell mediated cytotoxicity	9		ec:1.17.3.2 xanthine oxidase; hypoxanthine oxidase; hypoxanthine:oxygen oxidoreductase; Schardinger enzyme; xanthine oxidoreductase; hypoxanthine-xanthine oxidase; xanthine:O2 oxidoreductase; xanthine:xanthine oxidase
ko04510 Focal adhesion	9		ec:1.2.1.3 aldehyde dehydrogenase (NAD+); CoA-independent aldehyde dehydrogenase; m-methylbenzaldehyde dehydrogenase; NAD-aldehyde dehydrogenase; NAD-dependent 4-hydroxynonenal dehydrogenase; NAD-dependent aldehyde dehydrogenase; NAD-linked aldehyde dehydrogenase; propionaldehyde dehydrogenase; aldehyde dehydrogenase (NAD)
ko04068 FoxO signaling pathway	9		ec:1.3.1.24 biliverdin reductase
ko00860 Porphyrin and chlorophyll metabolism	9		ec:1.3.3.3 coproporphyrinogen oxidase; coproporphyrinogen III oxidase; coproporphyrinogenase
ko04066 HIF-1 signaling pathway	9		ec:1.3.3.4 protoporphyrinogen oxidase; protoporphyrinogen IX oxidase; protoporphyrinogenase; PPO; Protox; HemG; HemY
ko04726 Serotonergic synapse	9		ec:1.3.8.1 short-chain acyl-CoA dehydrogenase; butyryl-CoA dehydrogenase; butanoyl-CoA dehydrogenase; butyryl dehydrogenase; unsaturated acyl-CoA reductase; ethylene reductase; enoyl-coenzyme A reductase; unsaturated acyl coenzyme A reductase; butyryl coenzyme A dehydrogenase; short-chain acyl CoA dehydrogenase; short-chain acyl-coenzyme A dehydrogenase; 3-hydroxyacyl CoA reductase; butanoyl-CoA:…
ko00760 Nicotinate and nicotinamide metabolism	8		ec:2.1.1.114 polyprenyldihydroxybenzoate methyltransferase; 3,4-dihydroxy-5-hexaprenylbenzoate methyltransferase; dihydroxyhexaprenylbenzoate methyltransferase; COQ3 (gene name); Coq3 O-methyltransferase; DHHB O-methyltransferase
ko03420 Nucleotide excision repair	8		ec:2.1.2.1 glycine hydroxymethyltransferase; serine aldolase; threonine aldolase; serine hydroxymethylase; serine hydroxymethyltransferase; allothreonine aldolase; L-serine hydroxymethyltransferase; L-threonine aldolase; serine hydroxymethyltransferase; serine transhydroxymethylase
ko00970 Aminoacyl-tRNA biosynthesis	8		ec:2.4.2.8 hypoxanthine phosphoribosyltransferase; IMP pyrophosphorylase; transphosphoribosidase; hypoxanthine---guanine phosphoribosyltransferase; guanine phosphoribosyltransferase; GPRT; HPRT; guanosine 5'-phosphate pyrophosphorylase; IMP-GMP pyrophosphorylase; HGPRTase; 6-hydroxypurine phosphoribosyltransferase; 6-mercaptopurine phosphoribosyltransferase; GMP pyrophosphorylase; guanine-hypoxan…
ko04670 Leukocyte transendothelial migration	8		ec:2.5.1.1 dimethylallyltranstransferase; geranyl-diphosphate synthase; prenyltransferase; dimethylallyltransferase; DMAPP:IPP-dimethylallyltransferase; (2E,6E)-farnesyl diphosphate synthetase; diprenyltransferase; geranyl pyrophosphate synthase; geranyl pyrophosphate synthetase; trans-farnesyl pyrophosphate synthetase
ko05231 Choline metabolism in cancer	8		ec:2.5.1.84 all-trans-nonaprenyl diphosphate synthase [geranyl-diphosphate specific]; nonaprenyl diphosphate synthase (ambiguous); solanesyl diphosphate synthase (ambiguous); SolPP synthase (ambiguous); SPP-synthase (ambiguous); SPP synthase (ambiguous); solanesyl-diphosphate synthase (ambiguous); OsSPS2
ko04370 VEGF signaling pathway	8		ec:2.6.1.39 2-aminoadipate transaminase; alpha-aminoadipate aminotransferase; 2-aminoadipate aminotransferase; 2-aminoadipic aminotransferase; glutamic-ketoadipic transaminase; glutamate-alpha-ketoadipate transaminase
ko04011 MAPK signaling pathway - yeast	8		ec:2.7.1.1 hexokinase; hexokinase type IV glucokinase; hexokinase D; hexokinase type IV; hexokinase (phosphorylating); ATP-dependent hexokinase; glucose ATP phosphotransferase
ko04919 Thyroid hormone signaling pathway	8		ec:2.7.1.107 diacylglycerol kinase (ATP); diglyceride kinase (ambiguous); 1,2-diacylglycerol kinase (phosphorylating) (ambiguous); 1,2-diacylglycerol kinase (ambiguous); sn-1,2-diacylglycerol kinase (ambiguous); DG kinase (ambiguous); DGK (ambiguous); ATP:diacylglycerol phosphotransferase; arachidonoyl-specific diacylglycerol kinase; diacylglycerol:ATP kinase; ATP:1,2-diacylglycerol 3-phosphotran…
ko05168 Herpes simplex infection	8		ec:2.7.4.6 nucleoside-diphosphate kinase; nucleoside 5'-diphosphate kinase; nucleoside diphosphate (UDP) kinase; nucleoside diphosphokinase; nucleotide phosphate kinase; UDP kinase; uridine diphosphate kinase
ko04110 Cell cycle	8		ec:3.1.1.3 triacylglycerol lipase; lipase (ambiguous); butyrinase; tributyrinase; Tween hydrolase; steapsin; triacetinase; tributyrin esterase; Tweenase; amno N-AP; Takedo 1969-4-9; Meito MY 30; Tweenesterase; GA 56; capalase L; triglyceride hydrolase; triolein hydrolase; tween-hydrolyzing esterase; amano CE; cacordase; triglyceridase; triacylglycerol ester hydrolase; amano P; amano AP; PPL; glyc…
ko04930 Type II diabetes mellitus	8		ec:3.1.1.4 phospholipase A2; lecithinase A; phosphatidase; phosphatidolipase; phospholipase A
ko05164 Influenza A	8		ec:4.1.1.15 glutamate decarboxylase; L-glutamic acid decarboxylase; L-glutamic decarboxylase; cysteic acid decarboxylase; L-glutamate alpha-decarboxylase; aspartate 1-decarboxylase; aspartic alpha-decarboxylase; L-aspartate-alpha-decarboxylase; gamma-glutamate decarboxylase; L-glutamate 1-carboxy-lyase
ko05031 Amphetamine addiction	8		ec:4.3.2.2 adenylosuccinate lyase; adenylosuccinase; succino AMP-lyase; 6-N-(1,2-dicarboxyethyl)AMP AMP-lyase; 6-N-(1,2-dicarboxyethyl)AMP AMP-lyase (fumarate-forming)
ko00720 Carbon fixation pathways in prokaryotes	7		ec:5.3.3.8 dodecenoyl-CoA isomerase; dodecenoyl-CoA Delta-isomerase; Delta3-cis-Delta2-trans-enoyl-CoA isomerase; acetylene-allene isomerase; dodecenoyl-CoA Delta-isomerase; dodecenoyl-CoA Delta3-cis-Delta2-trans-isomerase
ko00040 Pentose and glucuronate interconversions	7		ec:6.2.1.1 acetate---CoA ligase; acetyl-CoA synthetase; acetyl activating enzyme; acetate thiokinase; acyl-activating enzyme; acetyl coenzyme A synthetase; acetic thiokinase; acetyl CoA ligase; acetyl CoA synthase; acetyl-coenzyme A synthase; short chain fatty acyl-CoA synthetase; short-chain acyl-coenzyme A synthetase; ACS
ko04924 Renin secretion	7		ec:6.4.1.2 acetyl-CoA carboxylase; acetyl coenzyme A carboxylase
ko05214 Glioma	7		ko01130 Biosynthesis of antibiotics (39)
ko03460 Fanconi anemia pathway	7		ec:1.1.1.2 alcohol dehydrogenase (NADP+); aldehyde reductase (NADPH2); NADP-alcohol dehydrogenase; NADP+-aldehyde reductase; NADP+-dependent aldehyde reductase; NADPH-aldehyde reductase; NADPH-dependent aldehyde reductase; nonspecific succinic semialdehyde reductase; ALR 1; low-Km aldehyde reductase; high-Km aldehyde reductase; alcohol dehydrogenase (NADP)
ko00340 Histidine metabolism	7		ec:1.1.1.37 malate dehydrogenase; malic dehydrogenase; L-malate dehydrogenase; NAD-L-malate dehydrogenase; malic acid dehydrogenase; NAD-dependent malic dehydrogenase; NAD-malate dehydrogenase; NAD-malic dehydrogenase; malate (NAD) dehydrogenase; NAD-dependent malate dehydrogenase; NAD-specific malate dehydrogenase; NAD-linked malate dehydrogenase; MDH; L-malate-NAD+ oxidoreductase
ko00362 Benzoate degradation	7		ec:1.1.1.62 17beta-estradiol 17-dehydrogenase; 20alpha-hydroxysteroid dehydrogenase; 17beta,20alpha-hydroxysteroid dehydrogenase; 17beta-estradiol dehydrogenase; estradiol dehydrogenase; estrogen 17-oxidoreductase; 17beta-HSD; HSD17B7
ko04141 Protein processing in endoplasmic reticulum	7		ec:1.1.1.95 phosphoglycerate dehydrogenase; PHGDH (gene name); D-3-phosphoglycerate:NAD+ oxidoreductase; alpha-phosphoglycerate dehydrogenase; 3-phosphoglycerate dehydrogenase; 3-phosphoglyceric acid dehydrogenase; D-3-phosphoglycerate dehydrogenase; glycerate 3-phosphate dehydrogenase; glycerate-1,3-phosphate dehydrogenase; phosphoglycerate oxidoreductase; phosphoglyceric acid dehydrogenase; Ser…
ko05145 Toxoplasmosis	7		ec:1.11.1.6 catalase; equilase; caperase; optidase; catalase-peroxidase; CAT
ko00140 Steroid hormone biosynthesis	7		ec:1.2.1.3 aldehyde dehydrogenase (NAD+); CoA-independent aldehyde dehydrogenase; m-methylbenzaldehyde dehydrogenase; NAD-aldehyde dehydrogenase; NAD-dependent 4-hydroxynonenal dehydrogenase; NAD-dependent aldehyde dehydrogenase; NAD-linked aldehyde dehydrogenase; propionaldehyde dehydrogenase; aldehyde dehydrogenase (NAD)
ko04310 Wnt signaling pathway	7		ec:1.4.3.3 D-amino-acid oxidase; ophio-amino-acid oxidase; L-amino acid:O2 oxidoreductase; new yellow enzyme
ko00625 Chloroalkane and chloroalkene degradation	7		ec:2.1.2.1 glycine hydroxymethyltransferase; serine aldolase; threonine aldolase; serine hydroxymethylase; serine hydroxymethyltransferase; allothreonine aldolase; L-serine hydroxymethyltransferase; L-threonine aldolase; serine hydroxymethyltransferase; serine transhydroxymethylase
ko04064 NF-kappa B signaling pathway	7		ec:2.5.1.1 dimethylallyltranstransferase; geranyl-diphosphate synthase; prenyltransferase; dimethylallyltransferase; DMAPP:IPP-dimethylallyltransferase; (2E,6E)-farnesyl diphosphate synthetase; diprenyltransferase; geranyl pyrophosphate synthase; geranyl pyrophosphate synthetase; trans-farnesyl pyrophosphate synthetase
ko01503 Cationic antimicrobial peptide	7		ec:2.5.1.58 protein farnesyltransferase; FTase
ko00770 Pantothenate and CoA biosynthesis	7		ec:2.6.1.39 2-aminoadipate transaminase; alpha-aminoadipate aminotransferase; 2-aminoadipate aminotransferase; 2-aminoadipic aminotransferase; glutamic-ketoadipic transaminase; glutamate-alpha-ketoadipate transaminase
ko05223 Non-small cell lung cancer	7		ec:2.6.1.52 phosphoserine transaminase; PSAT; phosphoserine aminotransferase; 3-phosphoserine aminotransferase; hydroxypyruvic phosphate-glutamic transaminase; L-phosphoserine aminotransferase; phosphohydroxypyruvate transaminase; phosphohydroxypyruvic-glutamic transaminase; 3-O-phospho-L-serine:2-oxoglutarate aminotransferase; SerC; PdxC; 3PHP transaminase
ko04152 AMPK signaling pathway	7		ec:2.7.1.1 hexokinase; hexokinase type IV glucokinase; hexokinase D; hexokinase type IV; hexokinase (phosphorylating); ATP-dependent hexokinase; glucose ATP phosphotransferase
ko04920 Adipocytokine signaling pathway	7		ec:2.7.4.6 nucleoside-diphosphate kinase; nucleoside 5'-diphosphate kinase; nucleoside diphosphate (UDP) kinase; nucleoside diphosphokinase; nucleotide phosphate kinase; UDP kinase; uridine diphosphate kinase
ko05206 MicroRNAs in cancer	7		ec:4.3.2.2 adenylosuccinate lyase; adenylosuccinase; succino AMP-lyase; 6-N-(1,2-dicarboxyethyl)AMP AMP-lyase; 6-N-(1,2-dicarboxyethyl)AMP AMP-lyase (fumarate-forming)
ko00591 Linoleic acid metabolism	7		ec:5.3.3.8 dodecenoyl-CoA isomerase; dodecenoyl-CoA Delta-isomerase; Delta3-cis-Delta2-trans-enoyl-CoA isomerase; acetylene-allene isomerase; dodecenoyl-CoA Delta-isomerase; dodecenoyl-CoA Delta3-cis-Delta2-trans-isomerase
ko00430 Taurine and hypotaurine metabolism	6		ec:6.2.1.1 acetate---CoA ligase; acetyl-CoA synthetase; acetyl activating enzyme; acetate thiokinase; acyl-activating enzyme; acetyl coenzyme A synthetase; acetic thiokinase; acetyl CoA ligase; acetyl CoA synthase; acetyl-coenzyme A synthase; short chain fatty acyl-CoA synthetase; short-chain acyl-coenzyme A synthetase; ACS
ko04212 Longevity regulating pathway - worm	6		ec:6.4.1.2 acetyl-CoA carboxylase; acetyl coenzyme A carboxylase
ko01210 2-Oxocarboxylic acid metabolism	6		ko01120 Microbial metabolism in diverse environments (37)
ko00281 Geraniol degradation	6		ec:1.1.1.2 alcohol dehydrogenase (NADP+); aldehyde reductase (NADPH2); NADP-alcohol dehydrogenase; NADP+-aldehyde reductase; NADP+-dependent aldehyde reductase; NADPH-aldehyde reductase; NADPH-dependent aldehyde reductase; nonspecific succinic semialdehyde reductase; ALR 1; low-Km aldehyde reductase; high-Km aldehyde reductase; alcohol dehydrogenase (NADP)
ko00062 Fatty acid elongation	6		ec:1.1.1.37 malate dehydrogenase; malic dehydrogenase; L-malate dehydrogenase; NAD-L-malate dehydrogenase; malic acid dehydrogenase; NAD-dependent malic dehydrogenase; NAD-malate dehydrogenase; NAD-malic dehydrogenase; malate (NAD) dehydrogenase; NAD-dependent malate dehydrogenase; NAD-specific malate dehydrogenase; NAD-linked malate dehydrogenase; MDH; L-malate-NAD+ oxidoreductase
ko00903 Limonene and pinene degradation	6		ec:1.1.1.95 phosphoglycerate dehydrogenase; PHGDH (gene name); D-3-phosphoglycerate:NAD+ oxidoreductase; alpha-phosphoglycerate dehydrogenase; 3-phosphoglycerate dehydrogenase; 3-phosphoglyceric acid dehydrogenase; D-3-phosphoglycerate dehydrogenase; glycerate 3-phosphate dehydrogenase; glycerate-1,3-phosphate dehydrogenase; phosphoglycerate oxidoreductase; phosphoglyceric acid dehydrogenase; Ser…
ko04360 Axon guidance	6		ec:1.17.3.2 xanthine oxidase; hypoxanthine oxidase; hypoxanthine:oxygen oxidoreductase; Schardinger enzyme; xanthine oxidoreductase; hypoxanthine-xanthine oxidase; xanthine:O2 oxidoreductase; xanthine:xanthine oxidase
ko04961 Endocrine and other factor-regulated calcium reabsorption	6		ec:1.2.1.3 aldehyde dehydrogenase (NAD+); CoA-independent aldehyde dehydrogenase; m-methylbenzaldehyde dehydrogenase; NAD-aldehyde dehydrogenase; NAD-dependent 4-hydroxynonenal dehydrogenase; NAD-dependent aldehyde dehydrogenase; NAD-linked aldehyde dehydrogenase; propionaldehyde dehydrogenase; aldehyde dehydrogenase (NAD)
ko05146 Amoebiasis	6		ec:1.3.8.1 short-chain acyl-CoA dehydrogenase; butyryl-CoA dehydrogenase; butanoyl-CoA dehydrogenase; butyryl dehydrogenase; unsaturated acyl-CoA reductase; ethylene reductase; enoyl-coenzyme A reductase; unsaturated acyl coenzyme A reductase; butyryl coenzyme A dehydrogenase; short-chain acyl CoA dehydrogenase; short-chain acyl-coenzyme A dehydrogenase; 3-hydroxyacyl CoA reductase; butanoyl-CoA:…
ko04740 Olfactory transduction	6		ec:1.6.2.4 NADPH---hemoprotein reductase; CPR; FAD-cytochrome c reductase; NADP-cytochrome c reductase; NADP-cytochrome reductase; NADPH-dependent cytochrome c reductase; NADPH:P-450 reductase; NADPH:ferrihemoprotein oxidoreductase; NADPH---cytochrome P-450 oxidoreductase; NADPH-cytochrome c oxidoreductase; NADPH-cytochrome c reductase; NADPH---cytochrome p-450 reductase; NADPH-ferricytochrome c …
ko00330 Arginine and proline metabolism	6		ec:2.1.2.1 glycine hydroxymethyltransferase; serine aldolase; threonine aldolase; serine hydroxymethylase; serine hydroxymethyltransferase; allothreonine aldolase; L-serine hydroxymethyltransferase; L-threonine aldolase; serine hydroxymethyltransferase; serine transhydroxymethylase
ko04975 Fat digestion and absorption	6		ec:2.6.1.19 4-aminobutyrate---2-oxoglutarate transaminase; beta-alanine-oxoglutarate transaminase; aminobutyrate aminotransferase (ambiguous); beta-alanine aminotransferase; beta-alanine-oxoglutarate aminotransferase; gamma-aminobutyrate aminotransaminase (ambiguous); gamma-aminobutyrate transaminase (ambiguous); gamma-aminobutyrate-alpha-ketoglutarate aminotransferase; gamma-aminobutyrate-alpha-…
ko05120 Epithelial cell signaling in Helicobacter pylori infection	5		ec:2.6.1.48 5-aminovalerate transaminase; 5-aminovalerate aminotransferase; delta-aminovalerate aminotransferase; delta-aminovalerate transaminase
ko04662 B cell receptor signaling pathway	5		ec:2.6.1.52 phosphoserine transaminase; PSAT; phosphoserine aminotransferase; 3-phosphoserine aminotransferase; hydroxypyruvic phosphate-glutamic transaminase; L-phosphoserine aminotransferase; phosphohydroxypyruvate transaminase; phosphohydroxypyruvic-glutamic transaminase; 3-O-phospho-L-serine:2-oxoglutarate aminotransferase; SerC; PdxC; 3PHP transaminase
ko00626 Naphthalene degradation	5		ec:2.7.1.1 hexokinase; hexokinase type IV glucokinase; hexokinase D; hexokinase type IV; hexokinase (phosphorylating); ATP-dependent hexokinase; glucose ATP phosphotransferase
ko05222 Small cell lung cancer	5		ec:2.7.1.3 ketohexokinase; ketohexokinase (phosphorylating)
ko04115 p53 signaling pathway	5		ec:3.1.3.41 4-nitrophenylphosphatase; nitrophenyl phosphatase; p-nitrophenylphosphatase; para-nitrophenyl phosphatase; K-pNPPase; NPPase; PNPPase; Ecto-p-nitrophenyl phosphatase; p-nitrophenylphosphate phosphohydrolase
ko04810 Regulation of actin cytoskeleton	5		ec:3.3.2.10 soluble epoxide hydrolase; epoxide hydrase (ambiguous); epoxide hydratase (ambiguous); arene-oxide hydratase (ambiguous); aryl epoxide hydrase (ambiguous); trans-stilbene oxide hydrolase; sEH; cytosolic epoxide hydrolase
ko04550 Signaling pathways regulating pluripotency of stem cells	5		ec:4.1.1.15 glutamate decarboxylase; L-glutamic acid decarboxylase; L-glutamic decarboxylase; cysteic acid decarboxylase; L-glutamate alpha-decarboxylase; aspartate 1-decarboxylase; aspartic alpha-decarboxylase; L-aspartate-alpha-decarboxylase; gamma-glutamate decarboxylase; L-glutamate 1-carboxy-lyase
ko05160 Hepatitis C	5		ec:5.3.3.8 dodecenoyl-CoA isomerase; dodecenoyl-CoA Delta-isomerase; Delta3-cis-Delta2-trans-enoyl-CoA isomerase; acetylene-allene isomerase; dodecenoyl-CoA Delta-isomerase; dodecenoyl-CoA Delta3-cis-Delta2-trans-isomerase
ko03450 Non-homologous end-joining	5		ec:6.2.1.1 acetate---CoA ligase; acetyl-CoA synthetase; acetyl activating enzyme; acetate thiokinase; acyl-activating enzyme; acetyl coenzyme A synthetase; acetic thiokinase; acetyl CoA ligase; acetyl CoA synthase; acetyl-coenzyme A synthase; short chain fatty acyl-CoA synthetase; short-chain acyl-coenzyme A synthetase; ACS
ko05220 Chronic myeloid leukemia	5		ec:6.3.4.16 carbamoyl-phosphate synthase (ammonia); carbon-dioxide---ammonia ligase; carbamoylphosphate synthase; carbamylphosphate synthetase; carbamoylphosphate synthase (ammonia); carbamoylphosphate synthetase; carbamylphosphate synthetase I; CPSI (gene name); carbon-dioxide:ammonia ligase (ADP-forming, carbamate-phosphorylating)
ko04917 Prolactin signaling pathway	5		ec:6.4.1.2 acetyl-CoA carboxylase; acetyl coenzyme A carboxylase
ko05131 Shigellosis	5		ko03030 DNA replication (28)
ko05133 Pertussis	5		ec:2.7.7.7 DNA-directed DNA polymerase; DNA polymerase I; DNA polymerase II; DNA polymerase III; DNA polymerase alpha; DNA polymerase beta; DNA polymerase gamma; DNA nucleotidyltransferase (DNA-directed); deoxyribonucleate nucleotidyltransferase; deoxynucleate polymerase; deoxyribonucleic acid duplicase; deoxyribonucleic acid polymerase; deoxyribonucleic duplicase; deoxyribonucleic polymerase; de…
ko00790 Folate biosynthesis	5		ec:3.1.26.4 ribonuclease H; endoribonuclease H (calf thymus); RNase H; RNA*DNA hybrid ribonucleotidohydrolase; hybrid ribonuclease; hybridase; hybridase (ribonuclease H); ribonuclease H; hybrid nuclease; calf thymus ribonuclease H
ko00450 Selenocompound metabolism	5		ec:6.5.1.1 DNA ligase (ATP); polydeoxyribonucleotide synthase (ATP); polynucleotide ligase (ambiguous); sealase; DNA repair enzyme (ambiguous); DNA joinase (ambiguous); DNA ligase (ambiguous); deoxyribonucleic ligase (ambiguous); deoxyribonucleate ligase (ambiguous); DNA-joining enzyme (ambiguous); deoxyribonucleic-joining enzyme (ambiguous); deoxyribonucleic acid-joining enzyme (ambiguous); deox…
ko05140 Leishmaniasis	5		ko03020 RNA polymerase (26)
ko00061 Fatty acid biosynthesis	5		ec:2.7.7.6 DNA-directed RNA polymerase; RNA polymerase; RNA nucleotidyltransferase (DNA-directed); RNA polymerase I; RNA polymerase II; RNA polymerase III; C RNA formation factors; deoxyribonucleic acid-dependent ribonucleic acid polymerase; DNA-dependent ribonucleate nucleotidyltransferase; DNA-dependent RNA nucleotidyltransferase; DNA-dependent RNA polymerase; ribonucleate nucleotidyltransferas…
ko04111 Cell cycle - yeast	5		ko04714 Thermogenesis (22)
ko05212 Pancreatic cancer	5		ec:1.10.2.2 quinol---cytochrome-c reductase; ubiquinol---cytochrome-c reductase; coenzyme Q-cytochrome c reductase; dihydrocoenzyme Q-cytochrome c reductase; reduced ubiquinone-cytochrome c reductase; complex III (mitochondrial electron transport); ubiquinone-cytochrome c reductase; ubiquinol-cytochrome c oxidoreductase; reduced coenzyme Q-cytochrome c reductase; ubiquinone-cytochrome c oxidoredu…
ko04520 Adherens junction	5		ec:1.6.5.3 NADH:ubiquinone reductase (H+-translocating); ubiquinone reductase (ambiguous); type 1 dehydrogenase; complex 1 dehydrogenase; coenzyme Q reductase (ambiguous); complex I (electron transport chain); complex I (mitochondrial electron transport); complex I (NADH:Q1 oxidoreductase); dihydronicotinamide adenine dinucleotide-coenzyme Q reductase (ambiguous); DPNH-coenzyme Q reductase (ambig…
ko04139 Regulation of mitophagy - yeast	5		ec:1.9.3.1 cytochrome-c oxidase; cytochrome oxidase; cytochrome a3; cytochrome aa3; Warburg's respiratory enzyme; indophenol oxidase; indophenolase; complex IV (mitochondrial electron transport); ferrocytochrome c oxidase; NADH cytochrome c oxidase
ko04150 mTOR signaling pathway	5		ec:2.7.11.11 cAMP-dependent protein kinase; PKA; PKA C; protein kinase A; STK22
ko04142 Lysosome	5		ec:2.7.11.12 cGMP-dependent protein kinase; 3':5'-cyclic GMP-dependent protein kinase; cGMP-dependent protein kinase Ibeta; guanosine 3':5'-cyclic monophosphate-dependent protein kinase; PKG; PKG 1alpha; PKG 1beta; PKG II; STK23
ko00100 Steroid biosynthesis	5		ec:2.7.11.24 mitogen-activated protein kinase; c-Jun N-terminal kinase; Dp38; ERK; ERK1; ERK2; extracellular signal-regulated kinase; JNK; JNK3alpha1; LeMPK3; MAP kinase; MAP-2 kinase; MAPK; MBP kinase I; MBP kinase II; microtubule-associated protein 2 kinase; microtubule-associated protein kinase; myelin basic protein kinase; p38delta; p38-2; p42 mitogen-activated protein kinase; p42mapk; PMK-1;…
ko04630 Jak-STAT signaling pathway	5		ec:3.1.1.3 triacylglycerol lipase; lipase (ambiguous); butyrinase; tributyrinase; Tween hydrolase; steapsin; triacetinase; tributyrin esterase; Tweenase; amno N-AP; Takedo 1969-4-9; Meito MY 30; Tweenesterase; GA 56; capalase L; triglyceride hydrolase; triolein hydrolase; tween-hydrolyzing esterase; amano CE; cacordase; triglyceridase; triacylglycerol ester hydrolase; amano P; amano AP; PPL; glyc…
ko00053 Ascorbate and aldarate metabolism	5		ko04723 Retrograde endocannabinoid signaling (21)
ko05110 Vibrio cholerae infection	5		ec:1.6.5.3 NADH:ubiquinone reductase (H+-translocating); ubiquinone reductase (ambiguous); type 1 dehydrogenase; complex 1 dehydrogenase; coenzyme Q reductase (ambiguous); complex I (electron transport chain); complex I (mitochondrial electron transport); complex I (NADH:Q1 oxidoreductase); dihydronicotinamide adenine dinucleotide-coenzyme Q reductase (ambiguous); DPNH-coenzyme Q reductase (ambig…
ko04962 Vasopressin-regulated water reabsorption	4		ec:2.7.11.11 cAMP-dependent protein kinase; PKA; PKA C; protein kinase A; STK22
ko03320 PPAR signaling pathway	4		ec:2.7.11.13 protein kinase C; calcium-dependent protein kinase C; calcium-independent protein kinase C; calcium/phospholipid dependent protein kinase; cPKCalpha; cPKCbeta; cPKCgamma; nPKCdelta; nPKCepsilon; nPKC; nPKC; PKC; PKCalpha; PKCbeta; PKCgamma; PKCdelta; PKCepsilon; PKCzeta; Pkc1p; protein kinase Cepsilon; STK24
ko04742 Taste transduction	4		ec:2.7.11.24 mitogen-activated protein kinase; c-Jun N-terminal kinase; Dp38; ERK; ERK1; ERK2; extracellular signal-regulated kinase; JNK; JNK3alpha1; LeMPK3; MAP kinase; MAP-2 kinase; MAPK; MBP kinase I; MBP kinase II; microtubule-associated protein 2 kinase; microtubule-associated protein kinase; myelin basic protein kinase; p38delta; p38-2; p42 mitogen-activated protein kinase; p42mapk; PMK-1;…
ko04960 Aldosterone-regulated sodium reabsorption	4		ko01200 Carbon metabolism (21)
ko05132 Salmonella infection	4		ec:1.1.1.37 malate dehydrogenase; malic dehydrogenase; L-malate dehydrogenase; NAD-L-malate dehydrogenase; malic acid dehydrogenase; NAD-dependent malic dehydrogenase; NAD-malate dehydrogenase; NAD-malic dehydrogenase; malate (NAD) dehydrogenase; NAD-dependent malate dehydrogenase; NAD-specific malate dehydrogenase; NAD-linked malate dehydrogenase; MDH; L-malate-NAD+ oxidoreductase
ko03018 RNA degradation	4		ec:1.1.1.95 phosphoglycerate dehydrogenase; PHGDH (gene name); D-3-phosphoglycerate:NAD+ oxidoreductase; alpha-phosphoglycerate dehydrogenase; 3-phosphoglycerate dehydrogenase; 3-phosphoglyceric acid dehydrogenase; D-3-phosphoglycerate dehydrogenase; glycerate 3-phosphate dehydrogenase; glycerate-1,3-phosphate dehydrogenase; phosphoglycerate oxidoreductase; phosphoglyceric acid dehydrogenase; Ser…
ko00670 One carbon pool by folate	4		ec:1.11.1.6 catalase; equilase; caperase; optidase; catalase-peroxidase; CAT
ko05142 Chagas disease	4		ec:1.3.8.1 short-chain acyl-CoA dehydrogenase; butyryl-CoA dehydrogenase; butanoyl-CoA dehydrogenase; butyryl dehydrogenase; unsaturated acyl-CoA reductase; ethylene reductase; enoyl-coenzyme A reductase; unsaturated acyl coenzyme A reductase; butyryl coenzyme A dehydrogenase; short-chain acyl CoA dehydrogenase; short-chain acyl-coenzyme A dehydrogenase; 3-hydroxyacyl CoA reductase; butanoyl-CoA:…
ko05111 Vibrio cholerae pathogenic cycle	4		ec:2.1.2.1 glycine hydroxymethyltransferase; serine aldolase; threonine aldolase; serine hydroxymethylase; serine hydroxymethyltransferase; allothreonine aldolase; L-serine hydroxymethyltransferase; L-threonine aldolase; serine hydroxymethyltransferase; serine transhydroxymethylase
ko05340 Primary immunodeficiency	4		ec:2.6.1.52 phosphoserine transaminase; PSAT; phosphoserine aminotransferase; 3-phosphoserine aminotransferase; hydroxypyruvic phosphate-glutamic transaminase; L-phosphoserine aminotransferase; phosphohydroxypyruvate transaminase; phosphohydroxypyruvic-glutamic transaminase; 3-O-phospho-L-serine:2-oxoglutarate aminotransferase; SerC; PdxC; 3PHP transaminase
ko04122 Sulfur relay system	4		ec:2.7.1.1 hexokinase; hexokinase type IV glucokinase; hexokinase D; hexokinase type IV; hexokinase (phosphorylating); ATP-dependent hexokinase; glucose ATP phosphotransferase
ko04964 Proximal tubule bicarbonate reclamation	4		ec:5.3.3.8 dodecenoyl-CoA isomerase; dodecenoyl-CoA Delta-isomerase; Delta3-cis-Delta2-trans-enoyl-CoA isomerase; acetylene-allene isomerase; dodecenoyl-CoA Delta-isomerase; dodecenoyl-CoA Delta3-cis-Delta2-trans-isomerase
ko05020 Prion diseases	4		ec:6.2.1.1 acetate---CoA ligase; acetyl-CoA synthetase; acetyl activating enzyme; acetate thiokinase; acyl-activating enzyme; acetyl coenzyme A synthetase; acetic thiokinase; acetyl CoA ligase; acetyl CoA synthase; acetyl-coenzyme A synthase; short chain fatty acyl-CoA synthetase; short-chain acyl-coenzyme A synthetase; ACS
ko05202 Transcriptional misregulation in cancer	4		ec:6.3.4.16 carbamoyl-phosphate synthase (ammonia); carbon-dioxide---ammonia ligase; carbamoylphosphate synthase; carbamylphosphate synthetase; carbamoylphosphate synthase (ammonia); carbamoylphosphate synthetase; carbamylphosphate synthetase I; CPSI (gene name); carbon-dioxide:ammonia ligase (ADP-forming, carbamate-phosphorylating)
ko00600 Sphingolipid metabolism	4		ec:6.4.1.2 acetyl-CoA carboxylase; acetyl coenzyme A carboxylase
ko00521 Streptomycin biosynthesis	4		ko05203 Viral carcinogenesis (21)
ko05030 Cocaine addiction	4		ec:2.7.10.2 non-specific protein-tyrosine kinase; ABL; ABL1; ABL2; ABLL; ACK1; ACK2; AGMX1; ARG; ATK; ATP:protein-tyrosine O-phosphotransferase (ambiguous); BLK; Bmk; BMX; BRK; Bruton's tyrosine kinase; Bsk; BTK; BTKL; CAKb; Cdgip; CHK; CSK; CTK; CYL; cytoplasmic protein tyrosine kinase; EMT; ETK; Fadk; FAK; FAK2; FER; Fert1/2; FES; FGR; focal adhesion kinase; FPS; FRK; FYN; HCK; HCTK; HYL; IMD1;…
ko00750 Vitamin B6 metabolism	4		ec:2.7.11.11 cAMP-dependent protein kinase; PKA; PKA C; protein kinase A; STK22
ko04744 Phototransduction	4		ec:2.7.11.22 cyclin-dependent kinase; Bur1; Bur1 Cdk; Cak1; Cak1p; cdc2; cdc2 kinase; Cdc28p; CDK; cdk-activating kinase; Cdk-activating protein kinase; cdk1; cdk2; Cdk2; cdk3; cdk4; cdk5; cdk6; cdk7; cdk8; cdk9; cyclin A-activated cdc2; cyclin A-activated cdk2; cyclin D-cdk6 kinase; cyclin D-dependent kinase; cyclin E kinase; cyclin-A associated kinase; cyclin-dependent kinase 6; cyclin-dependen…
ko05219 Bladder cancer	4		ec:2.7.11.23 [RNA-polymerase]-subunit kinase; CTD kinase; STK9
ko00290 Valine, leucine and isoleucine biosynthesis	4		ec:2.7.11.24 mitogen-activated protein kinase; c-Jun N-terminal kinase; Dp38; ERK; ERK1; ERK2; extracellular signal-regulated kinase; JNK; JNK3alpha1; LeMPK3; MAP kinase; MAP-2 kinase; MAPK; MBP kinase I; MBP kinase II; microtubule-associated protein 2 kinase; microtubule-associated protein kinase; myelin basic protein kinase; p38delta; p38-2; p42 mitogen-activated protein kinase; p42mapk; PMK-1;…
ko00511 Other glycan degradation	4		ec:2.7.7.7 DNA-directed DNA polymerase; DNA polymerase I; DNA polymerase II; DNA polymerase III; DNA polymerase alpha; DNA polymerase beta; DNA polymerase gamma; DNA nucleotidyltransferase (DNA-directed); deoxyribonucleate nucleotidyltransferase; deoxynucleate polymerase; deoxyribonucleic acid duplicase; deoxyribonucleic acid polymerase; deoxyribonucleic duplicase; deoxyribonucleic polymerase; de…
ko04973 Carbohydrate digestion and absorption	3		ec:3.5.1.98 histone deacetylase; HDAC
ko00510 N-Glycan biosynthesis	3		ko00561 Glycerolipid metabolism (21)
ko04623 Cytosolic DNA-sensing pathway	3		ec:1.1.1.2 alcohol dehydrogenase (NADP+); aldehyde reductase (NADPH2); NADP-alcohol dehydrogenase; NADP+-aldehyde reductase; NADP+-dependent aldehyde reductase; NADPH-aldehyde reductase; NADPH-dependent aldehyde reductase; nonspecific succinic semialdehyde reductase; ALR 1; low-Km aldehyde reductase; high-Km aldehyde reductase; alcohol dehydrogenase (NADP)
ko04210 Apoptosis	3		ec:1.2.1.3 aldehyde dehydrogenase (NAD+); CoA-independent aldehyde dehydrogenase; m-methylbenzaldehyde dehydrogenase; NAD-aldehyde dehydrogenase; NAD-dependent 4-hydroxynonenal dehydrogenase; NAD-dependent aldehyde dehydrogenase; NAD-linked aldehyde dehydrogenase; propionaldehyde dehydrogenase; aldehyde dehydrogenase (NAD)
ko00440 Phosphonate and phosphinate metabolism	3		ec:2.7.1.107 diacylglycerol kinase (ATP); diglyceride kinase (ambiguous); 1,2-diacylglycerol kinase (phosphorylating) (ambiguous); 1,2-diacylglycerol kinase (ambiguous); sn-1,2-diacylglycerol kinase (ambiguous); DG kinase (ambiguous); DGK (ambiguous); ATP:diacylglycerol phosphotransferase; arachidonoyl-specific diacylglycerol kinase; diacylglycerol:ATP kinase; ATP:1,2-diacylglycerol 3-phosphotran…
ko01502 Vancomycin resistance	3		ec:2.7.1.30 glycerol kinase; glycerokinase; GK; ATP:glycerol-3-phosphotransferase; glycerol kinase (phosphorylating); glyceric kinase
ko04144 Endocytosis	3		ec:3.1.1.3 triacylglycerol lipase; lipase (ambiguous); butyrinase; tributyrinase; Tween hydrolase; steapsin; triacetinase; tributyrin esterase; Tweenase; amno N-AP; Takedo 1969-4-9; Meito MY 30; Tweenesterase; GA 56; capalase L; triglyceride hydrolase; triolein hydrolase; tween-hydrolyzing esterase; amano CE; cacordase; triglyceridase; triacylglycerol ester hydrolase; amano P; amano AP; PPL; glyc…
ko05230 Central carbon metabolism in cancer	3		ec:3.1.1.4 phospholipase A2; lecithinase A; phosphatidase; phosphatidolipase; phospholipase A
ko04620 Toll-like receptor signaling pathway	3		ko05165 Human papillomavirus infection (20)
ko05143 African trypanosomiasis	3		ec:2.7.10.2 non-specific protein-tyrosine kinase; ABL; ABL1; ABL2; ABLL; ACK1; ACK2; AGMX1; ARG; ATK; ATP:protein-tyrosine O-phosphotransferase (ambiguous); BLK; Bmk; BMX; BRK; Bruton's tyrosine kinase; Bsk; BTK; BTKL; CAKb; Cdgip; CHK; CSK; CTK; CYL; cytoplasmic protein tyrosine kinase; EMT; ETK; Fadk; FAK; FAK2; FER; Fert1/2; FES; FGR; focal adhesion kinase; FPS; FRK; FYN; HCK; HCTK; HYL; IMD1;…
ko05416 Viral myocarditis	3		ec:2.7.11.11 cAMP-dependent protein kinase; PKA; PKA C; protein kinase A; STK22
ko04621 NOD-like receptor signaling pathway	3		ec:2.7.11.13 protein kinase C; calcium-dependent protein kinase C; calcium-independent protein kinase C; calcium/phospholipid dependent protein kinase; cPKCalpha; cPKCbeta; cPKCgamma; nPKCdelta; nPKCepsilon; nPKC; nPKC; PKC; PKCalpha; PKCbeta; PKCgamma; PKCdelta; PKCepsilon; PKCzeta; Pkc1p; protein kinase Cepsilon; STK24
ko00460 Cyanoamino acid metabolism	3		ec:2.7.11.22 cyclin-dependent kinase; Bur1; Bur1 Cdk; Cak1; Cak1p; cdc2; cdc2 kinase; Cdc28p; CDK; cdk-activating kinase; Cdk-activating protein kinase; cdk1; cdk2; Cdk2; cdk3; cdk4; cdk5; cdk6; cdk7; cdk8; cdk9; cyclin A-activated cdc2; cyclin A-activated cdk2; cyclin D-cdk6 kinase; cyclin D-dependent kinase; cyclin E kinase; cyclin-A associated kinase; cyclin-dependent kinase 6; cyclin-dependen…
ko00623 Toluene degradation	3		ec:2.7.11.24 mitogen-activated protein kinase; c-Jun N-terminal kinase; Dp38; ERK; ERK1; ERK2; extracellular signal-regulated kinase; JNK; JNK3alpha1; LeMPK3; MAP kinase; MAP-2 kinase; MAPK; MBP kinase I; MBP kinase II; microtubule-associated protein 2 kinase; microtubule-associated protein kinase; myelin basic protein kinase; p38delta; p38-2; p42 mitogen-activated protein kinase; p42mapk; PMK-1;…
ko03040 Spliceosome	3		ec:2.7.11.26 tau-protein kinase; ATP:tau-protein O-hosphotransferase; brain protein kinase PK40erk; cdk5/p20; CDK5/p23; glycogen synthase kinase-3beta; GSK; protein tau kinase; STK31; tau kinase; [tau-protein] kinase; tau-protein kinase I; tau-protein kinase II; tau-tubulin kinase; TPK; TPK I; TPK II; TTK
ko00920 Sulfur metabolism	3		ec:3.5.1.98 histone deacetylase; HDAC
ko00940 Phenylpropanoid biosynthesis	3		ko03410 Base excision repair (19)
ko00360 Phenylalanine metabolism	3		ec:2.4.2.30 NAD+ ADP-ribosyltransferase; poly(ADP-ribose) synthase; ADP-ribosyltransferase (polymerizing); NAD ADP-ribosyltransferase; PARP; PARP-1; NAD+:poly(adenine-diphosphate-D-ribosyl)-acceptor ADP-D-ribosyl-transferase (incorrect); NAD+:poly(adenosine-diphosphate-D-ribosyl)-acceptor ADP-D-ribosyl-transferase
ko05130 Pathogenic Escherichia coli infection	3		ec:2.7.7.7 DNA-directed DNA polymerase; DNA polymerase I; DNA polymerase II; DNA polymerase III; DNA polymerase alpha; DNA polymerase beta; DNA polymerase gamma; DNA nucleotidyltransferase (DNA-directed); deoxyribonucleate nucleotidyltransferase; deoxynucleate polymerase; deoxyribonucleic acid duplicase; deoxyribonucleic acid polymerase; deoxyribonucleic duplicase; deoxyribonucleic polymerase; de…
ko05014 Amyotrophic lateral sclerosis	3		ec:4.2.99.18 DNA-(apurinic or apyrimidinic site) lyase; AP lyase; AP endonuclease class I; endodeoxyribonuclease (apurinic or apyrimidinic); deoxyribonuclease (apurinic or apyrimidinic); E. coli endonuclease III; phage-T4 UV endonuclease; Micrococcus luteus UV endonuclease; AP site-DNA 5'-phosphomonoester-lyase; X-ray endonuclease III
ko04112 Cell cycle - Caulobacter	3		ec:6.5.1.1 DNA ligase (ATP); polydeoxyribonucleotide synthase (ATP); polynucleotide ligase (ambiguous); sealase; DNA repair enzyme (ambiguous); DNA joinase (ambiguous); DNA ligase (ambiguous); deoxyribonucleic ligase (ambiguous); deoxyribonucleate ligase (ambiguous); DNA-joining enzyme (ambiguous); deoxyribonucleic-joining enzyme (ambiguous); deoxyribonucleic acid-joining enzyme (ambiguous); deox…
ko04113 Meiosis - yeast	3		ko05200 Pathways in cancer (18)
ko00730 Thiamine metabolism	3		ec:2.7.10.2 non-specific protein-tyrosine kinase; ABL; ABL1; ABL2; ABLL; ACK1; ACK2; AGMX1; ARG; ATK; ATP:protein-tyrosine O-phosphotransferase (ambiguous); BLK; Bmk; BMX; BRK; Bruton's tyrosine kinase; Bsk; BTK; BTKL; CAKb; Cdgip; CHK; CSK; CTK; CYL; cytoplasmic protein tyrosine kinase; EMT; ETK; Fadk; FAK; FAK2; FER; Fert1/2; FES; FGR; focal adhesion kinase; FPS; FRK; FYN; HCK; HCTK; HYL; IMD1;…
ko00534 Glycosaminoglycan biosynthesis - heparan sulfate / heparin	3		ec:2.7.11.11 cAMP-dependent protein kinase; PKA; PKA C; protein kinase A; STK22
ko04668 TNF signaling pathway	3		ec:2.7.11.13 protein kinase C; calcium-dependent protein kinase C; calcium-independent protein kinase C; calcium/phospholipid dependent protein kinase; cPKCalpha; cPKCbeta; cPKCgamma; nPKCdelta; nPKCepsilon; nPKC; nPKC; PKC; PKCalpha; PKCbeta; PKCgamma; PKCdelta; PKCepsilon; PKCzeta; Pkc1p; protein kinase Cepsilon; STK24
ko05218 Melanoma	3		ec:2.7.11.17 Ca2+/calmodulin-dependent protein kinase; ATP:caldesmon O-phosphotransferase; caldesmon kinase; caldesmon kinase (phosphorylating); Ca2+/calmodulin-dependent microtubule-associated protein 2 kinase; Ca2+/calmodulin-dependent protein kinase 1; Ca2+/calmodulin-dependent protein kinase II; Ca2+/calmodulin-dependent protein kinase IV; Ca2+/calmodulin-dependent protein kinase kinase; Ca2+…
ko04622 RIG-I-like receptor signaling pathway	3		ec:2.7.11.22 cyclin-dependent kinase; Bur1; Bur1 Cdk; Cak1; Cak1p; cdc2; cdc2 kinase; Cdc28p; CDK; cdk-activating kinase; Cdk-activating protein kinase; cdk1; cdk2; Cdk2; cdk3; cdk4; cdk5; cdk6; cdk7; cdk8; cdk9; cyclin A-activated cdc2; cyclin A-activated cdk2; cyclin D-cdk6 kinase; cyclin D-dependent kinase; cyclin E kinase; cyclin-A associated kinase; cyclin-dependent kinase 6; cyclin-dependen…
ko00643 Styrene degradation	3		ec:2.7.11.24 mitogen-activated protein kinase; c-Jun N-terminal kinase; Dp38; ERK; ERK1; ERK2; extracellular signal-regulated kinase; JNK; JNK3alpha1; LeMPK3; MAP kinase; MAP-2 kinase; MAPK; MBP kinase I; MBP kinase II; microtubule-associated protein 2 kinase; microtubule-associated protein kinase; myelin basic protein kinase; p38delta; p38-2; p42 mitogen-activated protein kinase; p42mapk; PMK-1;…
			ec:2.7.11.26 tau-protein kinase; ATP:tau-protein O-hosphotransferase; brain protein kinase PK40erk; cdk5/p20; CDK5/p23; glycogen synthase kinase-3beta; GSK; protein tau kinase; STK31; tau kinase; [tau-protein] kinase; tau-protein kinase I; tau-protein kinase II; tau-tubulin kinase; TPK; TPK I; TPK II; TTK
			ec:2.7.7.7 DNA-directed DNA polymerase; DNA polymerase I; DNA polymerase II; DNA polymerase III; DNA polymerase alpha; DNA polymerase beta; DNA polymerase gamma; DNA nucleotidyltransferase (DNA-directed); deoxyribonucleate nucleotidyltransferase; deoxynucleate polymerase; deoxyribonucleic acid duplicase; deoxyribonucleic acid polymerase; deoxyribonucleic duplicase; deoxyribonucleic polymerase; de…
			ec:3.5.1.98 histone deacetylase; HDAC
			ko05169 Epstein-Barr virus infection (18)
			ec:2.7.10.2 non-specific protein-tyrosine kinase; ABL; ABL1; ABL2; ABLL; ACK1; ACK2; AGMX1; ARG; ATK; ATP:protein-tyrosine O-phosphotransferase (ambiguous); BLK; Bmk; BMX; BRK; Bruton's tyrosine kinase; Bsk; BTK; BTKL; CAKb; Cdgip; CHK; CSK; CTK; CYL; cytoplasmic protein tyrosine kinase; EMT; ETK; Fadk; FAK; FAK2; FER; Fert1/2; FES; FGR; focal adhesion kinase; FPS; FRK; FYN; HCK; HCTK; HYL; IMD1;…
			ec:2.7.11.11 cAMP-dependent protein kinase; PKA; PKA C; protein kinase A; STK22
			ec:2.7.11.22 cyclin-dependent kinase; Bur1; Bur1 Cdk; Cak1; Cak1p; cdc2; cdc2 kinase; Cdc28p; CDK; cdk-activating kinase; Cdk-activating protein kinase; cdk1; cdk2; Cdk2; cdk3; cdk4; cdk5; cdk6; cdk7; cdk8; cdk9; cyclin A-activated cdc2; cyclin A-activated cdk2; cyclin D-cdk6 kinase; cyclin D-dependent kinase; cyclin E kinase; cyclin-A associated kinase; cyclin-dependent kinase 6; cyclin-dependen…
			ec:2.7.11.23 [RNA-polymerase]-subunit kinase; CTD kinase; STK9
			ec:2.7.11.24 mitogen-activated protein kinase; c-Jun N-terminal kinase; Dp38; ERK; ERK1; ERK2; extracellular signal-regulated kinase; JNK; JNK3alpha1; LeMPK3; MAP kinase; MAP-2 kinase; MAPK; MBP kinase I; MBP kinase II; microtubule-associated protein 2 kinase; microtubule-associated protein kinase; myelin basic protein kinase; p38delta; p38-2; p42 mitogen-activated protein kinase; p42mapk; PMK-1;…
			ec:2.7.11.26 tau-protein kinase; ATP:tau-protein O-hosphotransferase; brain protein kinase PK40erk; cdk5/p20; CDK5/p23; glycogen synthase kinase-3beta; GSK; protein tau kinase; STK31; tau kinase; [tau-protein] kinase; tau-protein kinase I; tau-protein kinase II; tau-tubulin kinase; TPK; TPK I; TPK II; TTK
			ec:2.7.7.6 DNA-directed RNA polymerase; RNA polymerase; RNA nucleotidyltransferase (DNA-directed); RNA polymerase I; RNA polymerase II; RNA polymerase III; C RNA formation factors; deoxyribonucleic acid-dependent ribonucleic acid polymerase; DNA-dependent ribonucleate nucleotidyltransferase; DNA-dependent RNA nucleotidyltransferase; DNA-dependent RNA polymerase; ribonucleate nucleotidyltransferas…
			ec:3.5.1.98 histone deacetylase; HDAC
			ko05012 Parkinson's disease (18)
			ec:1.10.2.2 quinol---cytochrome-c reductase; ubiquinol---cytochrome-c reductase; coenzyme Q-cytochrome c reductase; dihydrocoenzyme Q-cytochrome c reductase; reduced ubiquinone-cytochrome c reductase; complex III (mitochondrial electron transport); ubiquinone-cytochrome c reductase; ubiquinol-cytochrome c oxidoreductase; reduced coenzyme Q-cytochrome c reductase; ubiquinone-cytochrome c oxidoredu…
			ec:1.6.5.3 NADH:ubiquinone reductase (H+-translocating); ubiquinone reductase (ambiguous); type 1 dehydrogenase; complex 1 dehydrogenase; coenzyme Q reductase (ambiguous); complex I (electron transport chain); complex I (mitochondrial electron transport); complex I (NADH:Q1 oxidoreductase); dihydronicotinamide adenine dinucleotide-coenzyme Q reductase (ambiguous); DPNH-coenzyme Q reductase (ambig…
			ec:1.9.3.1 cytochrome-c oxidase; cytochrome oxidase; cytochrome a3; cytochrome aa3; Warburg's respiratory enzyme; indophenol oxidase; indophenolase; complex IV (mitochondrial electron transport); ferrocytochrome c oxidase; NADH cytochrome c oxidase
			ec:2.7.11.11 cAMP-dependent protein kinase; PKA; PKA C; protein kinase A; STK22
			ec:5.2.1.8 peptidylprolyl isomerase; PPIase; cyclophilin [misleading, see comments]; peptide bond isomerase; peptidyl-prolyl cis-trans isomerase
			ko00640 Propanoate metabolism (16)
			ec:2.6.1.19 4-aminobutyrate---2-oxoglutarate transaminase; beta-alanine-oxoglutarate transaminase; aminobutyrate aminotransferase (ambiguous); beta-alanine aminotransferase; beta-alanine-oxoglutarate aminotransferase; gamma-aminobutyrate aminotransaminase (ambiguous); gamma-aminobutyrate transaminase (ambiguous); gamma-aminobutyrate-alpha-ketoglutarate aminotransferase; gamma-aminobutyrate-alpha-…
			ec:5.3.3.8 dodecenoyl-CoA isomerase; dodecenoyl-CoA Delta-isomerase; Delta3-cis-Delta2-trans-enoyl-CoA isomerase; acetylene-allene isomerase; dodecenoyl-CoA Delta-isomerase; dodecenoyl-CoA Delta3-cis-Delta2-trans-isomerase
			ec:6.2.1.1 acetate---CoA ligase; acetyl-CoA synthetase; acetyl activating enzyme; acetate thiokinase; acyl-activating enzyme; acetyl coenzyme A synthetase; acetic thiokinase; acetyl CoA ligase; acetyl CoA synthase; acetyl-coenzyme A synthase; short chain fatty acyl-CoA synthetase; short-chain acyl-coenzyme A synthetase; ACS
			ec:6.4.1.2 acetyl-CoA carboxylase; acetyl coenzyme A carboxylase
			ko04062 Chemokine signaling pathway (16)
			ec:2.7.10.2 non-specific protein-tyrosine kinase; ABL; ABL1; ABL2; ABLL; ACK1; ACK2; AGMX1; ARG; ATK; ATP:protein-tyrosine O-phosphotransferase (ambiguous); BLK; Bmk; BMX; BRK; Bruton's tyrosine kinase; Bsk; BTK; BTKL; CAKb; Cdgip; CHK; CSK; CTK; CYL; cytoplasmic protein tyrosine kinase; EMT; ETK; Fadk; FAK; FAK2; FER; Fert1/2; FES; FGR; focal adhesion kinase; FPS; FRK; FYN; HCK; HCTK; HYL; IMD1;…
			ec:2.7.11.11 cAMP-dependent protein kinase; PKA; PKA C; protein kinase A; STK22
			ec:2.7.11.13 protein kinase C; calcium-dependent protein kinase C; calcium-independent protein kinase C; calcium/phospholipid dependent protein kinase; cPKCalpha; cPKCbeta; cPKCgamma; nPKCdelta; nPKCepsilon; nPKC; nPKC; PKC; PKCalpha; PKCbeta; PKCgamma; PKCdelta; PKCepsilon; PKCzeta; Pkc1p; protein kinase Cepsilon; STK24
			ec:2.7.11.24 mitogen-activated protein kinase; c-Jun N-terminal kinase; Dp38; ERK; ERK1; ERK2; extracellular signal-regulated kinase; JNK; JNK3alpha1; LeMPK3; MAP kinase; MAP-2 kinase; MAPK; MBP kinase I; MBP kinase II; microtubule-associated protein 2 kinase; microtubule-associated protein kinase; myelin basic protein kinase; p38delta; p38-2; p42 mitogen-activated protein kinase; p42mapk; PMK-1;…
			ec:2.7.11.26 tau-protein kinase; ATP:tau-protein O-hosphotransferase; brain protein kinase PK40erk; cdk5/p20; CDK5/p23; glycogen synthase kinase-3beta; GSK; protein tau kinase; STK31; tau kinase; [tau-protein] kinase; tau-protein kinase I; tau-protein kinase II; tau-tubulin kinase; TPK; TPK I; TPK II; TTK
			ko03013 RNA transport (16)
			ec:3.1.26.5 ribonuclease P; RNase P
			ko05016 Huntington's disease (15)
			ec:1.10.2.2 quinol---cytochrome-c reductase; ubiquinol---cytochrome-c reductase; coenzyme Q-cytochrome c reductase; dihydrocoenzyme Q-cytochrome c reductase; reduced ubiquinone-cytochrome c reductase; complex III (mitochondrial electron transport); ubiquinone-cytochrome c reductase; ubiquinol-cytochrome c oxidoreductase; reduced coenzyme Q-cytochrome c reductase; ubiquinone-cytochrome c oxidoredu…
			ec:1.15.1.1 superoxide dismutase; superoxidase dismutase; copper-zinc superoxide dismutase; Cu-Zn superoxide dismutase; ferrisuperoxide dismutase; superoxide dismutase I; superoxide dismutase II; SOD; Cu,Zn-SOD; Mn-SOD; Fe-SOD; SODF; SODS; SOD-1; SOD-2; SOD-3; SOD-4; hemocuprein; erythrocuprein; cytocuprein; cuprein; hepatocuprein
			ec:1.6.5.3 NADH:ubiquinone reductase (H+-translocating); ubiquinone reductase (ambiguous); type 1 dehydrogenase; complex 1 dehydrogenase; coenzyme Q reductase (ambiguous); complex I (electron transport chain); complex I (mitochondrial electron transport); complex I (NADH:Q1 oxidoreductase); dihydronicotinamide adenine dinucleotide-coenzyme Q reductase (ambiguous); DPNH-coenzyme Q reductase (ambig…
			ec:1.9.3.1 cytochrome-c oxidase; cytochrome oxidase; cytochrome a3; cytochrome aa3; Warburg's respiratory enzyme; indophenol oxidase; indophenolase; complex IV (mitochondrial electron transport); ferrocytochrome c oxidase; NADH cytochrome c oxidase
			ec:2.7.7.6 DNA-directed RNA polymerase; RNA polymerase; RNA nucleotidyltransferase (DNA-directed); RNA polymerase I; RNA polymerase II; RNA polymerase III; C RNA formation factors; deoxyribonucleic acid-dependent ribonucleic acid polymerase; DNA-dependent ribonucleate nucleotidyltransferase; DNA-dependent RNA nucleotidyltransferase; DNA-dependent RNA polymerase; ribonucleate nucleotidyltransferas…
			ec:3.5.1.98 histone deacetylase; HDAC
			ec:5.2.1.8 peptidylprolyl isomerase; PPIase; cyclophilin [misleading, see comments]; peptide bond isomerase; peptidyl-prolyl cis-trans isomerase
			ko00620 Pyruvate metabolism (15)
			ec:1.1.1.37 malate dehydrogenase; malic dehydrogenase; L-malate dehydrogenase; NAD-L-malate dehydrogenase; malic acid dehydrogenase; NAD-dependent malic dehydrogenase; NAD-malate dehydrogenase; NAD-malic dehydrogenase; malate (NAD) dehydrogenase; NAD-dependent malate dehydrogenase; NAD-specific malate dehydrogenase; NAD-linked malate dehydrogenase; MDH; L-malate-NAD+ oxidoreductase
			ec:1.2.1.3 aldehyde dehydrogenase (NAD+); CoA-independent aldehyde dehydrogenase; m-methylbenzaldehyde dehydrogenase; NAD-aldehyde dehydrogenase; NAD-dependent 4-hydroxynonenal dehydrogenase; NAD-dependent aldehyde dehydrogenase; NAD-linked aldehyde dehydrogenase; propionaldehyde dehydrogenase; aldehyde dehydrogenase (NAD)
			ec:3.1.2.6 hydroxyacylglutathione hydrolase; glyoxalase II; S-2-hydroxylacylglutathione hydrolase; hydroxyacylglutathione hydrolase; acetoacetylglutathione hydrolase
			ec:6.2.1.1 acetate---CoA ligase; acetyl-CoA synthetase; acetyl activating enzyme; acetate thiokinase; acyl-activating enzyme; acetyl coenzyme A synthetase; acetic thiokinase; acetyl CoA ligase; acetyl CoA synthase; acetyl-coenzyme A synthase; short chain fatty acyl-CoA synthetase; short-chain acyl-coenzyme A synthetase; ACS
			ec:6.4.1.2 acetyl-CoA carboxylase; acetyl coenzyme A carboxylase
			ko02024 Quorum sensing (15)
			ec:1.2.1.50 long-chain acyl-protein thioester reductase; luxC (gene name); acyl-CoA reductase; acyl coenzyme A reductase; long-chain-aldehyde:NADP+ oxidoreductase (acyl-CoA-forming); long-chain-fatty-acyl-CoA reductase
			ec:2.7.13.3 histidine kinase; EnvZ; histidine kinase (ambiguous); histidine protein kinase (ambiguous); protein histidine kinase (ambiguous); protein kinase (histidine) (ambiguous); HK1; HP165; Sln1p
			ec:4.1.1.15 glutamate decarboxylase; L-glutamic acid decarboxylase; L-glutamic decarboxylase; cysteic acid decarboxylase; L-glutamate alpha-decarboxylase; aspartate 1-decarboxylase; aspartic alpha-decarboxylase; L-aspartate-alpha-decarboxylase; gamma-glutamate decarboxylase; L-glutamate 1-carboxy-lyase
			ko00790 Folate biosynthesis (15)
			ec:1.1.1.153 sepiapterin reductase (L-erythro-7,8-dihydrobiopterin forming); SR
			ec:1.5.1.3 dihydrofolate reductase; tetrahydrofolate dehydrogenase; DHFR; pteridine reductase:dihydrofolate reductase; dihydrofolate reductase:thymidylate synthase; thymidylate synthetase-dihydrofolate reductase; folic acid reductase; folic reductase; dihydrofolic acid reductase; dihydrofolic reductase; 7,8-dihydrofolate reductase; NADPH-dihydrofolate reductase
			ec:2.1.1.45 thymidylate synthase; dTMP synthase; thymidylate synthetase; methylenetetrahydrofolate:dUMP C-methyltransferase; TMP synthetase
			ec:2.8.1.12 molybdopterin synthase; MPT synthase
			ec:6.3.2.17 tetrahydrofolate synthase; folylpolyglutamate synthase; folate polyglutamate synthetase; formyltetrahydropteroyldiglutamate synthetase; N10-formyltetrahydropteroyldiglutamate synthetase; folylpoly-gamma-glutamate synthase; folylpolyglutamyl synthetase; folylpoly(gamma-glutamate) synthase; folylpolyglutamate synthetase; FPGS; tetrahydrofolylpolyglutamate synthase; tetrahydrofolate:L-gl…
			ko03440 Homologous recombination (15)
			ec:2.7.7.7 DNA-directed DNA polymerase; DNA polymerase I; DNA polymerase II; DNA polymerase III; DNA polymerase alpha; DNA polymerase beta; DNA polymerase gamma; DNA nucleotidyltransferase (DNA-directed); deoxyribonucleate nucleotidyltransferase; deoxynucleate polymerase; deoxyribonucleic acid duplicase; deoxyribonucleic acid polymerase; deoxyribonucleic duplicase; deoxyribonucleic polymerase; de…
			ec:3.1.22.4 crossover junction endodeoxyribonuclease; Hje endonuclease; Holliday junction endonuclease CCE1; Holliday junction resolvase; Holliday junction-cleaving endonuclease; Holliday junction-resolving endoribonuclease; RusA Holliday junction resolvase; RusA endonuclease; RuvC endonuclease; SpCCe1 Holliday junction resolvase; crossover junction endoribonuclease; cruciform-cutting endonucleas…
			ec:3.1.26.4 ribonuclease H; endoribonuclease H (calf thymus); RNase H; RNA*DNA hybrid ribonucleotidohydrolase; hybrid ribonuclease; hybridase; hybridase (ribonuclease H); ribonuclease H; hybrid nuclease; calf thymus ribonuclease H
			ko05167 Kaposi's sarcoma-associated herpesvirus infection (14)
			ec:2.7.1.137 phosphatidylinositol 3-kinase; 1-phosphatidylinositol 3-kinase; type III phosphoinositide 3-kinase; Vps34p; type I phosphatidylinositol kinase
			ec:2.7.10.2 non-specific protein-tyrosine kinase; ABL; ABL1; ABL2; ABLL; ACK1; ACK2; AGMX1; ARG; ATK; ATP:protein-tyrosine O-phosphotransferase (ambiguous); BLK; Bmk; BMX; BRK; Bruton's tyrosine kinase; Bsk; BTK; BTKL; CAKb; Cdgip; CHK; CSK; CTK; CYL; cytoplasmic protein tyrosine kinase; EMT; ETK; Fadk; FAK; FAK2; FER; Fert1/2; FES; FGR; focal adhesion kinase; FPS; FRK; FYN; HCK; HCTK; HYL; IMD1;…
			ec:2.7.11.22 cyclin-dependent kinase; Bur1; Bur1 Cdk; Cak1; Cak1p; cdc2; cdc2 kinase; Cdc28p; CDK; cdk-activating kinase; Cdk-activating protein kinase; cdk1; cdk2; Cdk2; cdk3; cdk4; cdk5; cdk6; cdk7; cdk8; cdk9; cyclin A-activated cdc2; cyclin A-activated cdk2; cyclin D-cdk6 kinase; cyclin D-dependent kinase; cyclin E kinase; cyclin-A associated kinase; cyclin-dependent kinase 6; cyclin-dependen…
			ec:2.7.11.24 mitogen-activated protein kinase; c-Jun N-terminal kinase; Dp38; ERK; ERK1; ERK2; extracellular signal-regulated kinase; JNK; JNK3alpha1; LeMPK3; MAP kinase; MAP-2 kinase; MAPK; MBP kinase I; MBP kinase II; microtubule-associated protein 2 kinase; microtubule-associated protein kinase; myelin basic protein kinase; p38delta; p38-2; p42 mitogen-activated protein kinase; p42mapk; PMK-1;…
			ec:2.7.11.26 tau-protein kinase; ATP:tau-protein O-hosphotransferase; brain protein kinase PK40erk; cdk5/p20; CDK5/p23; glycogen synthase kinase-3beta; GSK; protein tau kinase; STK31; tau kinase; [tau-protein] kinase; tau-protein kinase I; tau-protein kinase II; tau-tubulin kinase; TPK; TPK I; TPK II; TTK
			ko04921 Oxytocin signaling pathway (14)
			ec:2.7.10.2 non-specific protein-tyrosine kinase; ABL; ABL1; ABL2; ABLL; ACK1; ACK2; AGMX1; ARG; ATK; ATP:protein-tyrosine O-phosphotransferase (ambiguous); BLK; Bmk; BMX; BRK; Bruton's tyrosine kinase; Bsk; BTK; BTKL; CAKb; Cdgip; CHK; CSK; CTK; CYL; cytoplasmic protein tyrosine kinase; EMT; ETK; Fadk; FAK; FAK2; FER; Fert1/2; FES; FGR; focal adhesion kinase; FPS; FRK; FYN; HCK; HCTK; HYL; IMD1;…
			ec:2.7.11.11 cAMP-dependent protein kinase; PKA; PKA C; protein kinase A; STK22
			ec:2.7.11.13 protein kinase C; calcium-dependent protein kinase C; calcium-independent protein kinase C; calcium/phospholipid dependent protein kinase; cPKCalpha; cPKCbeta; cPKCgamma; nPKCdelta; nPKCepsilon; nPKC; nPKC; PKC; PKCalpha; PKCbeta; PKCgamma; PKCdelta; PKCepsilon; PKCzeta; Pkc1p; protein kinase Cepsilon; STK24
			ec:2.7.11.17 Ca2+/calmodulin-dependent protein kinase; ATP:caldesmon O-phosphotransferase; caldesmon kinase; caldesmon kinase (phosphorylating); Ca2+/calmodulin-dependent microtubule-associated protein 2 kinase; Ca2+/calmodulin-dependent protein kinase 1; Ca2+/calmodulin-dependent protein kinase II; Ca2+/calmodulin-dependent protein kinase IV; Ca2+/calmodulin-dependent protein kinase kinase; Ca2+…
			ec:2.7.11.20 elongation factor 2 kinase; Ca/CaM-kinase III; calmodulin-dependent protein kinase III; CaM kinase III; eEF2 kinase; eEF2K; EF2K; STK19
			ec:2.7.11.24 mitogen-activated protein kinase; c-Jun N-terminal kinase; Dp38; ERK; ERK1; ERK2; extracellular signal-regulated kinase; JNK; JNK3alpha1; LeMPK3; MAP kinase; MAP-2 kinase; MAPK; MBP kinase I; MBP kinase II; microtubule-associated protein 2 kinase; microtubule-associated protein kinase; myelin basic protein kinase; p38delta; p38-2; p42 mitogen-activated protein kinase; p42mapk; PMK-1;…
			ec:3.1.1.4 phospholipase A2; lecithinase A; phosphatidase; phosphatidolipase; phospholipase A
			ko04070 Phosphatidylinositol signaling system (14)
			ec:2.7.1.107 diacylglycerol kinase (ATP); diglyceride kinase (ambiguous); 1,2-diacylglycerol kinase (phosphorylating) (ambiguous); 1,2-diacylglycerol kinase (ambiguous); sn-1,2-diacylglycerol kinase (ambiguous); DG kinase (ambiguous); DGK (ambiguous); ATP:diacylglycerol phosphotransferase; arachidonoyl-specific diacylglycerol kinase; diacylglycerol:ATP kinase; ATP:1,2-diacylglycerol 3-phosphotran…
			ec:2.7.1.127 inositol-trisphosphate 3-kinase; 1D-myo-inositol-trisphosphate 3-kinase; Ins(1,4,5)P3 3-kinase
			ec:2.7.1.137 phosphatidylinositol 3-kinase; 1-phosphatidylinositol 3-kinase; type III phosphoinositide 3-kinase; Vps34p; type I phosphatidylinositol kinase
			ec:2.7.1.67 1-phosphatidylinositol 4-kinase; phosphatidylinositol kinase (phosphorylating); phosphatidylinositol 4-kinase; phosphatidylinositol kinase; type II phosphatidylinositol kinase; PI kinase; PI 4-kinase
			ec:2.7.11.13 protein kinase C; calcium-dependent protein kinase C; calcium-independent protein kinase C; calcium/phospholipid dependent protein kinase; cPKCalpha; cPKCbeta; cPKCgamma; nPKCdelta; nPKCepsilon; nPKC; nPKC; PKC; PKCalpha; PKCbeta; PKCgamma; PKCdelta; PKCepsilon; PKCzeta; Pkc1p; protein kinase Cepsilon; STK24
			ec:3.1.3.64 phosphatidylinositol-3-phosphatase; inositol-1,3-bisphosphate 3-phosphatase; inositol 1,3-bisphosphate phosphatase; inositol-polyphosphate 3-phosphatase; D-myo-inositol-1,3-bisphosphate 3-phosphohydrolase; phosphatidyl-3-phosphate 3-phosphohydrolase
			ko04750 Inflammatory mediator regulation of TRP channels (14)
			ec:2.7.10.2 non-specific protein-tyrosine kinase; ABL; ABL1; ABL2; ABLL; ACK1; ACK2; AGMX1; ARG; ATK; ATP:protein-tyrosine O-phosphotransferase (ambiguous); BLK; Bmk; BMX; BRK; Bruton's tyrosine kinase; Bsk; BTK; BTKL; CAKb; Cdgip; CHK; CSK; CTK; CYL; cytoplasmic protein tyrosine kinase; EMT; ETK; Fadk; FAK; FAK2; FER; Fert1/2; FES; FGR; focal adhesion kinase; FPS; FRK; FYN; HCK; HCTK; HYL; IMD1;…
			ec:2.7.11.11 cAMP-dependent protein kinase; PKA; PKA C; protein kinase A; STK22
			ec:2.7.11.13 protein kinase C; calcium-dependent protein kinase C; calcium-independent protein kinase C; calcium/phospholipid dependent protein kinase; cPKCalpha; cPKCbeta; cPKCgamma; nPKCdelta; nPKCepsilon; nPKC; nPKC; PKC; PKCalpha; PKCbeta; PKCgamma; PKCdelta; PKCepsilon; PKCzeta; Pkc1p; protein kinase Cepsilon; STK24
			ec:2.7.11.17 Ca2+/calmodulin-dependent protein kinase; ATP:caldesmon O-phosphotransferase; caldesmon kinase; caldesmon kinase (phosphorylating); Ca2+/calmodulin-dependent microtubule-associated protein 2 kinase; Ca2+/calmodulin-dependent protein kinase 1; Ca2+/calmodulin-dependent protein kinase II; Ca2+/calmodulin-dependent protein kinase IV; Ca2+/calmodulin-dependent protein kinase kinase; Ca2+…
			ec:2.7.11.24 mitogen-activated protein kinase; c-Jun N-terminal kinase; Dp38; ERK; ERK1; ERK2; extracellular signal-regulated kinase; JNK; JNK3alpha1; LeMPK3; MAP kinase; MAP-2 kinase; MAPK; MBP kinase I; MBP kinase II; microtubule-associated protein 2 kinase; microtubule-associated protein kinase; myelin basic protein kinase; p38delta; p38-2; p42 mitogen-activated protein kinase; p42mapk; PMK-1;…
			ec:3.1.1.4 phospholipase A2; lecithinase A; phosphatidase; phosphatidolipase; phospholipase A
			ko03430 Mismatch repair (14)
			ec:2.7.7.7 DNA-directed DNA polymerase; DNA polymerase I; DNA polymerase II; DNA polymerase III; DNA polymerase alpha; DNA polymerase beta; DNA polymerase gamma; DNA nucleotidyltransferase (DNA-directed); deoxyribonucleate nucleotidyltransferase; deoxynucleate polymerase; deoxyribonucleic acid duplicase; deoxyribonucleic acid polymerase; deoxyribonucleic duplicase; deoxyribonucleic polymerase; de…
			ec:3.1.26.4 ribonuclease H; endoribonuclease H (calf thymus); RNase H; RNA*DNA hybrid ribonucleotidohydrolase; hybrid ribonuclease; hybridase; hybridase (ribonuclease H); ribonuclease H; hybrid nuclease; calf thymus ribonuclease H
			ec:6.5.1.1 DNA ligase (ATP); polydeoxyribonucleotide synthase (ATP); polynucleotide ligase (ambiguous); sealase; DNA repair enzyme (ambiguous); DNA joinase (ambiguous); DNA ligase (ambiguous); deoxyribonucleic ligase (ambiguous); deoxyribonucleate ligase (ambiguous); DNA-joining enzyme (ambiguous); deoxyribonucleic-joining enzyme (ambiguous); deoxyribonucleic acid-joining enzyme (ambiguous); deox…
			ko04014 Ras signaling pathway (13)
			ec:2.7.10.2 non-specific protein-tyrosine kinase; ABL; ABL1; ABL2; ABLL; ACK1; ACK2; AGMX1; ARG; ATK; ATP:protein-tyrosine O-phosphotransferase (ambiguous); BLK; Bmk; BMX; BRK; Bruton's tyrosine kinase; Bsk; BTK; BTKL; CAKb; Cdgip; CHK; CSK; CTK; CYL; cytoplasmic protein tyrosine kinase; EMT; ETK; Fadk; FAK; FAK2; FER; Fert1/2; FES; FGR; focal adhesion kinase; FPS; FRK; FYN; HCK; HCTK; HYL; IMD1;…
			ec:2.7.11.11 cAMP-dependent protein kinase; PKA; PKA C; protein kinase A; STK22
			ec:2.7.11.13 protein kinase C; calcium-dependent protein kinase C; calcium-independent protein kinase C; calcium/phospholipid dependent protein kinase; cPKCalpha; cPKCbeta; cPKCgamma; nPKCdelta; nPKCepsilon; nPKC; nPKC; PKC; PKCalpha; PKCbeta; PKCgamma; PKCdelta; PKCepsilon; PKCzeta; Pkc1p; protein kinase Cepsilon; STK24
			ec:2.7.11.24 mitogen-activated protein kinase; c-Jun N-terminal kinase; Dp38; ERK; ERK1; ERK2; extracellular signal-regulated kinase; JNK; JNK3alpha1; LeMPK3; MAP kinase; MAP-2 kinase; MAPK; MBP kinase I; MBP kinase II; microtubule-associated protein 2 kinase; microtubule-associated protein kinase; myelin basic protein kinase; p38delta; p38-2; p42 mitogen-activated protein kinase; p42mapk; PMK-1;…
			ec:3.1.1.4 phospholipase A2; lecithinase A; phosphatidase; phosphatidolipase; phospholipase A
			ko04932 Non-alcoholic fatty liver disease (NAFLD) (13)
			ec:1.10.2.2 quinol---cytochrome-c reductase; ubiquinol---cytochrome-c reductase; coenzyme Q-cytochrome c reductase; dihydrocoenzyme Q-cytochrome c reductase; reduced ubiquinone-cytochrome c reductase; complex III (mitochondrial electron transport); ubiquinone-cytochrome c reductase; ubiquinol-cytochrome c oxidoreductase; reduced coenzyme Q-cytochrome c reductase; ubiquinone-cytochrome c oxidoredu…
			ec:1.6.5.3 NADH:ubiquinone reductase (H+-translocating); ubiquinone reductase (ambiguous); type 1 dehydrogenase; complex 1 dehydrogenase; coenzyme Q reductase (ambiguous); complex I (electron transport chain); complex I (mitochondrial electron transport); complex I (NADH:Q1 oxidoreductase); dihydronicotinamide adenine dinucleotide-coenzyme Q reductase (ambiguous); DPNH-coenzyme Q reductase (ambig…
			ec:1.9.3.1 cytochrome-c oxidase; cytochrome oxidase; cytochrome a3; cytochrome aa3; Warburg's respiratory enzyme; indophenol oxidase; indophenolase; complex IV (mitochondrial electron transport); ferrocytochrome c oxidase; NADH cytochrome c oxidase
			ec:2.7.11.11 cAMP-dependent protein kinase; PKA; PKA C; protein kinase A; STK22
			ec:2.7.11.24 mitogen-activated protein kinase; c-Jun N-terminal kinase; Dp38; ERK; ERK1; ERK2; extracellular signal-regulated kinase; JNK; JNK3alpha1; LeMPK3; MAP kinase; MAP-2 kinase; MAPK; MBP kinase I; MBP kinase II; microtubule-associated protein 2 kinase; microtubule-associated protein kinase; myelin basic protein kinase; p38delta; p38-2; p42 mitogen-activated protein kinase; p42mapk; PMK-1;…
			ec:2.7.11.26 tau-protein kinase; ATP:tau-protein O-hosphotransferase; brain protein kinase PK40erk; cdk5/p20; CDK5/p23; glycogen synthase kinase-3beta; GSK; protein tau kinase; STK31; tau kinase; [tau-protein] kinase; tau-protein kinase I; tau-protein kinase II; tau-tubulin kinase; TPK; TPK I; TPK II; TTK
			ko04611 Platelet activation (13)
			ec:2.7.10.2 non-specific protein-tyrosine kinase; ABL; ABL1; ABL2; ABLL; ACK1; ACK2; AGMX1; ARG; ATK; ATP:protein-tyrosine O-phosphotransferase (ambiguous); BLK; Bmk; BMX; BRK; Bruton's tyrosine kinase; Bsk; BTK; BTKL; CAKb; Cdgip; CHK; CSK; CTK; CYL; cytoplasmic protein tyrosine kinase; EMT; ETK; Fadk; FAK; FAK2; FER; Fert1/2; FES; FGR; focal adhesion kinase; FPS; FRK; FYN; HCK; HCTK; HYL; IMD1;…
			ec:2.7.11.11 cAMP-dependent protein kinase; PKA; PKA C; protein kinase A; STK22
			ec:2.7.11.12 cGMP-dependent protein kinase; 3':5'-cyclic GMP-dependent protein kinase; cGMP-dependent protein kinase Ibeta; guanosine 3':5'-cyclic monophosphate-dependent protein kinase; PKG; PKG 1alpha; PKG 1beta; PKG II; STK23
			ec:2.7.11.13 protein kinase C; calcium-dependent protein kinase C; calcium-independent protein kinase C; calcium/phospholipid dependent protein kinase; cPKCalpha; cPKCbeta; cPKCgamma; nPKCdelta; nPKCepsilon; nPKC; nPKC; PKC; PKCalpha; PKCbeta; PKCgamma; PKCdelta; PKCepsilon; PKCzeta; Pkc1p; protein kinase Cepsilon; STK24
			ec:2.7.11.24 mitogen-activated protein kinase; c-Jun N-terminal kinase; Dp38; ERK; ERK1; ERK2; extracellular signal-regulated kinase; JNK; JNK3alpha1; LeMPK3; MAP kinase; MAP-2 kinase; MAPK; MBP kinase I; MBP kinase II; microtubule-associated protein 2 kinase; microtubule-associated protein kinase; myelin basic protein kinase; p38delta; p38-2; p42 mitogen-activated protein kinase; p42mapk; PMK-1;…
			ec:3.1.1.4 phospholipase A2; lecithinase A; phosphatidase; phosphatidolipase; phospholipase A
			ko00280 Valine, leucine and isoleucine degradation (13)
			ec:1.2.1.3 aldehyde dehydrogenase (NAD+); CoA-independent aldehyde dehydrogenase; m-methylbenzaldehyde dehydrogenase; NAD-aldehyde dehydrogenase; NAD-dependent 4-hydroxynonenal dehydrogenase; NAD-dependent aldehyde dehydrogenase; NAD-linked aldehyde dehydrogenase; propionaldehyde dehydrogenase; aldehyde dehydrogenase (NAD)
			ec:1.3.8.1 short-chain acyl-CoA dehydrogenase; butyryl-CoA dehydrogenase; butanoyl-CoA dehydrogenase; butyryl dehydrogenase; unsaturated acyl-CoA reductase; ethylene reductase; enoyl-coenzyme A reductase; unsaturated acyl coenzyme A reductase; butyryl coenzyme A dehydrogenase; short-chain acyl CoA dehydrogenase; short-chain acyl-coenzyme A dehydrogenase; 3-hydroxyacyl CoA reductase; butanoyl-CoA:…
			ec:2.6.1.19 4-aminobutyrate---2-oxoglutarate transaminase; beta-alanine-oxoglutarate transaminase; aminobutyrate aminotransferase (ambiguous); beta-alanine aminotransferase; beta-alanine-oxoglutarate aminotransferase; gamma-aminobutyrate aminotransaminase (ambiguous); gamma-aminobutyrate transaminase (ambiguous); gamma-aminobutyrate-alpha-ketoglutarate aminotransferase; gamma-aminobutyrate-alpha-…
			ec:5.3.3.8 dodecenoyl-CoA isomerase; dodecenoyl-CoA Delta-isomerase; Delta3-cis-Delta2-trans-enoyl-CoA isomerase; acetylene-allene isomerase; dodecenoyl-CoA Delta-isomerase; dodecenoyl-CoA Delta3-cis-Delta2-trans-isomerase
			ec:6.4.1.2 acetyl-CoA carboxylase; acetyl coenzyme A carboxylase
			ko05166 HTLV-I infection (13)
			ec:2.5.1.1 dimethylallyltranstransferase; geranyl-diphosphate synthase; prenyltransferase; dimethylallyltransferase; DMAPP:IPP-dimethylallyltransferase; (2E,6E)-farnesyl diphosphate synthetase; diprenyltransferase; geranyl pyrophosphate synthase; geranyl pyrophosphate synthetase; trans-farnesyl pyrophosphate synthetase
			ec:2.7.10.2 non-specific protein-tyrosine kinase; ABL; ABL1; ABL2; ABLL; ACK1; ACK2; AGMX1; ARG; ATK; ATP:protein-tyrosine O-phosphotransferase (ambiguous); BLK; Bmk; BMX; BRK; Bruton's tyrosine kinase; Bsk; BTK; BTKL; CAKb; Cdgip; CHK; CSK; CTK; CYL; cytoplasmic protein tyrosine kinase; EMT; ETK; Fadk; FAK; FAK2; FER; Fert1/2; FES; FGR; focal adhesion kinase; FPS; FRK; FYN; HCK; HCTK; HYL; IMD1;…
			ec:2.7.11.11 cAMP-dependent protein kinase; PKA; PKA C; protein kinase A; STK22
			ec:2.7.11.22 cyclin-dependent kinase; Bur1; Bur1 Cdk; Cak1; Cak1p; cdc2; cdc2 kinase; Cdc28p; CDK; cdk-activating kinase; Cdk-activating protein kinase; cdk1; cdk2; Cdk2; cdk3; cdk4; cdk5; cdk6; cdk7; cdk8; cdk9; cyclin A-activated cdc2; cyclin A-activated cdk2; cyclin D-cdk6 kinase; cyclin D-dependent kinase; cyclin E kinase; cyclin-A associated kinase; cyclin-dependent kinase 6; cyclin-dependen…
			ec:2.7.11.26 tau-protein kinase; ATP:tau-protein O-hosphotransferase; brain protein kinase PK40erk; cdk5/p20; CDK5/p23; glycogen synthase kinase-3beta; GSK; protein tau kinase; STK31; tau kinase; [tau-protein] kinase; tau-protein kinase I; tau-protein kinase II; tau-tubulin kinase; TPK; TPK I; TPK II; TTK
			ec:2.7.7.7 DNA-directed DNA polymerase; DNA polymerase I; DNA polymerase II; DNA polymerase III; DNA polymerase alpha; DNA polymerase beta; DNA polymerase gamma; DNA nucleotidyltransferase (DNA-directed); deoxyribonucleate nucleotidyltransferase; deoxynucleate polymerase; deoxyribonucleic acid duplicase; deoxyribonucleic acid polymerase; deoxyribonucleic duplicase; deoxyribonucleic polymerase; de…
			ko04270 Vascular smooth muscle contraction (13)
			ec:2.7.11.11 cAMP-dependent protein kinase; PKA; PKA C; protein kinase A; STK22
			ec:2.7.11.12 cGMP-dependent protein kinase; 3':5'-cyclic GMP-dependent protein kinase; cGMP-dependent protein kinase Ibeta; guanosine 3':5'-cyclic monophosphate-dependent protein kinase; PKG; PKG 1alpha; PKG 1beta; PKG II; STK23
			ec:2.7.11.13 protein kinase C; calcium-dependent protein kinase C; calcium-independent protein kinase C; calcium/phospholipid dependent protein kinase; cPKCalpha; cPKCbeta; cPKCgamma; nPKCdelta; nPKCepsilon; nPKC; nPKC; PKC; PKCalpha; PKCbeta; PKCgamma; PKCdelta; PKCepsilon; PKCzeta; Pkc1p; protein kinase Cepsilon; STK24
			ec:2.7.11.24 mitogen-activated protein kinase; c-Jun N-terminal kinase; Dp38; ERK; ERK1; ERK2; extracellular signal-regulated kinase; JNK; JNK3alpha1; LeMPK3; MAP kinase; MAP-2 kinase; MAPK; MBP kinase I; MBP kinase II; microtubule-associated protein 2 kinase; microtubule-associated protein kinase; myelin basic protein kinase; p38delta; p38-2; p42 mitogen-activated protein kinase; p42mapk; PMK-1;…
			ec:3.1.1.4 phospholipase A2; lecithinase A; phosphatidase; phosphatidolipase; phospholipase A
			ko05034 Alcoholism (13)
			ec:2.7.11.17 Ca2+/calmodulin-dependent protein kinase; ATP:caldesmon O-phosphotransferase; caldesmon kinase; caldesmon kinase (phosphorylating); Ca2+/calmodulin-dependent microtubule-associated protein 2 kinase; Ca2+/calmodulin-dependent protein kinase 1; Ca2+/calmodulin-dependent protein kinase II; Ca2+/calmodulin-dependent protein kinase IV; Ca2+/calmodulin-dependent protein kinase kinase; Ca2+…
			ec:2.7.11.24 mitogen-activated protein kinase; c-Jun N-terminal kinase; Dp38; ERK; ERK1; ERK2; extracellular signal-regulated kinase; JNK; JNK3alpha1; LeMPK3; MAP kinase; MAP-2 kinase; MAPK; MBP kinase I; MBP kinase II; microtubule-associated protein 2 kinase; microtubule-associated protein kinase; myelin basic protein kinase; p38delta; p38-2; p42 mitogen-activated protein kinase; p42mapk; PMK-1;…
			ec:3.5.1.98 histone deacetylase; HDAC
			ko04151 PI3K-Akt signaling pathway (13)
			ec:2.7.10.2 non-specific protein-tyrosine kinase; ABL; ABL1; ABL2; ABLL; ACK1; ACK2; AGMX1; ARG; ATK; ATP:protein-tyrosine O-phosphotransferase (ambiguous); BLK; Bmk; BMX; BRK; Bruton's tyrosine kinase; Bsk; BTK; BTKL; CAKb; Cdgip; CHK; CSK; CTK; CYL; cytoplasmic protein tyrosine kinase; EMT; ETK; Fadk; FAK; FAK2; FER; Fert1/2; FES; FGR; focal adhesion kinase; FPS; FRK; FYN; HCK; HCTK; HYL; IMD1;…
			ec:2.7.11.11 cAMP-dependent protein kinase; PKA; PKA C; protein kinase A; STK22
			ec:2.7.11.13 protein kinase C; calcium-dependent protein kinase C; calcium-independent protein kinase C; calcium/phospholipid dependent protein kinase; cPKCalpha; cPKCbeta; cPKCgamma; nPKCdelta; nPKCepsilon; nPKC; nPKC; PKC; PKCalpha; PKCbeta; PKCgamma; PKCdelta; PKCepsilon; PKCzeta; Pkc1p; protein kinase Cepsilon; STK24
			ec:2.7.11.22 cyclin-dependent kinase; Bur1; Bur1 Cdk; Cak1; Cak1p; cdc2; cdc2 kinase; Cdc28p; CDK; cdk-activating kinase; Cdk-activating protein kinase; cdk1; cdk2; Cdk2; cdk3; cdk4; cdk5; cdk6; cdk7; cdk8; cdk9; cyclin A-activated cdc2; cyclin A-activated cdk2; cyclin D-cdk6 kinase; cyclin D-dependent kinase; cyclin E kinase; cyclin-A associated kinase; cyclin-dependent kinase 6; cyclin-dependen…
			ec:2.7.11.24 mitogen-activated protein kinase; c-Jun N-terminal kinase; Dp38; ERK; ERK1; ERK2; extracellular signal-regulated kinase; JNK; JNK3alpha1; LeMPK3; MAP kinase; MAP-2 kinase; MAPK; MBP kinase I; MBP kinase II; microtubule-associated protein 2 kinase; microtubule-associated protein kinase; myelin basic protein kinase; p38delta; p38-2; p42 mitogen-activated protein kinase; p42mapk; PMK-1;…
			ec:2.7.11.26 tau-protein kinase; ATP:tau-protein O-hosphotransferase; brain protein kinase PK40erk; cdk5/p20; CDK5/p23; glycogen synthase kinase-3beta; GSK; protein tau kinase; STK31; tau kinase; [tau-protein] kinase; tau-protein kinase I; tau-protein kinase II; tau-tubulin kinase; TPK; TPK I; TPK II; TTK
			ko03008 Ribosome biogenesis in eukaryotes (12)
			ec:3.1.26.5 ribonuclease P; RNase P
			ko04912 GnRH signaling pathway (12)
			ec:2.7.10.2 non-specific protein-tyrosine kinase; ABL; ABL1; ABL2; ABLL; ACK1; ACK2; AGMX1; ARG; ATK; ATP:protein-tyrosine O-phosphotransferase (ambiguous); BLK; Bmk; BMX; BRK; Bruton's tyrosine kinase; Bsk; BTK; BTKL; CAKb; Cdgip; CHK; CSK; CTK; CYL; cytoplasmic protein tyrosine kinase; EMT; ETK; Fadk; FAK; FAK2; FER; Fert1/2; FES; FGR; focal adhesion kinase; FPS; FRK; FYN; HCK; HCTK; HYL; IMD1;…
			ec:2.7.11.11 cAMP-dependent protein kinase; PKA; PKA C; protein kinase A; STK22
			ec:2.7.11.13 protein kinase C; calcium-dependent protein kinase C; calcium-independent protein kinase C; calcium/phospholipid dependent protein kinase; cPKCalpha; cPKCbeta; cPKCgamma; nPKCdelta; nPKCepsilon; nPKC; nPKC; PKC; PKCalpha; PKCbeta; PKCgamma; PKCdelta; PKCepsilon; PKCzeta; Pkc1p; protein kinase Cepsilon; STK24
			ec:2.7.11.17 Ca2+/calmodulin-dependent protein kinase; ATP:caldesmon O-phosphotransferase; caldesmon kinase; caldesmon kinase (phosphorylating); Ca2+/calmodulin-dependent microtubule-associated protein 2 kinase; Ca2+/calmodulin-dependent protein kinase 1; Ca2+/calmodulin-dependent protein kinase II; Ca2+/calmodulin-dependent protein kinase IV; Ca2+/calmodulin-dependent protein kinase kinase; Ca2+…
			ec:2.7.11.24 mitogen-activated protein kinase; c-Jun N-terminal kinase; Dp38; ERK; ERK1; ERK2; extracellular signal-regulated kinase; JNK; JNK3alpha1; LeMPK3; MAP kinase; MAP-2 kinase; MAPK; MBP kinase I; MBP kinase II; microtubule-associated protein 2 kinase; microtubule-associated protein kinase; myelin basic protein kinase; p38delta; p38-2; p42 mitogen-activated protein kinase; p42mapk; PMK-1;…
			ec:3.1.1.4 phospholipase A2; lecithinase A; phosphatidase; phosphatidolipase; phospholipase A
			ko00562 Inositol phosphate metabolism (12)
			ec:2.7.1.127 inositol-trisphosphate 3-kinase; 1D-myo-inositol-trisphosphate 3-kinase; Ins(1,4,5)P3 3-kinase
			ec:2.7.1.137 phosphatidylinositol 3-kinase; 1-phosphatidylinositol 3-kinase; type III phosphoinositide 3-kinase; Vps34p; type I phosphatidylinositol kinase
			ec:2.7.1.67 1-phosphatidylinositol 4-kinase; phosphatidylinositol kinase (phosphorylating); phosphatidylinositol 4-kinase; phosphatidylinositol kinase; type II phosphatidylinositol kinase; PI kinase; PI 4-kinase
			ec:3.1.3.2 acid phosphatase; acid phosphomonoesterase; phosphomonoesterase; glycerophosphatase; acid monophosphatase; acid phosphohydrolase; acid phosphomonoester hydrolase; uteroferrin; acid nucleoside diphosphate phosphatase; orthophosphoric-monoester phosphohydrolase (acid optimum)
			ec:3.1.3.64 phosphatidylinositol-3-phosphatase; inositol-1,3-bisphosphate 3-phosphatase; inositol 1,3-bisphosphate phosphatase; inositol-polyphosphate 3-phosphatase; D-myo-inositol-1,3-bisphosphate 3-phosphohydrolase; phosphatidyl-3-phosphate 3-phosphohydrolase
			ko04380 Osteoclast differentiation (12)
			ec:2.7.10.2 non-specific protein-tyrosine kinase; ABL; ABL1; ABL2; ABLL; ACK1; ACK2; AGMX1; ARG; ATK; ATP:protein-tyrosine O-phosphotransferase (ambiguous); BLK; Bmk; BMX; BRK; Bruton's tyrosine kinase; Bsk; BTK; BTKL; CAKb; Cdgip; CHK; CSK; CTK; CYL; cytoplasmic protein tyrosine kinase; EMT; ETK; Fadk; FAK; FAK2; FER; Fert1/2; FES; FGR; focal adhesion kinase; FPS; FRK; FYN; HCK; HCTK; HYL; IMD1;…
			ec:2.7.11.17 Ca2+/calmodulin-dependent protein kinase; ATP:caldesmon O-phosphotransferase; caldesmon kinase; caldesmon kinase (phosphorylating); Ca2+/calmodulin-dependent microtubule-associated protein 2 kinase; Ca2+/calmodulin-dependent protein kinase 1; Ca2+/calmodulin-dependent protein kinase II; Ca2+/calmodulin-dependent protein kinase IV; Ca2+/calmodulin-dependent protein kinase kinase; Ca2+…
			ec:2.7.11.24 mitogen-activated protein kinase; c-Jun N-terminal kinase; Dp38; ERK; ERK1; ERK2; extracellular signal-regulated kinase; JNK; JNK3alpha1; LeMPK3; MAP kinase; MAP-2 kinase; MAPK; MBP kinase I; MBP kinase II; microtubule-associated protein 2 kinase; microtubule-associated protein kinase; myelin basic protein kinase; p38delta; p38-2; p42 mitogen-activated protein kinase; p42mapk; PMK-1;…
			ec:3.1.3.2 acid phosphatase; acid phosphomonoesterase; phosphomonoesterase; glycerophosphatase; acid monophosphatase; acid phosphohydrolase; acid phosphomonoester hydrolase; uteroferrin; acid nucleoside diphosphate phosphatase; orthophosphoric-monoester phosphohydrolase (acid optimum)
			ko05010 Alzheimer's disease (12)
			ec:1.10.2.2 quinol---cytochrome-c reductase; ubiquinol---cytochrome-c reductase; coenzyme Q-cytochrome c reductase; dihydrocoenzyme Q-cytochrome c reductase; reduced ubiquinone-cytochrome c reductase; complex III (mitochondrial electron transport); ubiquinone-cytochrome c reductase; ubiquinol-cytochrome c oxidoreductase; reduced coenzyme Q-cytochrome c reductase; ubiquinone-cytochrome c oxidoredu…
			ec:1.6.5.3 NADH:ubiquinone reductase (H+-translocating); ubiquinone reductase (ambiguous); type 1 dehydrogenase; complex 1 dehydrogenase; coenzyme Q reductase (ambiguous); complex I (electron transport chain); complex I (mitochondrial electron transport); complex I (NADH:Q1 oxidoreductase); dihydronicotinamide adenine dinucleotide-coenzyme Q reductase (ambiguous); DPNH-coenzyme Q reductase (ambig…
			ec:1.9.3.1 cytochrome-c oxidase; cytochrome oxidase; cytochrome a3; cytochrome aa3; Warburg's respiratory enzyme; indophenol oxidase; indophenolase; complex IV (mitochondrial electron transport); ferrocytochrome c oxidase; NADH cytochrome c oxidase
			ec:2.7.11.22 cyclin-dependent kinase; Bur1; Bur1 Cdk; Cak1; Cak1p; cdc2; cdc2 kinase; Cdc28p; CDK; cdk-activating kinase; Cdk-activating protein kinase; cdk1; cdk2; Cdk2; cdk3; cdk4; cdk5; cdk6; cdk7; cdk8; cdk9; cyclin A-activated cdc2; cyclin A-activated cdk2; cyclin D-cdk6 kinase; cyclin D-dependent kinase; cyclin E kinase; cyclin-A associated kinase; cyclin-dependent kinase 6; cyclin-dependen…
			ec:2.7.11.24 mitogen-activated protein kinase; c-Jun N-terminal kinase; Dp38; ERK; ERK1; ERK2; extracellular signal-regulated kinase; JNK; JNK3alpha1; LeMPK3; MAP kinase; MAP-2 kinase; MAPK; MBP kinase I; MBP kinase II; microtubule-associated protein 2 kinase; microtubule-associated protein kinase; myelin basic protein kinase; p38delta; p38-2; p42 mitogen-activated protein kinase; p42mapk; PMK-1;…
			ec:2.7.11.26 tau-protein kinase; ATP:tau-protein O-hosphotransferase; brain protein kinase PK40erk; cdk5/p20; CDK5/p23; glycogen synthase kinase-3beta; GSK; protein tau kinase; STK31; tau kinase; [tau-protein] kinase; tau-protein kinase I; tau-protein kinase II; tau-tubulin kinase; TPK; TPK I; TPK II; TTK
			ko00670 One carbon pool by folate (11)
			ec:1.5.1.3 dihydrofolate reductase; tetrahydrofolate dehydrogenase; DHFR; pteridine reductase:dihydrofolate reductase; dihydrofolate reductase:thymidylate synthase; thymidylate synthetase-dihydrofolate reductase; folic acid reductase; folic reductase; dihydrofolic acid reductase; dihydrofolic reductase; 7,8-dihydrofolate reductase; NADPH-dihydrofolate reductase
			ec:2.1.1.45 thymidylate synthase; dTMP synthase; thymidylate synthetase; methylenetetrahydrofolate:dUMP C-methyltransferase; TMP synthetase
			ec:2.1.2.1 glycine hydroxymethyltransferase; serine aldolase; threonine aldolase; serine hydroxymethylase; serine hydroxymethyltransferase; allothreonine aldolase; L-serine hydroxymethyltransferase; L-threonine aldolase; serine hydroxymethyltransferase; serine transhydroxymethylase
			ko04910 Insulin signaling pathway (11)
			ec:2.3.1.85 fatty-acid synthase; FASN (gene name)
			ec:2.7.1.1 hexokinase; hexokinase type IV glucokinase; hexokinase D; hexokinase type IV; hexokinase (phosphorylating); ATP-dependent hexokinase; glucose ATP phosphotransferase
			ec:2.7.11.11 cAMP-dependent protein kinase; PKA; PKA C; protein kinase A; STK22
			ec:2.7.11.13 protein kinase C; calcium-dependent protein kinase C; calcium-independent protein kinase C; calcium/phospholipid dependent protein kinase; cPKCalpha; cPKCbeta; cPKCgamma; nPKCdelta; nPKCepsilon; nPKC; nPKC; PKC; PKCalpha; PKCbeta; PKCgamma; PKCdelta; PKCepsilon; PKCzeta; Pkc1p; protein kinase Cepsilon; STK24
			ec:2.7.11.24 mitogen-activated protein kinase; c-Jun N-terminal kinase; Dp38; ERK; ERK1; ERK2; extracellular signal-regulated kinase; JNK; JNK3alpha1; LeMPK3; MAP kinase; MAP-2 kinase; MAPK; MBP kinase I; MBP kinase II; microtubule-associated protein 2 kinase; microtubule-associated protein kinase; myelin basic protein kinase; p38delta; p38-2; p42 mitogen-activated protein kinase; p42mapk; PMK-1;…
			ec:2.7.11.26 tau-protein kinase; ATP:tau-protein O-hosphotransferase; brain protein kinase PK40erk; cdk5/p20; CDK5/p23; glycogen synthase kinase-3beta; GSK; protein tau kinase; STK31; tau kinase; [tau-protein] kinase; tau-protein kinase I; tau-protein kinase II; tau-tubulin kinase; TPK; TPK I; TPK II; TTK
			ec:6.4.1.2 acetyl-CoA carboxylase; acetyl coenzyme A carboxylase
			ko05161 Hepatitis B (11)
			ec:2.7.10.2 non-specific protein-tyrosine kinase; ABL; ABL1; ABL2; ABLL; ACK1; ACK2; AGMX1; ARG; ATK; ATP:protein-tyrosine O-phosphotransferase (ambiguous); BLK; Bmk; BMX; BRK; Bruton's tyrosine kinase; Bsk; BTK; BTKL; CAKb; Cdgip; CHK; CSK; CTK; CYL; cytoplasmic protein tyrosine kinase; EMT; ETK; Fadk; FAK; FAK2; FER; Fert1/2; FES; FGR; focal adhesion kinase; FPS; FRK; FYN; HCK; HCTK; HYL; IMD1;…
			ec:2.7.11.13 protein kinase C; calcium-dependent protein kinase C; calcium-independent protein kinase C; calcium/phospholipid dependent protein kinase; cPKCalpha; cPKCbeta; cPKCgamma; nPKCdelta; nPKCepsilon; nPKC; nPKC; PKC; PKCalpha; PKCbeta; PKCgamma; PKCdelta; PKCepsilon; PKCzeta; Pkc1p; protein kinase Cepsilon; STK24
			ec:2.7.11.22 cyclin-dependent kinase; Bur1; Bur1 Cdk; Cak1; Cak1p; cdc2; cdc2 kinase; Cdc28p; CDK; cdk-activating kinase; Cdk-activating protein kinase; cdk1; cdk2; Cdk2; cdk3; cdk4; cdk5; cdk6; cdk7; cdk8; cdk9; cyclin A-activated cdc2; cyclin A-activated cdk2; cyclin D-cdk6 kinase; cyclin D-dependent kinase; cyclin E kinase; cyclin-A associated kinase; cyclin-dependent kinase 6; cyclin-dependen…
			ec:2.7.11.24 mitogen-activated protein kinase; c-Jun N-terminal kinase; Dp38; ERK; ERK1; ERK2; extracellular signal-regulated kinase; JNK; JNK3alpha1; LeMPK3; MAP kinase; MAP-2 kinase; MAPK; MBP kinase I; MBP kinase II; microtubule-associated protein 2 kinase; microtubule-associated protein kinase; myelin basic protein kinase; p38delta; p38-2; p42 mitogen-activated protein kinase; p42mapk; PMK-1;…
			ko01212 Fatty acid metabolism (11)
			ec:1.1.1.62 17beta-estradiol 17-dehydrogenase; 20alpha-hydroxysteroid dehydrogenase; 17beta,20alpha-hydroxysteroid dehydrogenase; 17beta-estradiol dehydrogenase; estradiol dehydrogenase; estrogen 17-oxidoreductase; 17beta-HSD; HSD17B7
			ec:1.3.8.1 short-chain acyl-CoA dehydrogenase; butyryl-CoA dehydrogenase; butanoyl-CoA dehydrogenase; butyryl dehydrogenase; unsaturated acyl-CoA reductase; ethylene reductase; enoyl-coenzyme A reductase; unsaturated acyl coenzyme A reductase; butyryl coenzyme A dehydrogenase; short-chain acyl CoA dehydrogenase; short-chain acyl-coenzyme A dehydrogenase; 3-hydroxyacyl CoA reductase; butanoyl-CoA:…
			ec:2.3.1.85 fatty-acid synthase; FASN (gene name)
			ec:5.3.3.8 dodecenoyl-CoA isomerase; dodecenoyl-CoA Delta-isomerase; Delta3-cis-Delta2-trans-enoyl-CoA isomerase; acetylene-allene isomerase; dodecenoyl-CoA Delta-isomerase; dodecenoyl-CoA Delta3-cis-Delta2-trans-isomerase
			ec:6.4.1.2 acetyl-CoA carboxylase; acetyl coenzyme A carboxylase
			ko04146 Peroxisome (11)
			ec:1.11.1.15 peroxiredoxin; thioredoxin peroxidase; tryparedoxin peroxidase; alkyl hydroperoxide reductase C22; AhpC; TrxPx; TXNPx; Prx; PRDX
			ec:1.11.1.6 catalase; equilase; caperase; optidase; catalase-peroxidase; CAT
			ec:1.15.1.1 superoxide dismutase; superoxidase dismutase; copper-zinc superoxide dismutase; Cu-Zn superoxide dismutase; ferrisuperoxide dismutase; superoxide dismutase I; superoxide dismutase II; SOD; Cu,Zn-SOD; Mn-SOD; Fe-SOD; SODF; SODS; SOD-1; SOD-2; SOD-3; SOD-4; hemocuprein; erythrocuprein; cytocuprein; cuprein; hepatocuprein
			ec:1.17.3.2 xanthine oxidase; hypoxanthine oxidase; hypoxanthine:oxygen oxidoreductase; Schardinger enzyme; xanthine oxidoreductase; hypoxanthine-xanthine oxidase; xanthine:O2 oxidoreductase; xanthine:xanthine oxidase
			ec:1.4.3.3 D-amino-acid oxidase; ophio-amino-acid oxidase; L-amino acid:O2 oxidoreductase; new yellow enzyme
			ec:2.5.1.26 alkylglycerone-phosphate synthase; alkyldihydroxyacetonephosphate synthase; alkyldihydroxyacetone phosphate synthetase; alkyl DHAP synthetase; alkyl-DHAP; dihydroxyacetone-phosphate acyltransferase; DHAP-AT
			ec:3.3.2.10 soluble epoxide hydrolase; epoxide hydrase (ambiguous); epoxide hydratase (ambiguous); arene-oxide hydratase (ambiguous); aryl epoxide hydrase (ambiguous); trans-stilbene oxide hydrolase; sEH; cytosolic epoxide hydrolase
			ec:5.3.3.8 dodecenoyl-CoA isomerase; dodecenoyl-CoA Delta-isomerase; Delta3-cis-Delta2-trans-enoyl-CoA isomerase; acetylene-allene isomerase; dodecenoyl-CoA Delta-isomerase; dodecenoyl-CoA Delta3-cis-Delta2-trans-isomerase
			ko04360 Axon guidance (11)
			ec:2.7.10.2 non-specific protein-tyrosine kinase; ABL; ABL1; ABL2; ABLL; ACK1; ACK2; AGMX1; ARG; ATK; ATP:protein-tyrosine O-phosphotransferase (ambiguous); BLK; Bmk; BMX; BRK; Bruton's tyrosine kinase; Bsk; BTK; BTKL; CAKb; Cdgip; CHK; CSK; CTK; CYL; cytoplasmic protein tyrosine kinase; EMT; ETK; Fadk; FAK; FAK2; FER; Fert1/2; FES; FGR; focal adhesion kinase; FPS; FRK; FYN; HCK; HCTK; HYL; IMD1;…
			ec:2.7.11.13 protein kinase C; calcium-dependent protein kinase C; calcium-independent protein kinase C; calcium/phospholipid dependent protein kinase; cPKCalpha; cPKCbeta; cPKCgamma; nPKCdelta; nPKCepsilon; nPKC; nPKC; PKC; PKCalpha; PKCbeta; PKCgamma; PKCdelta; PKCepsilon; PKCzeta; Pkc1p; protein kinase Cepsilon; STK24
			ec:2.7.11.17 Ca2+/calmodulin-dependent protein kinase; ATP:caldesmon O-phosphotransferase; caldesmon kinase; caldesmon kinase (phosphorylating); Ca2+/calmodulin-dependent microtubule-associated protein 2 kinase; Ca2+/calmodulin-dependent protein kinase 1; Ca2+/calmodulin-dependent protein kinase II; Ca2+/calmodulin-dependent protein kinase IV; Ca2+/calmodulin-dependent protein kinase kinase; Ca2+…
			ec:2.7.11.22 cyclin-dependent kinase; Bur1; Bur1 Cdk; Cak1; Cak1p; cdc2; cdc2 kinase; Cdc28p; CDK; cdk-activating kinase; Cdk-activating protein kinase; cdk1; cdk2; Cdk2; cdk3; cdk4; cdk5; cdk6; cdk7; cdk8; cdk9; cyclin A-activated cdc2; cyclin A-activated cdk2; cyclin D-cdk6 kinase; cyclin D-dependent kinase; cyclin E kinase; cyclin-A associated kinase; cyclin-dependent kinase 6; cyclin-dependen…
			ec:2.7.11.24 mitogen-activated protein kinase; c-Jun N-terminal kinase; Dp38; ERK; ERK1; ERK2; extracellular signal-regulated kinase; JNK; JNK3alpha1; LeMPK3; MAP kinase; MAP-2 kinase; MAPK; MBP kinase I; MBP kinase II; microtubule-associated protein 2 kinase; microtubule-associated protein kinase; myelin basic protein kinase; p38delta; p38-2; p42 mitogen-activated protein kinase; p42mapk; PMK-1;…
			ec:2.7.11.26 tau-protein kinase; ATP:tau-protein O-hosphotransferase; brain protein kinase PK40erk; cdk5/p20; CDK5/p23; glycogen synthase kinase-3beta; GSK; protein tau kinase; STK31; tau kinase; [tau-protein] kinase; tau-protein kinase I; tau-protein kinase II; tau-tubulin kinase; TPK; TPK I; TPK II; TTK
			ko04012 ErbB signaling pathway (11)
			ec:2.7.10.2 non-specific protein-tyrosine kinase; ABL; ABL1; ABL2; ABLL; ACK1; ACK2; AGMX1; ARG; ATK; ATP:protein-tyrosine O-phosphotransferase (ambiguous); BLK; Bmk; BMX; BRK; Bruton's tyrosine kinase; Bsk; BTK; BTKL; CAKb; Cdgip; CHK; CSK; CTK; CYL; cytoplasmic protein tyrosine kinase; EMT; ETK; Fadk; FAK; FAK2; FER; Fert1/2; FES; FGR; focal adhesion kinase; FPS; FRK; FYN; HCK; HCTK; HYL; IMD1;…
			ec:2.7.11.13 protein kinase C; calcium-dependent protein kinase C; calcium-independent protein kinase C; calcium/phospholipid dependent protein kinase; cPKCalpha; cPKCbeta; cPKCgamma; nPKCdelta; nPKCepsilon; nPKC; nPKC; PKC; PKCalpha; PKCbeta; PKCgamma; PKCdelta; PKCepsilon; PKCzeta; Pkc1p; protein kinase Cepsilon; STK24
			ec:2.7.11.17 Ca2+/calmodulin-dependent protein kinase; ATP:caldesmon O-phosphotransferase; caldesmon kinase; caldesmon kinase (phosphorylating); Ca2+/calmodulin-dependent microtubule-associated protein 2 kinase; Ca2+/calmodulin-dependent protein kinase 1; Ca2+/calmodulin-dependent protein kinase II; Ca2+/calmodulin-dependent protein kinase IV; Ca2+/calmodulin-dependent protein kinase kinase; Ca2+…
			ec:2.7.11.24 mitogen-activated protein kinase; c-Jun N-terminal kinase; Dp38; ERK; ERK1; ERK2; extracellular signal-regulated kinase; JNK; JNK3alpha1; LeMPK3; MAP kinase; MAP-2 kinase; MAPK; MBP kinase I; MBP kinase II; microtubule-associated protein 2 kinase; microtubule-associated protein kinase; myelin basic protein kinase; p38delta; p38-2; p42 mitogen-activated protein kinase; p42mapk; PMK-1;…
			ec:2.7.11.26 tau-protein kinase; ATP:tau-protein O-hosphotransferase; brain protein kinase PK40erk; cdk5/p20; CDK5/p23; glycogen synthase kinase-3beta; GSK; protein tau kinase; STK31; tau kinase; [tau-protein] kinase; tau-protein kinase I; tau-protein kinase II; tau-tubulin kinase; TPK; TPK I; TPK II; TTK
			ko04660 T cell receptor signaling pathway (10)
			ec:2.7.10.2 non-specific protein-tyrosine kinase; ABL; ABL1; ABL2; ABLL; ACK1; ACK2; AGMX1; ARG; ATK; ATP:protein-tyrosine O-phosphotransferase (ambiguous); BLK; Bmk; BMX; BRK; Bruton's tyrosine kinase; Bsk; BTK; BTKL; CAKb; Cdgip; CHK; CSK; CTK; CYL; cytoplasmic protein tyrosine kinase; EMT; ETK; Fadk; FAK; FAK2; FER; Fert1/2; FES; FGR; focal adhesion kinase; FPS; FRK; FYN; HCK; HCTK; HYL; IMD1;…
			ec:2.7.11.13 protein kinase C; calcium-dependent protein kinase C; calcium-independent protein kinase C; calcium/phospholipid dependent protein kinase; cPKCalpha; cPKCbeta; cPKCgamma; nPKCdelta; nPKCepsilon; nPKC; nPKC; PKC; PKCalpha; PKCbeta; PKCgamma; PKCdelta; PKCepsilon; PKCzeta; Pkc1p; protein kinase Cepsilon; STK24
			ec:2.7.11.22 cyclin-dependent kinase; Bur1; Bur1 Cdk; Cak1; Cak1p; cdc2; cdc2 kinase; Cdc28p; CDK; cdk-activating kinase; Cdk-activating protein kinase; cdk1; cdk2; Cdk2; cdk3; cdk4; cdk5; cdk6; cdk7; cdk8; cdk9; cyclin A-activated cdc2; cyclin A-activated cdk2; cyclin D-cdk6 kinase; cyclin D-dependent kinase; cyclin E kinase; cyclin-A associated kinase; cyclin-dependent kinase 6; cyclin-dependen…
			ec:2.7.11.24 mitogen-activated protein kinase; c-Jun N-terminal kinase; Dp38; ERK; ERK1; ERK2; extracellular signal-regulated kinase; JNK; JNK3alpha1; LeMPK3; MAP kinase; MAP-2 kinase; MAPK; MBP kinase I; MBP kinase II; microtubule-associated protein 2 kinase; microtubule-associated protein kinase; myelin basic protein kinase; p38delta; p38-2; p42 mitogen-activated protein kinase; p42mapk; PMK-1;…
			ec:2.7.11.26 tau-protein kinase; ATP:tau-protein O-hosphotransferase; brain protein kinase PK40erk; cdk5/p20; CDK5/p23; glycogen synthase kinase-3beta; GSK; protein tau kinase; STK31; tau kinase; [tau-protein] kinase; tau-protein kinase I; tau-protein kinase II; tau-tubulin kinase; TPK; TPK I; TPK II; TTK
			ko04540 Gap junction (10)
			ec:2.7.10.2 non-specific protein-tyrosine kinase; ABL; ABL1; ABL2; ABLL; ACK1; ACK2; AGMX1; ARG; ATK; ATP:protein-tyrosine O-phosphotransferase (ambiguous); BLK; Bmk; BMX; BRK; Bruton's tyrosine kinase; Bsk; BTK; BTKL; CAKb; Cdgip; CHK; CSK; CTK; CYL; cytoplasmic protein tyrosine kinase; EMT; ETK; Fadk; FAK; FAK2; FER; Fert1/2; FES; FGR; focal adhesion kinase; FPS; FRK; FYN; HCK; HCTK; HYL; IMD1;…
			ec:2.7.11.11 cAMP-dependent protein kinase; PKA; PKA C; protein kinase A; STK22
			ec:2.7.11.12 cGMP-dependent protein kinase; 3':5'-cyclic GMP-dependent protein kinase; cGMP-dependent protein kinase Ibeta; guanosine 3':5'-cyclic monophosphate-dependent protein kinase; PKG; PKG 1alpha; PKG 1beta; PKG II; STK23
			ec:2.7.11.13 protein kinase C; calcium-dependent protein kinase C; calcium-independent protein kinase C; calcium/phospholipid dependent protein kinase; cPKCalpha; cPKCbeta; cPKCgamma; nPKCdelta; nPKCepsilon; nPKC; nPKC; PKC; PKCalpha; PKCbeta; PKCgamma; PKCdelta; PKCepsilon; PKCzeta; Pkc1p; protein kinase Cepsilon; STK24
			ec:2.7.11.22 cyclin-dependent kinase; Bur1; Bur1 Cdk; Cak1; Cak1p; cdc2; cdc2 kinase; Cdc28p; CDK; cdk-activating kinase; Cdk-activating protein kinase; cdk1; cdk2; Cdk2; cdk3; cdk4; cdk5; cdk6; cdk7; cdk8; cdk9; cyclin A-activated cdc2; cyclin A-activated cdk2; cyclin D-cdk6 kinase; cyclin D-dependent kinase; cyclin E kinase; cyclin-A associated kinase; cyclin-dependent kinase 6; cyclin-dependen…
			ec:2.7.11.23 [RNA-polymerase]-subunit kinase; CTD kinase; STK9
			ec:2.7.11.24 mitogen-activated protein kinase; c-Jun N-terminal kinase; Dp38; ERK; ERK1; ERK2; extracellular signal-regulated kinase; JNK; JNK3alpha1; LeMPK3; MAP kinase; MAP-2 kinase; MAPK; MBP kinase I; MBP kinase II; microtubule-associated protein 2 kinase; microtubule-associated protein kinase; myelin basic protein kinase; p38delta; p38-2; p42 mitogen-activated protein kinase; p42mapk; PMK-1;…
			ko04010 MAPK signaling pathway (10)
			ec:2.7.11.11 cAMP-dependent protein kinase; PKA; PKA C; protein kinase A; STK22
			ec:2.7.11.13 protein kinase C; calcium-dependent protein kinase C; calcium-independent protein kinase C; calcium/phospholipid dependent protein kinase; cPKCalpha; cPKCbeta; cPKCgamma; nPKCdelta; nPKCepsilon; nPKC; nPKC; PKC; PKCalpha; PKCbeta; PKCgamma; PKCdelta; PKCepsilon; PKCzeta; Pkc1p; protein kinase Cepsilon; STK24
			ec:2.7.11.24 mitogen-activated protein kinase; c-Jun N-terminal kinase; Dp38; ERK; ERK1; ERK2; extracellular signal-regulated kinase; JNK; JNK3alpha1; LeMPK3; MAP kinase; MAP-2 kinase; MAPK; MBP kinase I; MBP kinase II; microtubule-associated protein 2 kinase; microtubule-associated protein kinase; myelin basic protein kinase; p38delta; p38-2; p42 mitogen-activated protein kinase; p42mapk; PMK-1;…
			ec:3.1.1.4 phospholipase A2; lecithinase A; phosphatidase; phosphatidolipase; phospholipase A
			ko00630 Glyoxylate and dicarboxylate metabolism (10)
			ec:1.1.1.37 malate dehydrogenase; malic dehydrogenase; L-malate dehydrogenase; NAD-L-malate dehydrogenase; malic acid dehydrogenase; NAD-dependent malic dehydrogenase; NAD-malate dehydrogenase; NAD-malic dehydrogenase; malate (NAD) dehydrogenase; NAD-dependent malate dehydrogenase; NAD-specific malate dehydrogenase; NAD-linked malate dehydrogenase; MDH; L-malate-NAD+ oxidoreductase
			ec:1.11.1.6 catalase; equilase; caperase; optidase; catalase-peroxidase; CAT
			ec:2.1.2.1 glycine hydroxymethyltransferase; serine aldolase; threonine aldolase; serine hydroxymethylase; serine hydroxymethyltransferase; allothreonine aldolase; L-serine hydroxymethyltransferase; L-threonine aldolase; serine hydroxymethyltransferase; serine transhydroxymethylase
			ec:6.4.1.2 acetyl-CoA carboxylase; acetyl coenzyme A carboxylase
			ko04658 Th1 and Th2 cell differentiation (10)
			ec:2.7.10.2 non-specific protein-tyrosine kinase; ABL; ABL1; ABL2; ABLL; ACK1; ACK2; AGMX1; ARG; ATK; ATP:protein-tyrosine O-phosphotransferase (ambiguous); BLK; Bmk; BMX; BRK; Bruton's tyrosine kinase; Bsk; BTK; BTKL; CAKb; Cdgip; CHK; CSK; CTK; CYL; cytoplasmic protein tyrosine kinase; EMT; ETK; Fadk; FAK; FAK2; FER; Fert1/2; FES; FGR; focal adhesion kinase; FPS; FRK; FYN; HCK; HCTK; HYL; IMD1;…
			ec:2.7.11.13 protein kinase C; calcium-dependent protein kinase C; calcium-independent protein kinase C; calcium/phospholipid dependent protein kinase; cPKCalpha; cPKCbeta; cPKCgamma; nPKCdelta; nPKCepsilon; nPKC; nPKC; PKC; PKCalpha; PKCbeta; PKCgamma; PKCdelta; PKCepsilon; PKCzeta; Pkc1p; protein kinase Cepsilon; STK24
			ec:2.7.11.24 mitogen-activated protein kinase; c-Jun N-terminal kinase; Dp38; ERK; ERK1; ERK2; extracellular signal-regulated kinase; JNK; JNK3alpha1; LeMPK3; MAP kinase; MAP-2 kinase; MAPK; MBP kinase I; MBP kinase II; microtubule-associated protein 2 kinase; microtubule-associated protein kinase; myelin basic protein kinase; p38delta; p38-2; p42 mitogen-activated protein kinase; p42mapk; PMK-1;…
			ko04933 AGE-RAGE signaling pathway in diabetic complications (10)
			ec:2.7.10.2 non-specific protein-tyrosine kinase; ABL; ABL1; ABL2; ABLL; ACK1; ACK2; AGMX1; ARG; ATK; ATP:protein-tyrosine O-phosphotransferase (ambiguous); BLK; Bmk; BMX; BRK; Bruton's tyrosine kinase; Bsk; BTK; BTKL; CAKb; Cdgip; CHK; CSK; CTK; CYL; cytoplasmic protein tyrosine kinase; EMT; ETK; Fadk; FAK; FAK2; FER; Fert1/2; FES; FGR; focal adhesion kinase; FPS; FRK; FYN; HCK; HCTK; HYL; IMD1;…
			ec:2.7.11.13 protein kinase C; calcium-dependent protein kinase C; calcium-independent protein kinase C; calcium/phospholipid dependent protein kinase; cPKCalpha; cPKCbeta; cPKCgamma; nPKCdelta; nPKCepsilon; nPKC; nPKC; PKC; PKCalpha; PKCbeta; PKCgamma; PKCdelta; PKCepsilon; PKCzeta; Pkc1p; protein kinase Cepsilon; STK24
			ec:2.7.11.22 cyclin-dependent kinase; Bur1; Bur1 Cdk; Cak1; Cak1p; cdc2; cdc2 kinase; Cdc28p; CDK; cdk-activating kinase; Cdk-activating protein kinase; cdk1; cdk2; Cdk2; cdk3; cdk4; cdk5; cdk6; cdk7; cdk8; cdk9; cyclin A-activated cdc2; cyclin A-activated cdk2; cyclin D-cdk6 kinase; cyclin D-dependent kinase; cyclin E kinase; cyclin-A associated kinase; cyclin-dependent kinase 6; cyclin-dependen…
			ec:2.7.11.24 mitogen-activated protein kinase; c-Jun N-terminal kinase; Dp38; ERK; ERK1; ERK2; extracellular signal-regulated kinase; JNK; JNK3alpha1; LeMPK3; MAP kinase; MAP-2 kinase; MAPK; MBP kinase I; MBP kinase II; microtubule-associated protein 2 kinase; microtubule-associated protein kinase; myelin basic protein kinase; p38delta; p38-2; p42 mitogen-activated protein kinase; p42mapk; PMK-1;…
			ko04152 AMPK signaling pathway (10)
			ec:2.3.1.85 fatty-acid synthase; FASN (gene name)
			ec:2.7.1.105 6-phosphofructo-2-kinase; phosphofructokinase 2; 6-phosphofructose 2-kinase; 6-phosphofructo-2-kinase (phosphorylating); fructose 6-phosphate 2-kinase; ATP:D-fructose-6-phosphate 2-phosphotransferase
			ec:2.7.11.11 cAMP-dependent protein kinase; PKA; PKA C; protein kinase A; STK22
			ec:2.7.11.17 Ca2+/calmodulin-dependent protein kinase; ATP:caldesmon O-phosphotransferase; caldesmon kinase; caldesmon kinase (phosphorylating); Ca2+/calmodulin-dependent microtubule-associated protein 2 kinase; Ca2+/calmodulin-dependent protein kinase 1; Ca2+/calmodulin-dependent protein kinase II; Ca2+/calmodulin-dependent protein kinase IV; Ca2+/calmodulin-dependent protein kinase kinase; Ca2+…
			ec:2.7.11.20 elongation factor 2 kinase; Ca/CaM-kinase III; calmodulin-dependent protein kinase III; CaM kinase III; eEF2 kinase; eEF2K; EF2K; STK19
			ec:6.4.1.2 acetyl-CoA carboxylase; acetyl coenzyme A carboxylase
			ko04722 Neurotrophin signaling pathway (10)
			ec:2.7.10.2 non-specific protein-tyrosine kinase; ABL; ABL1; ABL2; ABLL; ACK1; ACK2; AGMX1; ARG; ATK; ATP:protein-tyrosine O-phosphotransferase (ambiguous); BLK; Bmk; BMX; BRK; Bruton's tyrosine kinase; Bsk; BTK; BTKL; CAKb; Cdgip; CHK; CSK; CTK; CYL; cytoplasmic protein tyrosine kinase; EMT; ETK; Fadk; FAK; FAK2; FER; Fert1/2; FES; FGR; focal adhesion kinase; FPS; FRK; FYN; HCK; HCTK; HYL; IMD1;…
			ec:2.7.11.13 protein kinase C; calcium-dependent protein kinase C; calcium-independent protein kinase C; calcium/phospholipid dependent protein kinase; cPKCalpha; cPKCbeta; cPKCgamma; nPKCdelta; nPKCepsilon; nPKC; nPKC; PKC; PKCalpha; PKCbeta; PKCgamma; PKCdelta; PKCepsilon; PKCzeta; Pkc1p; protein kinase Cepsilon; STK24
			ec:2.7.11.17 Ca2+/calmodulin-dependent protein kinase; ATP:caldesmon O-phosphotransferase; caldesmon kinase; caldesmon kinase (phosphorylating); Ca2+/calmodulin-dependent microtubule-associated protein 2 kinase; Ca2+/calmodulin-dependent protein kinase 1; Ca2+/calmodulin-dependent protein kinase II; Ca2+/calmodulin-dependent protein kinase IV; Ca2+/calmodulin-dependent protein kinase kinase; Ca2+…
			ec:2.7.11.24 mitogen-activated protein kinase; c-Jun N-terminal kinase; Dp38; ERK; ERK1; ERK2; extracellular signal-regulated kinase; JNK; JNK3alpha1; LeMPK3; MAP kinase; MAP-2 kinase; MAPK; MBP kinase I; MBP kinase II; microtubule-associated protein 2 kinase; microtubule-associated protein kinase; myelin basic protein kinase; p38delta; p38-2; p42 mitogen-activated protein kinase; p42mapk; PMK-1;…
			ec:2.7.11.26 tau-protein kinase; ATP:tau-protein O-hosphotransferase; brain protein kinase PK40erk; cdk5/p20; CDK5/p23; glycogen synthase kinase-3beta; GSK; protein tau kinase; STK31; tau kinase; [tau-protein] kinase; tau-protein kinase I; tau-protein kinase II; tau-tubulin kinase; TPK; TPK I; TPK II; TTK
			ko00380 Tryptophan metabolism (10)
			ec:1.11.1.6 catalase; equilase; caperase; optidase; catalase-peroxidase; CAT
			ec:1.2.1.3 aldehyde dehydrogenase (NAD+); CoA-independent aldehyde dehydrogenase; m-methylbenzaldehyde dehydrogenase; NAD-aldehyde dehydrogenase; NAD-dependent 4-hydroxynonenal dehydrogenase; NAD-dependent aldehyde dehydrogenase; NAD-linked aldehyde dehydrogenase; propionaldehyde dehydrogenase; aldehyde dehydrogenase (NAD)
			ec:1.6.2.4 NADPH---hemoprotein reductase; CPR; FAD-cytochrome c reductase; NADP-cytochrome c reductase; NADP-cytochrome reductase; NADPH-dependent cytochrome c reductase; NADPH:P-450 reductase; NADPH:ferrihemoprotein oxidoreductase; NADPH---cytochrome P-450 oxidoreductase; NADPH-cytochrome c oxidoreductase; NADPH-cytochrome c reductase; NADPH---cytochrome p-450 reductase; NADPH-ferricytochrome c …
			ec:2.6.1.39 2-aminoadipate transaminase; alpha-aminoadipate aminotransferase; 2-aminoadipate aminotransferase; 2-aminoadipic aminotransferase; glutamic-ketoadipic transaminase; glutamate-alpha-ketoadipate transaminase
			ec:4.1.1.45 aminocarboxymuconate-semialdehyde decarboxylase; picolinic acid carboxylase; picolinic acid decarboxylase; alpha-amino-beta-carboxymuconate-epsilon-semialdehade decarboxylase; alpha-amino-beta-carboxymuconate-epsilon-semialdehyde beta-decarboxylase; 2-amino-3-(3-oxoprop-2-enyl)but-2-enedioate carboxy-lyase; 2-amino-3-(3-oxoprop-1-en-1-yl)but-2-enedioate carboxy-lyase
			ec:5.3.3.8 dodecenoyl-CoA isomerase; dodecenoyl-CoA Delta-isomerase; Delta3-cis-Delta2-trans-enoyl-CoA isomerase; acetylene-allene isomerase; dodecenoyl-CoA Delta-isomerase; dodecenoyl-CoA Delta3-cis-Delta2-trans-isomerase
			ko00250 Alanine, aspartate and glutamate metabolism (10)
			ec:1.4.1.2 glutamate dehydrogenase; glutamic dehydrogenase; glutamate dehydrogenase (NAD+); glutamate oxidoreductase; glutamic acid dehydrogenase; L-glutamate dehydrogenase; NAD+-dependent glutamate dehydrogenase; NAD+-dependent glutamic dehydrogenase; NAD+-glutamate dehydrogenase; NAD+-linked glutamate dehydrogenase; NAD+-linked glutamic dehydrogenase; NAD+-specific glutamic dehydrogenase; NAD+-…
			ec:2.6.1.19 4-aminobutyrate---2-oxoglutarate transaminase; beta-alanine-oxoglutarate transaminase; aminobutyrate aminotransferase (ambiguous); beta-alanine aminotransferase; beta-alanine-oxoglutarate aminotransferase; gamma-aminobutyrate aminotransaminase (ambiguous); gamma-aminobutyrate transaminase (ambiguous); gamma-aminobutyrate-alpha-ketoglutarate aminotransferase; gamma-aminobutyrate-alpha-…
			ec:2.6.1.48 5-aminovalerate transaminase; 5-aminovalerate aminotransferase; delta-aminovalerate aminotransferase; delta-aminovalerate transaminase
			ec:4.1.1.15 glutamate decarboxylase; L-glutamic acid decarboxylase; L-glutamic decarboxylase; cysteic acid decarboxylase; L-glutamate alpha-decarboxylase; aspartate 1-decarboxylase; aspartic alpha-decarboxylase; L-aspartate-alpha-decarboxylase; gamma-glutamate decarboxylase; L-glutamate 1-carboxy-lyase
			ec:4.3.2.2 adenylosuccinate lyase; adenylosuccinase; succino AMP-lyase; 6-N-(1,2-dicarboxyethyl)AMP AMP-lyase; 6-N-(1,2-dicarboxyethyl)AMP AMP-lyase (fumarate-forming)
			ec:6.3.4.16 carbamoyl-phosphate synthase (ammonia); carbon-dioxide---ammonia ligase; carbamoylphosphate synthase; carbamylphosphate synthetase; carbamoylphosphate synthase (ammonia); carbamoylphosphate synthetase; carbamylphosphate synthetase I; CPSI (gene name); carbon-dioxide:ammonia ligase (ADP-forming, carbamate-phosphorylating)
			ko04919 Thyroid hormone signaling pathway (10)
			ec:2.7.1.105 6-phosphofructo-2-kinase; phosphofructokinase 2; 6-phosphofructose 2-kinase; 6-phosphofructo-2-kinase (phosphorylating); fructose 6-phosphate 2-kinase; ATP:D-fructose-6-phosphate 2-phosphotransferase
			ec:2.7.10.2 non-specific protein-tyrosine kinase; ABL; ABL1; ABL2; ABLL; ACK1; ACK2; AGMX1; ARG; ATK; ATP:protein-tyrosine O-phosphotransferase (ambiguous); BLK; Bmk; BMX; BRK; Bruton's tyrosine kinase; Bsk; BTK; BTKL; CAKb; Cdgip; CHK; CSK; CTK; CYL; cytoplasmic protein tyrosine kinase; EMT; ETK; Fadk; FAK; FAK2; FER; Fert1/2; FES; FGR; focal adhesion kinase; FPS; FRK; FYN; HCK; HCTK; HYL; IMD1;…
			ec:2.7.11.11 cAMP-dependent protein kinase; PKA; PKA C; protein kinase A; STK22
			ec:2.7.11.13 protein kinase C; calcium-dependent protein kinase C; calcium-independent protein kinase C; calcium/phospholipid dependent protein kinase; cPKCalpha; cPKCbeta; cPKCgamma; nPKCdelta; nPKCepsilon; nPKC; nPKC; PKC; PKCalpha; PKCbeta; PKCgamma; PKCdelta; PKCepsilon; PKCzeta; Pkc1p; protein kinase Cepsilon; STK24
			ec:2.7.11.24 mitogen-activated protein kinase; c-Jun N-terminal kinase; Dp38; ERK; ERK1; ERK2; extracellular signal-regulated kinase; JNK; JNK3alpha1; LeMPK3; MAP kinase; MAP-2 kinase; MAPK; MBP kinase I; MBP kinase II; microtubule-associated protein 2 kinase; microtubule-associated protein kinase; myelin basic protein kinase; p38delta; p38-2; p42 mitogen-activated protein kinase; p42mapk; PMK-1;…
			ec:2.7.11.26 tau-protein kinase; ATP:tau-protein O-hosphotransferase; brain protein kinase PK40erk; cdk5/p20; CDK5/p23; glycogen synthase kinase-3beta; GSK; protein tau kinase; STK31; tau kinase; [tau-protein] kinase; tau-protein kinase I; tau-protein kinase II; tau-tubulin kinase; TPK; TPK I; TPK II; TTK
			ec:3.5.1.98 histone deacetylase; HDAC
			ko04217 Necroptosis (10)
			ec:2.4.2.30 NAD+ ADP-ribosyltransferase; poly(ADP-ribose) synthase; ADP-ribosyltransferase (polymerizing); NAD ADP-ribosyltransferase; PARP; PARP-1; NAD+:poly(adenine-diphosphate-D-ribosyl)-acceptor ADP-D-ribosyl-transferase (incorrect); NAD+:poly(adenosine-diphosphate-D-ribosyl)-acceptor ADP-D-ribosyl-transferase
			ec:2.7.10.2 non-specific protein-tyrosine kinase; ABL; ABL1; ABL2; ABLL; ACK1; ACK2; AGMX1; ARG; ATK; ATP:protein-tyrosine O-phosphotransferase (ambiguous); BLK; Bmk; BMX; BRK; Bruton's tyrosine kinase; Bsk; BTK; BTKL; CAKb; Cdgip; CHK; CSK; CTK; CYL; cytoplasmic protein tyrosine kinase; EMT; ETK; Fadk; FAK; FAK2; FER; Fert1/2; FES; FGR; focal adhesion kinase; FPS; FRK; FYN; HCK; HCTK; HYL; IMD1;…
			ec:2.7.11.17 Ca2+/calmodulin-dependent protein kinase; ATP:caldesmon O-phosphotransferase; caldesmon kinase; caldesmon kinase (phosphorylating); Ca2+/calmodulin-dependent microtubule-associated protein 2 kinase; Ca2+/calmodulin-dependent protein kinase 1; Ca2+/calmodulin-dependent protein kinase II; Ca2+/calmodulin-dependent protein kinase IV; Ca2+/calmodulin-dependent protein kinase kinase; Ca2+…
			ec:2.7.11.24 mitogen-activated protein kinase; c-Jun N-terminal kinase; Dp38; ERK; ERK1; ERK2; extracellular signal-regulated kinase; JNK; JNK3alpha1; LeMPK3; MAP kinase; MAP-2 kinase; MAPK; MBP kinase I; MBP kinase II; microtubule-associated protein 2 kinase; microtubule-associated protein kinase; myelin basic protein kinase; p38delta; p38-2; p42 mitogen-activated protein kinase; p42mapk; PMK-1;…
			ec:3.1.1.4 phospholipase A2; lecithinase A; phosphatidase; phosphatidolipase; phospholipase A
			ec:5.2.1.8 peptidylprolyl isomerase; PPIase; cyclophilin [misleading, see comments]; peptide bond isomerase; peptidyl-prolyl cis-trans isomerase
			ko05162 Measles (10)
			ec:2.7.10.2 non-specific protein-tyrosine kinase; ABL; ABL1; ABL2; ABLL; ACK1; ACK2; AGMX1; ARG; ATK; ATP:protein-tyrosine O-phosphotransferase (ambiguous); BLK; Bmk; BMX; BRK; Bruton's tyrosine kinase; Bsk; BTK; BTKL; CAKb; Cdgip; CHK; CSK; CTK; CYL; cytoplasmic protein tyrosine kinase; EMT; ETK; Fadk; FAK; FAK2; FER; Fert1/2; FES; FGR; focal adhesion kinase; FPS; FRK; FYN; HCK; HCTK; HYL; IMD1;…
			ec:2.7.11.13 protein kinase C; calcium-dependent protein kinase C; calcium-independent protein kinase C; calcium/phospholipid dependent protein kinase; cPKCalpha; cPKCbeta; cPKCgamma; nPKCdelta; nPKCepsilon; nPKC; nPKC; PKC; PKCalpha; PKCbeta; PKCgamma; PKCdelta; PKCepsilon; PKCzeta; Pkc1p; protein kinase Cepsilon; STK24
			ec:2.7.11.22 cyclin-dependent kinase; Bur1; Bur1 Cdk; Cak1; Cak1p; cdc2; cdc2 kinase; Cdc28p; CDK; cdk-activating kinase; Cdk-activating protein kinase; cdk1; cdk2; Cdk2; cdk3; cdk4; cdk5; cdk6; cdk7; cdk8; cdk9; cyclin A-activated cdc2; cyclin A-activated cdk2; cyclin D-cdk6 kinase; cyclin D-dependent kinase; cyclin E kinase; cyclin-A associated kinase; cyclin-dependent kinase 6; cyclin-dependen…
			ec:2.7.11.26 tau-protein kinase; ATP:tau-protein O-hosphotransferase; brain protein kinase PK40erk; cdk5/p20; CDK5/p23; glycogen synthase kinase-3beta; GSK; protein tau kinase; STK31; tau kinase; [tau-protein] kinase; tau-protein kinase I; tau-protein kinase II; tau-tubulin kinase; TPK; TPK I; TPK II; TTK
			ko04659 Th17 cell differentiation (10)
			ec:2.7.10.2 non-specific protein-tyrosine kinase; ABL; ABL1; ABL2; ABLL; ACK1; ACK2; AGMX1; ARG; ATK; ATP:protein-tyrosine O-phosphotransferase (ambiguous); BLK; Bmk; BMX; BRK; Bruton's tyrosine kinase; Bsk; BTK; BTKL; CAKb; Cdgip; CHK; CSK; CTK; CYL; cytoplasmic protein tyrosine kinase; EMT; ETK; Fadk; FAK; FAK2; FER; Fert1/2; FES; FGR; focal adhesion kinase; FPS; FRK; FYN; HCK; HCTK; HYL; IMD1;…
			ec:2.7.11.13 protein kinase C; calcium-dependent protein kinase C; calcium-independent protein kinase C; calcium/phospholipid dependent protein kinase; cPKCalpha; cPKCbeta; cPKCgamma; nPKCdelta; nPKCepsilon; nPKC; nPKC; PKC; PKCalpha; PKCbeta; PKCgamma; PKCdelta; PKCepsilon; PKCzeta; Pkc1p; protein kinase Cepsilon; STK24
			ec:2.7.11.24 mitogen-activated protein kinase; c-Jun N-terminal kinase; Dp38; ERK; ERK1; ERK2; extracellular signal-regulated kinase; JNK; JNK3alpha1; LeMPK3; MAP kinase; MAP-2 kinase; MAPK; MBP kinase I; MBP kinase II; microtubule-associated protein 2 kinase; microtubule-associated protein kinase; myelin basic protein kinase; p38delta; p38-2; p42 mitogen-activated protein kinase; p42mapk; PMK-1;…
			ko05152 Tuberculosis (10)
			ec:2.7.1.137 phosphatidylinositol 3-kinase; 1-phosphatidylinositol 3-kinase; type III phosphoinositide 3-kinase; Vps34p; type I phosphatidylinositol kinase
			ec:2.7.10.2 non-specific protein-tyrosine kinase; ABL; ABL1; ABL2; ABLL; ACK1; ACK2; AGMX1; ARG; ATK; ATP:protein-tyrosine O-phosphotransferase (ambiguous); BLK; Bmk; BMX; BRK; Bruton's tyrosine kinase; Bsk; BTK; BTKL; CAKb; Cdgip; CHK; CSK; CTK; CYL; cytoplasmic protein tyrosine kinase; EMT; ETK; Fadk; FAK; FAK2; FER; Fert1/2; FES; FGR; focal adhesion kinase; FPS; FRK; FYN; HCK; HCTK; HYL; IMD1;…
			ec:2.7.11.17 Ca2+/calmodulin-dependent protein kinase; ATP:caldesmon O-phosphotransferase; caldesmon kinase; caldesmon kinase (phosphorylating); Ca2+/calmodulin-dependent microtubule-associated protein 2 kinase; Ca2+/calmodulin-dependent protein kinase 1; Ca2+/calmodulin-dependent protein kinase II; Ca2+/calmodulin-dependent protein kinase IV; Ca2+/calmodulin-dependent protein kinase kinase; Ca2+…
			ec:2.7.11.24 mitogen-activated protein kinase; c-Jun N-terminal kinase; Dp38; ERK; ERK1; ERK2; extracellular signal-regulated kinase; JNK; JNK3alpha1; LeMPK3; MAP kinase; MAP-2 kinase; MAPK; MBP kinase I; MBP kinase II; microtubule-associated protein 2 kinase; microtubule-associated protein kinase; myelin basic protein kinase; p38delta; p38-2; p42 mitogen-activated protein kinase; p42mapk; PMK-1;…
			ec:3.1.3.64 phosphatidylinositol-3-phosphatase; inositol-1,3-bisphosphate 3-phosphatase; inositol 1,3-bisphosphate phosphatase; inositol-polyphosphate 3-phosphatase; D-myo-inositol-1,3-bisphosphate 3-phosphohydrolase; phosphatidyl-3-phosphate 3-phosphohydrolase
			ko00564 Glycerophospholipid metabolism (10)
			ec:2.7.1.107 diacylglycerol kinase (ATP); diglyceride kinase (ambiguous); 1,2-diacylglycerol kinase (phosphorylating) (ambiguous); 1,2-diacylglycerol kinase (ambiguous); sn-1,2-diacylglycerol kinase (ambiguous); DG kinase (ambiguous); DGK (ambiguous); ATP:diacylglycerol phosphotransferase; arachidonoyl-specific diacylglycerol kinase; diacylglycerol:ATP kinase; ATP:1,2-diacylglycerol 3-phosphotran…
			ec:2.7.7.14 ethanolamine-phosphate cytidylyltransferase; phosphorylethanolamine transferase; ET; CTP-phosphoethanolamine cytidylyltransferase; phosphoethanolamine cytidylyltransferase; ethanolamine phosphate cytidylyltransferase
			ec:3.1.1.3 triacylglycerol lipase; lipase (ambiguous); butyrinase; tributyrinase; Tween hydrolase; steapsin; triacetinase; tributyrin esterase; Tweenase; amno N-AP; Takedo 1969-4-9; Meito MY 30; Tweenesterase; GA 56; capalase L; triglyceride hydrolase; triolein hydrolase; tween-hydrolyzing esterase; amano CE; cacordase; triglyceridase; triacylglycerol ester hydrolase; amano P; amano AP; PPL; glyc…
			ec:3.1.1.4 phospholipase A2; lecithinase A; phosphatidase; phosphatidolipase; phospholipase A
			ko04140 Autophagy - animal (10)
			ec:2.7.1.137 phosphatidylinositol 3-kinase; 1-phosphatidylinositol 3-kinase; type III phosphoinositide 3-kinase; Vps34p; type I phosphatidylinositol kinase
			ec:2.7.11.11 cAMP-dependent protein kinase; PKA; PKA C; protein kinase A; STK22
			ec:2.7.11.13 protein kinase C; calcium-dependent protein kinase C; calcium-independent protein kinase C; calcium/phospholipid dependent protein kinase; cPKCalpha; cPKCbeta; cPKCgamma; nPKCdelta; nPKCepsilon; nPKC; nPKC; PKC; PKCalpha; PKCbeta; PKCgamma; PKCdelta; PKCepsilon; PKCzeta; Pkc1p; protein kinase Cepsilon; STK24
			ec:2.7.11.17 Ca2+/calmodulin-dependent protein kinase; ATP:caldesmon O-phosphotransferase; caldesmon kinase; caldesmon kinase (phosphorylating); Ca2+/calmodulin-dependent microtubule-associated protein 2 kinase; Ca2+/calmodulin-dependent protein kinase 1; Ca2+/calmodulin-dependent protein kinase II; Ca2+/calmodulin-dependent protein kinase IV; Ca2+/calmodulin-dependent protein kinase kinase; Ca2+…
			ec:2.7.11.24 mitogen-activated protein kinase; c-Jun N-terminal kinase; Dp38; ERK; ERK1; ERK2; extracellular signal-regulated kinase; JNK; JNK3alpha1; LeMPK3; MAP kinase; MAP-2 kinase; MAPK; MBP kinase I; MBP kinase II; microtubule-associated protein 2 kinase; microtubule-associated protein kinase; myelin basic protein kinase; p38delta; p38-2; p42 mitogen-activated protein kinase; p42mapk; PMK-1;…
			ec:3.1.3.64 phosphatidylinositol-3-phosphatase; inositol-1,3-bisphosphate 3-phosphatase; inositol 1,3-bisphosphate phosphatase; inositol-polyphosphate 3-phosphatase; D-myo-inositol-1,3-bisphosphate 3-phosphohydrolase; phosphatidyl-3-phosphate 3-phosphohydrolase
			ko00983 Drug metabolism - other enzymes (10)
			ec:1.17.3.2 xanthine oxidase; hypoxanthine oxidase; hypoxanthine:oxygen oxidoreductase; Schardinger enzyme; xanthine oxidoreductase; hypoxanthine-xanthine oxidase; xanthine:O2 oxidoreductase; xanthine:xanthine oxidase
			ec:1.17.4.1 ribonucleoside-diphosphate reductase; ribonucleotide reductase (ambiguous); CDP reductase; ribonucleoside diphosphate reductase; UDP reductase; ADP reductase; nucleoside diphosphate reductase; ribonucleoside 5'-diphosphate reductase; ribonucleotide diphosphate reductase; 2'-deoxyribonucleoside-diphosphate:oxidized-thioredoxin 2'-oxidoreductase; RR; nrdB (gene name); nrdF (gene name); …
			ec:2.4.2.8 hypoxanthine phosphoribosyltransferase; IMP pyrophosphorylase; transphosphoribosidase; hypoxanthine---guanine phosphoribosyltransferase; guanine phosphoribosyltransferase; GPRT; HPRT; guanosine 5'-phosphate pyrophosphorylase; IMP-GMP pyrophosphorylase; HGPRTase; 6-hydroxypurine phosphoribosyltransferase; 6-mercaptopurine phosphoribosyltransferase; GMP pyrophosphorylase; guanine-hypoxan…
			ec:2.7.1.21 thymidine kinase; thymidine kinase (phosphorylating); 2'-deoxythymidine kinase; deoxythymidine kinase (phosphorylating)
			ec:2.7.1.48 uridine kinase; pyrimidine ribonucleoside kinase; uridine-cytidine kinase; uridine kinase (phosphorylating); uridine phosphokinase
			ec:2.7.4.6 nucleoside-diphosphate kinase; nucleoside 5'-diphosphate kinase; nucleoside diphosphate (UDP) kinase; nucleoside diphosphokinase; nucleotide phosphate kinase; UDP kinase; uridine diphosphate kinase
			ec:3.1.1.1 carboxylesterase; ali-esterase; B-esterase; monobutyrase; cocaine esterase; procaine esterase; methylbutyrase; vitamin A esterase; butyryl esterase; carboxyesterase; carboxylate esterase; carboxylic esterase; methylbutyrate esterase; triacetin esterase; carboxyl ester hydrolase; butyrate esterase; methylbutyrase; alpha-carboxylesterase; propionyl esterase; nonspecific carboxylesterase;…
			ec:6.3.5.2 GMP synthase (glutamine-hydrolysing); GMP synthetase (glutamine-hydrolysing); guanylate synthetase (glutamine-hydrolyzing); guanosine monophosphate synthetase (glutamine-hydrolyzing); xanthosine 5'-phosphate amidotransferase; guanosine 5'-monophosphate synthetase
			ko04071 Sphingolipid signaling pathway (10)
			ec:2.7.10.2 non-specific protein-tyrosine kinase; ABL; ABL1; ABL2; ABLL; ACK1; ACK2; AGMX1; ARG; ATK; ATP:protein-tyrosine O-phosphotransferase (ambiguous); BLK; Bmk; BMX; BRK; Bruton's tyrosine kinase; Bsk; BTK; BTKL; CAKb; Cdgip; CHK; CSK; CTK; CYL; cytoplasmic protein tyrosine kinase; EMT; ETK; Fadk; FAK; FAK2; FER; Fert1/2; FES; FGR; focal adhesion kinase; FPS; FRK; FYN; HCK; HCTK; HYL; IMD1;…
			ec:2.7.11.13 protein kinase C; calcium-dependent protein kinase C; calcium-independent protein kinase C; calcium/phospholipid dependent protein kinase; cPKCalpha; cPKCbeta; cPKCgamma; nPKCdelta; nPKCepsilon; nPKC; nPKC; PKC; PKCalpha; PKCbeta; PKCgamma; PKCdelta; PKCepsilon; PKCzeta; Pkc1p; protein kinase Cepsilon; STK24
			ec:2.7.11.24 mitogen-activated protein kinase; c-Jun N-terminal kinase; Dp38; ERK; ERK1; ERK2; extracellular signal-regulated kinase; JNK; JNK3alpha1; LeMPK3; MAP kinase; MAP-2 kinase; MAPK; MBP kinase I; MBP kinase II; microtubule-associated protein 2 kinase; microtubule-associated protein kinase; myelin basic protein kinase; p38delta; p38-2; p42 mitogen-activated protein kinase; p42mapk; PMK-1;…
			ec:2.7.8.27 sphingomyelin synthase; SM synthase; SMS1; SMS2
			ko04728 Dopaminergic synapse (9)
			ec:2.7.11.11 cAMP-dependent protein kinase; PKA; PKA C; protein kinase A; STK22
			ec:2.7.11.13 protein kinase C; calcium-dependent protein kinase C; calcium-independent protein kinase C; calcium/phospholipid dependent protein kinase; cPKCalpha; cPKCbeta; cPKCgamma; nPKCdelta; nPKCepsilon; nPKC; nPKC; PKC; PKCalpha; PKCbeta; PKCgamma; PKCdelta; PKCepsilon; PKCzeta; Pkc1p; protein kinase Cepsilon; STK24
			ec:2.7.11.17 Ca2+/calmodulin-dependent protein kinase; ATP:caldesmon O-phosphotransferase; caldesmon kinase; caldesmon kinase (phosphorylating); Ca2+/calmodulin-dependent microtubule-associated protein 2 kinase; Ca2+/calmodulin-dependent protein kinase 1; Ca2+/calmodulin-dependent protein kinase II; Ca2+/calmodulin-dependent protein kinase IV; Ca2+/calmodulin-dependent protein kinase kinase; Ca2+…
			ec:2.7.11.24 mitogen-activated protein kinase; c-Jun N-terminal kinase; Dp38; ERK; ERK1; ERK2; extracellular signal-regulated kinase; JNK; JNK3alpha1; LeMPK3; MAP kinase; MAP-2 kinase; MAPK; MBP kinase I; MBP kinase II; microtubule-associated protein 2 kinase; microtubule-associated protein kinase; myelin basic protein kinase; p38delta; p38-2; p42 mitogen-activated protein kinase; p42mapk; PMK-1;…
			ec:2.7.11.26 tau-protein kinase; ATP:tau-protein O-hosphotransferase; brain protein kinase PK40erk; cdk5/p20; CDK5/p23; glycogen synthase kinase-3beta; GSK; protein tau kinase; STK31; tau kinase; [tau-protein] kinase; tau-protein kinase I; tau-protein kinase II; tau-tubulin kinase; TPK; TPK I; TPK II; TTK
			ko04020 Calcium signaling pathway (9)
			ec:2.7.1.127 inositol-trisphosphate 3-kinase; 1D-myo-inositol-trisphosphate 3-kinase; Ins(1,4,5)P3 3-kinase
			ec:2.7.10.2 non-specific protein-tyrosine kinase; ABL; ABL1; ABL2; ABLL; ACK1; ACK2; AGMX1; ARG; ATK; ATP:protein-tyrosine O-phosphotransferase (ambiguous); BLK; Bmk; BMX; BRK; Bruton's tyrosine kinase; Bsk; BTK; BTKL; CAKb; Cdgip; CHK; CSK; CTK; CYL; cytoplasmic protein tyrosine kinase; EMT; ETK; Fadk; FAK; FAK2; FER; Fert1/2; FES; FGR; focal adhesion kinase; FPS; FRK; FYN; HCK; HCTK; HYL; IMD1;…
			ec:2.7.11.11 cAMP-dependent protein kinase; PKA; PKA C; protein kinase A; STK22
			ec:2.7.11.13 protein kinase C; calcium-dependent protein kinase C; calcium-independent protein kinase C; calcium/phospholipid dependent protein kinase; cPKCalpha; cPKCbeta; cPKCgamma; nPKCdelta; nPKCepsilon; nPKC; nPKC; PKC; PKCalpha; PKCbeta; PKCgamma; PKCdelta; PKCepsilon; PKCzeta; Pkc1p; protein kinase Cepsilon; STK24
			ec:2.7.11.17 Ca2+/calmodulin-dependent protein kinase; ATP:caldesmon O-phosphotransferase; caldesmon kinase; caldesmon kinase (phosphorylating); Ca2+/calmodulin-dependent microtubule-associated protein 2 kinase; Ca2+/calmodulin-dependent protein kinase 1; Ca2+/calmodulin-dependent protein kinase II; Ca2+/calmodulin-dependent protein kinase IV; Ca2+/calmodulin-dependent protein kinase kinase; Ca2+…
			ec:5.2.1.8 peptidylprolyl isomerase; PPIase; cyclophilin [misleading, see comments]; peptide bond isomerase; peptidyl-prolyl cis-trans isomerase
			ko04925 Aldosterone synthesis and secretion (9)
			ec:2.7.11.11 cAMP-dependent protein kinase; PKA; PKA C; protein kinase A; STK22
			ec:2.7.11.13 protein kinase C; calcium-dependent protein kinase C; calcium-independent protein kinase C; calcium/phospholipid dependent protein kinase; cPKCalpha; cPKCbeta; cPKCgamma; nPKCdelta; nPKCepsilon; nPKC; nPKC; PKC; PKCalpha; PKCbeta; PKCgamma; PKCdelta; PKCepsilon; PKCzeta; Pkc1p; protein kinase Cepsilon; STK24
			ec:2.7.11.17 Ca2+/calmodulin-dependent protein kinase; ATP:caldesmon O-phosphotransferase; caldesmon kinase; caldesmon kinase (phosphorylating); Ca2+/calmodulin-dependent microtubule-associated protein 2 kinase; Ca2+/calmodulin-dependent protein kinase 1; Ca2+/calmodulin-dependent protein kinase II; Ca2+/calmodulin-dependent protein kinase IV; Ca2+/calmodulin-dependent protein kinase kinase; Ca2+…
			ko00720 Carbon fixation pathways in prokaryotes (9)
			ec:1.1.1.37 malate dehydrogenase; malic dehydrogenase; L-malate dehydrogenase; NAD-L-malate dehydrogenase; malic acid dehydrogenase; NAD-dependent malic dehydrogenase; NAD-malate dehydrogenase; NAD-malic dehydrogenase; malate (NAD) dehydrogenase; NAD-dependent malate dehydrogenase; NAD-specific malate dehydrogenase; NAD-linked malate dehydrogenase; MDH; L-malate-NAD+ oxidoreductase
			ec:6.2.1.1 acetate---CoA ligase; acetyl-CoA synthetase; acetyl activating enzyme; acetate thiokinase; acyl-activating enzyme; acetyl coenzyme A synthetase; acetic thiokinase; acetyl CoA ligase; acetyl CoA synthase; acetyl-coenzyme A synthase; short chain fatty acyl-CoA synthetase; short-chain acyl-coenzyme A synthetase; ACS
			ec:6.4.1.2 acetyl-CoA carboxylase; acetyl coenzyme A carboxylase
			ko04510 Focal adhesion (9)
			ec:2.7.10.2 non-specific protein-tyrosine kinase; ABL; ABL1; ABL2; ABLL; ACK1; ACK2; AGMX1; ARG; ATK; ATP:protein-tyrosine O-phosphotransferase (ambiguous); BLK; Bmk; BMX; BRK; Bruton's tyrosine kinase; Bsk; BTK; BTKL; CAKb; Cdgip; CHK; CSK; CTK; CYL; cytoplasmic protein tyrosine kinase; EMT; ETK; Fadk; FAK; FAK2; FER; Fert1/2; FES; FGR; focal adhesion kinase; FPS; FRK; FYN; HCK; HCTK; HYL; IMD1;…
			ec:2.7.11.13 protein kinase C; calcium-dependent protein kinase C; calcium-independent protein kinase C; calcium/phospholipid dependent protein kinase; cPKCalpha; cPKCbeta; cPKCgamma; nPKCdelta; nPKCepsilon; nPKC; nPKC; PKC; PKCalpha; PKCbeta; PKCgamma; PKCdelta; PKCepsilon; PKCzeta; Pkc1p; protein kinase Cepsilon; STK24
			ec:2.7.11.24 mitogen-activated protein kinase; c-Jun N-terminal kinase; Dp38; ERK; ERK1; ERK2; extracellular signal-regulated kinase; JNK; JNK3alpha1; LeMPK3; MAP kinase; MAP-2 kinase; MAPK; MBP kinase I; MBP kinase II; microtubule-associated protein 2 kinase; microtubule-associated protein kinase; myelin basic protein kinase; p38delta; p38-2; p42 mitogen-activated protein kinase; p42mapk; PMK-1;…
			ec:2.7.11.26 tau-protein kinase; ATP:tau-protein O-hosphotransferase; brain protein kinase PK40erk; cdk5/p20; CDK5/p23; glycogen synthase kinase-3beta; GSK; protein tau kinase; STK31; tau kinase; [tau-protein] kinase; tau-protein kinase I; tau-protein kinase II; tau-tubulin kinase; TPK; TPK I; TPK II; TTK
			ko04664 Fc epsilon RI signaling pathway (9)
			ec:2.7.10.2 non-specific protein-tyrosine kinase; ABL; ABL1; ABL2; ABLL; ACK1; ACK2; AGMX1; ARG; ATK; ATP:protein-tyrosine O-phosphotransferase (ambiguous); BLK; Bmk; BMX; BRK; Bruton's tyrosine kinase; Bsk; BTK; BTKL; CAKb; Cdgip; CHK; CSK; CTK; CYL; cytoplasmic protein tyrosine kinase; EMT; ETK; Fadk; FAK; FAK2; FER; Fert1/2; FES; FGR; focal adhesion kinase; FPS; FRK; FYN; HCK; HCTK; HYL; IMD1;…
			ec:2.7.11.13 protein kinase C; calcium-dependent protein kinase C; calcium-independent protein kinase C; calcium/phospholipid dependent protein kinase; cPKCalpha; cPKCbeta; cPKCgamma; nPKCdelta; nPKCepsilon; nPKC; nPKC; PKC; PKCalpha; PKCbeta; PKCgamma; PKCdelta; PKCepsilon; PKCzeta; Pkc1p; protein kinase Cepsilon; STK24
			ec:2.7.11.24 mitogen-activated protein kinase; c-Jun N-terminal kinase; Dp38; ERK; ERK1; ERK2; extracellular signal-regulated kinase; JNK; JNK3alpha1; LeMPK3; MAP kinase; MAP-2 kinase; MAPK; MBP kinase I; MBP kinase II; microtubule-associated protein 2 kinase; microtubule-associated protein kinase; myelin basic protein kinase; p38delta; p38-2; p42 mitogen-activated protein kinase; p42mapk; PMK-1;…
			ec:3.1.1.4 phospholipase A2; lecithinase A; phosphatidase; phosphatidolipase; phospholipase A
			ko05223 Non-small cell lung cancer (9)
			ec:2.7.10.2 non-specific protein-tyrosine kinase; ABL; ABL1; ABL2; ABLL; ACK1; ACK2; AGMX1; ARG; ATK; ATP:protein-tyrosine O-phosphotransferase (ambiguous); BLK; Bmk; BMX; BRK; Bruton's tyrosine kinase; Bsk; BTK; BTKL; CAKb; Cdgip; CHK; CSK; CTK; CYL; cytoplasmic protein tyrosine kinase; EMT; ETK; Fadk; FAK; FAK2; FER; Fert1/2; FES; FGR; focal adhesion kinase; FPS; FRK; FYN; HCK; HCTK; HYL; IMD1;…
			ec:2.7.11.13 protein kinase C; calcium-dependent protein kinase C; calcium-independent protein kinase C; calcium/phospholipid dependent protein kinase; cPKCalpha; cPKCbeta; cPKCgamma; nPKCdelta; nPKCepsilon; nPKC; nPKC; PKC; PKCalpha; PKCbeta; PKCgamma; PKCdelta; PKCepsilon; PKCzeta; Pkc1p; protein kinase Cepsilon; STK24
			ec:2.7.11.22 cyclin-dependent kinase; Bur1; Bur1 Cdk; Cak1; Cak1p; cdc2; cdc2 kinase; Cdc28p; CDK; cdk-activating kinase; Cdk-activating protein kinase; cdk1; cdk2; Cdk2; cdk3; cdk4; cdk5; cdk6; cdk7; cdk8; cdk9; cyclin A-activated cdc2; cyclin A-activated cdk2; cyclin D-cdk6 kinase; cyclin D-dependent kinase; cyclin E kinase; cyclin-A associated kinase; cyclin-dependent kinase 6; cyclin-dependen…
			ec:2.7.11.24 mitogen-activated protein kinase; c-Jun N-terminal kinase; Dp38; ERK; ERK1; ERK2; extracellular signal-regulated kinase; JNK; JNK3alpha1; LeMPK3; MAP kinase; MAP-2 kinase; MAPK; MBP kinase I; MBP kinase II; microtubule-associated protein 2 kinase; microtubule-associated protein kinase; myelin basic protein kinase; p38delta; p38-2; p42 mitogen-activated protein kinase; p42mapk; PMK-1;…
			ec:2.7.7.7 DNA-directed DNA polymerase; DNA polymerase I; DNA polymerase II; DNA polymerase III; DNA polymerase alpha; DNA polymerase beta; DNA polymerase gamma; DNA nucleotidyltransferase (DNA-directed); deoxyribonucleate nucleotidyltransferase; deoxynucleate polymerase; deoxyribonucleic acid duplicase; deoxyribonucleic acid polymerase; deoxyribonucleic duplicase; deoxyribonucleic polymerase; de…
			ec:3.6.1.29 bis(5'-adenosyl)-triphosphatase; dinucleosidetriphosphatase; diadenosine 5,5-P1,P3-triphosphatase; 1-P,3-P-bis(5'-adenosyl)-triphosphate adenylohydrolase
			ko04931 Insulin resistance (9)
			ec:2.7.11.11 cAMP-dependent protein kinase; PKA; PKA C; protein kinase A; STK22
			ec:2.7.11.13 protein kinase C; calcium-dependent protein kinase C; calcium-independent protein kinase C; calcium/phospholipid dependent protein kinase; cPKCalpha; cPKCbeta; cPKCgamma; nPKCdelta; nPKCepsilon; nPKC; nPKC; PKC; PKCalpha; PKCbeta; PKCgamma; PKCdelta; PKCepsilon; PKCzeta; Pkc1p; protein kinase Cepsilon; STK24
			ec:2.7.11.24 mitogen-activated protein kinase; c-Jun N-terminal kinase; Dp38; ERK; ERK1; ERK2; extracellular signal-regulated kinase; JNK; JNK3alpha1; LeMPK3; MAP kinase; MAP-2 kinase; MAPK; MBP kinase I; MBP kinase II; microtubule-associated protein 2 kinase; microtubule-associated protein kinase; myelin basic protein kinase; p38delta; p38-2; p42 mitogen-activated protein kinase; p42mapk; PMK-1;…
			ec:2.7.11.26 tau-protein kinase; ATP:tau-protein O-hosphotransferase; brain protein kinase PK40erk; cdk5/p20; CDK5/p23; glycogen synthase kinase-3beta; GSK; protein tau kinase; STK31; tau kinase; [tau-protein] kinase; tau-protein kinase I; tau-protein kinase II; tau-tubulin kinase; TPK; TPK I; TPK II; TTK
			ec:6.4.1.2 acetyl-CoA carboxylase; acetyl coenzyme A carboxylase
			ko05205 Proteoglycans in cancer (9)
			ec:2.7.10.2 non-specific protein-tyrosine kinase; ABL; ABL1; ABL2; ABLL; ACK1; ACK2; AGMX1; ARG; ATK; ATP:protein-tyrosine O-phosphotransferase (ambiguous); BLK; Bmk; BMX; BRK; Bruton's tyrosine kinase; Bsk; BTK; BTKL; CAKb; Cdgip; CHK; CSK; CTK; CYL; cytoplasmic protein tyrosine kinase; EMT; ETK; Fadk; FAK; FAK2; FER; Fert1/2; FES; FGR; focal adhesion kinase; FPS; FRK; FYN; HCK; HCTK; HYL; IMD1;…
			ec:2.7.11.11 cAMP-dependent protein kinase; PKA; PKA C; protein kinase A; STK22
			ec:2.7.11.13 protein kinase C; calcium-dependent protein kinase C; calcium-independent protein kinase C; calcium/phospholipid dependent protein kinase; cPKCalpha; cPKCbeta; cPKCgamma; nPKCdelta; nPKCepsilon; nPKC; nPKC; PKC; PKCalpha; PKCbeta; PKCgamma; PKCdelta; PKCepsilon; PKCzeta; Pkc1p; protein kinase Cepsilon; STK24
			ec:2.7.11.17 Ca2+/calmodulin-dependent protein kinase; ATP:caldesmon O-phosphotransferase; caldesmon kinase; caldesmon kinase (phosphorylating); Ca2+/calmodulin-dependent microtubule-associated protein 2 kinase; Ca2+/calmodulin-dependent protein kinase 1; Ca2+/calmodulin-dependent protein kinase II; Ca2+/calmodulin-dependent protein kinase IV; Ca2+/calmodulin-dependent protein kinase kinase; Ca2+…
			ec:2.7.11.24 mitogen-activated protein kinase; c-Jun N-terminal kinase; Dp38; ERK; ERK1; ERK2; extracellular signal-regulated kinase; JNK; JNK3alpha1; LeMPK3; MAP kinase; MAP-2 kinase; MAPK; MBP kinase I; MBP kinase II; microtubule-associated protein 2 kinase; microtubule-associated protein kinase; myelin basic protein kinase; p38delta; p38-2; p42 mitogen-activated protein kinase; p42mapk; PMK-1;…
			ko00071 Fatty acid degradation (9)
			ec:1.2.1.3 aldehyde dehydrogenase (NAD+); CoA-independent aldehyde dehydrogenase; m-methylbenzaldehyde dehydrogenase; NAD-aldehyde dehydrogenase; NAD-dependent 4-hydroxynonenal dehydrogenase; NAD-dependent aldehyde dehydrogenase; NAD-linked aldehyde dehydrogenase; propionaldehyde dehydrogenase; aldehyde dehydrogenase (NAD)
			ec:1.3.8.1 short-chain acyl-CoA dehydrogenase; butyryl-CoA dehydrogenase; butanoyl-CoA dehydrogenase; butyryl dehydrogenase; unsaturated acyl-CoA reductase; ethylene reductase; enoyl-coenzyme A reductase; unsaturated acyl coenzyme A reductase; butyryl coenzyme A dehydrogenase; short-chain acyl CoA dehydrogenase; short-chain acyl-coenzyme A dehydrogenase; 3-hydroxyacyl CoA reductase; butanoyl-CoA:…
			ec:1.6.2.4 NADPH---hemoprotein reductase; CPR; FAD-cytochrome c reductase; NADP-cytochrome c reductase; NADP-cytochrome reductase; NADPH-dependent cytochrome c reductase; NADPH:P-450 reductase; NADPH:ferrihemoprotein oxidoreductase; NADPH---cytochrome P-450 oxidoreductase; NADPH-cytochrome c oxidoreductase; NADPH-cytochrome c reductase; NADPH---cytochrome p-450 reductase; NADPH-ferricytochrome c …
			ec:5.3.3.8 dodecenoyl-CoA isomerase; dodecenoyl-CoA Delta-isomerase; Delta3-cis-Delta2-trans-enoyl-CoA isomerase; acetylene-allene isomerase; dodecenoyl-CoA Delta-isomerase; dodecenoyl-CoA Delta3-cis-Delta2-trans-isomerase
			ko00410 beta-Alanine metabolism (9)
			ec:1.2.1.3 aldehyde dehydrogenase (NAD+); CoA-independent aldehyde dehydrogenase; m-methylbenzaldehyde dehydrogenase; NAD-aldehyde dehydrogenase; NAD-dependent 4-hydroxynonenal dehydrogenase; NAD-dependent aldehyde dehydrogenase; NAD-linked aldehyde dehydrogenase; propionaldehyde dehydrogenase; aldehyde dehydrogenase (NAD)
			ec:2.6.1.19 4-aminobutyrate---2-oxoglutarate transaminase; beta-alanine-oxoglutarate transaminase; aminobutyrate aminotransferase (ambiguous); beta-alanine aminotransferase; beta-alanine-oxoglutarate aminotransferase; gamma-aminobutyrate aminotransaminase (ambiguous); gamma-aminobutyrate transaminase (ambiguous); gamma-aminobutyrate-alpha-ketoglutarate aminotransferase; gamma-aminobutyrate-alpha-…
			ec:4.1.1.15 glutamate decarboxylase; L-glutamic acid decarboxylase; L-glutamic decarboxylase; cysteic acid decarboxylase; L-glutamate alpha-decarboxylase; aspartate 1-decarboxylase; aspartic alpha-decarboxylase; L-aspartate-alpha-decarboxylase; gamma-glutamate decarboxylase; L-glutamate 1-carboxy-lyase
			ec:5.3.3.8 dodecenoyl-CoA isomerase; dodecenoyl-CoA Delta-isomerase; Delta3-cis-Delta2-trans-enoyl-CoA isomerase; acetylene-allene isomerase; dodecenoyl-CoA Delta-isomerase; dodecenoyl-CoA Delta3-cis-Delta2-trans-isomerase
			ko00650 Butanoate metabolism (9)
			ec:1.3.8.1 short-chain acyl-CoA dehydrogenase; butyryl-CoA dehydrogenase; butanoyl-CoA dehydrogenase; butyryl dehydrogenase; unsaturated acyl-CoA reductase; ethylene reductase; enoyl-coenzyme A reductase; unsaturated acyl coenzyme A reductase; butyryl coenzyme A dehydrogenase; short-chain acyl CoA dehydrogenase; short-chain acyl-coenzyme A dehydrogenase; 3-hydroxyacyl CoA reductase; butanoyl-CoA:…
			ec:2.6.1.19 4-aminobutyrate---2-oxoglutarate transaminase; beta-alanine-oxoglutarate transaminase; aminobutyrate aminotransferase (ambiguous); beta-alanine aminotransferase; beta-alanine-oxoglutarate aminotransferase; gamma-aminobutyrate aminotransaminase (ambiguous); gamma-aminobutyrate transaminase (ambiguous); gamma-aminobutyrate-alpha-ketoglutarate aminotransferase; gamma-aminobutyrate-alpha-…
			ec:2.6.1.48 5-aminovalerate transaminase; 5-aminovalerate aminotransferase; delta-aminovalerate aminotransferase; delta-aminovalerate transaminase
			ec:4.1.1.15 glutamate decarboxylase; L-glutamic acid decarboxylase; L-glutamic decarboxylase; cysteic acid decarboxylase; L-glutamate alpha-decarboxylase; aspartate 1-decarboxylase; aspartic alpha-decarboxylase; L-aspartate-alpha-decarboxylase; gamma-glutamate decarboxylase; L-glutamate 1-carboxy-lyase
			ec:5.3.3.8 dodecenoyl-CoA isomerase; dodecenoyl-CoA Delta-isomerase; Delta3-cis-Delta2-trans-enoyl-CoA isomerase; acetylene-allene isomerase; dodecenoyl-CoA Delta-isomerase; dodecenoyl-CoA Delta3-cis-Delta2-trans-isomerase
			ko04016 MAPK signaling pathway - plant (9)
			ec:1.11.1.6 catalase; equilase; caperase; optidase; catalase-peroxidase; CAT
			ec:2.7.11.24 mitogen-activated protein kinase; c-Jun N-terminal kinase; Dp38; ERK; ERK1; ERK2; extracellular signal-regulated kinase; JNK; JNK3alpha1; LeMPK3; MAP kinase; MAP-2 kinase; MAPK; MBP kinase I; MBP kinase II; microtubule-associated protein 2 kinase; microtubule-associated protein kinase; myelin basic protein kinase; p38delta; p38-2; p42 mitogen-activated protein kinase; p42mapk; PMK-1;…
			ec:2.7.4.6 nucleoside-diphosphate kinase; nucleoside 5'-diphosphate kinase; nucleoside diphosphate (UDP) kinase; nucleoside diphosphokinase; nucleotide phosphate kinase; UDP kinase; uridine diphosphate kinase
			ec:3.2.1.14 chitinase; ChiC; chitodextrinase (ambiguous); 1,4-beta-poly-N-acetylglucosaminidase; poly-beta-glucosaminidase; beta-1,4-poly-N-acetyl glucosamidinase; poly[1,4-(N-acetyl-beta-D-glucosaminide)] glycanohydrolase
			ko05164 Influenza A (9)
			ec:2.5.1.1 dimethylallyltranstransferase; geranyl-diphosphate synthase; prenyltransferase; dimethylallyltransferase; DMAPP:IPP-dimethylallyltransferase; (2E,6E)-farnesyl diphosphate synthetase; diprenyltransferase; geranyl pyrophosphate synthase; geranyl pyrophosphate synthetase; trans-farnesyl pyrophosphate synthetase
			ec:2.7.10.2 non-specific protein-tyrosine kinase; ABL; ABL1; ABL2; ABLL; ACK1; ACK2; AGMX1; ARG; ATK; ATP:protein-tyrosine O-phosphotransferase (ambiguous); BLK; Bmk; BMX; BRK; Bruton's tyrosine kinase; Bsk; BTK; BTKL; CAKb; Cdgip; CHK; CSK; CTK; CYL; cytoplasmic protein tyrosine kinase; EMT; ETK; Fadk; FAK; FAK2; FER; Fert1/2; FES; FGR; focal adhesion kinase; FPS; FRK; FYN; HCK; HCTK; HYL; IMD1;…
			ec:2.7.11.13 protein kinase C; calcium-dependent protein kinase C; calcium-independent protein kinase C; calcium/phospholipid dependent protein kinase; cPKCalpha; cPKCbeta; cPKCgamma; nPKCdelta; nPKCepsilon; nPKC; nPKC; PKC; PKCalpha; PKCbeta; PKCgamma; PKCdelta; PKCepsilon; PKCzeta; Pkc1p; protein kinase Cepsilon; STK24
			ec:2.7.11.24 mitogen-activated protein kinase; c-Jun N-terminal kinase; Dp38; ERK; ERK1; ERK2; extracellular signal-regulated kinase; JNK; JNK3alpha1; LeMPK3; MAP kinase; MAP-2 kinase; MAPK; MBP kinase I; MBP kinase II; microtubule-associated protein 2 kinase; microtubule-associated protein kinase; myelin basic protein kinase; p38delta; p38-2; p42 mitogen-activated protein kinase; p42mapk; PMK-1;…
			ec:2.7.11.26 tau-protein kinase; ATP:tau-protein O-hosphotransferase; brain protein kinase PK40erk; cdk5/p20; CDK5/p23; glycogen synthase kinase-3beta; GSK; protein tau kinase; STK31; tau kinase; [tau-protein] kinase; tau-protein kinase I; tau-protein kinase II; tau-tubulin kinase; TPK; TPK I; TPK II; TTK
			ko04015 Rap1 signaling pathway (9)
			ec:2.7.10.2 non-specific protein-tyrosine kinase; ABL; ABL1; ABL2; ABLL; ACK1; ACK2; AGMX1; ARG; ATK; ATP:protein-tyrosine O-phosphotransferase (ambiguous); BLK; Bmk; BMX; BRK; Bruton's tyrosine kinase; Bsk; BTK; BTKL; CAKb; Cdgip; CHK; CSK; CTK; CYL; cytoplasmic protein tyrosine kinase; EMT; ETK; Fadk; FAK; FAK2; FER; Fert1/2; FES; FGR; focal adhesion kinase; FPS; FRK; FYN; HCK; HCTK; HYL; IMD1;…
			ec:2.7.11.13 protein kinase C; calcium-dependent protein kinase C; calcium-independent protein kinase C; calcium/phospholipid dependent protein kinase; cPKCalpha; cPKCbeta; cPKCgamma; nPKCdelta; nPKCepsilon; nPKC; nPKC; PKC; PKCalpha; PKCbeta; PKCgamma; PKCdelta; PKCepsilon; PKCzeta; Pkc1p; protein kinase Cepsilon; STK24
			ec:2.7.11.24 mitogen-activated protein kinase; c-Jun N-terminal kinase; Dp38; ERK; ERK1; ERK2; extracellular signal-regulated kinase; JNK; JNK3alpha1; LeMPK3; MAP kinase; MAP-2 kinase; MAPK; MBP kinase I; MBP kinase II; microtubule-associated protein 2 kinase; microtubule-associated protein kinase; myelin basic protein kinase; p38delta; p38-2; p42 mitogen-activated protein kinase; p42mapk; PMK-1;…
			ko04972 Pancreatic secretion (9)
			ec:2.7.11.13 protein kinase C; calcium-dependent protein kinase C; calcium-independent protein kinase C; calcium/phospholipid dependent protein kinase; cPKCalpha; cPKCbeta; cPKCgamma; nPKCdelta; nPKCepsilon; nPKC; nPKC; PKC; PKCalpha; PKCbeta; PKCgamma; PKCdelta; PKCepsilon; PKCzeta; Pkc1p; protein kinase Cepsilon; STK24
			ec:3.1.1.3 triacylglycerol lipase; lipase (ambiguous); butyrinase; tributyrinase; Tween hydrolase; steapsin; triacetinase; tributyrin esterase; Tweenase; amno N-AP; Takedo 1969-4-9; Meito MY 30; Tweenesterase; GA 56; capalase L; triglyceride hydrolase; triolein hydrolase; tween-hydrolyzing esterase; amano CE; cacordase; triglyceridase; triacylglycerol ester hydrolase; amano P; amano AP; PPL; glyc…
			ec:3.1.1.4 phospholipase A2; lecithinase A; phosphatidase; phosphatidolipase; phospholipase A
			ec:4.2.1.1 carbonic anhydrase; carbonate dehydratase; anhydrase; carbonate anhydrase; carbonic acid anhydrase; carboxyanhydrase; carbonic anhydrase A; carbonate hydro-lyase; carbonate hydro-lyase (carbon-dioxide-forming)
			ko04650 Natural killer cell mediated cytotoxicity (9)
			ec:2.7.10.2 non-specific protein-tyrosine kinase; ABL; ABL1; ABL2; ABLL; ACK1; ACK2; AGMX1; ARG; ATK; ATP:protein-tyrosine O-phosphotransferase (ambiguous); BLK; Bmk; BMX; BRK; Bruton's tyrosine kinase; Bsk; BTK; BTKL; CAKb; Cdgip; CHK; CSK; CTK; CYL; cytoplasmic protein tyrosine kinase; EMT; ETK; Fadk; FAK; FAK2; FER; Fert1/2; FES; FGR; focal adhesion kinase; FPS; FRK; FYN; HCK; HCTK; HYL; IMD1;…
			ec:2.7.11.13 protein kinase C; calcium-dependent protein kinase C; calcium-independent protein kinase C; calcium/phospholipid dependent protein kinase; cPKCalpha; cPKCbeta; cPKCgamma; nPKCdelta; nPKCepsilon; nPKC; nPKC; PKC; PKCalpha; PKCbeta; PKCgamma; PKCdelta; PKCepsilon; PKCzeta; Pkc1p; protein kinase Cepsilon; STK24
			ec:2.7.11.24 mitogen-activated protein kinase; c-Jun N-terminal kinase; Dp38; ERK; ERK1; ERK2; extracellular signal-regulated kinase; JNK; JNK3alpha1; LeMPK3; MAP kinase; MAP-2 kinase; MAPK; MBP kinase I; MBP kinase II; microtubule-associated protein 2 kinase; microtubule-associated protein kinase; myelin basic protein kinase; p38delta; p38-2; p42 mitogen-activated protein kinase; p42mapk; PMK-1;…
			ko04725 Cholinergic synapse (9)
			ec:2.7.10.2 non-specific protein-tyrosine kinase; ABL; ABL1; ABL2; ABLL; ACK1; ACK2; AGMX1; ARG; ATK; ATP:protein-tyrosine O-phosphotransferase (ambiguous); BLK; Bmk; BMX; BRK; Bruton's tyrosine kinase; Bsk; BTK; BTKL; CAKb; Cdgip; CHK; CSK; CTK; CYL; cytoplasmic protein tyrosine kinase; EMT; ETK; Fadk; FAK; FAK2; FER; Fert1/2; FES; FGR; focal adhesion kinase; FPS; FRK; FYN; HCK; HCTK; HYL; IMD1;…
			ec:2.7.11.11 cAMP-dependent protein kinase; PKA; PKA C; protein kinase A; STK22
			ec:2.7.11.13 protein kinase C; calcium-dependent protein kinase C; calcium-independent protein kinase C; calcium/phospholipid dependent protein kinase; cPKCalpha; cPKCbeta; cPKCgamma; nPKCdelta; nPKCepsilon; nPKC; nPKC; PKC; PKCalpha; PKCbeta; PKCgamma; PKCdelta; PKCepsilon; PKCzeta; Pkc1p; protein kinase Cepsilon; STK24
			ec:2.7.11.17 Ca2+/calmodulin-dependent protein kinase; ATP:caldesmon O-phosphotransferase; caldesmon kinase; caldesmon kinase (phosphorylating); Ca2+/calmodulin-dependent microtubule-associated protein 2 kinase; Ca2+/calmodulin-dependent protein kinase 1; Ca2+/calmodulin-dependent protein kinase II; Ca2+/calmodulin-dependent protein kinase IV; Ca2+/calmodulin-dependent protein kinase kinase; Ca2+…
			ec:2.7.11.24 mitogen-activated protein kinase; c-Jun N-terminal kinase; Dp38; ERK; ERK1; ERK2; extracellular signal-regulated kinase; JNK; JNK3alpha1; LeMPK3; MAP kinase; MAP-2 kinase; MAPK; MBP kinase I; MBP kinase II; microtubule-associated protein 2 kinase; microtubule-associated protein kinase; myelin basic protein kinase; p38delta; p38-2; p42 mitogen-activated protein kinase; p42mapk; PMK-1;…
			ko04666 Fc gamma R-mediated phagocytosis (9)
			ec:2.7.10.2 non-specific protein-tyrosine kinase; ABL; ABL1; ABL2; ABLL; ACK1; ACK2; AGMX1; ARG; ATK; ATP:protein-tyrosine O-phosphotransferase (ambiguous); BLK; Bmk; BMX; BRK; Bruton's tyrosine kinase; Bsk; BTK; BTKL; CAKb; Cdgip; CHK; CSK; CTK; CYL; cytoplasmic protein tyrosine kinase; EMT; ETK; Fadk; FAK; FAK2; FER; Fert1/2; FES; FGR; focal adhesion kinase; FPS; FRK; FYN; HCK; HCTK; HYL; IMD1;…
			ec:2.7.11.13 protein kinase C; calcium-dependent protein kinase C; calcium-independent protein kinase C; calcium/phospholipid dependent protein kinase; cPKCalpha; cPKCbeta; cPKCgamma; nPKCdelta; nPKCepsilon; nPKC; nPKC; PKC; PKCalpha; PKCbeta; PKCgamma; PKCdelta; PKCepsilon; PKCzeta; Pkc1p; protein kinase Cepsilon; STK24
			ec:2.7.11.24 mitogen-activated protein kinase; c-Jun N-terminal kinase; Dp38; ERK; ERK1; ERK2; extracellular signal-regulated kinase; JNK; JNK3alpha1; LeMPK3; MAP kinase; MAP-2 kinase; MAPK; MBP kinase I; MBP kinase II; microtubule-associated protein 2 kinase; microtubule-associated protein kinase; myelin basic protein kinase; p38delta; p38-2; p42 mitogen-activated protein kinase; p42mapk; PMK-1;…
			ko04110 Cell cycle (9)
			ec:2.7.10.2 non-specific protein-tyrosine kinase; ABL; ABL1; ABL2; ABLL; ACK1; ACK2; AGMX1; ARG; ATK; ATP:protein-tyrosine O-phosphotransferase (ambiguous); BLK; Bmk; BMX; BRK; Bruton's tyrosine kinase; Bsk; BTK; BTKL; CAKb; Cdgip; CHK; CSK; CTK; CYL; cytoplasmic protein tyrosine kinase; EMT; ETK; Fadk; FAK; FAK2; FER; Fert1/2; FES; FGR; focal adhesion kinase; FPS; FRK; FYN; HCK; HCTK; HYL; IMD1;…
			ec:2.7.11.22 cyclin-dependent kinase; Bur1; Bur1 Cdk; Cak1; Cak1p; cdc2; cdc2 kinase; Cdc28p; CDK; cdk-activating kinase; Cdk-activating protein kinase; cdk1; cdk2; Cdk2; cdk3; cdk4; cdk5; cdk6; cdk7; cdk8; cdk9; cyclin A-activated cdc2; cyclin A-activated cdk2; cyclin D-cdk6 kinase; cyclin D-dependent kinase; cyclin E kinase; cyclin-A associated kinase; cyclin-dependent kinase 6; cyclin-dependen…
			ec:2.7.11.23 [RNA-polymerase]-subunit kinase; CTD kinase; STK9
			ec:2.7.11.26 tau-protein kinase; ATP:tau-protein O-hosphotransferase; brain protein kinase PK40erk; cdk5/p20; CDK5/p23; glycogen synthase kinase-3beta; GSK; protein tau kinase; STK31; tau kinase; [tau-protein] kinase; tau-protein kinase I; tau-protein kinase II; tau-tubulin kinase; TPK; TPK I; TPK II; TTK
			ec:2.7.12.1 dual-specificity kinase; ADK1; Arabidopsis dual specificity kinase 1; CLK1; dDYRK2; Mps1p
			ec:3.5.1.98 histone deacetylase; HDAC
			ko00900 Terpenoid backbone biosynthesis (9)
			ec:2.5.1.1 dimethylallyltranstransferase; geranyl-diphosphate synthase; prenyltransferase; dimethylallyltransferase; DMAPP:IPP-dimethylallyltransferase; (2E,6E)-farnesyl diphosphate synthetase; diprenyltransferase; geranyl pyrophosphate synthase; geranyl pyrophosphate synthetase; trans-farnesyl pyrophosphate synthetase
			ec:2.5.1.58 protein farnesyltransferase; FTase
			ec:2.5.1.84 all-trans-nonaprenyl diphosphate synthase [geranyl-diphosphate specific]; nonaprenyl diphosphate synthase (ambiguous); solanesyl diphosphate synthase (ambiguous); SolPP synthase (ambiguous); SPP-synthase (ambiguous); SPP synthase (ambiguous); solanesyl-diphosphate synthase (ambiguous); OsSPS2
			ko00910 Nitrogen metabolism (8)
			ec:1.4.1.2 glutamate dehydrogenase; glutamic dehydrogenase; glutamate dehydrogenase (NAD+); glutamate oxidoreductase; glutamic acid dehydrogenase; L-glutamate dehydrogenase; NAD+-dependent glutamate dehydrogenase; NAD+-dependent glutamic dehydrogenase; NAD+-glutamate dehydrogenase; NAD+-linked glutamate dehydrogenase; NAD+-linked glutamic dehydrogenase; NAD+-specific glutamic dehydrogenase; NAD+-…
			ec:4.2.1.1 carbonic anhydrase; carbonate dehydratase; anhydrase; carbonate anhydrase; carbonic acid anhydrase; carboxyanhydrase; carbonic anhydrase A; carbonate hydro-lyase; carbonate hydro-lyase (carbon-dioxide-forming)
			ec:6.3.4.16 carbamoyl-phosphate synthase (ammonia); carbon-dioxide---ammonia ligase; carbamoylphosphate synthase; carbamylphosphate synthetase; carbamoylphosphate synthase (ammonia); carbamoylphosphate synthetase; carbamylphosphate synthetase I; CPSI (gene name); carbon-dioxide:ammonia ligase (ADP-forming, carbamate-phosphorylating)
			ko05168 Herpes simplex infection (8)
			ec:1.17.4.1 ribonucleoside-diphosphate reductase; ribonucleotide reductase (ambiguous); CDP reductase; ribonucleoside diphosphate reductase; UDP reductase; ADP reductase; nucleoside diphosphate reductase; ribonucleoside 5'-diphosphate reductase; ribonucleotide diphosphate reductase; 2'-deoxyribonucleoside-diphosphate:oxidized-thioredoxin 2'-oxidoreductase; RR; nrdB (gene name); nrdF (gene name); …
			ec:2.7.10.2 non-specific protein-tyrosine kinase; ABL; ABL1; ABL2; ABLL; ACK1; ACK2; AGMX1; ARG; ATK; ATP:protein-tyrosine O-phosphotransferase (ambiguous); BLK; Bmk; BMX; BRK; Bruton's tyrosine kinase; Bsk; BTK; BTKL; CAKb; Cdgip; CHK; CSK; CTK; CYL; cytoplasmic protein tyrosine kinase; EMT; ETK; Fadk; FAK; FAK2; FER; Fert1/2; FES; FGR; focal adhesion kinase; FPS; FRK; FYN; HCK; HCTK; HYL; IMD1;…
			ec:2.7.11.22 cyclin-dependent kinase; Bur1; Bur1 Cdk; Cak1; Cak1p; cdc2; cdc2 kinase; Cdc28p; CDK; cdk-activating kinase; Cdk-activating protein kinase; cdk1; cdk2; Cdk2; cdk3; cdk4; cdk5; cdk6; cdk7; cdk8; cdk9; cyclin A-activated cdc2; cyclin A-activated cdk2; cyclin D-cdk6 kinase; cyclin D-dependent kinase; cyclin E kinase; cyclin-A associated kinase; cyclin-dependent kinase 6; cyclin-dependen…
			ec:2.7.11.23 [RNA-polymerase]-subunit kinase; CTD kinase; STK9
			ec:2.7.11.24 mitogen-activated protein kinase; c-Jun N-terminal kinase; Dp38; ERK; ERK1; ERK2; extracellular signal-regulated kinase; JNK; JNK3alpha1; LeMPK3; MAP kinase; MAP-2 kinase; MAPK; MBP kinase I; MBP kinase II; microtubule-associated protein 2 kinase; microtubule-associated protein kinase; myelin basic protein kinase; p38delta; p38-2; p42 mitogen-activated protein kinase; p42mapk; PMK-1;…
			ec:2.7.7.6 DNA-directed RNA polymerase; RNA polymerase; RNA nucleotidyltransferase (DNA-directed); RNA polymerase I; RNA polymerase II; RNA polymerase III; C RNA formation factors; deoxyribonucleic acid-dependent ribonucleic acid polymerase; DNA-dependent ribonucleate nucleotidyltransferase; DNA-dependent RNA nucleotidyltransferase; DNA-dependent RNA polymerase; ribonucleate nucleotidyltransferas…
			ko04013 MAPK signaling pathway - fly (8)
			ec:1.15.1.1 superoxide dismutase; superoxidase dismutase; copper-zinc superoxide dismutase; Cu-Zn superoxide dismutase; ferrisuperoxide dismutase; superoxide dismutase I; superoxide dismutase II; SOD; Cu,Zn-SOD; Mn-SOD; Fe-SOD; SODF; SODS; SOD-1; SOD-2; SOD-3; SOD-4; hemocuprein; erythrocuprein; cytocuprein; cuprein; hepatocuprein
			ec:2.7.10.2 non-specific protein-tyrosine kinase; ABL; ABL1; ABL2; ABLL; ACK1; ACK2; AGMX1; ARG; ATK; ATP:protein-tyrosine O-phosphotransferase (ambiguous); BLK; Bmk; BMX; BRK; Bruton's tyrosine kinase; Bsk; BTK; BTKL; CAKb; Cdgip; CHK; CSK; CTK; CYL; cytoplasmic protein tyrosine kinase; EMT; ETK; Fadk; FAK; FAK2; FER; Fert1/2; FES; FGR; focal adhesion kinase; FPS; FRK; FYN; HCK; HCTK; HYL; IMD1;…
			ec:2.7.11.24 mitogen-activated protein kinase; c-Jun N-terminal kinase; Dp38; ERK; ERK1; ERK2; extracellular signal-regulated kinase; JNK; JNK3alpha1; LeMPK3; MAP kinase; MAP-2 kinase; MAPK; MBP kinase I; MBP kinase II; microtubule-associated protein 2 kinase; microtubule-associated protein kinase; myelin basic protein kinase; p38delta; p38-2; p42 mitogen-activated protein kinase; p42mapk; PMK-1;…
			ko04730 Long-term depression (8)
			ec:2.7.10.2 non-specific protein-tyrosine kinase; ABL; ABL1; ABL2; ABLL; ACK1; ACK2; AGMX1; ARG; ATK; ATP:protein-tyrosine O-phosphotransferase (ambiguous); BLK; Bmk; BMX; BRK; Bruton's tyrosine kinase; Bsk; BTK; BTKL; CAKb; Cdgip; CHK; CSK; CTK; CYL; cytoplasmic protein tyrosine kinase; EMT; ETK; Fadk; FAK; FAK2; FER; Fert1/2; FES; FGR; focal adhesion kinase; FPS; FRK; FYN; HCK; HCTK; HYL; IMD1;…
			ec:2.7.11.12 cGMP-dependent protein kinase; 3':5'-cyclic GMP-dependent protein kinase; cGMP-dependent protein kinase Ibeta; guanosine 3':5'-cyclic monophosphate-dependent protein kinase; PKG; PKG 1alpha; PKG 1beta; PKG II; STK23
			ec:2.7.11.13 protein kinase C; calcium-dependent protein kinase C; calcium-independent protein kinase C; calcium/phospholipid dependent protein kinase; cPKCalpha; cPKCbeta; cPKCgamma; nPKCdelta; nPKCepsilon; nPKC; nPKC; PKC; PKCalpha; PKCbeta; PKCgamma; PKCdelta; PKCepsilon; PKCzeta; Pkc1p; protein kinase Cepsilon; STK24
			ec:2.7.11.24 mitogen-activated protein kinase; c-Jun N-terminal kinase; Dp38; ERK; ERK1; ERK2; extracellular signal-regulated kinase; JNK; JNK3alpha1; LeMPK3; MAP kinase; MAP-2 kinase; MAPK; MBP kinase I; MBP kinase II; microtubule-associated protein 2 kinase; microtubule-associated protein kinase; myelin basic protein kinase; p38delta; p38-2; p42 mitogen-activated protein kinase; p42mapk; PMK-1;…
			ec:3.1.1.4 phospholipase A2; lecithinase A; phosphatidase; phosphatidolipase; phospholipase A
			ko04011 MAPK signaling pathway - yeast (8)
			ec:1.11.1.6 catalase; equilase; caperase; optidase; catalase-peroxidase; CAT
			ec:2.7.1.67 1-phosphatidylinositol 4-kinase; phosphatidylinositol kinase (phosphorylating); phosphatidylinositol 4-kinase; phosphatidylinositol kinase; type II phosphatidylinositol kinase; PI kinase; PI 4-kinase
			ec:2.7.11.13 protein kinase C; calcium-dependent protein kinase C; calcium-independent protein kinase C; calcium/phospholipid dependent protein kinase; cPKCalpha; cPKCbeta; cPKCgamma; nPKCdelta; nPKCepsilon; nPKC; nPKC; PKC; PKCalpha; PKCbeta; PKCgamma; PKCdelta; PKCepsilon; PKCzeta; Pkc1p; protein kinase Cepsilon; STK24
			ec:2.7.11.22 cyclin-dependent kinase; Bur1; Bur1 Cdk; Cak1; Cak1p; cdc2; cdc2 kinase; Cdc28p; CDK; cdk-activating kinase; Cdk-activating protein kinase; cdk1; cdk2; Cdk2; cdk3; cdk4; cdk5; cdk6; cdk7; cdk8; cdk9; cyclin A-activated cdc2; cyclin A-activated cdk2; cyclin D-cdk6 kinase; cyclin D-dependent kinase; cyclin E kinase; cyclin-A associated kinase; cyclin-dependent kinase 6; cyclin-dependen…
			ec:2.7.11.24 mitogen-activated protein kinase; c-Jun N-terminal kinase; Dp38; ERK; ERK1; ERK2; extracellular signal-regulated kinase; JNK; JNK3alpha1; LeMPK3; MAP kinase; MAP-2 kinase; MAPK; MBP kinase I; MBP kinase II; microtubule-associated protein 2 kinase; microtubule-associated protein kinase; myelin basic protein kinase; p38delta; p38-2; p42 mitogen-activated protein kinase; p42mapk; PMK-1;…
			ec:2.7.13.3 histidine kinase; EnvZ; histidine kinase (ambiguous); histidine protein kinase (ambiguous); protein histidine kinase (ambiguous); protein kinase (histidine) (ambiguous); HK1; HP165; Sln1p
			ko04310 Wnt signaling pathway (8)
			ec:2.7.11.11 cAMP-dependent protein kinase; PKA; PKA C; protein kinase A; STK22
			ec:2.7.11.13 protein kinase C; calcium-dependent protein kinase C; calcium-independent protein kinase C; calcium/phospholipid dependent protein kinase; cPKCalpha; cPKCbeta; cPKCgamma; nPKCdelta; nPKCepsilon; nPKC; nPKC; PKC; PKCalpha; PKCbeta; PKCgamma; PKCdelta; PKCepsilon; PKCzeta; Pkc1p; protein kinase Cepsilon; STK24
			ec:2.7.11.17 Ca2+/calmodulin-dependent protein kinase; ATP:caldesmon O-phosphotransferase; caldesmon kinase; caldesmon kinase (phosphorylating); Ca2+/calmodulin-dependent microtubule-associated protein 2 kinase; Ca2+/calmodulin-dependent protein kinase 1; Ca2+/calmodulin-dependent protein kinase II; Ca2+/calmodulin-dependent protein kinase IV; Ca2+/calmodulin-dependent protein kinase kinase; Ca2+…
			ec:2.7.11.24 mitogen-activated protein kinase; c-Jun N-terminal kinase; Dp38; ERK; ERK1; ERK2; extracellular signal-regulated kinase; JNK; JNK3alpha1; LeMPK3; MAP kinase; MAP-2 kinase; MAPK; MBP kinase I; MBP kinase II; microtubule-associated protein 2 kinase; microtubule-associated protein kinase; myelin basic protein kinase; p38delta; p38-2; p42 mitogen-activated protein kinase; p42mapk; PMK-1;…
			ec:2.7.11.26 tau-protein kinase; ATP:tau-protein O-hosphotransferase; brain protein kinase PK40erk; cdk5/p20; CDK5/p23; glycogen synthase kinase-3beta; GSK; protein tau kinase; STK31; tau kinase; [tau-protein] kinase; tau-protein kinase I; tau-protein kinase II; tau-tubulin kinase; TPK; TPK I; TPK II; TTK
			ko04068 FoxO signaling pathway (8)
			ec:1.11.1.6 catalase; equilase; caperase; optidase; catalase-peroxidase; CAT
			ec:1.15.1.1 superoxide dismutase; superoxidase dismutase; copper-zinc superoxide dismutase; Cu-Zn superoxide dismutase; ferrisuperoxide dismutase; superoxide dismutase I; superoxide dismutase II; SOD; Cu,Zn-SOD; Mn-SOD; Fe-SOD; SODF; SODS; SOD-1; SOD-2; SOD-3; SOD-4; hemocuprein; erythrocuprein; cytocuprein; cuprein; hepatocuprein
			ec:2.7.11.11 cAMP-dependent protein kinase; PKA; PKA C; protein kinase A; STK22
			ec:2.7.11.22 cyclin-dependent kinase; Bur1; Bur1 Cdk; Cak1; Cak1p; cdc2; cdc2 kinase; Cdc28p; CDK; cdk-activating kinase; Cdk-activating protein kinase; cdk1; cdk2; Cdk2; cdk3; cdk4; cdk5; cdk6; cdk7; cdk8; cdk9; cyclin A-activated cdc2; cyclin A-activated cdk2; cyclin D-cdk6 kinase; cyclin D-dependent kinase; cyclin E kinase; cyclin-A associated kinase; cyclin-dependent kinase 6; cyclin-dependen…
			ec:2.7.11.24 mitogen-activated protein kinase; c-Jun N-terminal kinase; Dp38; ERK; ERK1; ERK2; extracellular signal-regulated kinase; JNK; JNK3alpha1; LeMPK3; MAP kinase; MAP-2 kinase; MAPK; MBP kinase I; MBP kinase II; microtubule-associated protein 2 kinase; microtubule-associated protein kinase; myelin basic protein kinase; p38delta; p38-2; p42 mitogen-activated protein kinase; p42mapk; PMK-1;…
			ko00061 Fatty acid biosynthesis (8)
			ec:2.3.1.85 fatty-acid synthase; FASN (gene name)
			ec:6.4.1.2 acetyl-CoA carboxylase; acetyl coenzyme A carboxylase
			ko00740 Riboflavin metabolism (8)
			ec:1.3.1.24 biliverdin reductase
			ec:3.1.3.2 acid phosphatase; acid phosphomonoesterase; phosphomonoesterase; glycerophosphatase; acid monophosphatase; acid phosphohydrolase; acid phosphomonoester hydrolase; uteroferrin; acid nucleoside diphosphate phosphatase; orthophosphoric-monoester phosphohydrolase (acid optimum)
			ko04530 Tight junction (8)
			ec:2.7.10.2 non-specific protein-tyrosine kinase; ABL; ABL1; ABL2; ABLL; ACK1; ACK2; AGMX1; ARG; ATK; ATP:protein-tyrosine O-phosphotransferase (ambiguous); BLK; Bmk; BMX; BRK; Bruton's tyrosine kinase; Bsk; BTK; BTKL; CAKb; Cdgip; CHK; CSK; CTK; CYL; cytoplasmic protein tyrosine kinase; EMT; ETK; Fadk; FAK; FAK2; FER; Fert1/2; FES; FGR; focal adhesion kinase; FPS; FRK; FYN; HCK; HCTK; HYL; IMD1;…
			ec:2.7.11.11 cAMP-dependent protein kinase; PKA; PKA C; protein kinase A; STK22
			ec:2.7.11.13 protein kinase C; calcium-dependent protein kinase C; calcium-independent protein kinase C; calcium/phospholipid dependent protein kinase; cPKCalpha; cPKCbeta; cPKCgamma; nPKCdelta; nPKCepsilon; nPKC; nPKC; PKC; PKCalpha; PKCbeta; PKCgamma; PKCdelta; PKCepsilon; PKCzeta; Pkc1p; protein kinase Cepsilon; STK24
			ec:2.7.11.22 cyclin-dependent kinase; Bur1; Bur1 Cdk; Cak1; Cak1p; cdc2; cdc2 kinase; Cdc28p; CDK; cdk-activating kinase; Cdk-activating protein kinase; cdk1; cdk2; Cdk2; cdk3; cdk4; cdk5; cdk6; cdk7; cdk8; cdk9; cyclin A-activated cdc2; cyclin A-activated cdk2; cyclin D-cdk6 kinase; cyclin D-dependent kinase; cyclin E kinase; cyclin-A associated kinase; cyclin-dependent kinase 6; cyclin-dependen…
			ec:2.7.11.24 mitogen-activated protein kinase; c-Jun N-terminal kinase; Dp38; ERK; ERK1; ERK2; extracellular signal-regulated kinase; JNK; JNK3alpha1; LeMPK3; MAP kinase; MAP-2 kinase; MAPK; MBP kinase I; MBP kinase II; microtubule-associated protein 2 kinase; microtubule-associated protein kinase; myelin basic protein kinase; p38delta; p38-2; p42 mitogen-activated protein kinase; p42mapk; PMK-1;…
			ko00590 Arachidonic acid metabolism (8)
			ec:3.1.1.3 triacylglycerol lipase; lipase (ambiguous); butyrinase; tributyrinase; Tween hydrolase; steapsin; triacetinase; tributyrin esterase; Tweenase; amno N-AP; Takedo 1969-4-9; Meito MY 30; Tweenesterase; GA 56; capalase L; triglyceride hydrolase; triolein hydrolase; tween-hydrolyzing esterase; amano CE; cacordase; triglyceridase; triacylglycerol ester hydrolase; amano P; amano AP; PPL; glyc…
			ec:3.1.1.4 phospholipase A2; lecithinase A; phosphatidase; phosphatidolipase; phospholipase A
			ec:3.3.2.10 soluble epoxide hydrolase; epoxide hydrase (ambiguous); epoxide hydratase (ambiguous); arene-oxide hydratase (ambiguous); aryl epoxide hydrase (ambiguous); trans-stilbene oxide hydrolase; sEH; cytosolic epoxide hydrolase
			ko01521 EGFR tyrosine kinase inhibitor resistance (8)
			ec:2.7.10.2 non-specific protein-tyrosine kinase; ABL; ABL1; ABL2; ABLL; ACK1; ACK2; AGMX1; ARG; ATK; ATP:protein-tyrosine O-phosphotransferase (ambiguous); BLK; Bmk; BMX; BRK; Bruton's tyrosine kinase; Bsk; BTK; BTKL; CAKb; Cdgip; CHK; CSK; CTK; CYL; cytoplasmic protein tyrosine kinase; EMT; ETK; Fadk; FAK; FAK2; FER; Fert1/2; FES; FGR; focal adhesion kinase; FPS; FRK; FYN; HCK; HCTK; HYL; IMD1;…
			ec:2.7.11.13 protein kinase C; calcium-dependent protein kinase C; calcium-independent protein kinase C; calcium/phospholipid dependent protein kinase; cPKCalpha; cPKCbeta; cPKCgamma; nPKCdelta; nPKCepsilon; nPKC; nPKC; PKC; PKCalpha; PKCbeta; PKCgamma; PKCdelta; PKCepsilon; PKCzeta; Pkc1p; protein kinase Cepsilon; STK24
			ec:2.7.11.24 mitogen-activated protein kinase; c-Jun N-terminal kinase; Dp38; ERK; ERK1; ERK2; extracellular signal-regulated kinase; JNK; JNK3alpha1; LeMPK3; MAP kinase; MAP-2 kinase; MAPK; MBP kinase I; MBP kinase II; microtubule-associated protein 2 kinase; microtubule-associated protein kinase; myelin basic protein kinase; p38delta; p38-2; p42 mitogen-activated protein kinase; p42mapk; PMK-1;…
			ec:2.7.11.26 tau-protein kinase; ATP:tau-protein O-hosphotransferase; brain protein kinase PK40erk; cdk5/p20; CDK5/p23; glycogen synthase kinase-3beta; GSK; protein tau kinase; STK31; tau kinase; [tau-protein] kinase; tau-protein kinase I; tau-protein kinase II; tau-tubulin kinase; TPK; TPK I; TPK II; TTK
			ko04670 Leukocyte transendothelial migration (8)
			ec:2.7.10.2 non-specific protein-tyrosine kinase; ABL; ABL1; ABL2; ABLL; ACK1; ACK2; AGMX1; ARG; ATK; ATP:protein-tyrosine O-phosphotransferase (ambiguous); BLK; Bmk; BMX; BRK; Bruton's tyrosine kinase; Bsk; BTK; BTKL; CAKb; Cdgip; CHK; CSK; CTK; CYL; cytoplasmic protein tyrosine kinase; EMT; ETK; Fadk; FAK; FAK2; FER; Fert1/2; FES; FGR; focal adhesion kinase; FPS; FRK; FYN; HCK; HCTK; HYL; IMD1;…
			ec:2.7.11.13 protein kinase C; calcium-dependent protein kinase C; calcium-independent protein kinase C; calcium/phospholipid dependent protein kinase; cPKCalpha; cPKCbeta; cPKCgamma; nPKCdelta; nPKCepsilon; nPKC; nPKC; PKC; PKCalpha; PKCbeta; PKCgamma; PKCdelta; PKCepsilon; PKCzeta; Pkc1p; protein kinase Cepsilon; STK24
			ec:2.7.11.24 mitogen-activated protein kinase; c-Jun N-terminal kinase; Dp38; ERK; ERK1; ERK2; extracellular signal-regulated kinase; JNK; JNK3alpha1; LeMPK3; MAP kinase; MAP-2 kinase; MAPK; MBP kinase I; MBP kinase II; microtubule-associated protein 2 kinase; microtubule-associated protein kinase; myelin basic protein kinase; p38delta; p38-2; p42 mitogen-activated protein kinase; p42mapk; PMK-1;…
			ko04713 Circadian entrainment (8)
			ec:2.7.11.11 cAMP-dependent protein kinase; PKA; PKA C; protein kinase A; STK22
			ec:2.7.11.12 cGMP-dependent protein kinase; 3':5'-cyclic GMP-dependent protein kinase; cGMP-dependent protein kinase Ibeta; guanosine 3':5'-cyclic monophosphate-dependent protein kinase; PKG; PKG 1alpha; PKG 1beta; PKG II; STK23
			ec:2.7.11.13 protein kinase C; calcium-dependent protein kinase C; calcium-independent protein kinase C; calcium/phospholipid dependent protein kinase; cPKCalpha; cPKCbeta; cPKCgamma; nPKCdelta; nPKCepsilon; nPKC; nPKC; PKC; PKCalpha; PKCbeta; PKCgamma; PKCdelta; PKCepsilon; PKCzeta; Pkc1p; protein kinase Cepsilon; STK24
			ec:2.7.11.17 Ca2+/calmodulin-dependent protein kinase; ATP:caldesmon O-phosphotransferase; caldesmon kinase; caldesmon kinase (phosphorylating); Ca2+/calmodulin-dependent microtubule-associated protein 2 kinase; Ca2+/calmodulin-dependent protein kinase 1; Ca2+/calmodulin-dependent protein kinase II; Ca2+/calmodulin-dependent protein kinase IV; Ca2+/calmodulin-dependent protein kinase kinase; Ca2+…
			ec:2.7.11.24 mitogen-activated protein kinase; c-Jun N-terminal kinase; Dp38; ERK; ERK1; ERK2; extracellular signal-regulated kinase; JNK; JNK3alpha1; LeMPK3; MAP kinase; MAP-2 kinase; MAPK; MBP kinase I; MBP kinase II; microtubule-associated protein 2 kinase; microtubule-associated protein kinase; myelin basic protein kinase; p38delta; p38-2; p42 mitogen-activated protein kinase; p42mapk; PMK-1;…
			ko03420 Nucleotide excision repair (8)
			ec:2.7.11.22 cyclin-dependent kinase; Bur1; Bur1 Cdk; Cak1; Cak1p; cdc2; cdc2 kinase; Cdc28p; CDK; cdk-activating kinase; Cdk-activating protein kinase; cdk1; cdk2; Cdk2; cdk3; cdk4; cdk5; cdk6; cdk7; cdk8; cdk9; cyclin A-activated cdc2; cyclin A-activated cdk2; cyclin D-cdk6 kinase; cyclin D-dependent kinase; cyclin E kinase; cyclin-A associated kinase; cyclin-dependent kinase 6; cyclin-dependen…
			ec:2.7.11.23 [RNA-polymerase]-subunit kinase; CTD kinase; STK9
			ec:2.7.7.7 DNA-directed DNA polymerase; DNA polymerase I; DNA polymerase II; DNA polymerase III; DNA polymerase alpha; DNA polymerase beta; DNA polymerase gamma; DNA nucleotidyltransferase (DNA-directed); deoxyribonucleate nucleotidyltransferase; deoxynucleate polymerase; deoxyribonucleic acid duplicase; deoxyribonucleic acid polymerase; deoxyribonucleic duplicase; deoxyribonucleic polymerase; de…
			ec:6.5.1.1 DNA ligase (ATP); polydeoxyribonucleotide synthase (ATP); polynucleotide ligase (ambiguous); sealase; DNA repair enzyme (ambiguous); DNA joinase (ambiguous); DNA ligase (ambiguous); deoxyribonucleic ligase (ambiguous); deoxyribonucleate ligase (ambiguous); DNA-joining enzyme (ambiguous); deoxyribonucleic-joining enzyme (ambiguous); deoxyribonucleic acid-joining enzyme (ambiguous); deox…
			ko04370 VEGF signaling pathway (8)
			ec:2.7.10.2 non-specific protein-tyrosine kinase; ABL; ABL1; ABL2; ABLL; ACK1; ACK2; AGMX1; ARG; ATK; ATP:protein-tyrosine O-phosphotransferase (ambiguous); BLK; Bmk; BMX; BRK; Bruton's tyrosine kinase; Bsk; BTK; BTKL; CAKb; Cdgip; CHK; CSK; CTK; CYL; cytoplasmic protein tyrosine kinase; EMT; ETK; Fadk; FAK; FAK2; FER; Fert1/2; FES; FGR; focal adhesion kinase; FPS; FRK; FYN; HCK; HCTK; HYL; IMD1;…
			ec:2.7.11.13 protein kinase C; calcium-dependent protein kinase C; calcium-independent protein kinase C; calcium/phospholipid dependent protein kinase; cPKCalpha; cPKCbeta; cPKCgamma; nPKCdelta; nPKCepsilon; nPKC; nPKC; PKC; PKCalpha; PKCbeta; PKCgamma; PKCdelta; PKCepsilon; PKCzeta; Pkc1p; protein kinase Cepsilon; STK24
			ec:2.7.11.24 mitogen-activated protein kinase; c-Jun N-terminal kinase; Dp38; ERK; ERK1; ERK2; extracellular signal-regulated kinase; JNK; JNK3alpha1; LeMPK3; MAP kinase; MAP-2 kinase; MAPK; MBP kinase I; MBP kinase II; microtubule-associated protein 2 kinase; microtubule-associated protein kinase; myelin basic protein kinase; p38delta; p38-2; p42 mitogen-activated protein kinase; p42mapk; PMK-1;…
			ec:3.1.1.4 phospholipase A2; lecithinase A; phosphatidase; phosphatidolipase; phospholipase A
			ko05214 Glioma (8)
			ec:2.7.11.13 protein kinase C; calcium-dependent protein kinase C; calcium-independent protein kinase C; calcium/phospholipid dependent protein kinase; cPKCalpha; cPKCbeta; cPKCgamma; nPKCdelta; nPKCepsilon; nPKC; nPKC; PKC; PKCalpha; PKCbeta; PKCgamma; PKCdelta; PKCepsilon; PKCzeta; Pkc1p; protein kinase Cepsilon; STK24
			ec:2.7.11.17 Ca2+/calmodulin-dependent protein kinase; ATP:caldesmon O-phosphotransferase; caldesmon kinase; caldesmon kinase (phosphorylating); Ca2+/calmodulin-dependent microtubule-associated protein 2 kinase; Ca2+/calmodulin-dependent protein kinase 1; Ca2+/calmodulin-dependent protein kinase II; Ca2+/calmodulin-dependent protein kinase IV; Ca2+/calmodulin-dependent protein kinase kinase; Ca2+…
			ec:2.7.11.22 cyclin-dependent kinase; Bur1; Bur1 Cdk; Cak1; Cak1p; cdc2; cdc2 kinase; Cdc28p; CDK; cdk-activating kinase; Cdk-activating protein kinase; cdk1; cdk2; Cdk2; cdk3; cdk4; cdk5; cdk6; cdk7; cdk8; cdk9; cyclin A-activated cdc2; cyclin A-activated cdk2; cyclin D-cdk6 kinase; cyclin D-dependent kinase; cyclin E kinase; cyclin-A associated kinase; cyclin-dependent kinase 6; cyclin-dependen…
			ec:2.7.11.24 mitogen-activated protein kinase; c-Jun N-terminal kinase; Dp38; ERK; ERK1; ERK2; extracellular signal-regulated kinase; JNK; JNK3alpha1; LeMPK3; MAP kinase; MAP-2 kinase; MAPK; MBP kinase I; MBP kinase II; microtubule-associated protein 2 kinase; microtubule-associated protein kinase; myelin basic protein kinase; p38delta; p38-2; p42 mitogen-activated protein kinase; p42mapk; PMK-1;…
			ec:2.7.7.7 DNA-directed DNA polymerase; DNA polymerase I; DNA polymerase II; DNA polymerase III; DNA polymerase alpha; DNA polymerase beta; DNA polymerase gamma; DNA nucleotidyltransferase (DNA-directed); deoxyribonucleate nucleotidyltransferase; deoxynucleate polymerase; deoxyribonucleic acid duplicase; deoxyribonucleic acid polymerase; deoxyribonucleic duplicase; deoxyribonucleic polymerase; de…
			ko00310 Lysine degradation (8)
			ec:1.2.1.3 aldehyde dehydrogenase (NAD+); CoA-independent aldehyde dehydrogenase; m-methylbenzaldehyde dehydrogenase; NAD-aldehyde dehydrogenase; NAD-dependent 4-hydroxynonenal dehydrogenase; NAD-dependent aldehyde dehydrogenase; NAD-linked aldehyde dehydrogenase; propionaldehyde dehydrogenase; aldehyde dehydrogenase (NAD)
			ec:2.6.1.19 4-aminobutyrate---2-oxoglutarate transaminase; beta-alanine-oxoglutarate transaminase; aminobutyrate aminotransferase (ambiguous); beta-alanine aminotransferase; beta-alanine-oxoglutarate aminotransferase; gamma-aminobutyrate aminotransaminase (ambiguous); gamma-aminobutyrate transaminase (ambiguous); gamma-aminobutyrate-alpha-ketoglutarate aminotransferase; gamma-aminobutyrate-alpha-…
			ec:2.6.1.39 2-aminoadipate transaminase; alpha-aminoadipate aminotransferase; 2-aminoadipate aminotransferase; 2-aminoadipic aminotransferase; glutamic-ketoadipic transaminase; glutamate-alpha-ketoadipate transaminase
			ec:2.6.1.48 5-aminovalerate transaminase; 5-aminovalerate aminotransferase; delta-aminovalerate aminotransferase; delta-aminovalerate transaminase
			ec:5.3.3.8 dodecenoyl-CoA isomerase; dodecenoyl-CoA Delta-isomerase; Delta3-cis-Delta2-trans-enoyl-CoA isomerase; acetylene-allene isomerase; dodecenoyl-CoA Delta-isomerase; dodecenoyl-CoA Delta3-cis-Delta2-trans-isomerase
			ko05225 Hepatocellular carcinoma (8)
			ec:2.7.11.13 protein kinase C; calcium-dependent protein kinase C; calcium-independent protein kinase C; calcium/phospholipid dependent protein kinase; cPKCalpha; cPKCbeta; cPKCgamma; nPKCdelta; nPKCepsilon; nPKC; nPKC; PKC; PKCalpha; PKCbeta; PKCgamma; PKCdelta; PKCepsilon; PKCzeta; Pkc1p; protein kinase Cepsilon; STK24
			ec:2.7.11.22 cyclin-dependent kinase; Bur1; Bur1 Cdk; Cak1; Cak1p; cdc2; cdc2 kinase; Cdc28p; CDK; cdk-activating kinase; Cdk-activating protein kinase; cdk1; cdk2; Cdk2; cdk3; cdk4; cdk5; cdk6; cdk7; cdk8; cdk9; cyclin A-activated cdc2; cyclin A-activated cdk2; cyclin D-cdk6 kinase; cyclin D-dependent kinase; cyclin E kinase; cyclin-A associated kinase; cyclin-dependent kinase 6; cyclin-dependen…
			ec:2.7.11.24 mitogen-activated protein kinase; c-Jun N-terminal kinase; Dp38; ERK; ERK1; ERK2; extracellular signal-regulated kinase; JNK; JNK3alpha1; LeMPK3; MAP kinase; MAP-2 kinase; MAPK; MBP kinase I; MBP kinase II; microtubule-associated protein 2 kinase; microtubule-associated protein kinase; myelin basic protein kinase; p38delta; p38-2; p42 mitogen-activated protein kinase; p42mapk; PMK-1;…
			ec:2.7.11.26 tau-protein kinase; ATP:tau-protein O-hosphotransferase; brain protein kinase PK40erk; cdk5/p20; CDK5/p23; glycogen synthase kinase-3beta; GSK; protein tau kinase; STK31; tau kinase; [tau-protein] kinase; tau-protein kinase I; tau-protein kinase II; tau-tubulin kinase; TPK; TPK I; TPK II; TTK
			ec:2.7.7.7 DNA-directed DNA polymerase; DNA polymerase I; DNA polymerase II; DNA polymerase III; DNA polymerase alpha; DNA polymerase beta; DNA polymerase gamma; DNA nucleotidyltransferase (DNA-directed); deoxyribonucleate nucleotidyltransferase; deoxynucleate polymerase; deoxyribonucleic acid duplicase; deoxyribonucleic acid polymerase; deoxyribonucleic duplicase; deoxyribonucleic polymerase; de…
			ko00565 Ether lipid metabolism (8)
			ec:2.5.1.26 alkylglycerone-phosphate synthase; alkyldihydroxyacetonephosphate synthase; alkyldihydroxyacetone phosphate synthetase; alkyl DHAP synthetase; alkyl-DHAP; dihydroxyacetone-phosphate acyltransferase; DHAP-AT
			ec:3.1.1.3 triacylglycerol lipase; lipase (ambiguous); butyrinase; tributyrinase; Tween hydrolase; steapsin; triacetinase; tributyrin esterase; Tweenase; amno N-AP; Takedo 1969-4-9; Meito MY 30; Tweenesterase; GA 56; capalase L; triglyceride hydrolase; triolein hydrolase; tween-hydrolyzing esterase; amano CE; cacordase; triglyceridase; triacylglycerol ester hydrolase; amano P; amano AP; PPL; glyc…
			ec:3.1.1.4 phospholipase A2; lecithinase A; phosphatidase; phosphatidolipase; phospholipase A
			ko04657 IL-17 signaling pathway (7)
			ec:2.7.11.24 mitogen-activated protein kinase; c-Jun N-terminal kinase; Dp38; ERK; ERK1; ERK2; extracellular signal-regulated kinase; JNK; JNK3alpha1; LeMPK3; MAP kinase; MAP-2 kinase; MAPK; MBP kinase I; MBP kinase II; microtubule-associated protein 2 kinase; microtubule-associated protein kinase; myelin basic protein kinase; p38delta; p38-2; p42 mitogen-activated protein kinase; p42mapk; PMK-1;…
			ec:2.7.11.26 tau-protein kinase; ATP:tau-protein O-hosphotransferase; brain protein kinase PK40erk; cdk5/p20; CDK5/p23; glycogen synthase kinase-3beta; GSK; protein tau kinase; STK31; tau kinase; [tau-protein] kinase; tau-protein kinase I; tau-protein kinase II; tau-tubulin kinase; TPK; TPK I; TPK II; TTK
			ko04371 Apelin signaling pathway (7)
			ec:2.7.1.137 phosphatidylinositol 3-kinase; 1-phosphatidylinositol 3-kinase; type III phosphoinositide 3-kinase; Vps34p; type I phosphatidylinositol kinase
			ec:2.7.11.11 cAMP-dependent protein kinase; PKA; PKA C; protein kinase A; STK22
			ec:2.7.11.13 protein kinase C; calcium-dependent protein kinase C; calcium-independent protein kinase C; calcium/phospholipid dependent protein kinase; cPKCalpha; cPKCbeta; cPKCgamma; nPKCdelta; nPKCepsilon; nPKC; nPKC; PKC; PKCalpha; PKCbeta; PKCgamma; PKCdelta; PKCepsilon; PKCzeta; Pkc1p; protein kinase Cepsilon; STK24
			ec:2.7.11.17 Ca2+/calmodulin-dependent protein kinase; ATP:caldesmon O-phosphotransferase; caldesmon kinase; caldesmon kinase (phosphorylating); Ca2+/calmodulin-dependent microtubule-associated protein 2 kinase; Ca2+/calmodulin-dependent protein kinase 1; Ca2+/calmodulin-dependent protein kinase II; Ca2+/calmodulin-dependent protein kinase IV; Ca2+/calmodulin-dependent protein kinase kinase; Ca2+…
			ec:2.7.11.24 mitogen-activated protein kinase; c-Jun N-terminal kinase; Dp38; ERK; ERK1; ERK2; extracellular signal-regulated kinase; JNK; JNK3alpha1; LeMPK3; MAP kinase; MAP-2 kinase; MAPK; MBP kinase I; MBP kinase II; microtubule-associated protein 2 kinase; microtubule-associated protein kinase; myelin basic protein kinase; p38delta; p38-2; p42 mitogen-activated protein kinase; p42mapk; PMK-1;…
			ec:3.5.1.98 histone deacetylase; HDAC
			ko05145 Toxoplasmosis (7)
			ec:2.7.10.2 non-specific protein-tyrosine kinase; ABL; ABL1; ABL2; ABLL; ACK1; ACK2; AGMX1; ARG; ATK; ATP:protein-tyrosine O-phosphotransferase (ambiguous); BLK; Bmk; BMX; BRK; Bruton's tyrosine kinase; Bsk; BTK; BTKL; CAKb; Cdgip; CHK; CSK; CTK; CYL; cytoplasmic protein tyrosine kinase; EMT; ETK; Fadk; FAK; FAK2; FER; Fert1/2; FES; FGR; focal adhesion kinase; FPS; FRK; FYN; HCK; HCTK; HYL; IMD1;…
			ec:2.7.11.24 mitogen-activated protein kinase; c-Jun N-terminal kinase; Dp38; ERK; ERK1; ERK2; extracellular signal-regulated kinase; JNK; JNK3alpha1; LeMPK3; MAP kinase; MAP-2 kinase; MAPK; MBP kinase I; MBP kinase II; microtubule-associated protein 2 kinase; microtubule-associated protein kinase; myelin basic protein kinase; p38delta; p38-2; p42 mitogen-activated protein kinase; p42mapk; PMK-1;…
			ec:5.2.1.8 peptidylprolyl isomerase; PPIase; cyclophilin [misleading, see comments]; peptide bond isomerase; peptidyl-prolyl cis-trans isomerase
			ko04926 Relaxin signaling pathway (7)
			ec:2.7.10.2 non-specific protein-tyrosine kinase; ABL; ABL1; ABL2; ABLL; ACK1; ACK2; AGMX1; ARG; ATK; ATP:protein-tyrosine O-phosphotransferase (ambiguous); BLK; Bmk; BMX; BRK; Bruton's tyrosine kinase; Bsk; BTK; BTKL; CAKb; Cdgip; CHK; CSK; CTK; CYL; cytoplasmic protein tyrosine kinase; EMT; ETK; Fadk; FAK; FAK2; FER; Fert1/2; FES; FGR; focal adhesion kinase; FPS; FRK; FYN; HCK; HCTK; HYL; IMD1;…
			ec:2.7.11.11 cAMP-dependent protein kinase; PKA; PKA C; protein kinase A; STK22
			ec:2.7.11.13 protein kinase C; calcium-dependent protein kinase C; calcium-independent protein kinase C; calcium/phospholipid dependent protein kinase; cPKCalpha; cPKCbeta; cPKCgamma; nPKCdelta; nPKCepsilon; nPKC; nPKC; PKC; PKCalpha; PKCbeta; PKCgamma; PKCdelta; PKCepsilon; PKCzeta; Pkc1p; protein kinase Cepsilon; STK24
			ec:2.7.11.24 mitogen-activated protein kinase; c-Jun N-terminal kinase; Dp38; ERK; ERK1; ERK2; extracellular signal-regulated kinase; JNK; JNK3alpha1; LeMPK3; MAP kinase; MAP-2 kinase; MAPK; MBP kinase I; MBP kinase II; microtubule-associated protein 2 kinase; microtubule-associated protein kinase; myelin basic protein kinase; p38delta; p38-2; p42 mitogen-activated protein kinase; p42mapk; PMK-1;…
			ko04934 Cushing's syndrome (7)
			ec:2.7.11.11 cAMP-dependent protein kinase; PKA; PKA C; protein kinase A; STK22
			ec:2.7.11.17 Ca2+/calmodulin-dependent protein kinase; ATP:caldesmon O-phosphotransferase; caldesmon kinase; caldesmon kinase (phosphorylating); Ca2+/calmodulin-dependent microtubule-associated protein 2 kinase; Ca2+/calmodulin-dependent protein kinase 1; Ca2+/calmodulin-dependent protein kinase II; Ca2+/calmodulin-dependent protein kinase IV; Ca2+/calmodulin-dependent protein kinase kinase; Ca2+…
			ec:2.7.11.22 cyclin-dependent kinase; Bur1; Bur1 Cdk; Cak1; Cak1p; cdc2; cdc2 kinase; Cdc28p; CDK; cdk-activating kinase; Cdk-activating protein kinase; cdk1; cdk2; Cdk2; cdk3; cdk4; cdk5; cdk6; cdk7; cdk8; cdk9; cyclin A-activated cdc2; cyclin A-activated cdk2; cyclin D-cdk6 kinase; cyclin D-dependent kinase; cyclin E kinase; cyclin-A associated kinase; cyclin-dependent kinase 6; cyclin-dependen…
			ec:2.7.11.24 mitogen-activated protein kinase; c-Jun N-terminal kinase; Dp38; ERK; ERK1; ERK2; extracellular signal-regulated kinase; JNK; JNK3alpha1; LeMPK3; MAP kinase; MAP-2 kinase; MAPK; MBP kinase I; MBP kinase II; microtubule-associated protein 2 kinase; microtubule-associated protein kinase; myelin basic protein kinase; p38delta; p38-2; p42 mitogen-activated protein kinase; p42mapk; PMK-1;…
			ec:2.7.11.26 tau-protein kinase; ATP:tau-protein O-hosphotransferase; brain protein kinase PK40erk; cdk5/p20; CDK5/p23; glycogen synthase kinase-3beta; GSK; protein tau kinase; STK31; tau kinase; [tau-protein] kinase; tau-protein kinase I; tau-protein kinase II; tau-tubulin kinase; TPK; TPK I; TPK II; TTK
			ko04970 Salivary secretion (7)
			ec:1.11.1.7 peroxidase; lactoperoxidase; guaiacol peroxidase; plant peroxidase; Japanese radish peroxidase; horseradish peroxidase (HRP); soybean peroxidase (SBP); extensin peroxidase; heme peroxidase; oxyperoxidase; protoheme peroxidase; pyrocatechol peroxidase; scopoletin peroxidase; Coprinus cinereus peroxidase; Arthromyces ramosus peroxidase
			ec:2.7.11.11 cAMP-dependent protein kinase; PKA; PKA C; protein kinase A; STK22
			ec:2.7.11.12 cGMP-dependent protein kinase; 3':5'-cyclic GMP-dependent protein kinase; cGMP-dependent protein kinase Ibeta; guanosine 3':5'-cyclic monophosphate-dependent protein kinase; PKG; PKG 1alpha; PKG 1beta; PKG II; STK23
			ec:2.7.11.13 protein kinase C; calcium-dependent protein kinase C; calcium-independent protein kinase C; calcium/phospholipid dependent protein kinase; cPKCalpha; cPKCbeta; cPKCgamma; nPKCdelta; nPKCepsilon; nPKC; nPKC; PKC; PKCalpha; PKCbeta; PKCgamma; PKCdelta; PKCepsilon; PKCzeta; Pkc1p; protein kinase Cepsilon; STK24
			ko04916 Melanogenesis (7)
			ec:2.7.11.11 cAMP-dependent protein kinase; PKA; PKA C; protein kinase A; STK22
			ec:2.7.11.13 protein kinase C; calcium-dependent protein kinase C; calcium-independent protein kinase C; calcium/phospholipid dependent protein kinase; cPKCalpha; cPKCbeta; cPKCgamma; nPKCdelta; nPKCepsilon; nPKC; nPKC; PKC; PKCalpha; PKCbeta; PKCgamma; PKCdelta; PKCepsilon; PKCzeta; Pkc1p; protein kinase Cepsilon; STK24
			ec:2.7.11.17 Ca2+/calmodulin-dependent protein kinase; ATP:caldesmon O-phosphotransferase; caldesmon kinase; caldesmon kinase (phosphorylating); Ca2+/calmodulin-dependent microtubule-associated protein 2 kinase; Ca2+/calmodulin-dependent protein kinase 1; Ca2+/calmodulin-dependent protein kinase II; Ca2+/calmodulin-dependent protein kinase IV; Ca2+/calmodulin-dependent protein kinase kinase; Ca2+…
			ec:2.7.11.24 mitogen-activated protein kinase; c-Jun N-terminal kinase; Dp38; ERK; ERK1; ERK2; extracellular signal-regulated kinase; JNK; JNK3alpha1; LeMPK3; MAP kinase; MAP-2 kinase; MAPK; MBP kinase I; MBP kinase II; microtubule-associated protein 2 kinase; microtubule-associated protein kinase; myelin basic protein kinase; p38delta; p38-2; p42 mitogen-activated protein kinase; p42mapk; PMK-1;…
			ec:2.7.11.26 tau-protein kinase; ATP:tau-protein O-hosphotransferase; brain protein kinase PK40erk; cdk5/p20; CDK5/p23; glycogen synthase kinase-3beta; GSK; protein tau kinase; STK31; tau kinase; [tau-protein] kinase; tau-protein kinase I; tau-protein kinase II; tau-tubulin kinase; TPK; TPK I; TPK II; TTK
			ko00592 alpha-Linolenic acid metabolism (7)
			ec:3.1.1.3 triacylglycerol lipase; lipase (ambiguous); butyrinase; tributyrinase; Tween hydrolase; steapsin; triacetinase; tributyrin esterase; Tweenase; amno N-AP; Takedo 1969-4-9; Meito MY 30; Tweenesterase; GA 56; capalase L; triglyceride hydrolase; triolein hydrolase; tween-hydrolyzing esterase; amano CE; cacordase; triglyceridase; triacylglycerol ester hydrolase; amano P; amano AP; PPL; glyc…
			ec:3.1.1.4 phospholipase A2; lecithinase A; phosphatidase; phosphatidolipase; phospholipase A
			ko04066 HIF-1 signaling pathway (7)
			ec:2.7.1.1 hexokinase; hexokinase type IV glucokinase; hexokinase D; hexokinase type IV; hexokinase (phosphorylating); ATP-dependent hexokinase; glucose ATP phosphotransferase
			ec:2.7.1.105 6-phosphofructo-2-kinase; phosphofructokinase 2; 6-phosphofructose 2-kinase; 6-phosphofructo-2-kinase (phosphorylating); fructose 6-phosphate 2-kinase; ATP:D-fructose-6-phosphate 2-phosphotransferase
			ec:2.7.11.13 protein kinase C; calcium-dependent protein kinase C; calcium-independent protein kinase C; calcium/phospholipid dependent protein kinase; cPKCalpha; cPKCbeta; cPKCgamma; nPKCdelta; nPKCepsilon; nPKC; nPKC; PKC; PKCalpha; PKCbeta; PKCgamma; PKCdelta; PKCepsilon; PKCzeta; Pkc1p; protein kinase Cepsilon; STK24
			ec:2.7.11.17 Ca2+/calmodulin-dependent protein kinase; ATP:caldesmon O-phosphotransferase; caldesmon kinase; caldesmon kinase (phosphorylating); Ca2+/calmodulin-dependent microtubule-associated protein 2 kinase; Ca2+/calmodulin-dependent protein kinase 1; Ca2+/calmodulin-dependent protein kinase II; Ca2+/calmodulin-dependent protein kinase IV; Ca2+/calmodulin-dependent protein kinase kinase; Ca2+…
			ec:2.7.11.24 mitogen-activated protein kinase; c-Jun N-terminal kinase; Dp38; ERK; ERK1; ERK2; extracellular signal-regulated kinase; JNK; JNK3alpha1; LeMPK3; MAP kinase; MAP-2 kinase; MAPK; MBP kinase I; MBP kinase II; microtubule-associated protein 2 kinase; microtubule-associated protein kinase; myelin basic protein kinase; p38delta; p38-2; p42 mitogen-activated protein kinase; p42mapk; PMK-1;…
			ko04072 Phospholipase D signaling pathway (7)
			ec:2.7.1.107 diacylglycerol kinase (ATP); diglyceride kinase (ambiguous); 1,2-diacylglycerol kinase (phosphorylating) (ambiguous); 1,2-diacylglycerol kinase (ambiguous); sn-1,2-diacylglycerol kinase (ambiguous); DG kinase (ambiguous); DGK (ambiguous); ATP:diacylglycerol phosphotransferase; arachidonoyl-specific diacylglycerol kinase; diacylglycerol:ATP kinase; ATP:1,2-diacylglycerol 3-phosphotran…
			ec:2.7.10.2 non-specific protein-tyrosine kinase; ABL; ABL1; ABL2; ABLL; ACK1; ACK2; AGMX1; ARG; ATK; ATP:protein-tyrosine O-phosphotransferase (ambiguous); BLK; Bmk; BMX; BRK; Bruton's tyrosine kinase; Bsk; BTK; BTKL; CAKb; Cdgip; CHK; CSK; CTK; CYL; cytoplasmic protein tyrosine kinase; EMT; ETK; Fadk; FAK; FAK2; FER; Fert1/2; FES; FGR; focal adhesion kinase; FPS; FRK; FYN; HCK; HCTK; HYL; IMD1;…
			ec:2.7.11.13 protein kinase C; calcium-dependent protein kinase C; calcium-independent protein kinase C; calcium/phospholipid dependent protein kinase; cPKCalpha; cPKCbeta; cPKCgamma; nPKCdelta; nPKCepsilon; nPKC; nPKC; PKC; PKCalpha; PKCbeta; PKCgamma; PKCdelta; PKCepsilon; PKCzeta; Pkc1p; protein kinase Cepsilon; STK24
			ec:2.7.11.24 mitogen-activated protein kinase; c-Jun N-terminal kinase; Dp38; ERK; ERK1; ERK2; extracellular signal-regulated kinase; JNK; JNK3alpha1; LeMPK3; MAP kinase; MAP-2 kinase; MAPK; MBP kinase I; MBP kinase II; microtubule-associated protein 2 kinase; microtubule-associated protein kinase; myelin basic protein kinase; p38delta; p38-2; p42 mitogen-activated protein kinase; p42mapk; PMK-1;…
			ec:3.1.1.4 phospholipase A2; lecithinase A; phosphatidase; phosphatidolipase; phospholipase A
			ko05206 MicroRNAs in cancer (7)
			ec:2.7.10.2 non-specific protein-tyrosine kinase; ABL; ABL1; ABL2; ABLL; ACK1; ACK2; AGMX1; ARG; ATK; ATP:protein-tyrosine O-phosphotransferase (ambiguous); BLK; Bmk; BMX; BRK; Bruton's tyrosine kinase; Bsk; BTK; BTKL; CAKb; Cdgip; CHK; CSK; CTK; CYL; cytoplasmic protein tyrosine kinase; EMT; ETK; Fadk; FAK; FAK2; FER; Fert1/2; FES; FGR; focal adhesion kinase; FPS; FRK; FYN; HCK; HCTK; HYL; IMD1;…
			ec:2.7.11.13 protein kinase C; calcium-dependent protein kinase C; calcium-independent protein kinase C; calcium/phospholipid dependent protein kinase; cPKCalpha; cPKCbeta; cPKCgamma; nPKCdelta; nPKCepsilon; nPKC; nPKC; PKC; PKCalpha; PKCbeta; PKCgamma; PKCdelta; PKCepsilon; PKCzeta; Pkc1p; protein kinase Cepsilon; STK24
			ec:2.7.11.22 cyclin-dependent kinase; Bur1; Bur1 Cdk; Cak1; Cak1p; cdc2; cdc2 kinase; Cdc28p; CDK; cdk-activating kinase; Cdk-activating protein kinase; cdk1; cdk2; Cdk2; cdk3; cdk4; cdk5; cdk6; cdk7; cdk8; cdk9; cyclin A-activated cdc2; cyclin A-activated cdk2; cyclin D-cdk6 kinase; cyclin D-dependent kinase; cyclin E kinase; cyclin-A associated kinase; cyclin-dependent kinase 6; cyclin-dependen…
			ec:2.7.11.24 mitogen-activated protein kinase; c-Jun N-terminal kinase; Dp38; ERK; ERK1; ERK2; extracellular signal-regulated kinase; JNK; JNK3alpha1; LeMPK3; MAP kinase; MAP-2 kinase; MAPK; MBP kinase I; MBP kinase II; microtubule-associated protein 2 kinase; microtubule-associated protein kinase; myelin basic protein kinase; p38delta; p38-2; p42 mitogen-activated protein kinase; p42mapk; PMK-1;…
			ko01522 Endocrine resistance (7)
			ec:2.7.10.2 non-specific protein-tyrosine kinase; ABL; ABL1; ABL2; ABLL; ACK1; ACK2; AGMX1; ARG; ATK; ATP:protein-tyrosine O-phosphotransferase (ambiguous); BLK; Bmk; BMX; BRK; Bruton's tyrosine kinase; Bsk; BTK; BTKL; CAKb; Cdgip; CHK; CSK; CTK; CYL; cytoplasmic protein tyrosine kinase; EMT; ETK; Fadk; FAK; FAK2; FER; Fert1/2; FES; FGR; focal adhesion kinase; FPS; FRK; FYN; HCK; HCTK; HYL; IMD1;…
			ec:2.7.11.11 cAMP-dependent protein kinase; PKA; PKA C; protein kinase A; STK22
			ec:2.7.11.22 cyclin-dependent kinase; Bur1; Bur1 Cdk; Cak1; Cak1p; cdc2; cdc2 kinase; Cdc28p; CDK; cdk-activating kinase; Cdk-activating protein kinase; cdk1; cdk2; Cdk2; cdk3; cdk4; cdk5; cdk6; cdk7; cdk8; cdk9; cyclin A-activated cdc2; cyclin A-activated cdk2; cyclin D-cdk6 kinase; cyclin D-dependent kinase; cyclin E kinase; cyclin-A associated kinase; cyclin-dependent kinase 6; cyclin-dependen…
			ec:2.7.11.24 mitogen-activated protein kinase; c-Jun N-terminal kinase; Dp38; ERK; ERK1; ERK2; extracellular signal-regulated kinase; JNK; JNK3alpha1; LeMPK3; MAP kinase; MAP-2 kinase; MAPK; MBP kinase I; MBP kinase II; microtubule-associated protein 2 kinase; microtubule-associated protein kinase; myelin basic protein kinase; p38delta; p38-2; p42 mitogen-activated protein kinase; p42mapk; PMK-1;…
			ko01503 Cationic antimicrobial peptide (CAMP) resistance (7)
			ec:2.7.13.3 histidine kinase; EnvZ; histidine kinase (ambiguous); histidine protein kinase (ambiguous); protein histidine kinase (ambiguous); protein kinase (histidine) (ambiguous); HK1; HP165; Sln1p
			ec:3.5.1.28 N-acetylmuramoyl-L-alanine amidase; acetylmuramyl-L-alanine amidase; N-acetylmuramyl-L-alanine amidase; N-acylmuramyl-L-alanine amidase; acetylmuramoyl-alanine amidase; N-acetylmuramic acid L-alanine amidase; acetylmuramyl-alanine amidase; N-acetylmuramylalanine amidase; murein hydrolase; N-acetylmuramoyl-L-alanine amidase type I; N-acetylmuramoyl-L-alanine amidase type II
			ec:5.2.1.8 peptidylprolyl isomerase; PPIase; cyclophilin [misleading, see comments]; peptide bond isomerase; peptidyl-prolyl cis-trans isomerase
			ko04064 NF-kappa B signaling pathway (7)
			ec:2.7.10.2 non-specific protein-tyrosine kinase; ABL; ABL1; ABL2; ABLL; ACK1; ACK2; AGMX1; ARG; ATK; ATP:protein-tyrosine O-phosphotransferase (ambiguous); BLK; Bmk; BMX; BRK; Bruton's tyrosine kinase; Bsk; BTK; BTKL; CAKb; Cdgip; CHK; CSK; CTK; CYL; cytoplasmic protein tyrosine kinase; EMT; ETK; Fadk; FAK; FAK2; FER; Fert1/2; FES; FGR; focal adhesion kinase; FPS; FRK; FYN; HCK; HCTK; HYL; IMD1;…
			ec:2.7.11.13 protein kinase C; calcium-dependent protein kinase C; calcium-independent protein kinase C; calcium/phospholipid dependent protein kinase; cPKCalpha; cPKCbeta; cPKCgamma; nPKCdelta; nPKCepsilon; nPKC; nPKC; PKC; PKCalpha; PKCbeta; PKCgamma; PKCdelta; PKCepsilon; PKCzeta; Pkc1p; protein kinase Cepsilon; STK24
			ko04720 Long-term potentiation (7)
			ec:2.7.11.11 cAMP-dependent protein kinase; PKA; PKA C; protein kinase A; STK22
			ec:2.7.11.13 protein kinase C; calcium-dependent protein kinase C; calcium-independent protein kinase C; calcium/phospholipid dependent protein kinase; cPKCalpha; cPKCbeta; cPKCgamma; nPKCdelta; nPKCepsilon; nPKC; nPKC; PKC; PKCalpha; PKCbeta; PKCgamma; PKCdelta; PKCepsilon; PKCzeta; Pkc1p; protein kinase Cepsilon; STK24
			ec:2.7.11.17 Ca2+/calmodulin-dependent protein kinase; ATP:caldesmon O-phosphotransferase; caldesmon kinase; caldesmon kinase (phosphorylating); Ca2+/calmodulin-dependent microtubule-associated protein 2 kinase; Ca2+/calmodulin-dependent protein kinase 1; Ca2+/calmodulin-dependent protein kinase II; Ca2+/calmodulin-dependent protein kinase IV; Ca2+/calmodulin-dependent protein kinase kinase; Ca2+…
			ec:2.7.11.24 mitogen-activated protein kinase; c-Jun N-terminal kinase; Dp38; ERK; ERK1; ERK2; extracellular signal-regulated kinase; JNK; JNK3alpha1; LeMPK3; MAP kinase; MAP-2 kinase; MAPK; MBP kinase I; MBP kinase II; microtubule-associated protein 2 kinase; microtubule-associated protein kinase; myelin basic protein kinase; p38delta; p38-2; p42 mitogen-activated protein kinase; p42mapk; PMK-1;…
			ko00051 Fructose and mannose metabolism (7)
			ec:2.7.1.1 hexokinase; hexokinase type IV glucokinase; hexokinase D; hexokinase type IV; hexokinase (phosphorylating); ATP-dependent hexokinase; glucose ATP phosphotransferase
			ec:2.7.1.105 6-phosphofructo-2-kinase; phosphofructokinase 2; 6-phosphofructose 2-kinase; 6-phosphofructo-2-kinase (phosphorylating); fructose 6-phosphate 2-kinase; ATP:D-fructose-6-phosphate 2-phosphotransferase
			ec:2.7.1.3 ketohexokinase; ketohexokinase (phosphorylating)
			ko05418 Fluid shear stress and atherosclerosis (7)
			ec:2.7.10.2 non-specific protein-tyrosine kinase; ABL; ABL1; ABL2; ABLL; ACK1; ACK2; AGMX1; ARG; ATK; ATP:protein-tyrosine O-phosphotransferase (ambiguous); BLK; Bmk; BMX; BRK; Bruton's tyrosine kinase; Bsk; BTK; BTKL; CAKb; Cdgip; CHK; CSK; CTK; CYL; cytoplasmic protein tyrosine kinase; EMT; ETK; Fadk; FAK; FAK2; FER; Fert1/2; FES; FGR; focal adhesion kinase; FPS; FRK; FYN; HCK; HCTK; HYL; IMD1;…
			ec:2.7.11.11 cAMP-dependent protein kinase; PKA; PKA C; protein kinase A; STK22
			ec:2.7.11.13 protein kinase C; calcium-dependent protein kinase C; calcium-independent protein kinase C; calcium/phospholipid dependent protein kinase; cPKCalpha; cPKCbeta; cPKCgamma; nPKCdelta; nPKCepsilon; nPKC; nPKC; PKC; PKCalpha; PKCbeta; PKCgamma; PKCdelta; PKCepsilon; PKCzeta; Pkc1p; protein kinase Cepsilon; STK24
			ec:2.7.11.24 mitogen-activated protein kinase; c-Jun N-terminal kinase; Dp38; ERK; ERK1; ERK2; extracellular signal-regulated kinase; JNK; JNK3alpha1; LeMPK3; MAP kinase; MAP-2 kinase; MAPK; MBP kinase I; MBP kinase II; microtubule-associated protein 2 kinase; microtubule-associated protein kinase; myelin basic protein kinase; p38delta; p38-2; p42 mitogen-activated protein kinase; p42mapk; PMK-1;…
			ko04727 GABAergic synapse (7)
			ec:2.6.1.19 4-aminobutyrate---2-oxoglutarate transaminase; beta-alanine-oxoglutarate transaminase; aminobutyrate aminotransferase (ambiguous); beta-alanine aminotransferase; beta-alanine-oxoglutarate aminotransferase; gamma-aminobutyrate aminotransaminase (ambiguous); gamma-aminobutyrate transaminase (ambiguous); gamma-aminobutyrate-alpha-ketoglutarate aminotransferase; gamma-aminobutyrate-alpha-…
			ec:2.7.10.2 non-specific protein-tyrosine kinase; ABL; ABL1; ABL2; ABLL; ACK1; ACK2; AGMX1; ARG; ATK; ATP:protein-tyrosine O-phosphotransferase (ambiguous); BLK; Bmk; BMX; BRK; Bruton's tyrosine kinase; Bsk; BTK; BTKL; CAKb; Cdgip; CHK; CSK; CTK; CYL; cytoplasmic protein tyrosine kinase; EMT; ETK; Fadk; FAK; FAK2; FER; Fert1/2; FES; FGR; focal adhesion kinase; FPS; FRK; FYN; HCK; HCTK; HYL; IMD1;…
			ec:2.7.11.11 cAMP-dependent protein kinase; PKA; PKA C; protein kinase A; STK22
			ec:2.7.11.13 protein kinase C; calcium-dependent protein kinase C; calcium-independent protein kinase C; calcium/phospholipid dependent protein kinase; cPKCalpha; cPKCbeta; cPKCgamma; nPKCdelta; nPKCepsilon; nPKC; nPKC; PKC; PKCalpha; PKCbeta; PKCgamma; PKCdelta; PKCepsilon; PKCzeta; Pkc1p; protein kinase Cepsilon; STK24
			ec:4.1.1.15 glutamate decarboxylase; L-glutamic acid decarboxylase; L-glutamic decarboxylase; cysteic acid decarboxylase; L-glutamate alpha-decarboxylase; aspartate 1-decarboxylase; aspartic alpha-decarboxylase; L-aspartate-alpha-decarboxylase; gamma-glutamate decarboxylase; L-glutamate 1-carboxy-lyase
			ko00591 Linoleic acid metabolism (7)
			ec:3.1.1.3 triacylglycerol lipase; lipase (ambiguous); butyrinase; tributyrinase; Tween hydrolase; steapsin; triacetinase; tributyrin esterase; Tweenase; amno N-AP; Takedo 1969-4-9; Meito MY 30; Tweenesterase; GA 56; capalase L; triglyceride hydrolase; triolein hydrolase; tween-hydrolyzing esterase; amano CE; cacordase; triglyceridase; triacylglycerol ester hydrolase; amano P; amano AP; PPL; glyc…
			ec:3.1.1.4 phospholipase A2; lecithinase A; phosphatidase; phosphatidolipase; phospholipase A
			ko05231 Choline metabolism in cancer (7)
			ec:2.7.1.107 diacylglycerol kinase (ATP); diglyceride kinase (ambiguous); 1,2-diacylglycerol kinase (phosphorylating) (ambiguous); 1,2-diacylglycerol kinase (ambiguous); sn-1,2-diacylglycerol kinase (ambiguous); DG kinase (ambiguous); DGK (ambiguous); ATP:diacylglycerol phosphotransferase; arachidonoyl-specific diacylglycerol kinase; diacylglycerol:ATP kinase; ATP:1,2-diacylglycerol 3-phosphotran…
			ec:2.7.11.13 protein kinase C; calcium-dependent protein kinase C; calcium-independent protein kinase C; calcium/phospholipid dependent protein kinase; cPKCalpha; cPKCbeta; cPKCgamma; nPKCdelta; nPKCepsilon; nPKC; nPKC; PKC; PKCalpha; PKCbeta; PKCgamma; PKCdelta; PKCepsilon; PKCzeta; Pkc1p; protein kinase Cepsilon; STK24
			ec:2.7.11.24 mitogen-activated protein kinase; c-Jun N-terminal kinase; Dp38; ERK; ERK1; ERK2; extracellular signal-regulated kinase; JNK; JNK3alpha1; LeMPK3; MAP kinase; MAP-2 kinase; MAPK; MBP kinase I; MBP kinase II; microtubule-associated protein 2 kinase; microtubule-associated protein kinase; myelin basic protein kinase; p38delta; p38-2; p42 mitogen-activated protein kinase; p42mapk; PMK-1;…
			ec:3.1.1.4 phospholipase A2; lecithinase A; phosphatidase; phosphatidolipase; phospholipase A
			ko04213 Longevity regulating pathway - multiple species (7)
			ec:1.11.1.6 catalase; equilase; caperase; optidase; catalase-peroxidase; CAT
			ec:1.15.1.1 superoxide dismutase; superoxidase dismutase; copper-zinc superoxide dismutase; Cu-Zn superoxide dismutase; ferrisuperoxide dismutase; superoxide dismutase I; superoxide dismutase II; SOD; Cu,Zn-SOD; Mn-SOD; Fe-SOD; SODF; SODS; SOD-1; SOD-2; SOD-3; SOD-4; hemocuprein; erythrocuprein; cytocuprein; cuprein; hepatocuprein
			ec:2.7.11.11 cAMP-dependent protein kinase; PKA; PKA C; protein kinase A; STK22
			ec:3.5.1.19 nicotinamidase; nicotinamide deaminase; nicotinamide amidase; YNDase
			ec:3.5.1.98 histone deacetylase; HDAC
			ko04218 Cellular senescence (7)
			ec:2.7.11.22 cyclin-dependent kinase; Bur1; Bur1 Cdk; Cak1; Cak1p; cdc2; cdc2 kinase; Cdc28p; CDK; cdk-activating kinase; Cdk-activating protein kinase; cdk1; cdk2; Cdk2; cdk3; cdk4; cdk5; cdk6; cdk7; cdk8; cdk9; cyclin A-activated cdc2; cyclin A-activated cdk2; cyclin D-cdk6 kinase; cyclin D-dependent kinase; cyclin E kinase; cyclin-A associated kinase; cyclin-dependent kinase 6; cyclin-dependen…
			ec:2.7.11.23 [RNA-polymerase]-subunit kinase; CTD kinase; STK9
			ec:2.7.11.24 mitogen-activated protein kinase; c-Jun N-terminal kinase; Dp38; ERK; ERK1; ERK2; extracellular signal-regulated kinase; JNK; JNK3alpha1; LeMPK3; MAP kinase; MAP-2 kinase; MAPK; MBP kinase I; MBP kinase II; microtubule-associated protein 2 kinase; microtubule-associated protein kinase; myelin basic protein kinase; p38delta; p38-2; p42 mitogen-activated protein kinase; p42mapk; PMK-1;…
			ec:5.2.1.8 peptidylprolyl isomerase; PPIase; cyclophilin [misleading, see comments]; peptide bond isomerase; peptidyl-prolyl cis-trans isomerase
			ko04150 mTOR signaling pathway (6)
			ec:2.7.11.11 cAMP-dependent protein kinase; PKA; PKA C; protein kinase A; STK22
			ec:2.7.11.13 protein kinase C; calcium-dependent protein kinase C; calcium-independent protein kinase C; calcium/phospholipid dependent protein kinase; cPKCalpha; cPKCbeta; cPKCgamma; nPKCdelta; nPKCepsilon; nPKC; nPKC; PKC; PKCalpha; PKCbeta; PKCgamma; PKCdelta; PKCepsilon; PKCzeta; Pkc1p; protein kinase Cepsilon; STK24
			ec:2.7.11.24 mitogen-activated protein kinase; c-Jun N-terminal kinase; Dp38; ERK; ERK1; ERK2; extracellular signal-regulated kinase; JNK; JNK3alpha1; LeMPK3; MAP kinase; MAP-2 kinase; MAPK; MBP kinase I; MBP kinase II; microtubule-associated protein 2 kinase; microtubule-associated protein kinase; myelin basic protein kinase; p38delta; p38-2; p42 mitogen-activated protein kinase; p42mapk; PMK-1;…
			ec:2.7.11.26 tau-protein kinase; ATP:tau-protein O-hosphotransferase; brain protein kinase PK40erk; cdk5/p20; CDK5/p23; glycogen synthase kinase-3beta; GSK; protein tau kinase; STK31; tau kinase; [tau-protein] kinase; tau-protein kinase I; tau-protein kinase II; tau-tubulin kinase; TPK; TPK I; TPK II; TTK
			ko00010 Glycolysis / Gluconeogenesis (6)
			ec:1.1.1.2 alcohol dehydrogenase (NADP+); aldehyde reductase (NADPH2); NADP-alcohol dehydrogenase; NADP+-aldehyde reductase; NADP+-dependent aldehyde reductase; NADPH-aldehyde reductase; NADPH-dependent aldehyde reductase; nonspecific succinic semialdehyde reductase; ALR 1; low-Km aldehyde reductase; high-Km aldehyde reductase; alcohol dehydrogenase (NADP)
			ec:1.2.1.3 aldehyde dehydrogenase (NAD+); CoA-independent aldehyde dehydrogenase; m-methylbenzaldehyde dehydrogenase; NAD-aldehyde dehydrogenase; NAD-dependent 4-hydroxynonenal dehydrogenase; NAD-dependent aldehyde dehydrogenase; NAD-linked aldehyde dehydrogenase; propionaldehyde dehydrogenase; aldehyde dehydrogenase (NAD)
			ec:2.7.1.1 hexokinase; hexokinase type IV glucokinase; hexokinase D; hexokinase type IV; hexokinase (phosphorylating); ATP-dependent hexokinase; glucose ATP phosphotransferase
			ec:6.2.1.1 acetate---CoA ligase; acetyl-CoA synthetase; acetyl activating enzyme; acetate thiokinase; acyl-activating enzyme; acetyl coenzyme A synthetase; acetic thiokinase; acetyl CoA ligase; acetyl CoA synthase; acetyl-coenzyme A synthase; short chain fatty acyl-CoA synthetase; short-chain acyl-coenzyme A synthetase; ACS
			ko05160 Hepatitis C (6)
			ec:2.7.10.2 non-specific protein-tyrosine kinase; ABL; ABL1; ABL2; ABLL; ACK1; ACK2; AGMX1; ARG; ATK; ATP:protein-tyrosine O-phosphotransferase (ambiguous); BLK; Bmk; BMX; BRK; Bruton's tyrosine kinase; Bsk; BTK; BTKL; CAKb; Cdgip; CHK; CSK; CTK; CYL; cytoplasmic protein tyrosine kinase; EMT; ETK; Fadk; FAK; FAK2; FER; Fert1/2; FES; FGR; focal adhesion kinase; FPS; FRK; FYN; HCK; HCTK; HYL; IMD1;…
			ec:2.7.11.24 mitogen-activated protein kinase; c-Jun N-terminal kinase; Dp38; ERK; ERK1; ERK2; extracellular signal-regulated kinase; JNK; JNK3alpha1; LeMPK3; MAP kinase; MAP-2 kinase; MAPK; MBP kinase I; MBP kinase II; microtubule-associated protein 2 kinase; microtubule-associated protein kinase; myelin basic protein kinase; p38delta; p38-2; p42 mitogen-activated protein kinase; p42mapk; PMK-1;…
			ec:2.7.11.26 tau-protein kinase; ATP:tau-protein O-hosphotransferase; brain protein kinase PK40erk; cdk5/p20; CDK5/p23; glycogen synthase kinase-3beta; GSK; protein tau kinase; STK31; tau kinase; [tau-protein] kinase; tau-protein kinase I; tau-protein kinase II; tau-tubulin kinase; TPK; TPK I; TPK II; TTK
			ko05212 Pancreatic cancer (6)
			ec:2.7.10.2 non-specific protein-tyrosine kinase; ABL; ABL1; ABL2; ABLL; ACK1; ACK2; AGMX1; ARG; ATK; ATP:protein-tyrosine O-phosphotransferase (ambiguous); BLK; Bmk; BMX; BRK; Bruton's tyrosine kinase; Bsk; BTK; BTKL; CAKb; Cdgip; CHK; CSK; CTK; CYL; cytoplasmic protein tyrosine kinase; EMT; ETK; Fadk; FAK; FAK2; FER; Fert1/2; FES; FGR; focal adhesion kinase; FPS; FRK; FYN; HCK; HCTK; HYL; IMD1;…
			ec:2.7.11.22 cyclin-dependent kinase; Bur1; Bur1 Cdk; Cak1; Cak1p; cdc2; cdc2 kinase; Cdc28p; CDK; cdk-activating kinase; Cdk-activating protein kinase; cdk1; cdk2; Cdk2; cdk3; cdk4; cdk5; cdk6; cdk7; cdk8; cdk9; cyclin A-activated cdc2; cyclin A-activated cdk2; cyclin D-cdk6 kinase; cyclin D-dependent kinase; cyclin E kinase; cyclin-A associated kinase; cyclin-dependent kinase 6; cyclin-dependen…
			ec:2.7.11.24 mitogen-activated protein kinase; c-Jun N-terminal kinase; Dp38; ERK; ERK1; ERK2; extracellular signal-regulated kinase; JNK; JNK3alpha1; LeMPK3; MAP kinase; MAP-2 kinase; MAPK; MBP kinase I; MBP kinase II; microtubule-associated protein 2 kinase; microtubule-associated protein kinase; myelin basic protein kinase; p38delta; p38-2; p42 mitogen-activated protein kinase; p42mapk; PMK-1;…
			ec:2.7.7.7 DNA-directed DNA polymerase; DNA polymerase I; DNA polymerase II; DNA polymerase III; DNA polymerase alpha; DNA polymerase beta; DNA polymerase gamma; DNA nucleotidyltransferase (DNA-directed); deoxyribonucleate nucleotidyltransferase; deoxynucleate polymerase; deoxyribonucleic acid duplicase; deoxyribonucleic acid polymerase; deoxyribonucleic duplicase; deoxyribonucleic polymerase; de…
			ko04917 Prolactin signaling pathway (6)
			ec:2.7.10.2 non-specific protein-tyrosine kinase; ABL; ABL1; ABL2; ABLL; ACK1; ACK2; AGMX1; ARG; ATK; ATP:protein-tyrosine O-phosphotransferase (ambiguous); BLK; Bmk; BMX; BRK; Bruton's tyrosine kinase; Bsk; BTK; BTKL; CAKb; Cdgip; CHK; CSK; CTK; CYL; cytoplasmic protein tyrosine kinase; EMT; ETK; Fadk; FAK; FAK2; FER; Fert1/2; FES; FGR; focal adhesion kinase; FPS; FRK; FYN; HCK; HCTK; HYL; IMD1;…
			ec:2.7.11.24 mitogen-activated protein kinase; c-Jun N-terminal kinase; Dp38; ERK; ERK1; ERK2; extracellular signal-regulated kinase; JNK; JNK3alpha1; LeMPK3; MAP kinase; MAP-2 kinase; MAPK; MBP kinase I; MBP kinase II; microtubule-associated protein 2 kinase; microtubule-associated protein kinase; myelin basic protein kinase; p38delta; p38-2; p42 mitogen-activated protein kinase; p42mapk; PMK-1;…
			ec:2.7.11.26 tau-protein kinase; ATP:tau-protein O-hosphotransferase; brain protein kinase PK40erk; cdk5/p20; CDK5/p23; glycogen synthase kinase-3beta; GSK; protein tau kinase; STK31; tau kinase; [tau-protein] kinase; tau-protein kinase I; tau-protein kinase II; tau-tubulin kinase; TPK; TPK I; TPK II; TTK
			ko05222 Small cell lung cancer (6)
			ec:2.7.10.2 non-specific protein-tyrosine kinase; ABL; ABL1; ABL2; ABLL; ACK1; ACK2; AGMX1; ARG; ATK; ATP:protein-tyrosine O-phosphotransferase (ambiguous); BLK; Bmk; BMX; BRK; Bruton's tyrosine kinase; Bsk; BTK; BTKL; CAKb; Cdgip; CHK; CSK; CTK; CYL; cytoplasmic protein tyrosine kinase; EMT; ETK; Fadk; FAK; FAK2; FER; Fert1/2; FES; FGR; focal adhesion kinase; FPS; FRK; FYN; HCK; HCTK; HYL; IMD1;…
			ec:2.7.11.22 cyclin-dependent kinase; Bur1; Bur1 Cdk; Cak1; Cak1p; cdc2; cdc2 kinase; Cdc28p; CDK; cdk-activating kinase; Cdk-activating protein kinase; cdk1; cdk2; Cdk2; cdk3; cdk4; cdk5; cdk6; cdk7; cdk8; cdk9; cyclin A-activated cdc2; cyclin A-activated cdk2; cyclin D-cdk6 kinase; cyclin D-dependent kinase; cyclin E kinase; cyclin-A associated kinase; cyclin-dependent kinase 6; cyclin-dependen…
			ec:2.7.7.7 DNA-directed DNA polymerase; DNA polymerase I; DNA polymerase II; DNA polymerase III; DNA polymerase alpha; DNA polymerase beta; DNA polymerase gamma; DNA nucleotidyltransferase (DNA-directed); deoxyribonucleate nucleotidyltransferase; deoxynucleate polymerase; deoxyribonucleic acid duplicase; deoxyribonucleic acid polymerase; deoxyribonucleic duplicase; deoxyribonucleic polymerase; de…
			ec:3.6.1.29 bis(5'-adenosyl)-triphosphatase; dinucleosidetriphosphatase; diadenosine 5,5-P1,P3-triphosphatase; 1-P,3-P-bis(5'-adenosyl)-triphosphate adenylohydrolase
			ko04141 Protein processing in endoplasmic reticulum (6)
			ec:2.7.11.24 mitogen-activated protein kinase; c-Jun N-terminal kinase; Dp38; ERK; ERK1; ERK2; extracellular signal-regulated kinase; JNK; JNK3alpha1; LeMPK3; MAP kinase; MAP-2 kinase; MAPK; MBP kinase I; MBP kinase II; microtubule-associated protein 2 kinase; microtubule-associated protein kinase; myelin basic protein kinase; p38delta; p38-2; p42 mitogen-activated protein kinase; p42mapk; PMK-1;…
			ec:5.3.4.1 protein disulfide-isomerase; S-S rearrangase
			ko04621 NOD-like receptor signaling pathway (6)
			ec:2.7.10.2 non-specific protein-tyrosine kinase; ABL; ABL1; ABL2; ABLL; ACK1; ACK2; AGMX1; ARG; ATK; ATP:protein-tyrosine O-phosphotransferase (ambiguous); BLK; Bmk; BMX; BRK; Bruton's tyrosine kinase; Bsk; BTK; BTKL; CAKb; Cdgip; CHK; CSK; CTK; CYL; cytoplasmic protein tyrosine kinase; EMT; ETK; Fadk; FAK; FAK2; FER; Fert1/2; FES; FGR; focal adhesion kinase; FPS; FRK; FYN; HCK; HCTK; HYL; IMD1;…
			ec:2.7.11.13 protein kinase C; calcium-dependent protein kinase C; calcium-independent protein kinase C; calcium/phospholipid dependent protein kinase; cPKCalpha; cPKCbeta; cPKCgamma; nPKCdelta; nPKCepsilon; nPKC; nPKC; PKC; PKCalpha; PKCbeta; PKCgamma; PKCdelta; PKCepsilon; PKCzeta; Pkc1p; protein kinase Cepsilon; STK24
			ec:2.7.11.24 mitogen-activated protein kinase; c-Jun N-terminal kinase; Dp38; ERK; ERK1; ERK2; extracellular signal-regulated kinase; JNK; JNK3alpha1; LeMPK3; MAP kinase; MAP-2 kinase; MAPK; MBP kinase I; MBP kinase II; microtubule-associated protein 2 kinase; microtubule-associated protein kinase; myelin basic protein kinase; p38delta; p38-2; p42 mitogen-activated protein kinase; p42mapk; PMK-1;…
			ko04724 Glutamatergic synapse (6)
			ec:2.7.11.11 cAMP-dependent protein kinase; PKA; PKA C; protein kinase A; STK22
			ec:2.7.11.13 protein kinase C; calcium-dependent protein kinase C; calcium-independent protein kinase C; calcium/phospholipid dependent protein kinase; cPKCalpha; cPKCbeta; cPKCgamma; nPKCdelta; nPKCepsilon; nPKC; nPKC; PKC; PKCalpha; PKCbeta; PKCgamma; PKCdelta; PKCepsilon; PKCzeta; Pkc1p; protein kinase Cepsilon; STK24
			ec:2.7.11.24 mitogen-activated protein kinase; c-Jun N-terminal kinase; Dp38; ERK; ERK1; ERK2; extracellular signal-regulated kinase; JNK; JNK3alpha1; LeMPK3; MAP kinase; MAP-2 kinase; MAPK; MBP kinase I; MBP kinase II; microtubule-associated protein 2 kinase; microtubule-associated protein kinase; myelin basic protein kinase; p38delta; p38-2; p42 mitogen-activated protein kinase; p42mapk; PMK-1;…
			ec:3.1.1.4 phospholipase A2; lecithinase A; phosphatidase; phosphatidolipase; phospholipase A
			ko04138 Autophagy - yeast (6)
			ec:2.7.1.137 phosphatidylinositol 3-kinase; 1-phosphatidylinositol 3-kinase; type III phosphoinositide 3-kinase; Vps34p; type I phosphatidylinositol kinase
			ec:2.7.11.11 cAMP-dependent protein kinase; PKA; PKA C; protein kinase A; STK22
			ec:2.7.11.22 cyclin-dependent kinase; Bur1; Bur1 Cdk; Cak1; Cak1p; cdc2; cdc2 kinase; Cdc28p; CDK; cdk-activating kinase; Cdk-activating protein kinase; cdk1; cdk2; Cdk2; cdk3; cdk4; cdk5; cdk6; cdk7; cdk8; cdk9; cyclin A-activated cdc2; cyclin A-activated cdk2; cyclin D-cdk6 kinase; cyclin D-dependent kinase; cyclin E kinase; cyclin-A associated kinase; cyclin-dependent kinase 6; cyclin-dependen…
			ec:2.7.11.24 mitogen-activated protein kinase; c-Jun N-terminal kinase; Dp38; ERK; ERK1; ERK2; extracellular signal-regulated kinase; JNK; JNK3alpha1; LeMPK3; MAP kinase; MAP-2 kinase; MAPK; MBP kinase I; MBP kinase II; microtubule-associated protein 2 kinase; microtubule-associated protein kinase; myelin basic protein kinase; p38delta; p38-2; p42 mitogen-activated protein kinase; p42mapk; PMK-1;…
			ec:3.1.1.3 triacylglycerol lipase; lipase (ambiguous); butyrinase; tributyrinase; Tween hydrolase; steapsin; triacetinase; tributyrin esterase; Tweenase; amno N-AP; Takedo 1969-4-9; Meito MY 30; Tweenesterase; GA 56; capalase L; triglyceride hydrolase; triolein hydrolase; tween-hydrolyzing esterase; amano CE; cacordase; triglyceridase; triacylglycerol ester hydrolase; amano P; amano AP; PPL; glyc…
			ec:3.1.3.64 phosphatidylinositol-3-phosphatase; inositol-1,3-bisphosphate 3-phosphatase; inositol 1,3-bisphosphate phosphatase; inositol-polyphosphate 3-phosphatase; D-myo-inositol-1,3-bisphosphate 3-phosphohydrolase; phosphatidyl-3-phosphate 3-phosphohydrolase
			ko04922 Glucagon signaling pathway (6)
			ec:2.7.1.105 6-phosphofructo-2-kinase; phosphofructokinase 2; 6-phosphofructose 2-kinase; 6-phosphofructo-2-kinase (phosphorylating); fructose 6-phosphate 2-kinase; ATP:D-fructose-6-phosphate 2-phosphotransferase
			ec:2.7.11.11 cAMP-dependent protein kinase; PKA; PKA C; protein kinase A; STK22
			ec:2.7.11.17 Ca2+/calmodulin-dependent protein kinase; ATP:caldesmon O-phosphotransferase; caldesmon kinase; caldesmon kinase (phosphorylating); Ca2+/calmodulin-dependent microtubule-associated protein 2 kinase; Ca2+/calmodulin-dependent protein kinase 1; Ca2+/calmodulin-dependent protein kinase II; Ca2+/calmodulin-dependent protein kinase IV; Ca2+/calmodulin-dependent protein kinase kinase; Ca2+…
			ec:6.4.1.2 acetyl-CoA carboxylase; acetyl coenzyme A carboxylase
			ko04211 Longevity regulating pathway (6)
			ec:1.11.1.6 catalase; equilase; caperase; optidase; catalase-peroxidase; CAT
			ec:1.15.1.1 superoxide dismutase; superoxidase dismutase; copper-zinc superoxide dismutase; Cu-Zn superoxide dismutase; ferrisuperoxide dismutase; superoxide dismutase I; superoxide dismutase II; SOD; Cu,Zn-SOD; Mn-SOD; Fe-SOD; SODF; SODS; SOD-1; SOD-2; SOD-3; SOD-4; hemocuprein; erythrocuprein; cytocuprein; cuprein; hepatocuprein
			ec:2.7.11.11 cAMP-dependent protein kinase; PKA; PKA C; protein kinase A; STK22
			ec:2.7.11.17 Ca2+/calmodulin-dependent protein kinase; ATP:caldesmon O-phosphotransferase; caldesmon kinase; caldesmon kinase (phosphorylating); Ca2+/calmodulin-dependent microtubule-associated protein 2 kinase; Ca2+/calmodulin-dependent protein kinase 1; Ca2+/calmodulin-dependent protein kinase II; Ca2+/calmodulin-dependent protein kinase IV; Ca2+/calmodulin-dependent protein kinase kinase; Ca2+…
			ko05220 Chronic myeloid leukemia (6)
			ec:2.7.10.2 non-specific protein-tyrosine kinase; ABL; ABL1; ABL2; ABLL; ACK1; ACK2; AGMX1; ARG; ATK; ATP:protein-tyrosine O-phosphotransferase (ambiguous); BLK; Bmk; BMX; BRK; Bruton's tyrosine kinase; Bsk; BTK; BTKL; CAKb; Cdgip; CHK; CSK; CTK; CYL; cytoplasmic protein tyrosine kinase; EMT; ETK; Fadk; FAK; FAK2; FER; Fert1/2; FES; FGR; focal adhesion kinase; FPS; FRK; FYN; HCK; HCTK; HYL; IMD1;…
			ec:2.7.11.22 cyclin-dependent kinase; Bur1; Bur1 Cdk; Cak1; Cak1p; cdc2; cdc2 kinase; Cdc28p; CDK; cdk-activating kinase; Cdk-activating protein kinase; cdk1; cdk2; Cdk2; cdk3; cdk4; cdk5; cdk6; cdk7; cdk8; cdk9; cyclin A-activated cdc2; cyclin A-activated cdk2; cyclin D-cdk6 kinase; cyclin D-dependent kinase; cyclin E kinase; cyclin-A associated kinase; cyclin-dependent kinase 6; cyclin-dependen…
			ec:2.7.11.24 mitogen-activated protein kinase; c-Jun N-terminal kinase; Dp38; ERK; ERK1; ERK2; extracellular signal-regulated kinase; JNK; JNK3alpha1; LeMPK3; MAP kinase; MAP-2 kinase; MAPK; MBP kinase I; MBP kinase II; microtubule-associated protein 2 kinase; microtubule-associated protein kinase; myelin basic protein kinase; p38delta; p38-2; p42 mitogen-activated protein kinase; p42mapk; PMK-1;…
			ec:2.7.7.7 DNA-directed DNA polymerase; DNA polymerase I; DNA polymerase II; DNA polymerase III; DNA polymerase alpha; DNA polymerase beta; DNA polymerase gamma; DNA nucleotidyltransferase (DNA-directed); deoxyribonucleate nucleotidyltransferase; deoxynucleate polymerase; deoxyribonucleic acid duplicase; deoxyribonucleic acid polymerase; deoxyribonucleic duplicase; deoxyribonucleic polymerase; de…
			ec:3.5.1.98 histone deacetylase; HDAC
			ko03460 Fanconi anemia pathway (6)
			ec:2.7.7.7 DNA-directed DNA polymerase; DNA polymerase I; DNA polymerase II; DNA polymerase III; DNA polymerase alpha; DNA polymerase beta; DNA polymerase gamma; DNA nucleotidyltransferase (DNA-directed); deoxyribonucleate nucleotidyltransferase; deoxynucleate polymerase; deoxyribonucleic acid duplicase; deoxyribonucleic acid polymerase; deoxyribonucleic duplicase; deoxyribonucleic polymerase; de…
			ko04662 B cell receptor signaling pathway (6)
			ec:2.7.10.2 non-specific protein-tyrosine kinase; ABL; ABL1; ABL2; ABLL; ACK1; ACK2; AGMX1; ARG; ATK; ATP:protein-tyrosine O-phosphotransferase (ambiguous); BLK; Bmk; BMX; BRK; Bruton's tyrosine kinase; Bsk; BTK; BTKL; CAKb; Cdgip; CHK; CSK; CTK; CYL; cytoplasmic protein tyrosine kinase; EMT; ETK; Fadk; FAK; FAK2; FER; Fert1/2; FES; FGR; focal adhesion kinase; FPS; FRK; FYN; HCK; HCTK; HYL; IMD1;…
			ec:2.7.11.13 protein kinase C; calcium-dependent protein kinase C; calcium-independent protein kinase C; calcium/phospholipid dependent protein kinase; cPKCalpha; cPKCbeta; cPKCgamma; nPKCdelta; nPKCepsilon; nPKC; nPKC; PKC; PKCalpha; PKCbeta; PKCgamma; PKCdelta; PKCepsilon; PKCzeta; Pkc1p; protein kinase Cepsilon; STK24
			ec:2.7.11.24 mitogen-activated protein kinase; c-Jun N-terminal kinase; Dp38; ERK; ERK1; ERK2; extracellular signal-regulated kinase; JNK; JNK3alpha1; LeMPK3; MAP kinase; MAP-2 kinase; MAPK; MBP kinase I; MBP kinase II; microtubule-associated protein 2 kinase; microtubule-associated protein kinase; myelin basic protein kinase; p38delta; p38-2; p42 mitogen-activated protein kinase; p42mapk; PMK-1;…
			ec:2.7.11.26 tau-protein kinase; ATP:tau-protein O-hosphotransferase; brain protein kinase PK40erk; cdk5/p20; CDK5/p23; glycogen synthase kinase-3beta; GSK; protein tau kinase; STK31; tau kinase; [tau-protein] kinase; tau-protein kinase I; tau-protein kinase II; tau-tubulin kinase; TPK; TPK I; TPK II; TTK
			ko00770 Pantothenate and CoA biosynthesis (6)
			ec:2.7.1.24 dephospho-CoA kinase; dephosphocoenzyme A kinase (phosphorylating); 3'-dephospho-CoA kinase; dephosphocoenzyme A kinase; ATP:dephospho-CoA 3'-phosphotransferase
			ec:2.7.1.33 pantothenate kinase; pantothenate kinase (phosphorylating); pantothenic acid kinase; ATP:pantothenate 4'-phosphotransferase; D-pantothenate kinase
			ko04971 Gastric acid secretion (6)
			ec:2.7.11.11 cAMP-dependent protein kinase; PKA; PKA C; protein kinase A; STK22
			ec:2.7.11.13 protein kinase C; calcium-dependent protein kinase C; calcium-independent protein kinase C; calcium/phospholipid dependent protein kinase; cPKCalpha; cPKCbeta; cPKCgamma; nPKCdelta; nPKCepsilon; nPKC; nPKC; PKC; PKCalpha; PKCbeta; PKCgamma; PKCdelta; PKCepsilon; PKCzeta; Pkc1p; protein kinase Cepsilon; STK24
			ec:2.7.11.17 Ca2+/calmodulin-dependent protein kinase; ATP:caldesmon O-phosphotransferase; caldesmon kinase; caldesmon kinase (phosphorylating); Ca2+/calmodulin-dependent microtubule-associated protein 2 kinase; Ca2+/calmodulin-dependent protein kinase 1; Ca2+/calmodulin-dependent protein kinase II; Ca2+/calmodulin-dependent protein kinase IV; Ca2+/calmodulin-dependent protein kinase kinase; Ca2+…
			ec:4.2.1.1 carbonic anhydrase; carbonate dehydratase; anhydrase; carbonate anhydrase; carbonic acid anhydrase; carboxyanhydrase; carbonic anhydrase A; carbonate hydro-lyase; carbonate hydro-lyase (carbon-dioxide-forming)
			ko04975 Fat digestion and absorption (6)
			ec:3.1.1.3 triacylglycerol lipase; lipase (ambiguous); butyrinase; tributyrinase; Tween hydrolase; steapsin; triacetinase; tributyrin esterase; Tweenase; amno N-AP; Takedo 1969-4-9; Meito MY 30; Tweenesterase; GA 56; capalase L; triglyceride hydrolase; triolein hydrolase; tween-hydrolyzing esterase; amano CE; cacordase; triglyceridase; triacylglycerol ester hydrolase; amano P; amano AP; PPL; glyc…
			ec:3.1.1.4 phospholipase A2; lecithinase A; phosphatidase; phosphatidolipase; phospholipase A
			ko00260 Glycine, serine and threonine metabolism (6)
			ec:1.1.1.95 phosphoglycerate dehydrogenase; PHGDH (gene name); D-3-phosphoglycerate:NAD+ oxidoreductase; alpha-phosphoglycerate dehydrogenase; 3-phosphoglycerate dehydrogenase; 3-phosphoglyceric acid dehydrogenase; D-3-phosphoglycerate dehydrogenase; glycerate 3-phosphate dehydrogenase; glycerate-1,3-phosphate dehydrogenase; phosphoglycerate oxidoreductase; phosphoglyceric acid dehydrogenase; Ser…
			ec:1.1.99.1 choline dehydrogenase; choline oxidase; choline-cytochrome c reductase; choline:(acceptor) oxidoreductase; choline:(acceptor) 1-oxidoreductase
			ec:1.2.1.3 aldehyde dehydrogenase (NAD+); CoA-independent aldehyde dehydrogenase; m-methylbenzaldehyde dehydrogenase; NAD-aldehyde dehydrogenase; NAD-dependent 4-hydroxynonenal dehydrogenase; NAD-dependent aldehyde dehydrogenase; NAD-linked aldehyde dehydrogenase; propionaldehyde dehydrogenase; aldehyde dehydrogenase (NAD)
			ec:1.4.3.3 D-amino-acid oxidase; ophio-amino-acid oxidase; L-amino acid:O2 oxidoreductase; new yellow enzyme
			ec:2.1.2.1 glycine hydroxymethyltransferase; serine aldolase; threonine aldolase; serine hydroxymethylase; serine hydroxymethyltransferase; allothreonine aldolase; L-serine hydroxymethyltransferase; L-threonine aldolase; serine hydroxymethyltransferase; serine transhydroxymethylase
			ec:2.6.1.52 phosphoserine transaminase; PSAT; phosphoserine aminotransferase; 3-phosphoserine aminotransferase; hydroxypyruvic phosphate-glutamic transaminase; L-phosphoserine aminotransferase; phosphohydroxypyruvate transaminase; phosphohydroxypyruvic-glutamic transaminase; 3-O-phospho-L-serine:2-oxoglutarate aminotransferase; SerC; PdxC; 3PHP transaminase
			ko04914 Progesterone-mediated oocyte maturation (6)
			ec:2.7.11.11 cAMP-dependent protein kinase; PKA; PKA C; protein kinase A; STK22
			ec:2.7.11.22 cyclin-dependent kinase; Bur1; Bur1 Cdk; Cak1; Cak1p; cdc2; cdc2 kinase; Cdc28p; CDK; cdk-activating kinase; Cdk-activating protein kinase; cdk1; cdk2; Cdk2; cdk3; cdk4; cdk5; cdk6; cdk7; cdk8; cdk9; cyclin A-activated cdc2; cyclin A-activated cdk2; cyclin D-cdk6 kinase; cyclin D-dependent kinase; cyclin E kinase; cyclin-A associated kinase; cyclin-dependent kinase 6; cyclin-dependen…
			ec:2.7.11.23 [RNA-polymerase]-subunit kinase; CTD kinase; STK9
			ec:2.7.11.24 mitogen-activated protein kinase; c-Jun N-terminal kinase; Dp38; ERK; ERK1; ERK2; extracellular signal-regulated kinase; JNK; JNK3alpha1; LeMPK3; MAP kinase; MAP-2 kinase; MAPK; MBP kinase I; MBP kinase II; microtubule-associated protein 2 kinase; microtubule-associated protein kinase; myelin basic protein kinase; p38delta; p38-2; p42 mitogen-activated protein kinase; p42mapk; PMK-1;…
			ko00140 Steroid hormone biosynthesis (6)
			ec:1.1.1.105 all-trans-retinol dehydrogenase (NAD+); retinol (vitamin A1) dehydrogenase; MDR; microsomal retinol dehydrogenase; retinol dehydrogenase (misleading); retinal reductase (ambiguous); retinene reductase; epidermal retinol dehydrogenase 2; SDR16C5 (gene name); RDH16 (gene name)
			ec:1.1.1.62 17beta-estradiol 17-dehydrogenase; 20alpha-hydroxysteroid dehydrogenase; 17beta,20alpha-hydroxysteroid dehydrogenase; 17beta-estradiol dehydrogenase; estradiol dehydrogenase; estrogen 17-oxidoreductase; 17beta-HSD; HSD17B7
			ko04920 Adipocytokine signaling pathway (6)
			ec:2.7.10.2 non-specific protein-tyrosine kinase; ABL; ABL1; ABL2; ABLL; ACK1; ACK2; AGMX1; ARG; ATK; ATP:protein-tyrosine O-phosphotransferase (ambiguous); BLK; Bmk; BMX; BRK; Bruton's tyrosine kinase; Bsk; BTK; BTKL; CAKb; Cdgip; CHK; CSK; CTK; CYL; cytoplasmic protein tyrosine kinase; EMT; ETK; Fadk; FAK; FAK2; FER; Fert1/2; FES; FGR; focal adhesion kinase; FPS; FRK; FYN; HCK; HCTK; HYL; IMD1;…
			ec:2.7.11.11 cAMP-dependent protein kinase; PKA; PKA C; protein kinase A; STK22
			ec:2.7.11.13 protein kinase C; calcium-dependent protein kinase C; calcium-independent protein kinase C; calcium/phospholipid dependent protein kinase; cPKCalpha; cPKCbeta; cPKCgamma; nPKCdelta; nPKCepsilon; nPKC; nPKC; PKC; PKCalpha; PKCbeta; PKCgamma; PKCdelta; PKCepsilon; PKCzeta; Pkc1p; protein kinase Cepsilon; STK24
			ec:2.7.11.17 Ca2+/calmodulin-dependent protein kinase; ATP:caldesmon O-phosphotransferase; caldesmon kinase; caldesmon kinase (phosphorylating); Ca2+/calmodulin-dependent microtubule-associated protein 2 kinase; Ca2+/calmodulin-dependent protein kinase 1; Ca2+/calmodulin-dependent protein kinase II; Ca2+/calmodulin-dependent protein kinase IV; Ca2+/calmodulin-dependent protein kinase kinase; Ca2+…
			ec:2.7.11.24 mitogen-activated protein kinase; c-Jun N-terminal kinase; Dp38; ERK; ERK1; ERK2; extracellular signal-regulated kinase; JNK; JNK3alpha1; LeMPK3; MAP kinase; MAP-2 kinase; MAPK; MBP kinase I; MBP kinase II; microtubule-associated protein 2 kinase; microtubule-associated protein kinase; myelin basic protein kinase; p38delta; p38-2; p42 mitogen-activated protein kinase; p42mapk; PMK-1;…
			ec:6.4.1.2 acetyl-CoA carboxylase; acetyl coenzyme A carboxylase
			ko04550 Signaling pathways regulating pluripotency of stem cells (6)
			ec:2.7.10.2 non-specific protein-tyrosine kinase; ABL; ABL1; ABL2; ABLL; ACK1; ACK2; AGMX1; ARG; ATK; ATP:protein-tyrosine O-phosphotransferase (ambiguous); BLK; Bmk; BMX; BRK; Bruton's tyrosine kinase; Bsk; BTK; BTKL; CAKb; Cdgip; CHK; CSK; CTK; CYL; cytoplasmic protein tyrosine kinase; EMT; ETK; Fadk; FAK; FAK2; FER; Fert1/2; FES; FGR; focal adhesion kinase; FPS; FRK; FYN; HCK; HCTK; HYL; IMD1;…
			ec:2.7.11.24 mitogen-activated protein kinase; c-Jun N-terminal kinase; Dp38; ERK; ERK1; ERK2; extracellular signal-regulated kinase; JNK; JNK3alpha1; LeMPK3; MAP kinase; MAP-2 kinase; MAPK; MBP kinase I; MBP kinase II; microtubule-associated protein 2 kinase; microtubule-associated protein kinase; myelin basic protein kinase; p38delta; p38-2; p42 mitogen-activated protein kinase; p42mapk; PMK-1;…
			ec:2.7.11.26 tau-protein kinase; ATP:tau-protein O-hosphotransferase; brain protein kinase PK40erk; cdk5/p20; CDK5/p23; glycogen synthase kinase-3beta; GSK; protein tau kinase; STK31; tau kinase; [tau-protein] kinase; tau-protein kinase I; tau-protein kinase II; tau-tubulin kinase; TPK; TPK I; TPK II; TTK
			ko04930 Type II diabetes mellitus (6)
			ec:2.7.1.1 hexokinase; hexokinase type IV glucokinase; hexokinase D; hexokinase type IV; hexokinase (phosphorylating); ATP-dependent hexokinase; glucose ATP phosphotransferase
			ec:2.7.11.13 protein kinase C; calcium-dependent protein kinase C; calcium-independent protein kinase C; calcium/phospholipid dependent protein kinase; cPKCalpha; cPKCbeta; cPKCgamma; nPKCdelta; nPKCepsilon; nPKC; nPKC; PKC; PKCalpha; PKCbeta; PKCgamma; PKCdelta; PKCepsilon; PKCzeta; Pkc1p; protein kinase Cepsilon; STK24
			ec:2.7.11.24 mitogen-activated protein kinase; c-Jun N-terminal kinase; Dp38; ERK; ERK1; ERK2; extracellular signal-regulated kinase; JNK; JNK3alpha1; LeMPK3; MAP kinase; MAP-2 kinase; MAPK; MBP kinase I; MBP kinase II; microtubule-associated protein 2 kinase; microtubule-associated protein kinase; myelin basic protein kinase; p38delta; p38-2; p42 mitogen-activated protein kinase; p42mapk; PMK-1;…
			ko05031 Amphetamine addiction (6)
			ec:2.7.11.11 cAMP-dependent protein kinase; PKA; PKA C; protein kinase A; STK22
			ec:2.7.11.13 protein kinase C; calcium-dependent protein kinase C; calcium-independent protein kinase C; calcium/phospholipid dependent protein kinase; cPKCalpha; cPKCbeta; cPKCgamma; nPKCdelta; nPKCepsilon; nPKC; nPKC; PKC; PKCalpha; PKCbeta; PKCgamma; PKCdelta; PKCepsilon; PKCzeta; Pkc1p; protein kinase Cepsilon; STK24
			ec:2.7.11.17 Ca2+/calmodulin-dependent protein kinase; ATP:caldesmon O-phosphotransferase; caldesmon kinase; caldesmon kinase (phosphorylating); Ca2+/calmodulin-dependent microtubule-associated protein 2 kinase; Ca2+/calmodulin-dependent protein kinase 1; Ca2+/calmodulin-dependent protein kinase II; Ca2+/calmodulin-dependent protein kinase IV; Ca2+/calmodulin-dependent protein kinase kinase; Ca2+…
			ko04726 Serotonergic synapse (6)
			ec:2.7.11.11 cAMP-dependent protein kinase; PKA; PKA C; protein kinase A; STK22
			ec:2.7.11.13 protein kinase C; calcium-dependent protein kinase C; calcium-independent protein kinase C; calcium/phospholipid dependent protein kinase; cPKCalpha; cPKCbeta; cPKCgamma; nPKCdelta; nPKCepsilon; nPKC; nPKC; PKC; PKCalpha; PKCbeta; PKCgamma; PKCdelta; PKCepsilon; PKCzeta; Pkc1p; protein kinase Cepsilon; STK24
			ec:2.7.11.24 mitogen-activated protein kinase; c-Jun N-terminal kinase; Dp38; ERK; ERK1; ERK2; extracellular signal-regulated kinase; JNK; JNK3alpha1; LeMPK3; MAP kinase; MAP-2 kinase; MAPK; MBP kinase I; MBP kinase II; microtubule-associated protein 2 kinase; microtubule-associated protein kinase; myelin basic protein kinase; p38delta; p38-2; p42 mitogen-activated protein kinase; p42mapk; PMK-1;…
			ec:3.1.1.4 phospholipase A2; lecithinase A; phosphatidase; phosphatidolipase; phospholipase A
			ko04913 Ovarian steroidogenesis (5)
			ec:1.1.1.62 17beta-estradiol 17-dehydrogenase; 20alpha-hydroxysteroid dehydrogenase; 17beta,20alpha-hydroxysteroid dehydrogenase; 17beta-estradiol dehydrogenase; estradiol dehydrogenase; estrogen 17-oxidoreductase; 17beta-HSD; HSD17B7
			ec:2.7.11.11 cAMP-dependent protein kinase; PKA; PKA C; protein kinase A; STK22
			ec:3.1.1.4 phospholipase A2; lecithinase A; phosphatidase; phosphatidolipase; phospholipase A
			ko05224 Breast cancer (5)
			ec:2.7.11.22 cyclin-dependent kinase; Bur1; Bur1 Cdk; Cak1; Cak1p; cdc2; cdc2 kinase; Cdc28p; CDK; cdk-activating kinase; Cdk-activating protein kinase; cdk1; cdk2; Cdk2; cdk3; cdk4; cdk5; cdk6; cdk7; cdk8; cdk9; cyclin A-activated cdc2; cyclin A-activated cdk2; cyclin D-cdk6 kinase; cyclin D-dependent kinase; cyclin E kinase; cyclin-A associated kinase; cyclin-dependent kinase 6; cyclin-dependen…
			ec:2.7.11.24 mitogen-activated protein kinase; c-Jun N-terminal kinase; Dp38; ERK; ERK1; ERK2; extracellular signal-regulated kinase; JNK; JNK3alpha1; LeMPK3; MAP kinase; MAP-2 kinase; MAPK; MBP kinase I; MBP kinase II; microtubule-associated protein 2 kinase; microtubule-associated protein kinase; myelin basic protein kinase; p38delta; p38-2; p42 mitogen-activated protein kinase; p42mapk; PMK-1;…
			ec:2.7.11.26 tau-protein kinase; ATP:tau-protein O-hosphotransferase; brain protein kinase PK40erk; cdk5/p20; CDK5/p23; glycogen synthase kinase-3beta; GSK; protein tau kinase; STK31; tau kinase; [tau-protein] kinase; tau-protein kinase I; tau-protein kinase II; tau-tubulin kinase; TPK; TPK I; TPK II; TTK
			ec:2.7.7.7 DNA-directed DNA polymerase; DNA polymerase I; DNA polymerase II; DNA polymerase III; DNA polymerase alpha; DNA polymerase beta; DNA polymerase gamma; DNA nucleotidyltransferase (DNA-directed); deoxyribonucleate nucleotidyltransferase; deoxynucleate polymerase; deoxyribonucleic acid duplicase; deoxyribonucleic acid polymerase; deoxyribonucleic duplicase; deoxyribonucleic polymerase; de…
			ko00860 Porphyrin and chlorophyll metabolism (5)
			ec:1.3.1.24 biliverdin reductase
			ec:1.3.3.3 coproporphyrinogen oxidase; coproporphyrinogen III oxidase; coproporphyrinogenase
			ec:1.3.3.4 protoporphyrinogen oxidase; protoporphyrinogen IX oxidase; protoporphyrinogenase; PPO; Protox; HemG; HemY
			ec:3.1.26.4 ribonuclease H; endoribonuclease H (calf thymus); RNase H; RNA*DNA hybrid ribonucleotidohydrolase; hybrid ribonuclease; hybridase; hybridase (ribonuclease H); ribonuclease H; hybrid nuclease; calf thymus ribonuclease H
			ko00330 Arginine and proline metabolism (5)
			ec:1.2.1.3 aldehyde dehydrogenase (NAD+); CoA-independent aldehyde dehydrogenase; m-methylbenzaldehyde dehydrogenase; NAD-aldehyde dehydrogenase; NAD-dependent 4-hydroxynonenal dehydrogenase; NAD-dependent aldehyde dehydrogenase; NAD-linked aldehyde dehydrogenase; propionaldehyde dehydrogenase; aldehyde dehydrogenase (NAD)
			ec:1.4.3.3 D-amino-acid oxidase; ophio-amino-acid oxidase; L-amino acid:O2 oxidoreductase; new yellow enzyme
			ec:2.3.1.57 diamine N-acetyltransferase; spermidine acetyltransferase; putrescine acetyltransferase; putrescine (diamine)-acetylating enzyme; diamine acetyltransferase; spermidine/spermine N1-acetyltransferase; spermidine N1-acetyltransferase; acetyl-coenzyme A-1,4-diaminobutane N-acetyltransferase; putrescine acetylase; putrescine N-acetyltransferase
			ko03018 RNA degradation (5)
			ec:2.7.7.19 polynucleotide adenylyltransferase; NTP polymerase; RNA adenylating enzyme; AMP polynucleotidylexotransferase; ATP-polynucleotide adenylyltransferase; ATP:polynucleotidylexotransferase; poly(A) polymerase; poly(A) synthetase; polyadenylate nucleotidyltransferase; polyadenylate polymerase; polyadenylate synthetase; polyadenylic acid polymerase; polyadenylic polymerase; terminal riboade…
			ec:3.1.13.4 poly(A)-specific ribonuclease; 3'-exoribonuclease; 2',3'-exoribonuclease
			ko04261 Adrenergic signaling in cardiomyocytes (5)
			ec:2.7.11.11 cAMP-dependent protein kinase; PKA; PKA C; protein kinase A; STK22
			ec:2.7.11.13 protein kinase C; calcium-dependent protein kinase C; calcium-independent protein kinase C; calcium/phospholipid dependent protein kinase; cPKCalpha; cPKCbeta; cPKCgamma; nPKCdelta; nPKCepsilon; nPKC; nPKC; PKC; PKCalpha; PKCbeta; PKCgamma; PKCdelta; PKCepsilon; PKCzeta; Pkc1p; protein kinase Cepsilon; STK24
			ec:2.7.11.17 Ca2+/calmodulin-dependent protein kinase; ATP:caldesmon O-phosphotransferase; caldesmon kinase; caldesmon kinase (phosphorylating); Ca2+/calmodulin-dependent microtubule-associated protein 2 kinase; Ca2+/calmodulin-dependent protein kinase 1; Ca2+/calmodulin-dependent protein kinase II; Ca2+/calmodulin-dependent protein kinase IV; Ca2+/calmodulin-dependent protein kinase kinase; Ca2+…
			ec:2.7.11.24 mitogen-activated protein kinase; c-Jun N-terminal kinase; Dp38; ERK; ERK1; ERK2; extracellular signal-regulated kinase; JNK; JNK3alpha1; LeMPK3; MAP kinase; MAP-2 kinase; MAPK; MBP kinase I; MBP kinase II; microtubule-associated protein 2 kinase; microtubule-associated protein kinase; myelin basic protein kinase; p38delta; p38-2; p42 mitogen-activated protein kinase; p42mapk; PMK-1;…
			ko00480 Glutathione metabolism (5)
			ec:1.11.1.15 peroxiredoxin; thioredoxin peroxidase; tryparedoxin peroxidase; alkyl hydroperoxide reductase C22; AhpC; TrxPx; TXNPx; Prx; PRDX
			ec:1.17.4.1 ribonucleoside-diphosphate reductase; ribonucleotide reductase (ambiguous); CDP reductase; ribonucleoside diphosphate reductase; UDP reductase; ADP reductase; nucleoside diphosphate reductase; ribonucleoside 5'-diphosphate reductase; ribonucleotide diphosphate reductase; 2'-deoxyribonucleoside-diphosphate:oxidized-thioredoxin 2'-oxidoreductase; RR; nrdB (gene name); nrdF (gene name); …
			ec:3.5.2.9 5-oxoprolinase (ATP-hydrolysing); pyroglutamase (ATP-hydrolysing); oxoprolinase; pyroglutamase; 5-oxoprolinase; pyroglutamate hydrolase; pyroglutamic hydrolase; L-pyroglutamate hydrolase; 5-oxo-L-prolinase; pyroglutamase
			ko00520 Amino sugar and nucleotide sugar metabolism (5)
			ec:2.7.1.1 hexokinase; hexokinase type IV glucokinase; hexokinase D; hexokinase type IV; hexokinase (phosphorylating); ATP-dependent hexokinase; glucose ATP phosphotransferase
			ec:2.7.1.6 galactokinase; galactokinase (phosphorylating); ATP:D-galactose-1-phosphotransferase
			ec:3.2.1.14 chitinase; ChiC; chitodextrinase (ambiguous); 1,4-beta-poly-N-acetylglucosaminidase; poly-beta-glucosaminidase; beta-1,4-poly-N-acetyl glucosamidinase; poly[1,4-(N-acetyl-beta-D-glucosaminide)] glycanohydrolase
			ko05202 Transcriptional misregulation in cancer (5)
			ec:2.7.10.2 non-specific protein-tyrosine kinase; ABL; ABL1; ABL2; ABLL; ACK1; ACK2; AGMX1; ARG; ATK; ATP:protein-tyrosine O-phosphotransferase (ambiguous); BLK; Bmk; BMX; BRK; Bruton's tyrosine kinase; Bsk; BTK; BTKL; CAKb; Cdgip; CHK; CSK; CTK; CYL; cytoplasmic protein tyrosine kinase; EMT; ETK; Fadk; FAK; FAK2; FER; Fert1/2; FES; FGR; focal adhesion kinase; FPS; FRK; FYN; HCK; HCTK; HYL; IMD1;…
			ec:2.7.11.22 cyclin-dependent kinase; Bur1; Bur1 Cdk; Cak1; Cak1p; cdc2; cdc2 kinase; Cdc28p; CDK; cdk-activating kinase; Cdk-activating protein kinase; cdk1; cdk2; Cdk2; cdk3; cdk4; cdk5; cdk6; cdk7; cdk8; cdk9; cyclin A-activated cdc2; cyclin A-activated cdk2; cyclin D-cdk6 kinase; cyclin D-dependent kinase; cyclin E kinase; cyclin-A associated kinase; cyclin-dependent kinase 6; cyclin-dependen…
			ec:2.7.11.23 [RNA-polymerase]-subunit kinase; CTD kinase; STK9
			ec:2.7.7.7 DNA-directed DNA polymerase; DNA polymerase I; DNA polymerase II; DNA polymerase III; DNA polymerase alpha; DNA polymerase beta; DNA polymerase gamma; DNA nucleotidyltransferase (DNA-directed); deoxyribonucleate nucleotidyltransferase; deoxynucleate polymerase; deoxyribonucleic acid duplicase; deoxyribonucleic acid polymerase; deoxyribonucleic duplicase; deoxyribonucleic polymerase; de…
			ec:3.5.1.98 histone deacetylase; HDAC
			ko00760 Nicotinate and nicotinamide metabolism (5)
			ec:2.7.7.18 nicotinate-nucleotide adenylyltransferase; deamido-NAD+ pyrophosphorylase; nicotinate mononucleotide adenylyltransferase; deamidonicotinamide adenine dinucleotide pyrophosphorylase; NaMN-ATase; nicotinic acid mononucleotide adenylyltransferase
			ec:3.5.1.19 nicotinamidase; nicotinamide deaminase; nicotinamide amidase; YNDase
			ec:6.3.1.5 NAD+ synthase; NAD synthetase; NAD synthase; nicotinamide adenine dinucleotide synthetase; diphosphopyridine nucleotide synthetase
			ko00270 Cysteine and methionine metabolism (5)
			ec:1.1.1.37 malate dehydrogenase; malic dehydrogenase; L-malate dehydrogenase; NAD-L-malate dehydrogenase; malic acid dehydrogenase; NAD-dependent malic dehydrogenase; NAD-malate dehydrogenase; NAD-malic dehydrogenase; malate (NAD) dehydrogenase; NAD-dependent malate dehydrogenase; NAD-specific malate dehydrogenase; NAD-linked malate dehydrogenase; MDH; L-malate-NAD+ oxidoreductase
			ec:2.6.1.39 2-aminoadipate transaminase; alpha-aminoadipate aminotransferase; 2-aminoadipate aminotransferase; 2-aminoadipic aminotransferase; glutamic-ketoadipic transaminase; glutamate-alpha-ketoadipate transaminase
			ec:5.3.1.23 S-methyl-5-thioribose-1-phosphate isomerase; methylthioribose 1-phosphate isomerase; 1-PMTR isomerase; 5-methylthio-5-deoxy-D-ribose-1-phosphate ketol-isomerase; S-methyl-5-thio-5-deoxy-D-ribose-1-phosphate ketol-isomerase; S-methyl-5-thio-5-deoxy-D-ribose-1-phosphate aldose-ketose-isomerase; 1-phospho-5'-S-methylthioribose isomerase; S-methyl-5-thio-D-ribose-1-phosphate aldose-ketose…
			ko04212 Longevity regulating pathway - worm (5)
			ec:1.11.1.6 catalase; equilase; caperase; optidase; catalase-peroxidase; CAT
			ec:1.15.1.1 superoxide dismutase; superoxidase dismutase; copper-zinc superoxide dismutase; Cu-Zn superoxide dismutase; ferrisuperoxide dismutase; superoxide dismutase I; superoxide dismutase II; SOD; Cu,Zn-SOD; Mn-SOD; Fe-SOD; SODF; SODS; SOD-1; SOD-2; SOD-3; SOD-4; hemocuprein; erythrocuprein; cytocuprein; cuprein; hepatocuprein
			ec:2.4.2.30 NAD+ ADP-ribosyltransferase; poly(ADP-ribose) synthase; ADP-ribosyltransferase (polymerizing); NAD ADP-ribosyltransferase; PARP; PARP-1; NAD+:poly(adenine-diphosphate-D-ribosyl)-acceptor ADP-D-ribosyl-transferase (incorrect); NAD+:poly(adenosine-diphosphate-D-ribosyl)-acceptor ADP-D-ribosyl-transferase
			ec:2.7.11.24 mitogen-activated protein kinase; c-Jun N-terminal kinase; Dp38; ERK; ERK1; ERK2; extracellular signal-regulated kinase; JNK; JNK3alpha1; LeMPK3; MAP kinase; MAP-2 kinase; MAPK; MBP kinase I; MBP kinase II; microtubule-associated protein 2 kinase; microtubule-associated protein kinase; myelin basic protein kinase; p38delta; p38-2; p42 mitogen-activated protein kinase; p42mapk; PMK-1;…
			ko03450 Non-homologous end-joining (5)
			ec:2.7.7.7 DNA-directed DNA polymerase; DNA polymerase I; DNA polymerase II; DNA polymerase III; DNA polymerase alpha; DNA polymerase beta; DNA polymerase gamma; DNA nucleotidyltransferase (DNA-directed); deoxyribonucleate nucleotidyltransferase; deoxynucleate polymerase; deoxyribonucleic acid duplicase; deoxyribonucleic acid polymerase; deoxyribonucleic duplicase; deoxyribonucleic polymerase; de…
			ec:6.5.1.1 DNA ligase (ATP); polydeoxyribonucleotide synthase (ATP); polynucleotide ligase (ambiguous); sealase; DNA repair enzyme (ambiguous); DNA joinase (ambiguous); DNA ligase (ambiguous); deoxyribonucleic ligase (ambiguous); deoxyribonucleate ligase (ambiguous); DNA-joining enzyme (ambiguous); deoxyribonucleic-joining enzyme (ambiguous); deoxyribonucleic acid-joining enzyme (ambiguous); deox…
			ko04520 Adherens junction (5)
			ec:2.7.10.2 non-specific protein-tyrosine kinase; ABL; ABL1; ABL2; ABLL; ACK1; ACK2; AGMX1; ARG; ATK; ATP:protein-tyrosine O-phosphotransferase (ambiguous); BLK; Bmk; BMX; BRK; Bruton's tyrosine kinase; Bsk; BTK; BTKL; CAKb; Cdgip; CHK; CSK; CTK; CYL; cytoplasmic protein tyrosine kinase; EMT; ETK; Fadk; FAK; FAK2; FER; Fert1/2; FES; FGR; focal adhesion kinase; FPS; FRK; FYN; HCK; HCTK; HYL; IMD1;…
			ec:2.7.11.24 mitogen-activated protein kinase; c-Jun N-terminal kinase; Dp38; ERK; ERK1; ERK2; extracellular signal-regulated kinase; JNK; JNK3alpha1; LeMPK3; MAP kinase; MAP-2 kinase; MAPK; MBP kinase I; MBP kinase II; microtubule-associated protein 2 kinase; microtubule-associated protein kinase; myelin basic protein kinase; p38delta; p38-2; p42 mitogen-activated protein kinase; p42mapk; PMK-1;…
			ko04918 Thyroid hormone synthesis (5)
			ec:2.7.11.11 cAMP-dependent protein kinase; PKA; PKA C; protein kinase A; STK22
			ec:2.7.11.13 protein kinase C; calcium-dependent protein kinase C; calcium-independent protein kinase C; calcium/phospholipid dependent protein kinase; cPKCalpha; cPKCbeta; cPKCgamma; nPKCdelta; nPKCepsilon; nPKC; nPKC; PKC; PKCalpha; PKCbeta; PKCgamma; PKCdelta; PKCepsilon; PKCzeta; Pkc1p; protein kinase Cepsilon; STK24
			ec:5.3.4.1 protein disulfide-isomerase; S-S rearrangase
			ko00340 Histidine metabolism (5)
			ec:1.2.1.3 aldehyde dehydrogenase (NAD+); CoA-independent aldehyde dehydrogenase; m-methylbenzaldehyde dehydrogenase; NAD-aldehyde dehydrogenase; NAD-dependent 4-hydroxynonenal dehydrogenase; NAD-dependent aldehyde dehydrogenase; NAD-linked aldehyde dehydrogenase; propionaldehyde dehydrogenase; aldehyde dehydrogenase (NAD)
			ec:2.1.1.22 carnosine N-methyltransferase
			ko05120 Epithelial cell signaling in Helicobacter pylori infection (5)
			ec:2.7.10.2 non-specific protein-tyrosine kinase; ABL; ABL1; ABL2; ABLL; ACK1; ACK2; AGMX1; ARG; ATK; ATP:protein-tyrosine O-phosphotransferase (ambiguous); BLK; Bmk; BMX; BRK; Bruton's tyrosine kinase; Bsk; BTK; BTKL; CAKb; Cdgip; CHK; CSK; CTK; CYL; cytoplasmic protein tyrosine kinase; EMT; ETK; Fadk; FAK; FAK2; FER; Fert1/2; FES; FGR; focal adhesion kinase; FPS; FRK; FYN; HCK; HCTK; HYL; IMD1;…
			ec:2.7.11.24 mitogen-activated protein kinase; c-Jun N-terminal kinase; Dp38; ERK; ERK1; ERK2; extracellular signal-regulated kinase; JNK; JNK3alpha1; LeMPK3; MAP kinase; MAP-2 kinase; MAPK; MBP kinase I; MBP kinase II; microtubule-associated protein 2 kinase; microtubule-associated protein kinase; myelin basic protein kinase; p38delta; p38-2; p42 mitogen-activated protein kinase; p42mapk; PMK-1;…
			ko04111 Cell cycle - yeast (5)
			ec:2.7.11.22 cyclin-dependent kinase; Bur1; Bur1 Cdk; Cak1; Cak1p; cdc2; cdc2 kinase; Cdc28p; CDK; cdk-activating kinase; Cdk-activating protein kinase; cdk1; cdk2; Cdk2; cdk3; cdk4; cdk5; cdk6; cdk7; cdk8; cdk9; cyclin A-activated cdc2; cyclin A-activated cdk2; cyclin D-cdk6 kinase; cyclin D-dependent kinase; cyclin E kinase; cyclin-A associated kinase; cyclin-dependent kinase 6; cyclin-dependen…
			ec:2.7.12.1 dual-specificity kinase; ADK1; Arabidopsis dual specificity kinase 1; CLK1; dDYRK2; Mps1p
			ko05140 Leishmaniasis (5)
			ec:2.7.10.2 non-specific protein-tyrosine kinase; ABL; ABL1; ABL2; ABLL; ACK1; ACK2; AGMX1; ARG; ATK; ATP:protein-tyrosine O-phosphotransferase (ambiguous); BLK; Bmk; BMX; BRK; Bruton's tyrosine kinase; Bsk; BTK; BTKL; CAKb; Cdgip; CHK; CSK; CTK; CYL; cytoplasmic protein tyrosine kinase; EMT; ETK; Fadk; FAK; FAK2; FER; Fert1/2; FES; FGR; focal adhesion kinase; FPS; FRK; FYN; HCK; HCTK; HYL; IMD1;…
			ec:2.7.11.13 protein kinase C; calcium-dependent protein kinase C; calcium-independent protein kinase C; calcium/phospholipid dependent protein kinase; cPKCalpha; cPKCbeta; cPKCgamma; nPKCdelta; nPKCepsilon; nPKC; nPKC; PKC; PKCalpha; PKCbeta; PKCgamma; PKCdelta; PKCepsilon; PKCzeta; Pkc1p; protein kinase Cepsilon; STK24
			ec:2.7.11.24 mitogen-activated protein kinase; c-Jun N-terminal kinase; Dp38; ERK; ERK1; ERK2; extracellular signal-regulated kinase; JNK; JNK3alpha1; LeMPK3; MAP kinase; MAP-2 kinase; MAPK; MBP kinase I; MBP kinase II; microtubule-associated protein 2 kinase; microtubule-associated protein kinase; myelin basic protein kinase; p38delta; p38-2; p42 mitogen-activated protein kinase; p42mapk; PMK-1;…
			ko04114 Oocyte meiosis (5)
			ec:2.7.11.11 cAMP-dependent protein kinase; PKA; PKA C; protein kinase A; STK22
			ec:2.7.11.17 Ca2+/calmodulin-dependent protein kinase; ATP:caldesmon O-phosphotransferase; caldesmon kinase; caldesmon kinase (phosphorylating); Ca2+/calmodulin-dependent microtubule-associated protein 2 kinase; Ca2+/calmodulin-dependent protein kinase 1; Ca2+/calmodulin-dependent protein kinase II; Ca2+/calmodulin-dependent protein kinase IV; Ca2+/calmodulin-dependent protein kinase kinase; Ca2+…
			ec:2.7.11.22 cyclin-dependent kinase; Bur1; Bur1 Cdk; Cak1; Cak1p; cdc2; cdc2 kinase; Cdc28p; CDK; cdk-activating kinase; Cdk-activating protein kinase; cdk1; cdk2; Cdk2; cdk3; cdk4; cdk5; cdk6; cdk7; cdk8; cdk9; cyclin A-activated cdc2; cyclin A-activated cdk2; cyclin D-cdk6 kinase; cyclin D-dependent kinase; cyclin E kinase; cyclin-A associated kinase; cyclin-dependent kinase 6; cyclin-dependen…
			ec:2.7.11.23 [RNA-polymerase]-subunit kinase; CTD kinase; STK9
			ec:2.7.11.24 mitogen-activated protein kinase; c-Jun N-terminal kinase; Dp38; ERK; ERK1; ERK2; extracellular signal-regulated kinase; JNK; JNK3alpha1; LeMPK3; MAP kinase; MAP-2 kinase; MAPK; MBP kinase I; MBP kinase II; microtubule-associated protein 2 kinase; microtubule-associated protein kinase; myelin basic protein kinase; p38delta; p38-2; p42 mitogen-activated protein kinase; p42mapk; PMK-1;…
			ko04024 cAMP signaling pathway (5)
			ec:2.7.11.11 cAMP-dependent protein kinase; PKA; PKA C; protein kinase A; STK22
			ec:2.7.11.17 Ca2+/calmodulin-dependent protein kinase; ATP:caldesmon O-phosphotransferase; caldesmon kinase; caldesmon kinase (phosphorylating); Ca2+/calmodulin-dependent microtubule-associated protein 2 kinase; Ca2+/calmodulin-dependent protein kinase 1; Ca2+/calmodulin-dependent protein kinase II; Ca2+/calmodulin-dependent protein kinase IV; Ca2+/calmodulin-dependent protein kinase kinase; Ca2+…
			ec:2.7.11.24 mitogen-activated protein kinase; c-Jun N-terminal kinase; Dp38; ERK; ERK1; ERK2; extracellular signal-regulated kinase; JNK; JNK3alpha1; LeMPK3; MAP kinase; MAP-2 kinase; MAPK; MBP kinase I; MBP kinase II; microtubule-associated protein 2 kinase; microtubule-associated protein kinase; myelin basic protein kinase; p38delta; p38-2; p42 mitogen-activated protein kinase; p42mapk; PMK-1;…
			ko04115 p53 signaling pathway (5)
			ec:1.17.4.1 ribonucleoside-diphosphate reductase; ribonucleotide reductase (ambiguous); CDP reductase; ribonucleoside diphosphate reductase; UDP reductase; ADP reductase; nucleoside diphosphate reductase; ribonucleoside 5'-diphosphate reductase; ribonucleotide diphosphate reductase; 2'-deoxyribonucleoside-diphosphate:oxidized-thioredoxin 2'-oxidoreductase; RR; nrdB (gene name); nrdF (gene name); …
			ec:2.7.11.22 cyclin-dependent kinase; Bur1; Bur1 Cdk; Cak1; Cak1p; cdc2; cdc2 kinase; Cdc28p; CDK; cdk-activating kinase; Cdk-activating protein kinase; cdk1; cdk2; Cdk2; cdk3; cdk4; cdk5; cdk6; cdk7; cdk8; cdk9; cyclin A-activated cdc2; cyclin A-activated cdk2; cyclin D-cdk6 kinase; cyclin D-dependent kinase; cyclin E kinase; cyclin-A associated kinase; cyclin-dependent kinase 6; cyclin-dependen…
			ec:2.7.11.23 [RNA-polymerase]-subunit kinase; CTD kinase; STK9
			ko00680 Methane metabolism (5)
			ec:1.1.1.37 malate dehydrogenase; malic dehydrogenase; L-malate dehydrogenase; NAD-L-malate dehydrogenase; malic acid dehydrogenase; NAD-dependent malic dehydrogenase; NAD-malate dehydrogenase; NAD-malic dehydrogenase; malate (NAD) dehydrogenase; NAD-dependent malate dehydrogenase; NAD-specific malate dehydrogenase; NAD-linked malate dehydrogenase; MDH; L-malate-NAD+ oxidoreductase
			ec:1.1.1.95 phosphoglycerate dehydrogenase; PHGDH (gene name); D-3-phosphoglycerate:NAD+ oxidoreductase; alpha-phosphoglycerate dehydrogenase; 3-phosphoglycerate dehydrogenase; 3-phosphoglyceric acid dehydrogenase; D-3-phosphoglycerate dehydrogenase; glycerate 3-phosphate dehydrogenase; glycerate-1,3-phosphate dehydrogenase; phosphoglycerate oxidoreductase; phosphoglyceric acid dehydrogenase; Ser…
			ec:2.1.2.1 glycine hydroxymethyltransferase; serine aldolase; threonine aldolase; serine hydroxymethylase; serine hydroxymethyltransferase; allothreonine aldolase; L-serine hydroxymethyltransferase; L-threonine aldolase; serine hydroxymethyltransferase; serine transhydroxymethylase
			ec:2.6.1.52 phosphoserine transaminase; PSAT; phosphoserine aminotransferase; 3-phosphoserine aminotransferase; hydroxypyruvic phosphate-glutamic transaminase; L-phosphoserine aminotransferase; phosphohydroxypyruvate transaminase; phosphohydroxypyruvic-glutamic transaminase; 3-O-phospho-L-serine:2-oxoglutarate aminotransferase; SerC; PdxC; 3PHP transaminase
			ec:6.2.1.1 acetate---CoA ligase; acetyl-CoA synthetase; acetyl activating enzyme; acetate thiokinase; acyl-activating enzyme; acetyl coenzyme A synthetase; acetic thiokinase; acetyl CoA ligase; acetyl CoA synthase; acetyl-coenzyme A synthase; short chain fatty acyl-CoA synthetase; short-chain acyl-coenzyme A synthetase; ACS
			ko02026 Biofilm formation - Escherichia coli (5)
			ec:2.7.13.3 histidine kinase; EnvZ; histidine kinase (ambiguous); histidine protein kinase (ambiguous); protein histidine kinase (ambiguous); protein kinase (histidine) (ambiguous); HK1; HP165; Sln1p
			ko04022 cGMP-PKG signaling pathway (5)
			ec:2.7.11.12 cGMP-dependent protein kinase; 3':5'-cyclic GMP-dependent protein kinase; cGMP-dependent protein kinase Ibeta; guanosine 3':5'-cyclic monophosphate-dependent protein kinase; PKG; PKG 1alpha; PKG 1beta; PKG II; STK23
			ec:2.7.11.13 protein kinase C; calcium-dependent protein kinase C; calcium-independent protein kinase C; calcium/phospholipid dependent protein kinase; cPKCalpha; cPKCbeta; cPKCgamma; nPKCdelta; nPKCepsilon; nPKC; nPKC; PKC; PKCalpha; PKCbeta; PKCgamma; PKCdelta; PKCepsilon; PKCzeta; Pkc1p; protein kinase Cepsilon; STK24
			ec:2.7.11.24 mitogen-activated protein kinase; c-Jun N-terminal kinase; Dp38; ERK; ERK1; ERK2; extracellular signal-regulated kinase; JNK; JNK3alpha1; LeMPK3; MAP kinase; MAP-2 kinase; MAPK; MBP kinase I; MBP kinase II; microtubule-associated protein 2 kinase; microtubule-associated protein kinase; myelin basic protein kinase; p38delta; p38-2; p42 mitogen-activated protein kinase; p42mapk; PMK-1;…
			ec:5.2.1.8 peptidylprolyl isomerase; PPIase; cyclophilin [misleading, see comments]; peptide bond isomerase; peptidyl-prolyl cis-trans isomerase
			ko04923 Regulation of lipolysis in adipocytes (5)
			ec:2.7.11.11 cAMP-dependent protein kinase; PKA; PKA C; protein kinase A; STK22
			ec:2.7.11.12 cGMP-dependent protein kinase; 3':5'-cyclic GMP-dependent protein kinase; cGMP-dependent protein kinase Ibeta; guanosine 3':5'-cyclic monophosphate-dependent protein kinase; PKG; PKG 1alpha; PKG 1beta; PKG II; STK23
			ec:3.1.1.3 triacylglycerol lipase; lipase (ambiguous); butyrinase; tributyrinase; Tween hydrolase; steapsin; triacetinase; tributyrin esterase; Tweenase; amno N-AP; Takedo 1969-4-9; Meito MY 30; Tweenesterase; GA 56; capalase L; triglyceride hydrolase; triolein hydrolase; tween-hydrolyzing esterase; amano CE; cacordase; triglyceridase; triacylglycerol ester hydrolase; amano P; amano AP; PPL; glyc…
			ec:3.1.1.4 phospholipase A2; lecithinase A; phosphatidase; phosphatidolipase; phospholipase A
			ko05131 Shigellosis (5)
			ec:2.7.10.2 non-specific protein-tyrosine kinase; ABL; ABL1; ABL2; ABLL; ACK1; ACK2; AGMX1; ARG; ATK; ATP:protein-tyrosine O-phosphotransferase (ambiguous); BLK; Bmk; BMX; BRK; Bruton's tyrosine kinase; Bsk; BTK; BTKL; CAKb; Cdgip; CHK; CSK; CTK; CYL; cytoplasmic protein tyrosine kinase; EMT; ETK; Fadk; FAK; FAK2; FER; Fert1/2; FES; FGR; focal adhesion kinase; FPS; FRK; FYN; HCK; HCTK; HYL; IMD1;…
			ec:2.7.11.24 mitogen-activated protein kinase; c-Jun N-terminal kinase; Dp38; ERK; ERK1; ERK2; extracellular signal-regulated kinase; JNK; JNK3alpha1; LeMPK3; MAP kinase; MAP-2 kinase; MAPK; MBP kinase I; MBP kinase II; microtubule-associated protein 2 kinase; microtubule-associated protein kinase; myelin basic protein kinase; p38delta; p38-2; p42 mitogen-activated protein kinase; p42mapk; PMK-1;…
			ko04142 Lysosome (5)
			ec:3.1.3.2 acid phosphatase; acid phosphomonoesterase; phosphomonoesterase; glycerophosphatase; acid monophosphatase; acid phosphohydrolase; acid phosphomonoester hydrolase; uteroferrin; acid nucleoside diphosphate phosphatase; orthophosphoric-monoester phosphohydrolase (acid optimum)
			ec:3.1.6.14 N-acetylglucosamine-6-sulfatase; chondroitinsulfatase; O,N-disulfate O-sulfohydrolase; acetylglucosamine 6-sulfatase; N-acetylglucosamine 6-sulfate sulfatase; acetylglucosamine 6-sulfatase; 2-acetamido-2-deoxy-D-glucose 6-sulfate sulfatase
			ec:3.5.1.26 N4-(beta-N-acetylglucosaminyl)-L-asparaginase; aspartylglucosylamine deaspartylase; aspartylglucosylaminase; aspartylglucosaminidase; aspartylglycosylamine amidohydrolase; N-aspartyl-beta-glucosaminidase; glucosylamidase; beta-aspartylglucosylamine amidohydrolase; 4-N-(beta-N-acetyl-D-glucosaminyl)-L-asparagine amidohydrolase
			ec:3.6.1.6 nucleoside diphosphate phosphatase; nucleoside-diphosphatase; thiaminpyrophosphatase; UDPase; inosine diphosphatase; adenosine diphosphatase; IDPase; ADPase; adenosinepyrophosphatase; guanosine diphosphatase; guanosine 5'-diphosphatase; inosine 5'-diphosphatase; uridine diphosphatase; uridine 5'-diphosphatase; type B nucleoside diphosphatase; GDPase; CDPase; nucleoside 5'-diphosphatase…
			ko04915 Estrogen signaling pathway (5)
			ec:2.7.10.2 non-specific protein-tyrosine kinase; ABL; ABL1; ABL2; ABLL; ACK1; ACK2; AGMX1; ARG; ATK; ATP:protein-tyrosine O-phosphotransferase (ambiguous); BLK; Bmk; BMX; BRK; Bruton's tyrosine kinase; Bsk; BTK; BTKL; CAKb; Cdgip; CHK; CSK; CTK; CYL; cytoplasmic protein tyrosine kinase; EMT; ETK; Fadk; FAK; FAK2; FER; Fert1/2; FES; FGR; focal adhesion kinase; FPS; FRK; FYN; HCK; HCTK; HYL; IMD1;…
			ec:2.7.11.11 cAMP-dependent protein kinase; PKA; PKA C; protein kinase A; STK22
			ec:2.7.11.13 protein kinase C; calcium-dependent protein kinase C; calcium-independent protein kinase C; calcium/phospholipid dependent protein kinase; cPKCalpha; cPKCbeta; cPKCgamma; nPKCdelta; nPKCepsilon; nPKC; nPKC; PKC; PKCalpha; PKCbeta; PKCgamma; PKCdelta; PKCepsilon; PKCzeta; Pkc1p; protein kinase Cepsilon; STK24
			ec:2.7.11.24 mitogen-activated protein kinase; c-Jun N-terminal kinase; Dp38; ERK; ERK1; ERK2; extracellular signal-regulated kinase; JNK; JNK3alpha1; LeMPK3; MAP kinase; MAP-2 kinase; MAPK; MBP kinase I; MBP kinase II; microtubule-associated protein 2 kinase; microtubule-associated protein kinase; myelin basic protein kinase; p38delta; p38-2; p42 mitogen-activated protein kinase; p42mapk; PMK-1;…
			ec:5.2.1.8 peptidylprolyl isomerase; PPIase; cyclophilin [misleading, see comments]; peptide bond isomerase; peptidyl-prolyl cis-trans isomerase
			ko04911 Insulin secretion (5)
			ec:2.7.11.11 cAMP-dependent protein kinase; PKA; PKA C; protein kinase A; STK22
			ec:2.7.11.13 protein kinase C; calcium-dependent protein kinase C; calcium-independent protein kinase C; calcium/phospholipid dependent protein kinase; cPKCalpha; cPKCbeta; cPKCgamma; nPKCdelta; nPKCepsilon; nPKC; nPKC; PKC; PKCalpha; PKCbeta; PKCgamma; PKCdelta; PKCepsilon; PKCzeta; Pkc1p; protein kinase Cepsilon; STK24
			ec:2.7.11.17 Ca2+/calmodulin-dependent protein kinase; ATP:caldesmon O-phosphotransferase; caldesmon kinase; caldesmon kinase (phosphorylating); Ca2+/calmodulin-dependent microtubule-associated protein 2 kinase; Ca2+/calmodulin-dependent protein kinase 1; Ca2+/calmodulin-dependent protein kinase II; Ca2+/calmodulin-dependent protein kinase IV; Ca2+/calmodulin-dependent protein kinase kinase; Ca2+…
			ko05146 Amoebiasis (5)
			ec:2.7.10.2 non-specific protein-tyrosine kinase; ABL; ABL1; ABL2; ABLL; ACK1; ACK2; AGMX1; ARG; ATK; ATP:protein-tyrosine O-phosphotransferase (ambiguous); BLK; Bmk; BMX; BRK; Bruton's tyrosine kinase; Bsk; BTK; BTKL; CAKb; Cdgip; CHK; CSK; CTK; CYL; cytoplasmic protein tyrosine kinase; EMT; ETK; Fadk; FAK; FAK2; FER; Fert1/2; FES; FGR; focal adhesion kinase; FPS; FRK; FYN; HCK; HCTK; HYL; IMD1;…
			ec:2.7.11.11 cAMP-dependent protein kinase; PKA; PKA C; protein kinase A; STK22
			ec:2.7.11.13 protein kinase C; calcium-dependent protein kinase C; calcium-independent protein kinase C; calcium/phospholipid dependent protein kinase; cPKCalpha; cPKCbeta; cPKCgamma; nPKCdelta; nPKCepsilon; nPKC; nPKC; PKC; PKCalpha; PKCbeta; PKCgamma; PKCdelta; PKCepsilon; PKCzeta; Pkc1p; protein kinase Cepsilon; STK24
			ko04139 Mitophagy - yeast (5)
			ec:2.7.11.13 protein kinase C; calcium-dependent protein kinase C; calcium-independent protein kinase C; calcium/phospholipid dependent protein kinase; cPKCalpha; cPKCbeta; cPKCgamma; nPKCdelta; nPKCepsilon; nPKC; nPKC; PKC; PKCalpha; PKCbeta; PKCgamma; PKCdelta; PKCepsilon; PKCzeta; Pkc1p; protein kinase Cepsilon; STK24
			ec:2.7.11.24 mitogen-activated protein kinase; c-Jun N-terminal kinase; Dp38; ERK; ERK1; ERK2; extracellular signal-regulated kinase; JNK; JNK3alpha1; LeMPK3; MAP kinase; MAP-2 kinase; MAPK; MBP kinase I; MBP kinase II; microtubule-associated protein 2 kinase; microtubule-associated protein kinase; myelin basic protein kinase; p38delta; p38-2; p42 mitogen-activated protein kinase; p42mapk; PMK-1;…
			ec:2.7.13.3 histidine kinase; EnvZ; histidine kinase (ambiguous); histidine protein kinase (ambiguous); protein histidine kinase (ambiguous); protein kinase (histidine) (ambiguous); HK1; HP165; Sln1p
			ec:2.7.7.7 DNA-directed DNA polymerase; DNA polymerase I; DNA polymerase II; DNA polymerase III; DNA polymerase alpha; DNA polymerase beta; DNA polymerase gamma; DNA nucleotidyltransferase (DNA-directed); deoxyribonucleate nucleotidyltransferase; deoxynucleate polymerase; deoxyribonucleic acid duplicase; deoxyribonucleic acid polymerase; deoxyribonucleic duplicase; deoxyribonucleic polymerase; de…
			ko01230 Biosynthesis of amino acids (5)
			ec:1.1.1.95 phosphoglycerate dehydrogenase; PHGDH (gene name); D-3-phosphoglycerate:NAD+ oxidoreductase; alpha-phosphoglycerate dehydrogenase; 3-phosphoglycerate dehydrogenase; 3-phosphoglyceric acid dehydrogenase; D-3-phosphoglycerate dehydrogenase; glycerate 3-phosphate dehydrogenase; glycerate-1,3-phosphate dehydrogenase; phosphoglycerate oxidoreductase; phosphoglyceric acid dehydrogenase; Ser…
			ec:2.1.2.1 glycine hydroxymethyltransferase; serine aldolase; threonine aldolase; serine hydroxymethylase; serine hydroxymethyltransferase; allothreonine aldolase; L-serine hydroxymethyltransferase; L-threonine aldolase; serine hydroxymethyltransferase; serine transhydroxymethylase
			ec:2.6.1.39 2-aminoadipate transaminase; alpha-aminoadipate aminotransferase; 2-aminoadipate aminotransferase; 2-aminoadipic aminotransferase; glutamic-ketoadipic transaminase; glutamate-alpha-ketoadipate transaminase
			ec:2.6.1.52 phosphoserine transaminase; PSAT; phosphoserine aminotransferase; 3-phosphoserine aminotransferase; hydroxypyruvic phosphate-glutamic transaminase; L-phosphoserine aminotransferase; phosphohydroxypyruvate transaminase; phosphohydroxypyruvic-glutamic transaminase; 3-O-phospho-L-serine:2-oxoglutarate aminotransferase; SerC; PdxC; 3PHP transaminase
			ec:6.3.4.16 carbamoyl-phosphate synthase (ammonia); carbon-dioxide---ammonia ligase; carbamoylphosphate synthase; carbamylphosphate synthetase; carbamoylphosphate synthase (ammonia); carbamoylphosphate synthetase; carbamylphosphate synthetase I; CPSI (gene name); carbon-dioxide:ammonia ligase (ADP-forming, carbamate-phosphorylating)
			ko02025 Biofilm formation - Pseudomonas aeruginosa (4)
			ec:2.7.13.3 histidine kinase; EnvZ; histidine kinase (ambiguous); histidine protein kinase (ambiguous); protein histidine kinase (ambiguous); protein kinase (histidine) (ambiguous); HK1; HP165; Sln1p
			ko05111 Biofilm formation - Vibrio cholerae (4)
			ec:2.7.13.3 histidine kinase; EnvZ; histidine kinase (ambiguous); histidine protein kinase (ambiguous); protein histidine kinase (ambiguous); protein kinase (histidine) (ambiguous); HK1; HP165; Sln1p
			ko04740 Olfactory transduction (4)
			ec:2.7.11.11 cAMP-dependent protein kinase; PKA; PKA C; protein kinase A; STK22
			ec:2.7.11.12 cGMP-dependent protein kinase; 3':5'-cyclic GMP-dependent protein kinase; cGMP-dependent protein kinase Ibeta; guanosine 3':5'-cyclic monophosphate-dependent protein kinase; PKG; PKG 1alpha; PKG 1beta; PKG II; STK23
			ec:2.7.11.17 Ca2+/calmodulin-dependent protein kinase; ATP:caldesmon O-phosphotransferase; caldesmon kinase; caldesmon kinase (phosphorylating); Ca2+/calmodulin-dependent microtubule-associated protein 2 kinase; Ca2+/calmodulin-dependent protein kinase 1; Ca2+/calmodulin-dependent protein kinase II; Ca2+/calmodulin-dependent protein kinase IV; Ca2+/calmodulin-dependent protein kinase kinase; Ca2+…
			ko05020 Prion diseases (4)
			ec:1.15.1.1 superoxide dismutase; superoxidase dismutase; copper-zinc superoxide dismutase; Cu-Zn superoxide dismutase; ferrisuperoxide dismutase; superoxide dismutase I; superoxide dismutase II; SOD; Cu,Zn-SOD; Mn-SOD; Fe-SOD; SODF; SODS; SOD-1; SOD-2; SOD-3; SOD-4; hemocuprein; erythrocuprein; cytocuprein; cuprein; hepatocuprein
			ec:2.7.10.2 non-specific protein-tyrosine kinase; ABL; ABL1; ABL2; ABLL; ACK1; ACK2; AGMX1; ARG; ATK; ATP:protein-tyrosine O-phosphotransferase (ambiguous); BLK; Bmk; BMX; BRK; Bruton's tyrosine kinase; Bsk; BTK; BTKL; CAKb; Cdgip; CHK; CSK; CTK; CYL; cytoplasmic protein tyrosine kinase; EMT; ETK; Fadk; FAK; FAK2; FER; Fert1/2; FES; FGR; focal adhesion kinase; FPS; FRK; FYN; HCK; HCTK; HYL; IMD1;…
			ec:2.7.11.11 cAMP-dependent protein kinase; PKA; PKA C; protein kinase A; STK22
			ec:2.7.11.24 mitogen-activated protein kinase; c-Jun N-terminal kinase; Dp38; ERK; ERK1; ERK2; extracellular signal-regulated kinase; JNK; JNK3alpha1; LeMPK3; MAP kinase; MAP-2 kinase; MAPK; MBP kinase I; MBP kinase II; microtubule-associated protein 2 kinase; microtubule-associated protein kinase; myelin basic protein kinase; p38delta; p38-2; p42 mitogen-activated protein kinase; p42mapk; PMK-1;…
			ko01523 Antifolate resistance (4)
			ec:1.5.1.3 dihydrofolate reductase; tetrahydrofolate dehydrogenase; DHFR; pteridine reductase:dihydrofolate reductase; dihydrofolate reductase:thymidylate synthase; thymidylate synthetase-dihydrofolate reductase; folic acid reductase; folic reductase; dihydrofolic acid reductase; dihydrofolic reductase; 7,8-dihydrofolate reductase; NADPH-dihydrofolate reductase
			ec:2.1.1.45 thymidylate synthase; dTMP synthase; thymidylate synthetase; methylenetetrahydrofolate:dUMP C-methyltransferase; TMP synthetase
			ec:2.1.2.1 glycine hydroxymethyltransferase; serine aldolase; threonine aldolase; serine hydroxymethylase; serine hydroxymethyltransferase; allothreonine aldolase; L-serine hydroxymethyltransferase; L-threonine aldolase; serine hydroxymethyltransferase; serine transhydroxymethylase
			ec:6.3.2.17 tetrahydrofolate synthase; folylpolyglutamate synthase; folate polyglutamate synthetase; formyltetrahydropteroyldiglutamate synthetase; N10-formyltetrahydropteroyldiglutamate synthetase; folylpoly-gamma-glutamate synthase; folylpolyglutamyl synthetase; folylpoly(gamma-glutamate) synthase; folylpolyglutamate synthetase; FPGS; tetrahydrofolylpolyglutamate synthase; tetrahydrofolate:L-gl…
			ko05226 Gastric cancer (4)
			ec:2.7.11.22 cyclin-dependent kinase; Bur1; Bur1 Cdk; Cak1; Cak1p; cdc2; cdc2 kinase; Cdc28p; CDK; cdk-activating kinase; Cdk-activating protein kinase; cdk1; cdk2; Cdk2; cdk3; cdk4; cdk5; cdk6; cdk7; cdk8; cdk9; cyclin A-activated cdc2; cyclin A-activated cdk2; cyclin D-cdk6 kinase; cyclin D-dependent kinase; cyclin E kinase; cyclin-A associated kinase; cyclin-dependent kinase 6; cyclin-dependen…
			ec:2.7.11.24 mitogen-activated protein kinase; c-Jun N-terminal kinase; Dp38; ERK; ERK1; ERK2; extracellular signal-regulated kinase; JNK; JNK3alpha1; LeMPK3; MAP kinase; MAP-2 kinase; MAPK; MBP kinase I; MBP kinase II; microtubule-associated protein 2 kinase; microtubule-associated protein kinase; myelin basic protein kinase; p38delta; p38-2; p42 mitogen-activated protein kinase; p42mapk; PMK-1;…
			ec:2.7.11.26 tau-protein kinase; ATP:tau-protein O-hosphotransferase; brain protein kinase PK40erk; cdk5/p20; CDK5/p23; glycogen synthase kinase-3beta; GSK; protein tau kinase; STK31; tau kinase; [tau-protein] kinase; tau-protein kinase I; tau-protein kinase II; tau-tubulin kinase; TPK; TPK I; TPK II; TTK
			ec:2.7.7.7 DNA-directed DNA polymerase; DNA polymerase I; DNA polymerase II; DNA polymerase III; DNA polymerase alpha; DNA polymerase beta; DNA polymerase gamma; DNA nucleotidyltransferase (DNA-directed); deoxyribonucleate nucleotidyltransferase; deoxynucleate polymerase; deoxyribonucleic acid duplicase; deoxyribonucleic acid polymerase; deoxyribonucleic duplicase; deoxyribonucleic polymerase; de…
			ko05340 Primary immunodeficiency (4)
			ec:2.7.10.2 non-specific protein-tyrosine kinase; ABL; ABL1; ABL2; ABLL; ACK1; ACK2; AGMX1; ARG; ATK; ATP:protein-tyrosine O-phosphotransferase (ambiguous); BLK; Bmk; BMX; BRK; Bruton's tyrosine kinase; Bsk; BTK; BTKL; CAKb; Cdgip; CHK; CSK; CTK; CYL; cytoplasmic protein tyrosine kinase; EMT; ETK; Fadk; FAK; FAK2; FER; Fert1/2; FES; FGR; focal adhesion kinase; FPS; FRK; FYN; HCK; HCTK; HYL; IMD1;…
			ec:3.5.4.4 adenosine deaminase; deoxyadenosine deaminase
			ko05210 Colorectal cancer (4)
			ec:2.7.11.24 mitogen-activated protein kinase; c-Jun N-terminal kinase; Dp38; ERK; ERK1; ERK2; extracellular signal-regulated kinase; JNK; JNK3alpha1; LeMPK3; MAP kinase; MAP-2 kinase; MAPK; MBP kinase I; MBP kinase II; microtubule-associated protein 2 kinase; microtubule-associated protein kinase; myelin basic protein kinase; p38delta; p38-2; p42 mitogen-activated protein kinase; p42mapk; PMK-1;…
			ec:2.7.11.26 tau-protein kinase; ATP:tau-protein O-hosphotransferase; brain protein kinase PK40erk; cdk5/p20; CDK5/p23; glycogen synthase kinase-3beta; GSK; protein tau kinase; STK31; tau kinase; [tau-protein] kinase; tau-protein kinase I; tau-protein kinase II; tau-tubulin kinase; TPK; TPK I; TPK II; TTK
			ec:2.7.7.7 DNA-directed DNA polymerase; DNA polymerase I; DNA polymerase II; DNA polymerase III; DNA polymerase alpha; DNA polymerase beta; DNA polymerase gamma; DNA nucleotidyltransferase (DNA-directed); deoxyribonucleate nucleotidyltransferase; deoxynucleate polymerase; deoxyribonucleic acid duplicase; deoxyribonucleic acid polymerase; deoxyribonucleic duplicase; deoxyribonucleic polymerase; de…
			ko05032 Morphine addiction (4)
			ec:2.7.11.11 cAMP-dependent protein kinase; PKA; PKA C; protein kinase A; STK22
			ec:2.7.11.13 protein kinase C; calcium-dependent protein kinase C; calcium-independent protein kinase C; calcium/phospholipid dependent protein kinase; cPKCalpha; cPKCbeta; cPKCgamma; nPKCdelta; nPKCepsilon; nPKC; nPKC; PKC; PKCalpha; PKCbeta; PKCgamma; PKCdelta; PKCepsilon; PKCzeta; Pkc1p; protein kinase Cepsilon; STK24
			ko05132 Salmonella infection (4)
			ec:2.7.11.13 protein kinase C; calcium-dependent protein kinase C; calcium-independent protein kinase C; calcium/phospholipid dependent protein kinase; cPKCalpha; cPKCbeta; cPKCgamma; nPKCdelta; nPKCepsilon; nPKC; nPKC; PKC; PKCalpha; PKCbeta; PKCgamma; PKCdelta; PKCepsilon; PKCzeta; Pkc1p; protein kinase Cepsilon; STK24
			ec:2.7.11.24 mitogen-activated protein kinase; c-Jun N-terminal kinase; Dp38; ERK; ERK1; ERK2; extracellular signal-regulated kinase; JNK; JNK3alpha1; LeMPK3; MAP kinase; MAP-2 kinase; MAPK; MBP kinase I; MBP kinase II; microtubule-associated protein 2 kinase; microtubule-associated protein kinase; myelin basic protein kinase; p38delta; p38-2; p42 mitogen-activated protein kinase; p42mapk; PMK-1;…
			ko04960 Aldosterone-regulated sodium reabsorption (4)
			ec:2.7.11.13 protein kinase C; calcium-dependent protein kinase C; calcium-independent protein kinase C; calcium/phospholipid dependent protein kinase; cPKCalpha; cPKCbeta; cPKCgamma; nPKCdelta; nPKCepsilon; nPKC; nPKC; PKC; PKCalpha; PKCbeta; PKCgamma; PKCdelta; PKCepsilon; PKCzeta; Pkc1p; protein kinase Cepsilon; STK24
			ec:2.7.11.24 mitogen-activated protein kinase; c-Jun N-terminal kinase; Dp38; ERK; ERK1; ERK2; extracellular signal-regulated kinase; JNK; JNK3alpha1; LeMPK3; MAP kinase; MAP-2 kinase; MAPK; MBP kinase I; MBP kinase II; microtubule-associated protein 2 kinase; microtubule-associated protein kinase; myelin basic protein kinase; p38delta; p38-2; p42 mitogen-activated protein kinase; p42mapk; PMK-1;…
			ko04214 Apoptosis - fly (4)
			ec:1.11.1.15 peroxiredoxin; thioredoxin peroxidase; tryparedoxin peroxidase; alkyl hydroperoxide reductase C22; AhpC; TrxPx; TXNPx; Prx; PRDX
			ec:2.4.2.30 NAD+ ADP-ribosyltransferase; poly(ADP-ribose) synthase; ADP-ribosyltransferase (polymerizing); NAD ADP-ribosyltransferase; PARP; PARP-1; NAD+:poly(adenine-diphosphate-D-ribosyl)-acceptor ADP-D-ribosyl-transferase (incorrect); NAD+:poly(adenosine-diphosphate-D-ribosyl)-acceptor ADP-D-ribosyl-transferase
			ec:2.7.11.24 mitogen-activated protein kinase; c-Jun N-terminal kinase; Dp38; ERK; ERK1; ERK2; extracellular signal-regulated kinase; JNK; JNK3alpha1; LeMPK3; MAP kinase; MAP-2 kinase; MAPK; MBP kinase I; MBP kinase II; microtubule-associated protein 2 kinase; microtubule-associated protein kinase; myelin basic protein kinase; p38delta; p38-2; p42 mitogen-activated protein kinase; p42mapk; PMK-1;…
			ko04630 Jak-STAT signaling pathway (4)
			ec:2.7.10.2 non-specific protein-tyrosine kinase; ABL; ABL1; ABL2; ABLL; ACK1; ACK2; AGMX1; ARG; ATK; ATP:protein-tyrosine O-phosphotransferase (ambiguous); BLK; Bmk; BMX; BRK; Bruton's tyrosine kinase; Bsk; BTK; BTKL; CAKb; Cdgip; CHK; CSK; CTK; CYL; cytoplasmic protein tyrosine kinase; EMT; ETK; Fadk; FAK; FAK2; FER; Fert1/2; FES; FGR; focal adhesion kinase; FPS; FRK; FYN; HCK; HCTK; HYL; IMD1;…
			ko05133 Pertussis (4)
			ec:2.7.11.24 mitogen-activated protein kinase; c-Jun N-terminal kinase; Dp38; ERK; ERK1; ERK2; extracellular signal-regulated kinase; JNK; JNK3alpha1; LeMPK3; MAP kinase; MAP-2 kinase; MAPK; MBP kinase I; MBP kinase II; microtubule-associated protein 2 kinase; microtubule-associated protein kinase; myelin basic protein kinase; p38delta; p38-2; p42 mitogen-activated protein kinase; p42mapk; PMK-1;…
			ec:2.7.13.3 histidine kinase; EnvZ; histidine kinase (ambiguous); histidine protein kinase (ambiguous); protein histidine kinase (ambiguous); protein kinase (histidine) (ambiguous); HK1; HP165; Sln1p
			ko04961 Endocrine and other factor-regulated calcium reabsorption (4)
			ec:2.7.11.11 cAMP-dependent protein kinase; PKA; PKA C; protein kinase A; STK22
			ec:2.7.11.13 protein kinase C; calcium-dependent protein kinase C; calcium-independent protein kinase C; calcium/phospholipid dependent protein kinase; cPKCalpha; cPKCbeta; cPKCgamma; nPKCdelta; nPKCepsilon; nPKC; nPKC; PKC; PKCalpha; PKCbeta; PKCgamma; PKCdelta; PKCepsilon; PKCzeta; Pkc1p; protein kinase Cepsilon; STK24
			ko05218 Melanoma (4)
			ec:2.7.11.22 cyclin-dependent kinase; Bur1; Bur1 Cdk; Cak1; Cak1p; cdc2; cdc2 kinase; Cdc28p; CDK; cdk-activating kinase; Cdk-activating protein kinase; cdk1; cdk2; Cdk2; cdk3; cdk4; cdk5; cdk6; cdk7; cdk8; cdk9; cyclin A-activated cdc2; cyclin A-activated cdk2; cyclin D-cdk6 kinase; cyclin D-dependent kinase; cyclin E kinase; cyclin-A associated kinase; cyclin-dependent kinase 6; cyclin-dependen…
			ec:2.7.11.24 mitogen-activated protein kinase; c-Jun N-terminal kinase; Dp38; ERK; ERK1; ERK2; extracellular signal-regulated kinase; JNK; JNK3alpha1; LeMPK3; MAP kinase; MAP-2 kinase; MAPK; MBP kinase I; MBP kinase II; microtubule-associated protein 2 kinase; microtubule-associated protein kinase; myelin basic protein kinase; p38delta; p38-2; p42 mitogen-activated protein kinase; p42mapk; PMK-1;…
			ec:2.7.7.7 DNA-directed DNA polymerase; DNA polymerase I; DNA polymerase II; DNA polymerase III; DNA polymerase alpha; DNA polymerase beta; DNA polymerase gamma; DNA nucleotidyltransferase (DNA-directed); deoxyribonucleate nucleotidyltransferase; deoxynucleate polymerase; deoxyribonucleic acid duplicase; deoxyribonucleic acid polymerase; deoxyribonucleic duplicase; deoxyribonucleic polymerase; de…
			ko05213 Endometrial cancer (3)
			ec:2.7.11.24 mitogen-activated protein kinase; c-Jun N-terminal kinase; Dp38; ERK; ERK1; ERK2; extracellular signal-regulated kinase; JNK; JNK3alpha1; LeMPK3; MAP kinase; MAP-2 kinase; MAPK; MBP kinase I; MBP kinase II; microtubule-associated protein 2 kinase; microtubule-associated protein kinase; myelin basic protein kinase; p38delta; p38-2; p42 mitogen-activated protein kinase; p42mapk; PMK-1;…
			ec:2.7.11.26 tau-protein kinase; ATP:tau-protein O-hosphotransferase; brain protein kinase PK40erk; cdk5/p20; CDK5/p23; glycogen synthase kinase-3beta; GSK; protein tau kinase; STK31; tau kinase; [tau-protein] kinase; tau-protein kinase I; tau-protein kinase II; tau-tubulin kinase; TPK; TPK I; TPK II; TTK
			ec:2.7.7.7 DNA-directed DNA polymerase; DNA polymerase I; DNA polymerase II; DNA polymerase III; DNA polymerase alpha; DNA polymerase beta; DNA polymerase gamma; DNA nucleotidyltransferase (DNA-directed); deoxyribonucleate nucleotidyltransferase; deoxynucleate polymerase; deoxyribonucleic acid duplicase; deoxyribonucleic acid polymerase; deoxyribonucleic duplicase; deoxyribonucleic polymerase; de…
			ko04964 Proximal tubule bicarbonate reclamation (3)
			ec:1.1.1.37 malate dehydrogenase; malic dehydrogenase; L-malate dehydrogenase; NAD-L-malate dehydrogenase; malic acid dehydrogenase; NAD-dependent malic dehydrogenase; NAD-malate dehydrogenase; NAD-malic dehydrogenase; malate (NAD) dehydrogenase; NAD-dependent malate dehydrogenase; NAD-specific malate dehydrogenase; NAD-linked malate dehydrogenase; MDH; L-malate-NAD+ oxidoreductase
			ec:4.2.1.1 carbonic anhydrase; carbonate dehydratase; anhydrase; carbonate anhydrase; carbonic acid anhydrase; carboxyanhydrase; carbonic anhydrase A; carbonate hydro-lyase; carbonate hydro-lyase (carbon-dioxide-forming)
			ko04390 Hippo signaling pathway (3)
			ec:2.7.11.13 protein kinase C; calcium-dependent protein kinase C; calcium-independent protein kinase C; calcium/phospholipid dependent protein kinase; cPKCalpha; cPKCbeta; cPKCgamma; nPKCdelta; nPKCepsilon; nPKC; nPKC; PKC; PKCalpha; PKCbeta; PKCgamma; PKCdelta; PKCepsilon; PKCzeta; Pkc1p; protein kinase Cepsilon; STK24
			ec:2.7.11.26 tau-protein kinase; ATP:tau-protein O-hosphotransferase; brain protein kinase PK40erk; cdk5/p20; CDK5/p23; glycogen synthase kinase-3beta; GSK; protein tau kinase; STK31; tau kinase; [tau-protein] kinase; tau-protein kinase I; tau-protein kinase II; tau-tubulin kinase; TPK; TPK I; TPK II; TTK
			ko04622 RIG-I-like receptor signaling pathway (3)
			ec:2.7.11.24 mitogen-activated protein kinase; c-Jun N-terminal kinase; Dp38; ERK; ERK1; ERK2; extracellular signal-regulated kinase; JNK; JNK3alpha1; LeMPK3; MAP kinase; MAP-2 kinase; MAPK; MBP kinase I; MBP kinase II; microtubule-associated protein 2 kinase; microtubule-associated protein kinase; myelin basic protein kinase; p38delta; p38-2; p42 mitogen-activated protein kinase; p42mapk; PMK-1;…
			ec:5.2.1.8 peptidylprolyl isomerase; PPIase; cyclophilin [misleading, see comments]; peptide bond isomerase; peptidyl-prolyl cis-trans isomerase
			ko04210 Apoptosis (3)
			ec:2.4.2.30 NAD+ ADP-ribosyltransferase; poly(ADP-ribose) synthase; ADP-ribosyltransferase (polymerizing); NAD ADP-ribosyltransferase; PARP; PARP-1; NAD+:poly(adenine-diphosphate-D-ribosyl)-acceptor ADP-D-ribosyl-transferase (incorrect); NAD+:poly(adenosine-diphosphate-D-ribosyl)-acceptor ADP-D-ribosyl-transferase
			ec:2.7.11.24 mitogen-activated protein kinase; c-Jun N-terminal kinase; Dp38; ERK; ERK1; ERK2; extracellular signal-regulated kinase; JNK; JNK3alpha1; LeMPK3; MAP kinase; MAP-2 kinase; MAPK; MBP kinase I; MBP kinase II; microtubule-associated protein 2 kinase; microtubule-associated protein kinase; myelin basic protein kinase; p38delta; p38-2; p42 mitogen-activated protein kinase; p42mapk; PMK-1;…
			ko00730 Thiamine metabolism (3)
			ec:3.1.3.2 acid phosphatase; acid phosphomonoesterase; phosphomonoesterase; glycerophosphatase; acid monophosphatase; acid phosphohydrolase; acid phosphomonoester hydrolase; uteroferrin; acid nucleoside diphosphate phosphatase; orthophosphoric-monoester phosphohydrolase (acid optimum)
			ec:3.6.1.15 nucleoside-triphosphate phosphatase; nucleoside-triphosphatase; nucleoside triphosphate phosphohydrolase; nucleoside-5-triphosphate phosphohydrolase; nucleoside 5-triphosphatase; unspecific diphosphate phosphohydrolase
			ko04112 Cell cycle - Caulobacter (3)
			ec:2.7.13.3 histidine kinase; EnvZ; histidine kinase (ambiguous); histidine protein kinase (ambiguous); protein histidine kinase (ambiguous); protein kinase (histidine) (ambiguous); HK1; HP165; Sln1p
			ko05219 Bladder cancer (3)
			ec:2.7.10.2 non-specific protein-tyrosine kinase; ABL; ABL1; ABL2; ABLL; ACK1; ACK2; AGMX1; ARG; ATK; ATP:protein-tyrosine O-phosphotransferase (ambiguous); BLK; Bmk; BMX; BRK; Bruton's tyrosine kinase; Bsk; BTK; BTKL; CAKb; Cdgip; CHK; CSK; CTK; CYL; cytoplasmic protein tyrosine kinase; EMT; ETK; Fadk; FAK; FAK2; FER; Fert1/2; FES; FGR; focal adhesion kinase; FPS; FRK; FYN; HCK; HCTK; HYL; IMD1;…
			ec:2.7.11.22 cyclin-dependent kinase; Bur1; Bur1 Cdk; Cak1; Cak1p; cdc2; cdc2 kinase; Cdc28p; CDK; cdk-activating kinase; Cdk-activating protein kinase; cdk1; cdk2; Cdk2; cdk3; cdk4; cdk5; cdk6; cdk7; cdk8; cdk9; cyclin A-activated cdc2; cyclin A-activated cdk2; cyclin D-cdk6 kinase; cyclin D-dependent kinase; cyclin E kinase; cyclin-A associated kinase; cyclin-dependent kinase 6; cyclin-dependen…
			ec:2.7.11.24 mitogen-activated protein kinase; c-Jun N-terminal kinase; Dp38; ERK; ERK1; ERK2; extracellular signal-regulated kinase; JNK; JNK3alpha1; LeMPK3; MAP kinase; MAP-2 kinase; MAPK; MBP kinase I; MBP kinase II; microtubule-associated protein 2 kinase; microtubule-associated protein kinase; myelin basic protein kinase; p38delta; p38-2; p42 mitogen-activated protein kinase; p42mapk; PMK-1;…
			ko05215 Prostate cancer (3)
			ec:2.7.11.22 cyclin-dependent kinase; Bur1; Bur1 Cdk; Cak1; Cak1p; cdc2; cdc2 kinase; Cdc28p; CDK; cdk-activating kinase; Cdk-activating protein kinase; cdk1; cdk2; Cdk2; cdk3; cdk4; cdk5; cdk6; cdk7; cdk8; cdk9; cyclin A-activated cdc2; cyclin A-activated cdk2; cyclin D-cdk6 kinase; cyclin D-dependent kinase; cyclin E kinase; cyclin-A associated kinase; cyclin-dependent kinase 6; cyclin-dependen…
			ec:2.7.11.24 mitogen-activated protein kinase; c-Jun N-terminal kinase; Dp38; ERK; ERK1; ERK2; extracellular signal-regulated kinase; JNK; JNK3alpha1; LeMPK3; MAP kinase; MAP-2 kinase; MAPK; MBP kinase I; MBP kinase II; microtubule-associated protein 2 kinase; microtubule-associated protein kinase; myelin basic protein kinase; p38delta; p38-2; p42 mitogen-activated protein kinase; p42mapk; PMK-1;…
			ec:2.7.11.26 tau-protein kinase; ATP:tau-protein O-hosphotransferase; brain protein kinase PK40erk; cdk5/p20; CDK5/p23; glycogen synthase kinase-3beta; GSK; protein tau kinase; STK31; tau kinase; [tau-protein] kinase; tau-protein kinase I; tau-protein kinase II; tau-tubulin kinase; TPK; TPK I; TPK II; TTK
			ko05416 Viral myocarditis (3)
			ec:2.7.10.2 non-specific protein-tyrosine kinase; ABL; ABL1; ABL2; ABLL; ACK1; ACK2; AGMX1; ARG; ATK; ATP:protein-tyrosine O-phosphotransferase (ambiguous); BLK; Bmk; BMX; BRK; Bruton's tyrosine kinase; Bsk; BTK; BTKL; CAKb; Cdgip; CHK; CSK; CTK; CYL; cytoplasmic protein tyrosine kinase; EMT; ETK; Fadk; FAK; FAK2; FER; Fert1/2; FES; FGR; focal adhesion kinase; FPS; FRK; FYN; HCK; HCTK; HYL; IMD1;…
			ko01502 Vancomycin resistance (3)
			ec:2.7.13.3 histidine kinase; EnvZ; histidine kinase (ambiguous); histidine protein kinase (ambiguous); protein histidine kinase (ambiguous); protein kinase (histidine) (ambiguous); HK1; HP165; Sln1p
			ko04623 Cytosolic DNA-sensing pathway (3)
			ec:1.17.4.1 ribonucleoside-diphosphate reductase; ribonucleotide reductase (ambiguous); CDP reductase; ribonucleoside diphosphate reductase; UDP reductase; ADP reductase; nucleoside diphosphate reductase; ribonucleoside 5'-diphosphate reductase; ribonucleotide diphosphate reductase; 2'-deoxyribonucleoside-diphosphate:oxidized-thioredoxin 2'-oxidoreductase; RR; nrdB (gene name); nrdF (gene name); …
			ec:2.7.7.6 DNA-directed RNA polymerase; RNA polymerase; RNA nucleotidyltransferase (DNA-directed); RNA polymerase I; RNA polymerase II; RNA polymerase III; C RNA formation factors; deoxyribonucleic acid-dependent ribonucleic acid polymerase; DNA-dependent ribonucleate nucleotidyltransferase; DNA-dependent RNA nucleotidyltransferase; DNA-dependent RNA polymerase; ribonucleate nucleotidyltransferas…
			ko05130 Pathogenic Escherichia coli infection (3)
			ec:2.7.10.2 non-specific protein-tyrosine kinase; ABL; ABL1; ABL2; ABLL; ACK1; ACK2; AGMX1; ARG; ATK; ATP:protein-tyrosine O-phosphotransferase (ambiguous); BLK; Bmk; BMX; BRK; Bruton's tyrosine kinase; Bsk; BTK; BTKL; CAKb; Cdgip; CHK; CSK; CTK; CYL; cytoplasmic protein tyrosine kinase; EMT; ETK; Fadk; FAK; FAK2; FER; Fert1/2; FES; FGR; focal adhesion kinase; FPS; FRK; FYN; HCK; HCTK; HYL; IMD1;…
			ec:2.7.11.13 protein kinase C; calcium-dependent protein kinase C; calcium-independent protein kinase C; calcium/phospholipid dependent protein kinase; cPKCalpha; cPKCbeta; cPKCgamma; nPKCdelta; nPKCepsilon; nPKC; nPKC; PKC; PKCalpha; PKCbeta; PKCgamma; PKCdelta; PKCepsilon; PKCzeta; Pkc1p; protein kinase Cepsilon; STK24
			ko00627 Aminobenzoate degradation (3)
			ec:1.6.2.4 NADPH---hemoprotein reductase; CPR; FAD-cytochrome c reductase; NADP-cytochrome c reductase; NADP-cytochrome reductase; NADPH-dependent cytochrome c reductase; NADPH:P-450 reductase; NADPH:ferrihemoprotein oxidoreductase; NADPH---cytochrome P-450 oxidoreductase; NADPH-cytochrome c oxidoreductase; NADPH-cytochrome c reductase; NADPH---cytochrome p-450 reductase; NADPH-ferricytochrome c …
			ec:3.1.3.41 4-nitrophenylphosphatase; nitrophenyl phosphatase; p-nitrophenylphosphatase; para-nitrophenyl phosphatase; K-pNPPase; NPPase; PNPPase; Ecto-p-nitrophenyl phosphatase; p-nitrophenylphosphate phosphohydrolase
			ec:5.3.3.8 dodecenoyl-CoA isomerase; dodecenoyl-CoA Delta-isomerase; Delta3-cis-Delta2-trans-enoyl-CoA isomerase; acetylene-allene isomerase; dodecenoyl-CoA Delta-isomerase; dodecenoyl-CoA Delta3-cis-Delta2-trans-isomerase
			ko05014 Amyotrophic lateral sclerosis (ALS) (3)
			ec:1.11.1.6 catalase; equilase; caperase; optidase; catalase-peroxidase; CAT
			ec:1.15.1.1 superoxide dismutase; superoxidase dismutase; copper-zinc superoxide dismutase; Cu-Zn superoxide dismutase; ferrisuperoxide dismutase; superoxide dismutase I; superoxide dismutase II; SOD; Cu,Zn-SOD; Mn-SOD; Fe-SOD; SODF; SODS; SOD-1; SOD-2; SOD-3; SOD-4; hemocuprein; erythrocuprein; cytocuprein; cuprein; hepatocuprein
			ec:2.7.11.24 mitogen-activated protein kinase; c-Jun N-terminal kinase; Dp38; ERK; ERK1; ERK2; extracellular signal-regulated kinase; JNK; JNK3alpha1; LeMPK3; MAP kinase; MAP-2 kinase; MAPK; MBP kinase I; MBP kinase II; microtubule-associated protein 2 kinase; microtubule-associated protein kinase; myelin basic protein kinase; p38delta; p38-2; p42 mitogen-activated protein kinase; p42mapk; PMK-1;…
			ko00930 Caprolactam degradation (3)
			ec:1.1.1.2 alcohol dehydrogenase (NADP+); aldehyde reductase (NADPH2); NADP-alcohol dehydrogenase; NADP+-aldehyde reductase; NADP+-dependent aldehyde reductase; NADPH-aldehyde reductase; NADPH-dependent aldehyde reductase; nonspecific succinic semialdehyde reductase; ALR 1; low-Km aldehyde reductase; high-Km aldehyde reductase; alcohol dehydrogenase (NADP)
			ec:5.3.3.8 dodecenoyl-CoA isomerase; dodecenoyl-CoA Delta-isomerase; Delta3-cis-Delta2-trans-enoyl-CoA isomerase; acetylene-allene isomerase; dodecenoyl-CoA Delta-isomerase; dodecenoyl-CoA Delta3-cis-Delta2-trans-isomerase
			ko04144 Endocytosis (3)
			ec:2.7.10.2 non-specific protein-tyrosine kinase; ABL; ABL1; ABL2; ABLL; ACK1; ACK2; AGMX1; ARG; ATK; ATP:protein-tyrosine O-phosphotransferase (ambiguous); BLK; Bmk; BMX; BRK; Bruton's tyrosine kinase; Bsk; BTK; BTKL; CAKb; Cdgip; CHK; CSK; CTK; CYL; cytoplasmic protein tyrosine kinase; EMT; ETK; Fadk; FAK; FAK2; FER; Fert1/2; FES; FGR; focal adhesion kinase; FPS; FRK; FYN; HCK; HCTK; HYL; IMD1;…
			ec:2.7.11.13 protein kinase C; calcium-dependent protein kinase C; calcium-independent protein kinase C; calcium/phospholipid dependent protein kinase; cPKCalpha; cPKCbeta; cPKCgamma; nPKCdelta; nPKCepsilon; nPKC; nPKC; PKC; PKCalpha; PKCbeta; PKCgamma; PKCdelta; PKCepsilon; PKCzeta; Pkc1p; protein kinase Cepsilon; STK24
			ko01524 Platinum drug resistance (3)
			ec:2.7.11.24 mitogen-activated protein kinase; c-Jun N-terminal kinase; Dp38; ERK; ERK1; ERK2; extracellular signal-regulated kinase; JNK; JNK3alpha1; LeMPK3; MAP kinase; MAP-2 kinase; MAPK; MBP kinase I; MBP kinase II; microtubule-associated protein 2 kinase; microtubule-associated protein kinase; myelin basic protein kinase; p38delta; p38-2; p42 mitogen-activated protein kinase; p42mapk; PMK-1;…
			ec:2.7.7.7 DNA-directed DNA polymerase; DNA polymerase I; DNA polymerase II; DNA polymerase III; DNA polymerase alpha; DNA polymerase beta; DNA polymerase gamma; DNA nucleotidyltransferase (DNA-directed); deoxyribonucleate nucleotidyltransferase; deoxynucleate polymerase; deoxyribonucleic acid duplicase; deoxyribonucleic acid polymerase; deoxyribonucleic duplicase; deoxyribonucleic polymerase; de…
			ko00020 Citrate cycle (TCA cycle) (3)
			ec:1.1.1.37 malate dehydrogenase; malic dehydrogenase; L-malate dehydrogenase; NAD-L-malate dehydrogenase; malic acid dehydrogenase; NAD-dependent malic dehydrogenase; NAD-malate dehydrogenase; NAD-malic dehydrogenase; malate (NAD) dehydrogenase; NAD-dependent malate dehydrogenase; NAD-specific malate dehydrogenase; NAD-linked malate dehydrogenase; MDH; L-malate-NAD+ oxidoreductase
			ko04620 Toll-like receptor signaling pathway (3)
			ec:2.7.11.24 mitogen-activated protein kinase; c-Jun N-terminal kinase; Dp38; ERK; ERK1; ERK2; extracellular signal-regulated kinase; JNK; JNK3alpha1; LeMPK3; MAP kinase; MAP-2 kinase; MAPK; MBP kinase I; MBP kinase II; microtubule-associated protein 2 kinase; microtubule-associated protein kinase; myelin basic protein kinase; p38delta; p38-2; p42 mitogen-activated protein kinase; p42mapk; PMK-1;…
			ko04810 Regulation of actin cytoskeleton (3)
			ec:2.7.10.2 non-specific protein-tyrosine kinase; ABL; ABL1; ABL2; ABLL; ACK1; ACK2; AGMX1; ARG; ATK; ATP:protein-tyrosine O-phosphotransferase (ambiguous); BLK; Bmk; BMX; BRK; Bruton's tyrosine kinase; Bsk; BTK; BTKL; CAKb; Cdgip; CHK; CSK; CTK; CYL; cytoplasmic protein tyrosine kinase; EMT; ETK; Fadk; FAK; FAK2; FER; Fert1/2; FES; FGR; focal adhesion kinase; FPS; FRK; FYN; HCK; HCTK; HYL; IMD1;…
			ec:2.7.11.24 mitogen-activated protein kinase; c-Jun N-terminal kinase; Dp38; ERK; ERK1; ERK2; extracellular signal-regulated kinase; JNK; JNK3alpha1; LeMPK3; MAP kinase; MAP-2 kinase; MAPK; MBP kinase I; MBP kinase II; microtubule-associated protein 2 kinase; microtubule-associated protein kinase; myelin basic protein kinase; p38delta; p38-2; p42 mitogen-activated protein kinase; p42mapk; PMK-1;…
			ko00830 Retinol metabolism (3)
			ec:1.1.1.105 all-trans-retinol dehydrogenase (NAD+); retinol (vitamin A1) dehydrogenase; MDR; microsomal retinol dehydrogenase; retinol dehydrogenase (misleading); retinal reductase (ambiguous); retinene reductase; epidermal retinol dehydrogenase 2; SDR16C5 (gene name); RDH16 (gene name)
			ec:1.1.1.62 17beta-estradiol 17-dehydrogenase; 20alpha-hydroxysteroid dehydrogenase; 17beta,20alpha-hydroxysteroid dehydrogenase; 17beta-estradiol dehydrogenase; estradiol dehydrogenase; estrogen 17-oxidoreductase; 17beta-HSD; HSD17B7
			ec:1.3.99.23 all-trans-retinol 13,14-reductase; retinol saturase; RetSat; (13,14)-all-trans-retinol saturase; all-trans-retinol:all-trans-13,14-dihydroretinol saturase
			ko05110 Vibrio cholerae infection (3)
			ec:2.7.11.11 cAMP-dependent protein kinase; PKA; PKA C; protein kinase A; STK22
			ec:2.7.11.13 protein kinase C; calcium-dependent protein kinase C; calcium-independent protein kinase C; calcium/phospholipid dependent protein kinase; cPKCalpha; cPKCbeta; cPKCgamma; nPKCdelta; nPKCepsilon; nPKC; nPKC; PKC; PKCalpha; PKCbeta; PKCgamma; PKCdelta; PKCepsilon; PKCzeta; Pkc1p; protein kinase Cepsilon; STK24
			ec:5.3.4.1 protein disulfide-isomerase; S-S rearrangase
			ko04122 Sulfur relay system (3)
			ec:1.11.1.15 peroxiredoxin; thioredoxin peroxidase; tryparedoxin peroxidase; alkyl hydroperoxide reductase C22; AhpC; TrxPx; TXNPx; Prx; PRDX
			ec:2.8.1.12 molybdopterin synthase; MPT synthase
			ko05143 African trypanosomiasis (3)
			ec:2.7.11.13 protein kinase C; calcium-dependent protein kinase C; calcium-independent protein kinase C; calcium/phospholipid dependent protein kinase; cPKCalpha; cPKCbeta; cPKCgamma; nPKCdelta; nPKCepsilon; nPKC; nPKC; PKC; PKCalpha; PKCbeta; PKCgamma; PKCdelta; PKCepsilon; PKCzeta; Pkc1p; protein kinase Cepsilon; STK24
			ko00053 Ascorbate and aldarate metabolism (3)
			ec:1.2.1.3 aldehyde dehydrogenase (NAD+); CoA-independent aldehyde dehydrogenase; m-methylbenzaldehyde dehydrogenase; NAD-aldehyde dehydrogenase; NAD-dependent 4-hydroxynonenal dehydrogenase; NAD-dependent aldehyde dehydrogenase; NAD-linked aldehyde dehydrogenase; propionaldehyde dehydrogenase; aldehyde dehydrogenase (NAD)
			ko03040 Spliceosome (3)
			ec:5.2.1.8 peptidylprolyl isomerase; PPIase; cyclophilin [misleading, see comments]; peptide bond isomerase; peptidyl-prolyl cis-trans isomerase
			ko00430 Taurine and hypotaurine metabolism (3)
			ec:1.4.1.2 glutamate dehydrogenase; glutamic dehydrogenase; glutamate dehydrogenase (NAD+); glutamate oxidoreductase; glutamic acid dehydrogenase; L-glutamate dehydrogenase; NAD+-dependent glutamate dehydrogenase; NAD+-dependent glutamic dehydrogenase; NAD+-glutamate dehydrogenase; NAD+-linked glutamate dehydrogenase; NAD+-linked glutamic dehydrogenase; NAD+-specific glutamic dehydrogenase; NAD+-…
			ec:4.1.1.15 glutamate decarboxylase; L-glutamic acid decarboxylase; L-glutamic decarboxylase; cysteic acid decarboxylase; L-glutamate alpha-decarboxylase; aspartate 1-decarboxylase; aspartic alpha-decarboxylase; L-aspartate-alpha-decarboxylase; gamma-glutamate decarboxylase; L-glutamate 1-carboxy-lyase
			ko00220 Arginine biosynthesis (3)
			ec:1.4.1.2 glutamate dehydrogenase; glutamic dehydrogenase; glutamate dehydrogenase (NAD+); glutamate oxidoreductase; glutamic acid dehydrogenase; L-glutamate dehydrogenase; NAD+-dependent glutamate dehydrogenase; NAD+-dependent glutamic dehydrogenase; NAD+-glutamate dehydrogenase; NAD+-linked glutamate dehydrogenase; NAD+-linked glutamic dehydrogenase; NAD+-specific glutamic dehydrogenase; NAD+-…
			ec:6.3.4.16 carbamoyl-phosphate synthase (ammonia); carbon-dioxide---ammonia ligase; carbamoylphosphate synthase; carbamylphosphate synthetase; carbamoylphosphate synthase (ammonia); carbamoylphosphate synthetase; carbamylphosphate synthetase I; CPSI (gene name); carbon-dioxide:ammonia ligase (ADP-forming, carbamate-phosphorylating)
			ko04668 TNF signaling pathway (3)
			ec:2.7.11.24 mitogen-activated protein kinase; c-Jun N-terminal kinase; Dp38; ERK; ERK1; ERK2; extracellular signal-regulated kinase; JNK; JNK3alpha1; LeMPK3; MAP kinase; MAP-2 kinase; MAPK; MBP kinase I; MBP kinase II; microtubule-associated protein 2 kinase; microtubule-associated protein kinase; myelin basic protein kinase; p38delta; p38-2; p42 mitogen-activated protein kinase; p42mapk; PMK-1;…
			ko05142 Chagas disease (American trypanosomiasis) (3)
			ec:2.7.11.24 mitogen-activated protein kinase; c-Jun N-terminal kinase; Dp38; ERK; ERK1; ERK2; extracellular signal-regulated kinase; JNK; JNK3alpha1; LeMPK3; MAP kinase; MAP-2 kinase; MAPK; MBP kinase I; MBP kinase II; microtubule-associated protein 2 kinase; microtubule-associated protein kinase; myelin basic protein kinase; p38delta; p38-2; p42 mitogen-activated protein kinase; p42mapk; PMK-1;…
			ko00100 Steroid biosynthesis (3)
			ec:1.1.1.62 17beta-estradiol 17-dehydrogenase; 20alpha-hydroxysteroid dehydrogenase; 17beta,20alpha-hydroxysteroid dehydrogenase; 17beta-estradiol dehydrogenase; estradiol dehydrogenase; estrogen 17-oxidoreductase; 17beta-HSD; HSD17B7
			ec:3.1.1.3 triacylglycerol lipase; lipase (ambiguous); butyrinase; tributyrinase; Tween hydrolase; steapsin; triacetinase; tributyrin esterase; Tweenase; amno N-AP; Takedo 1969-4-9; Meito MY 30; Tweenesterase; GA 56; capalase L; triglyceride hydrolase; triolein hydrolase; tween-hydrolyzing esterase; amano CE; cacordase; triglyceridase; triacylglycerol ester hydrolase; amano P; amano AP; PPL; glyc…
			ec:3.1.1.4 phospholipase A2; lecithinase A; phosphatidase; phosphatidolipase; phospholipase A
			ko00710 Carbon fixation in photosynthetic organisms (3)
			ec:1.1.1.37 malate dehydrogenase; malic dehydrogenase; L-malate dehydrogenase; NAD-L-malate dehydrogenase; malic acid dehydrogenase; NAD-dependent malic dehydrogenase; NAD-malate dehydrogenase; NAD-malic dehydrogenase; malate (NAD) dehydrogenase; NAD-dependent malate dehydrogenase; NAD-specific malate dehydrogenase; NAD-linked malate dehydrogenase; MDH; L-malate-NAD+ oxidoreductase
			ko00515 Mannose type O-glycan biosynthesis (2)

## Sheet: E1F3
Pathways	Number of genes mapped			Genes within Pathways
ko01100 Metabolic pathways	275			ko01100 Metabolic pathways (275)
ko02020 Two-component system	116			ec:1.1.1.105 all-trans-retinol dehydrogenase (NAD+); retinol (vitamin A1) dehydrogenase; MDR; microsomal retinol dehydrogenase; retinol dehydrogenase (misleading); retinal reductase (ambiguous); retinene reductase; epidermal retinol dehydrogenase 2; SDR16C5 (gene name); RDH16 (gene name)
ko00230 Purine metabolism	71			ec:1.1.1.153 sepiapterin reductase (L-erythro-7,8-dihydrobiopterin forming); SR
ko00240 Pyrimidine metabolism	65			ec:1.1.1.2 alcohol dehydrogenase (NADP+); aldehyde reductase (NADPH2); NADP-alcohol dehydrogenase; NADP+-aldehyde reductase; NADP+-dependent aldehyde reductase; NADPH-aldehyde reductase; NADPH-dependent aldehyde reductase; nonspecific succinic semialdehyde reductase; ALR 1; low-Km aldehyde reductase; high-Km aldehyde reductase; alcohol dehydrogenase (NADP)
ko00190 Oxidative phosphorylation	58			ec:1.1.1.37 malate dehydrogenase; malic dehydrogenase; L-malate dehydrogenase; NAD-L-malate dehydrogenase; malic acid dehydrogenase; NAD-dependent malic dehydrogenase; NAD-malate dehydrogenase; NAD-malic dehydrogenase; malate (NAD) dehydrogenase; NAD-dependent malate dehydrogenase; NAD-specific malate dehydrogenase; NAD-linked malate dehydrogenase; MDH; L-malate-NAD+ oxidoreductase
ko01110 Biosynthesis of secondary metabolites	56			ec:1.1.1.62 17beta-estradiol 17-dehydrogenase; 20alpha-hydroxysteroid dehydrogenase; 17beta,20alpha-hydroxysteroid dehydrogenase; 17beta-estradiol dehydrogenase; estradiol dehydrogenase; estrogen 17-oxidoreductase; 17beta-HSD; HSD17B7
ko01130 Biosynthesis of antibiotics	39			ec:1.1.1.95 phosphoglycerate dehydrogenase; PHGDH (gene name); D-3-phosphoglycerate:NAD+ oxidoreductase; alpha-phosphoglycerate dehydrogenase; 3-phosphoglycerate dehydrogenase; 3-phosphoglyceric acid dehydrogenase; D-3-phosphoglycerate dehydrogenase; glycerate 3-phosphate dehydrogenase; glycerate-1,3-phosphate dehydrogenase; phosphoglycerate oxidoreductase; phosphoglyceric acid dehydrogenase; Ser…
ko01120 Microbial metabolism in diverse environments	37			ec:1.1.99.1 choline dehydrogenase; choline oxidase; choline-cytochrome c reductase; choline:(acceptor) oxidoreductase; choline:(acceptor) 1-oxidoreductase
ko03030 DNA replication	28			ec:1.10.2.2 quinol---cytochrome-c reductase; ubiquinol---cytochrome-c reductase; coenzyme Q-cytochrome c reductase; dihydrocoenzyme Q-cytochrome c reductase; reduced ubiquinone-cytochrome c reductase; complex III (mitochondrial electron transport); ubiquinone-cytochrome c reductase; ubiquinol-cytochrome c oxidoreductase; reduced coenzyme Q-cytochrome c reductase; ubiquinone-cytochrome c oxidoredu…
ko03020 RNA polymerase	26			ec:1.10.3.1 catechol oxidase; diphenol oxidase; o-diphenolase; polyphenol oxidase; pyrocatechol oxidase; dopa oxidase; catecholase; o-diphenol:oxygen oxidoreductase; o-diphenol oxidoreductase
ko04714 Thermogenesis	22			ec:1.11.1.15 peroxiredoxin; thioredoxin peroxidase; tryparedoxin peroxidase; alkyl hydroperoxide reductase C22; AhpC; TrxPx; TXNPx; Prx; PRDX
ko04723 Retrograde endocannabinoid signaling	21			ec:1.11.1.6 catalase; equilase; caperase; optidase; catalase-peroxidase; CAT
ko01200 Carbon metabolism	21			ec:1.11.1.7 peroxidase; lactoperoxidase; guaiacol peroxidase; plant peroxidase; Japanese radish peroxidase; horseradish peroxidase (HRP); soybean peroxidase (SBP); extensin peroxidase; heme peroxidase; oxyperoxidase; protoheme peroxidase; pyrocatechol peroxidase; scopoletin peroxidase; Coprinus cinereus peroxidase; Arthromyces ramosus peroxidase
ko05203 Viral carcinogenesis	21			ec:1.17.3.2 xanthine oxidase; hypoxanthine oxidase; hypoxanthine:oxygen oxidoreductase; Schardinger enzyme; xanthine oxidoreductase; hypoxanthine-xanthine oxidase; xanthine:O2 oxidoreductase; xanthine:xanthine oxidase
ko00561 Glycerolipid metabolism	21			ec:1.17.4.1 ribonucleoside-diphosphate reductase; ribonucleotide reductase (ambiguous); CDP reductase; ribonucleoside diphosphate reductase; UDP reductase; ADP reductase; nucleoside diphosphate reductase; ribonucleoside 5'-diphosphate reductase; ribonucleotide diphosphate reductase; 2'-deoxyribonucleoside-diphosphate:oxidized-thioredoxin 2'-oxidoreductase; RR; nrdB (gene name); nrdF (gene name); …
ko05165 Human papillomavirus infection	20			ec:1.2.1.3 aldehyde dehydrogenase (NAD+); CoA-independent aldehyde dehydrogenase; m-methylbenzaldehyde dehydrogenase; NAD-aldehyde dehydrogenase; NAD-dependent 4-hydroxynonenal dehydrogenase; NAD-dependent aldehyde dehydrogenase; NAD-linked aldehyde dehydrogenase; propionaldehyde dehydrogenase; aldehyde dehydrogenase (NAD)
ko03410 Base excision repair	19			ec:1.3.1.24 biliverdin reductase
ko05200 Pathways in cancer	18			ec:1.3.3.3 coproporphyrinogen oxidase; coproporphyrinogen III oxidase; coproporphyrinogenase
ko05169 Epstein-Barr virus infection	18			ec:1.3.3.4 protoporphyrinogen oxidase; protoporphyrinogen IX oxidase; protoporphyrinogenase; PPO; Protox; HemG; HemY
ko05012 Parkinson's disease	18			ec:1.3.8.1 short-chain acyl-CoA dehydrogenase; butyryl-CoA dehydrogenase; butanoyl-CoA dehydrogenase; butyryl dehydrogenase; unsaturated acyl-CoA reductase; ethylene reductase; enoyl-coenzyme A reductase; unsaturated acyl coenzyme A reductase; butyryl coenzyme A dehydrogenase; short-chain acyl CoA dehydrogenase; short-chain acyl-coenzyme A dehydrogenase; 3-hydroxyacyl CoA reductase; butanoyl-CoA:…
ko00640 Propanoate metabolism	16			ec:1.4.1.2 glutamate dehydrogenase; glutamic dehydrogenase; glutamate dehydrogenase (NAD+); glutamate oxidoreductase; glutamic acid dehydrogenase; L-glutamate dehydrogenase; NAD+-dependent glutamate dehydrogenase; NAD+-dependent glutamic dehydrogenase; NAD+-glutamate dehydrogenase; NAD+-linked glutamate dehydrogenase; NAD+-linked glutamic dehydrogenase; NAD+-specific glutamic dehydrogenase; NAD+-…
ko04062 Chemokine signaling pathway	16			ec:1.4.3.3 D-amino-acid oxidase; ophio-amino-acid oxidase; L-amino acid:O2 oxidoreductase; new yellow enzyme
ko03013 RNA transport	16			ec:1.5.1.3 dihydrofolate reductase; tetrahydrofolate dehydrogenase; DHFR; pteridine reductase:dihydrofolate reductase; dihydrofolate reductase:thymidylate synthase; thymidylate synthetase-dihydrofolate reductase; folic acid reductase; folic reductase; dihydrofolic acid reductase; dihydrofolic reductase; 7,8-dihydrofolate reductase; NADPH-dihydrofolate reductase
ko05016 Huntington's disease	15			ec:1.6.5.3 NADH:ubiquinone reductase (H+-translocating); ubiquinone reductase (ambiguous); type 1 dehydrogenase; complex 1 dehydrogenase; coenzyme Q reductase (ambiguous); complex I (electron transport chain); complex I (mitochondrial electron transport); complex I (NADH:Q1 oxidoreductase); dihydronicotinamide adenine dinucleotide-coenzyme Q reductase (ambiguous); DPNH-coenzyme Q reductase (ambig…
ko00620 Pyruvate metabolism	15			ec:1.9.3.1 cytochrome-c oxidase; cytochrome oxidase; cytochrome a3; cytochrome aa3; Warburg's respiratory enzyme; indophenol oxidase; indophenolase; complex IV (mitochondrial electron transport); ferrocytochrome c oxidase; NADH cytochrome c oxidase
ko02024 Quorum sensing	15			ec:2.1.1.114 polyprenyldihydroxybenzoate methyltransferase; 3,4-dihydroxy-5-hexaprenylbenzoate methyltransferase; dihydroxyhexaprenylbenzoate methyltransferase; COQ3 (gene name); Coq3 O-methyltransferase; DHHB O-methyltransferase
ko00790 Folate biosynthesis	15			ec:2.1.1.45 thymidylate synthase; dTMP synthase; thymidylate synthetase; methylenetetrahydrofolate:dUMP C-methyltransferase; TMP synthetase
ko03440 Homologous recombination	15			ec:2.1.2.1 glycine hydroxymethyltransferase; serine aldolase; threonine aldolase; serine hydroxymethylase; serine hydroxymethyltransferase; allothreonine aldolase; L-serine hydroxymethyltransferase; L-threonine aldolase; serine hydroxymethyltransferase; serine transhydroxymethylase
ko05167 Kaposi's sarcoma-associated herpesvirus infection	14			ec:2.3.1.57 diamine N-acetyltransferase; spermidine acetyltransferase; putrescine acetyltransferase; putrescine (diamine)-acetylating enzyme; diamine acetyltransferase; spermidine/spermine N1-acetyltransferase; spermidine N1-acetyltransferase; acetyl-coenzyme A-1,4-diaminobutane N-acetyltransferase; putrescine acetylase; putrescine N-acetyltransferase
ko04921 Oxytocin signaling pathway	14			ec:2.3.1.85 fatty-acid synthase; FASN (gene name)
ko04070 Phosphatidylinositol signaling system	14			ec:2.4.1.135 galactosylgalactosylxylosylprotein 3-beta-glucuronosyltransferase; glucuronosyltransferase I; uridine diphosphate glucuronic acid:acceptor glucuronosyltransferase; UDP-glucuronate:3-beta-D-galactosyl-4-beta-D-galactosyl-O-beta-D-xylosyl-protein D-glucuronosyltransferase; UDP-glucuronate:3-beta-D-galactosyl-4-beta-D-galactosyl-O-beta-D-xylosylprotein D-glucuronosyltransferase
ko04750 Inflammatory mediator regulation of TRP channels	14			ec:2.4.1.198 phosphatidylinositol N-acetylglucosaminyltransferase; UDP-N-acetyl-D-glucosamine:phosphatidylinositol N-acetyl-D-glucosaminyltransferase; uridine diphosphoacetylglucosamine alpha1,6-acetyl-D-glucosaminyltransferase; UDP-N-acetyl-D-glucosamine:1-phosphatidyl-1D-myo-inositol 6-(N-acetyl-alpha-D-glucosaminyl)transferase
ko03430 Mismatch repair	14			ec:2.4.2.8 hypoxanthine phosphoribosyltransferase; IMP pyrophosphorylase; transphosphoribosidase; hypoxanthine---guanine phosphoribosyltransferase; guanine phosphoribosyltransferase; GPRT; HPRT; guanosine 5'-phosphate pyrophosphorylase; IMP-GMP pyrophosphorylase; HGPRTase; 6-hydroxypurine phosphoribosyltransferase; 6-mercaptopurine phosphoribosyltransferase; GMP pyrophosphorylase; guanine-hypoxan…
ko04014 Ras signaling pathway	13			ec:2.5.1.1 dimethylallyltranstransferase; geranyl-diphosphate synthase; prenyltransferase; dimethylallyltransferase; DMAPP:IPP-dimethylallyltransferase; (2E,6E)-farnesyl diphosphate synthetase; diprenyltransferase; geranyl pyrophosphate synthase; geranyl pyrophosphate synthetase; trans-farnesyl pyrophosphate synthetase
ko04932 Non-alcoholic fatty liver disease (NAFLD)	13			ec:2.5.1.26 alkylglycerone-phosphate synthase; alkyldihydroxyacetonephosphate synthase; alkyldihydroxyacetone phosphate synthetase; alkyl DHAP synthetase; alkyl-DHAP; dihydroxyacetone-phosphate acyltransferase; DHAP-AT
ko04611 Platelet activation	13			ec:2.6.1.19 4-aminobutyrate---2-oxoglutarate transaminase; beta-alanine-oxoglutarate transaminase; aminobutyrate aminotransferase (ambiguous); beta-alanine aminotransferase; beta-alanine-oxoglutarate aminotransferase; gamma-aminobutyrate aminotransaminase (ambiguous); gamma-aminobutyrate transaminase (ambiguous); gamma-aminobutyrate-alpha-ketoglutarate aminotransferase; gamma-aminobutyrate-alpha-…
ko00280 Valine, leucine and isoleucine degradation	13			ec:2.6.1.39 2-aminoadipate transaminase; alpha-aminoadipate aminotransferase; 2-aminoadipate aminotransferase; 2-aminoadipic aminotransferase; glutamic-ketoadipic transaminase; glutamate-alpha-ketoadipate transaminase
ko05166 HTLV-I infection	13			ec:2.6.1.48 5-aminovalerate transaminase; 5-aminovalerate aminotransferase; delta-aminovalerate aminotransferase; delta-aminovalerate transaminase
ko04270 Vascular smooth muscle contraction	13			ec:2.6.1.52 phosphoserine transaminase; PSAT; phosphoserine aminotransferase; 3-phosphoserine aminotransferase; hydroxypyruvic phosphate-glutamic transaminase; L-phosphoserine aminotransferase; phosphohydroxypyruvate transaminase; phosphohydroxypyruvic-glutamic transaminase; 3-O-phospho-L-serine:2-oxoglutarate aminotransferase; SerC; PdxC; 3PHP transaminase
ko05034 Alcoholism	13			ec:2.7.1.1 hexokinase; hexokinase type IV glucokinase; hexokinase D; hexokinase type IV; hexokinase (phosphorylating); ATP-dependent hexokinase; glucose ATP phosphotransferase
ko04151 PI3K-Akt signaling pathway	13			ec:2.7.1.107 diacylglycerol kinase (ATP); diglyceride kinase (ambiguous); 1,2-diacylglycerol kinase (phosphorylating) (ambiguous); 1,2-diacylglycerol kinase (ambiguous); sn-1,2-diacylglycerol kinase (ambiguous); DG kinase (ambiguous); DGK (ambiguous); ATP:diacylglycerol phosphotransferase; arachidonoyl-specific diacylglycerol kinase; diacylglycerol:ATP kinase; ATP:1,2-diacylglycerol 3-phosphotran…
ko03008 Ribosome biogenesis in eukaryotes	12			ec:2.7.1.127 inositol-trisphosphate 3-kinase; 1D-myo-inositol-trisphosphate 3-kinase; Ins(1,4,5)P3 3-kinase
ko04912 GnRH signaling pathway	12			ec:2.7.1.137 phosphatidylinositol 3-kinase; 1-phosphatidylinositol 3-kinase; type III phosphoinositide 3-kinase; Vps34p; type I phosphatidylinositol kinase
ko00562 Inositol phosphate metabolism	12			ec:2.7.1.21 thymidine kinase; thymidine kinase (phosphorylating); 2'-deoxythymidine kinase; deoxythymidine kinase (phosphorylating)
ko04380 Osteoclast differentiation	12			ec:2.7.1.24 dephospho-CoA kinase; dephosphocoenzyme A kinase (phosphorylating); 3'-dephospho-CoA kinase; dephosphocoenzyme A kinase; ATP:dephospho-CoA 3'-phosphotransferase
ko05010 Alzheimer's disease	12			ec:2.7.1.3 ketohexokinase; ketohexokinase (phosphorylating)
ko00670 One carbon pool by folate	11			ec:2.7.1.30 glycerol kinase; glycerokinase; GK; ATP:glycerol-3-phosphotransferase; glycerol kinase (phosphorylating); glyceric kinase
ko04910 Insulin signaling pathway	11			ec:2.7.1.33 pantothenate kinase; pantothenate kinase (phosphorylating); pantothenic acid kinase; ATP:pantothenate 4'-phosphotransferase; D-pantothenate kinase
ko05161 Hepatitis B	11			ec:2.7.1.48 uridine kinase; pyrimidine ribonucleoside kinase; uridine-cytidine kinase; uridine kinase (phosphorylating); uridine phosphokinase
ko01212 Fatty acid metabolism	11			ec:2.7.1.6 galactokinase; galactokinase (phosphorylating); ATP:D-galactose-1-phosphotransferase
ko04146 Peroxisome	11			ec:2.7.1.67 1-phosphatidylinositol 4-kinase; phosphatidylinositol kinase (phosphorylating); phosphatidylinositol 4-kinase; phosphatidylinositol kinase; type II phosphatidylinositol kinase; PI kinase; PI 4-kinase
ko04360 Axon guidance	11			ec:2.7.4.6 nucleoside-diphosphate kinase; nucleoside 5'-diphosphate kinase; nucleoside diphosphate (UDP) kinase; nucleoside diphosphokinase; nucleotide phosphate kinase; UDP kinase; uridine diphosphate kinase
ko04012 ErbB signaling pathway	11			ec:2.7.4.8 guanylate kinase; deoxyguanylate kinase; 5'-GMP kinase; GMP kinase; guanosine monophosphate kinase; ATP:GMP phosphotransferase
ko04660 T cell receptor signaling pathway	10			ec:2.7.7.14 ethanolamine-phosphate cytidylyltransferase; phosphorylethanolamine transferase; ET; CTP-phosphoethanolamine cytidylyltransferase; phosphoethanolamine cytidylyltransferase; ethanolamine phosphate cytidylyltransferase
ko04540 Gap junction	10			ec:2.7.7.18 nicotinate-nucleotide adenylyltransferase; deamido-NAD+ pyrophosphorylase; nicotinate mononucleotide adenylyltransferase; deamidonicotinamide adenine dinucleotide pyrophosphorylase; NaMN-ATase; nicotinic acid mononucleotide adenylyltransferase
ko04010 MAPK signaling pathway	10			ec:2.7.7.6 DNA-directed RNA polymerase; RNA polymerase; RNA nucleotidyltransferase (DNA-directed); RNA polymerase I; RNA polymerase II; RNA polymerase III; C RNA formation factors; deoxyribonucleic acid-dependent ribonucleic acid polymerase; DNA-dependent ribonucleate nucleotidyltransferase; DNA-dependent RNA nucleotidyltransferase; DNA-dependent RNA polymerase; ribonucleate nucleotidyltransferas…
ko00630 Glyoxylate and dicarboxylate metabolism	10			ec:2.7.7.7 DNA-directed DNA polymerase; DNA polymerase I; DNA polymerase II; DNA polymerase III; DNA polymerase alpha; DNA polymerase beta; DNA polymerase gamma; DNA nucleotidyltransferase (DNA-directed); deoxyribonucleate nucleotidyltransferase; deoxynucleate polymerase; deoxyribonucleic acid duplicase; deoxyribonucleic acid polymerase; deoxyribonucleic duplicase; deoxyribonucleic polymerase; de…
ko04658 Th1 and Th2 cell differentiation	10			ec:2.7.8.27 sphingomyelin synthase; SM synthase; SMS1; SMS2
ko04933 AGE-RAGE signaling pathway in diabetic complications	10			ec:2.8.1.12 molybdopterin synthase; MPT synthase
ko04152 AMPK signaling pathway	10			ec:3.1.1.1 carboxylesterase; ali-esterase; B-esterase; monobutyrase; cocaine esterase; procaine esterase; methylbutyrase; vitamin A esterase; butyryl esterase; carboxyesterase; carboxylate esterase; carboxylic esterase; methylbutyrate esterase; triacetin esterase; carboxyl ester hydrolase; butyrate esterase; methylbutyrase; alpha-carboxylesterase; propionyl esterase; nonspecific carboxylesterase;…
ko04722 Neurotrophin signaling pathway	10			ec:3.1.1.3 triacylglycerol lipase; lipase (ambiguous); butyrinase; tributyrinase; Tween hydrolase; steapsin; triacetinase; tributyrin esterase; Tweenase; amno N-AP; Takedo 1969-4-9; Meito MY 30; Tweenesterase; GA 56; capalase L; triglyceride hydrolase; triolein hydrolase; tween-hydrolyzing esterase; amano CE; cacordase; triglyceridase; triacylglycerol ester hydrolase; amano P; amano AP; PPL; glyc…
ko00380 Tryptophan metabolism	10			ec:3.1.1.4 phospholipase A2; lecithinase A; phosphatidase; phosphatidolipase; phospholipase A
ko00250 Alanine, aspartate and glutamate metabolism	10			ec:3.1.26.4 ribonuclease H; endoribonuclease H (calf thymus); RNase H; RNA*DNA hybrid ribonucleotidohydrolase; hybrid ribonuclease; hybridase; hybridase (ribonuclease H); ribonuclease H; hybrid nuclease; calf thymus ribonuclease H
ko04919 Thyroid hormone signaling pathway	10			ec:3.1.3.2 acid phosphatase; acid phosphomonoesterase; phosphomonoesterase; glycerophosphatase; acid monophosphatase; acid phosphohydrolase; acid phosphomonoester hydrolase; uteroferrin; acid nucleoside diphosphate phosphatase; orthophosphoric-monoester phosphohydrolase (acid optimum)
ko04217 Necroptosis	10			ec:3.1.3.64 phosphatidylinositol-3-phosphatase; inositol-1,3-bisphosphate 3-phosphatase; inositol 1,3-bisphosphate phosphatase; inositol-polyphosphate 3-phosphatase; D-myo-inositol-1,3-bisphosphate 3-phosphohydrolase; phosphatidyl-3-phosphate 3-phosphohydrolase
ko05162 Measles	10			ec:3.1.6.14 N-acetylglucosamine-6-sulfatase; chondroitinsulfatase; O,N-disulfate O-sulfohydrolase; acetylglucosamine 6-sulfatase; N-acetylglucosamine 6-sulfate sulfatase; acetylglucosamine 6-sulfatase; 2-acetamido-2-deoxy-D-glucose 6-sulfate sulfatase
ko04659 Th17 cell differentiation	10			ec:3.2.1.14 chitinase; ChiC; chitodextrinase (ambiguous); 1,4-beta-poly-N-acetylglucosaminidase; poly-beta-glucosaminidase; beta-1,4-poly-N-acetyl glucosamidinase; poly[1,4-(N-acetyl-beta-D-glucosaminide)] glycanohydrolase
ko05152 Tuberculosis	10			ec:3.3.2.10 soluble epoxide hydrolase; epoxide hydrase (ambiguous); epoxide hydratase (ambiguous); arene-oxide hydratase (ambiguous); aryl epoxide hydrase (ambiguous); trans-stilbene oxide hydrolase; sEH; cytosolic epoxide hydrolase
ko00564 Glycerophospholipid metabolism	10			ec:3.5.1.19 nicotinamidase; nicotinamide deaminase; nicotinamide amidase; YNDase
ko04140 Autophagy - animal	10			ec:3.5.4.4 adenosine deaminase; deoxyadenosine deaminase
ko00983 Drug metabolism - other enzymes	10			ec:3.6.1.15 nucleoside-triphosphate phosphatase; nucleoside-triphosphatase; nucleoside triphosphate phosphohydrolase; nucleoside-5-triphosphate phosphohydrolase; nucleoside 5-triphosphatase; unspecific diphosphate phosphohydrolase
ko04071 Sphingolipid signaling pathway	10			ec:4.1.1.15 glutamate decarboxylase; L-glutamic acid decarboxylase; L-glutamic decarboxylase; cysteic acid decarboxylase; L-glutamate alpha-decarboxylase; aspartate 1-decarboxylase; aspartic alpha-decarboxylase; L-aspartate-alpha-decarboxylase; gamma-glutamate decarboxylase; L-glutamate 1-carboxy-lyase
ko04728 Dopaminergic synapse	9			ec:4.1.1.45 aminocarboxymuconate-semialdehyde decarboxylase; picolinic acid carboxylase; picolinic acid decarboxylase; alpha-amino-beta-carboxymuconate-epsilon-semialdehade decarboxylase; alpha-amino-beta-carboxymuconate-epsilon-semialdehyde beta-decarboxylase; 2-amino-3-(3-oxoprop-2-enyl)but-2-enedioate carboxy-lyase; 2-amino-3-(3-oxoprop-1-en-1-yl)but-2-enedioate carboxy-lyase
ko04020 Calcium signaling pathway	9			ec:4.3.2.2 adenylosuccinate lyase; adenylosuccinase; succino AMP-lyase; 6-N-(1,2-dicarboxyethyl)AMP AMP-lyase; 6-N-(1,2-dicarboxyethyl)AMP AMP-lyase (fumarate-forming)
ko04925 Aldosterone synthesis and secretion	9			ec:5.3.1.23 S-methyl-5-thioribose-1-phosphate isomerase; methylthioribose 1-phosphate isomerase; 1-PMTR isomerase; 5-methylthio-5-deoxy-D-ribose-1-phosphate ketol-isomerase; S-methyl-5-thio-5-deoxy-D-ribose-1-phosphate ketol-isomerase; S-methyl-5-thio-5-deoxy-D-ribose-1-phosphate aldose-ketose-isomerase; 1-phospho-5'-S-methylthioribose isomerase; S-methyl-5-thio-D-ribose-1-phosphate aldose-ketose…
ko00720 Carbon fixation pathways in prokaryotes	9			ec:5.3.3.8 dodecenoyl-CoA isomerase; dodecenoyl-CoA Delta-isomerase; Delta3-cis-Delta2-trans-enoyl-CoA isomerase; acetylene-allene isomerase; dodecenoyl-CoA Delta-isomerase; dodecenoyl-CoA Delta3-cis-Delta2-trans-isomerase
ko04510 Focal adhesion	9			ec:6.2.1.1 acetate---CoA ligase; acetyl-CoA synthetase; acetyl activating enzyme; acetate thiokinase; acyl-activating enzyme; acetyl coenzyme A synthetase; acetic thiokinase; acetyl CoA ligase; acetyl CoA synthase; acetyl-coenzyme A synthase; short chain fatty acyl-CoA synthetase; short-chain acyl-coenzyme A synthetase; ACS
ko04664 Fc epsilon RI signaling pathway	9			ec:6.3.1.5 NAD+ synthase; NAD synthetase; NAD synthase; nicotinamide adenine dinucleotide synthetase; diphosphopyridine nucleotide synthetase
ko05223 Non-small cell lung cancer	9			ec:6.3.2.17 tetrahydrofolate synthase; folylpolyglutamate synthase; folate polyglutamate synthetase; formyltetrahydropteroyldiglutamate synthetase; N10-formyltetrahydropteroyldiglutamate synthetase; folylpoly-gamma-glutamate synthase; folylpolyglutamyl synthetase; folylpoly(gamma-glutamate) synthase; folylpolyglutamate synthetase; FPGS; tetrahydrofolylpolyglutamate synthase; tetrahydrofolate:L-gl…
ko04931 Insulin resistance	9			ec:6.3.4.16 carbamoyl-phosphate synthase (ammonia); carbon-dioxide---ammonia ligase; carbamoylphosphate synthase; carbamylphosphate synthetase; carbamoylphosphate synthase (ammonia); carbamoylphosphate synthetase; carbamylphosphate synthetase I; CPSI (gene name); carbon-dioxide:ammonia ligase (ADP-forming, carbamate-phosphorylating)
ko05205 Proteoglycans in cancer	9			ec:6.3.4.2 CTP synthase (glutamine hydrolysing); UTP---ammonia ligase; cytidine triphosphate synthetase; uridine triphosphate aminase; cytidine 5'-triphosphate synthetase; CTPS (gene name); pyrG (gene name); CTP synthase; UTP:ammonia ligase (ADP-forming)
ko00071 Fatty acid degradation	9			ec:6.3.5.2 GMP synthase (glutamine-hydrolysing); GMP synthetase (glutamine-hydrolysing); guanylate synthetase (glutamine-hydrolyzing); guanosine monophosphate synthetase (glutamine-hydrolyzing); xanthosine 5'-phosphate amidotransferase; guanosine 5'-monophosphate synthetase
ko00410 beta-Alanine metabolism	9			ec:6.4.1.2 acetyl-CoA carboxylase; acetyl coenzyme A carboxylase
ko00650 Butanoate metabolism	9			ko02020 Two-component system (116)
ko04016 MAPK signaling pathway - plant	9			ec:1.10.2.2 quinol---cytochrome-c reductase; ubiquinol---cytochrome-c reductase; coenzyme Q-cytochrome c reductase; dihydrocoenzyme Q-cytochrome c reductase; reduced ubiquinone-cytochrome c reductase; complex III (mitochondrial electron transport); ubiquinone-cytochrome c reductase; ubiquinol-cytochrome c oxidoreductase; reduced coenzyme Q-cytochrome c reductase; ubiquinone-cytochrome c oxidoredu…
ko05164 Influenza A	9			ec:1.2.1.50 long-chain acyl-protein thioester reductase; luxC (gene name); acyl-CoA reductase; acyl coenzyme A reductase; long-chain-aldehyde:NADP+ oxidoreductase (acyl-CoA-forming); long-chain-fatty-acyl-CoA reductase
ko04015 Rap1 signaling pathway	9			ec:1.9.3.1 cytochrome-c oxidase; cytochrome oxidase; cytochrome a3; cytochrome aa3; Warburg's respiratory enzyme; indophenol oxidase; indophenolase; complex IV (mitochondrial electron transport); ferrocytochrome c oxidase; NADH cytochrome c oxidase
ko04972 Pancreatic secretion	9			ec:2.7.13.3 histidine kinase; EnvZ; histidine kinase (ambiguous); histidine protein kinase (ambiguous); protein histidine kinase (ambiguous); protein kinase (histidine) (ambiguous); HK1; HP165; Sln1p
ko04650 Natural killer cell mediated cytotoxicity	9			ec:3.1.3.2 acid phosphatase; acid phosphomonoesterase; phosphomonoesterase; glycerophosphatase; acid monophosphatase; acid phosphohydrolase; acid phosphomonoester hydrolase; uteroferrin; acid nucleoside diphosphate phosphatase; orthophosphoric-monoester phosphohydrolase (acid optimum)
ko04725 Cholinergic synapse	9			ko00230 Purine metabolism (71)
ko04666 Fc gamma R-mediated phagocytosis	9			ec:1.17.3.2 xanthine oxidase; hypoxanthine oxidase; hypoxanthine:oxygen oxidoreductase; Schardinger enzyme; xanthine oxidoreductase; hypoxanthine-xanthine oxidase; xanthine:O2 oxidoreductase; xanthine:xanthine oxidase
ko04110 Cell cycle	9			ec:1.17.4.1 ribonucleoside-diphosphate reductase; ribonucleotide reductase (ambiguous); CDP reductase; ribonucleoside diphosphate reductase; UDP reductase; ADP reductase; nucleoside diphosphate reductase; ribonucleoside 5'-diphosphate reductase; ribonucleotide diphosphate reductase; 2'-deoxyribonucleoside-diphosphate:oxidized-thioredoxin 2'-oxidoreductase; RR; nrdB (gene name); nrdF (gene name); …
ko00900 Terpenoid backbone biosynthesis	9			ec:2.4.2.8 hypoxanthine phosphoribosyltransferase; IMP pyrophosphorylase; transphosphoribosidase; hypoxanthine---guanine phosphoribosyltransferase; guanine phosphoribosyltransferase; GPRT; HPRT; guanosine 5'-phosphate pyrophosphorylase; IMP-GMP pyrophosphorylase; HGPRTase; 6-hydroxypurine phosphoribosyltransferase; 6-mercaptopurine phosphoribosyltransferase; GMP pyrophosphorylase; guanine-hypoxan…
ko00910 Nitrogen metabolism	8			ec:2.7.4.6 nucleoside-diphosphate kinase; nucleoside 5'-diphosphate kinase; nucleoside diphosphate (UDP) kinase; nucleoside diphosphokinase; nucleotide phosphate kinase; UDP kinase; uridine diphosphate kinase
ko05168 Herpes simplex infection	8			ec:2.7.4.8 guanylate kinase; deoxyguanylate kinase; 5'-GMP kinase; GMP kinase; guanosine monophosphate kinase; ATP:GMP phosphotransferase
ko04013 MAPK signaling pathway - fly	8			ec:2.7.7.6 DNA-directed RNA polymerase; RNA polymerase; RNA nucleotidyltransferase (DNA-directed); RNA polymerase I; RNA polymerase II; RNA polymerase III; C RNA formation factors; deoxyribonucleic acid-dependent ribonucleic acid polymerase; DNA-dependent ribonucleate nucleotidyltransferase; DNA-dependent RNA nucleotidyltransferase; DNA-dependent RNA polymerase; ribonucleate nucleotidyltransferas…
ko04730 Long-term depression	8			ec:2.7.7.7 DNA-directed DNA polymerase; DNA polymerase I; DNA polymerase II; DNA polymerase III; DNA polymerase alpha; DNA polymerase beta; DNA polymerase gamma; DNA nucleotidyltransferase (DNA-directed); deoxyribonucleate nucleotidyltransferase; deoxynucleate polymerase; deoxyribonucleic acid duplicase; deoxyribonucleic acid polymerase; deoxyribonucleic duplicase; deoxyribonucleic polymerase; de…
ko04011 MAPK signaling pathway - yeast	8			ec:3.1.26.4 ribonuclease H; endoribonuclease H (calf thymus); RNase H; RNA*DNA hybrid ribonucleotidohydrolase; hybrid ribonuclease; hybridase; hybridase (ribonuclease H); ribonuclease H; hybrid nuclease; calf thymus ribonuclease H
ko04310 Wnt signaling pathway	8			ec:3.5.4.4 adenosine deaminase; deoxyadenosine deaminase
ko04068 FoxO signaling pathway	8			ec:3.6.1.15 nucleoside-triphosphate phosphatase; nucleoside-triphosphatase; nucleoside triphosphate phosphohydrolase; nucleoside-5-triphosphate phosphohydrolase; nucleoside 5-triphosphatase; unspecific diphosphate phosphohydrolase
ko00061 Fatty acid biosynthesis	8			ec:3.6.1.29 bis(5'-adenosyl)-triphosphatase; dinucleosidetriphosphatase; diadenosine 5,5-P1,P3-triphosphatase; 1-P,3-P-bis(5'-adenosyl)-triphosphate adenylohydrolase
ko00740 Riboflavin metabolism	8			ec:3.6.1.6 nucleoside diphosphate phosphatase; nucleoside-diphosphatase; thiaminpyrophosphatase; UDPase; inosine diphosphatase; adenosine diphosphatase; IDPase; ADPase; adenosinepyrophosphatase; guanosine diphosphatase; guanosine 5'-diphosphatase; inosine 5'-diphosphatase; uridine diphosphatase; uridine 5'-diphosphatase; type B nucleoside diphosphatase; GDPase; CDPase; nucleoside 5'-diphosphatase…
ko04530 Tight junction	8			ec:4.3.2.2 adenylosuccinate lyase; adenylosuccinase; succino AMP-lyase; 6-N-(1,2-dicarboxyethyl)AMP AMP-lyase; 6-N-(1,2-dicarboxyethyl)AMP AMP-lyase (fumarate-forming)
ko00590 Arachidonic acid metabolism	8			ec:6.3.5.2 GMP synthase (glutamine-hydrolysing); GMP synthetase (glutamine-hydrolysing); guanylate synthetase (glutamine-hydrolyzing); guanosine monophosphate synthetase (glutamine-hydrolyzing); xanthosine 5'-phosphate amidotransferase; guanosine 5'-monophosphate synthetase
ko01521 EGFR tyrosine kinase inhibitor resistance	8			ko00240 Pyrimidine metabolism (65)
ko04670 Leukocyte transendothelial migration	8			ec:1.17.4.1 ribonucleoside-diphosphate reductase; ribonucleotide reductase (ambiguous); CDP reductase; ribonucleoside diphosphate reductase; UDP reductase; ADP reductase; nucleoside diphosphate reductase; ribonucleoside 5'-diphosphate reductase; ribonucleotide diphosphate reductase; 2'-deoxyribonucleoside-diphosphate:oxidized-thioredoxin 2'-oxidoreductase; RR; nrdB (gene name); nrdF (gene name); …
ko04713 Circadian entrainment	8			ec:1.5.1.3 dihydrofolate reductase; tetrahydrofolate dehydrogenase; DHFR; pteridine reductase:dihydrofolate reductase; dihydrofolate reductase:thymidylate synthase; thymidylate synthetase-dihydrofolate reductase; folic acid reductase; folic reductase; dihydrofolic acid reductase; dihydrofolic reductase; 7,8-dihydrofolate reductase; NADPH-dihydrofolate reductase
ko03420 Nucleotide excision repair	8			ec:2.1.1.45 thymidylate synthase; dTMP synthase; thymidylate synthetase; methylenetetrahydrofolate:dUMP C-methyltransferase; TMP synthetase
ko04370 VEGF signaling pathway	8			ec:2.7.1.21 thymidine kinase; thymidine kinase (phosphorylating); 2'-deoxythymidine kinase; deoxythymidine kinase (phosphorylating)
ko05214 Glioma	8			ec:2.7.1.48 uridine kinase; pyrimidine ribonucleoside kinase; uridine-cytidine kinase; uridine kinase (phosphorylating); uridine phosphokinase
ko00310 Lysine degradation	8			ec:2.7.4.6 nucleoside-diphosphate kinase; nucleoside 5'-diphosphate kinase; nucleoside diphosphate (UDP) kinase; nucleoside diphosphokinase; nucleotide phosphate kinase; UDP kinase; uridine diphosphate kinase
ko05225 Hepatocellular carcinoma	8			ec:2.7.7.6 DNA-directed RNA polymerase; RNA polymerase; RNA nucleotidyltransferase (DNA-directed); RNA polymerase I; RNA polymerase II; RNA polymerase III; C RNA formation factors; deoxyribonucleic acid-dependent ribonucleic acid polymerase; DNA-dependent ribonucleate nucleotidyltransferase; DNA-dependent RNA nucleotidyltransferase; DNA-dependent RNA polymerase; ribonucleate nucleotidyltransferas…
ko00565 Ether lipid metabolism	8			ec:2.7.7.7 DNA-directed DNA polymerase; DNA polymerase I; DNA polymerase II; DNA polymerase III; DNA polymerase alpha; DNA polymerase beta; DNA polymerase gamma; DNA nucleotidyltransferase (DNA-directed); deoxyribonucleate nucleotidyltransferase; deoxynucleate polymerase; deoxyribonucleic acid duplicase; deoxyribonucleic acid polymerase; deoxyribonucleic duplicase; deoxyribonucleic polymerase; de…
ko04657 IL-17 signaling pathway	7			ec:3.1.26.4 ribonuclease H; endoribonuclease H (calf thymus); RNase H; RNA*DNA hybrid ribonucleotidohydrolase; hybrid ribonuclease; hybridase; hybridase (ribonuclease H); ribonuclease H; hybrid nuclease; calf thymus ribonuclease H
ko04371 Apelin signaling pathway	7			ec:3.6.1.6 nucleoside diphosphate phosphatase; nucleoside-diphosphatase; thiaminpyrophosphatase; UDPase; inosine diphosphatase; adenosine diphosphatase; IDPase; ADPase; adenosinepyrophosphatase; guanosine diphosphatase; guanosine 5'-diphosphatase; inosine 5'-diphosphatase; uridine diphosphatase; uridine 5'-diphosphatase; type B nucleoside diphosphatase; GDPase; CDPase; nucleoside 5'-diphosphatase…
ko05145 Toxoplasmosis	7			ec:6.3.4.2 CTP synthase (glutamine hydrolysing); UTP---ammonia ligase; cytidine triphosphate synthetase; uridine triphosphate aminase; cytidine 5'-triphosphate synthetase; CTPS (gene name); pyrG (gene name); CTP synthase; UTP:ammonia ligase (ADP-forming)
ko04926 Relaxin signaling pathway	7			ko00190 Oxidative phosphorylation (58)
ko04934 Cushing's syndrome	7			ec:1.10.2.2 quinol---cytochrome-c reductase; ubiquinol---cytochrome-c reductase; coenzyme Q-cytochrome c reductase; dihydrocoenzyme Q-cytochrome c reductase; reduced ubiquinone-cytochrome c reductase; complex III (mitochondrial electron transport); ubiquinone-cytochrome c reductase; ubiquinol-cytochrome c oxidoreductase; reduced coenzyme Q-cytochrome c reductase; ubiquinone-cytochrome c oxidoredu…
ko04970 Salivary secretion	7			ec:1.6.5.3 NADH:ubiquinone reductase (H+-translocating); ubiquinone reductase (ambiguous); type 1 dehydrogenase; complex 1 dehydrogenase; coenzyme Q reductase (ambiguous); complex I (electron transport chain); complex I (mitochondrial electron transport); complex I (NADH:Q1 oxidoreductase); dihydronicotinamide adenine dinucleotide-coenzyme Q reductase (ambiguous); DPNH-coenzyme Q reductase (ambig…
ko04916 Melanogenesis	7			ec:1.9.3.1 cytochrome-c oxidase; cytochrome oxidase; cytochrome a3; cytochrome aa3; Warburg's respiratory enzyme; indophenol oxidase; indophenolase; complex IV (mitochondrial electron transport); ferrocytochrome c oxidase; NADH cytochrome c oxidase
ko00592 alpha-Linolenic acid metabolism	7			ko01110 Biosynthesis of secondary metabolites (56)
ko04066 HIF-1 signaling pathway	7			ec:1.1.1.2 alcohol dehydrogenase (NADP+); aldehyde reductase (NADPH2); NADP-alcohol dehydrogenase; NADP+-aldehyde reductase; NADP+-dependent aldehyde reductase; NADPH-aldehyde reductase; NADPH-dependent aldehyde reductase; nonspecific succinic semialdehyde reductase; ALR 1; low-Km aldehyde reductase; high-Km aldehyde reductase; alcohol dehydrogenase (NADP)
ko04072 Phospholipase D signaling pathway	7			ec:1.1.1.37 malate dehydrogenase; malic dehydrogenase; L-malate dehydrogenase; NAD-L-malate dehydrogenase; malic acid dehydrogenase; NAD-dependent malic dehydrogenase; NAD-malate dehydrogenase; NAD-malic dehydrogenase; malate (NAD) dehydrogenase; NAD-dependent malate dehydrogenase; NAD-specific malate dehydrogenase; NAD-linked malate dehydrogenase; MDH; L-malate-NAD+ oxidoreductase
ko05206 MicroRNAs in cancer	7			ec:1.1.1.62 17beta-estradiol 17-dehydrogenase; 20alpha-hydroxysteroid dehydrogenase; 17beta,20alpha-hydroxysteroid dehydrogenase; 17beta-estradiol dehydrogenase; estradiol dehydrogenase; estrogen 17-oxidoreductase; 17beta-HSD; HSD17B7
ko01522 Endocrine resistance	7			ec:1.10.3.1 catechol oxidase; diphenol oxidase; o-diphenolase; polyphenol oxidase; pyrocatechol oxidase; dopa oxidase; catecholase; o-diphenol:oxygen oxidoreductase; o-diphenol oxidoreductase
ko01503 Cationic antimicrobial peptide (CAMP) resistance	7			ec:1.11.1.15 peroxiredoxin; thioredoxin peroxidase; tryparedoxin peroxidase; alkyl hydroperoxide reductase C22; AhpC; TrxPx; TXNPx; Prx; PRDX
ko04064 NF-kappa B signaling pathway	7			ec:1.11.1.6 catalase; equilase; caperase; optidase; catalase-peroxidase; CAT
ko04720 Long-term potentiation	7			ec:1.11.1.7 peroxidase; lactoperoxidase; guaiacol peroxidase; plant peroxidase; Japanese radish peroxidase; horseradish peroxidase (HRP); soybean peroxidase (SBP); extensin peroxidase; heme peroxidase; oxyperoxidase; protoheme peroxidase; pyrocatechol peroxidase; scopoletin peroxidase; Coprinus cinereus peroxidase; Arthromyces ramosus peroxidase
ko00051 Fructose and mannose metabolism	7			ec:1.14.11.13 gibberellin 2beta-dioxygenase; gibberellin 2beta-hydroxylase
ko05418 Fluid shear stress and atherosclerosis	7			ec:1.17.3.2 xanthine oxidase; hypoxanthine oxidase; hypoxanthine:oxygen oxidoreductase; Schardinger enzyme; xanthine oxidoreductase; hypoxanthine-xanthine oxidase; xanthine:O2 oxidoreductase; xanthine:xanthine oxidase
ko04727 GABAergic synapse	7			ec:1.2.1.3 aldehyde dehydrogenase (NAD+); CoA-independent aldehyde dehydrogenase; m-methylbenzaldehyde dehydrogenase; NAD-aldehyde dehydrogenase; NAD-dependent 4-hydroxynonenal dehydrogenase; NAD-dependent aldehyde dehydrogenase; NAD-linked aldehyde dehydrogenase; propionaldehyde dehydrogenase; aldehyde dehydrogenase (NAD)
ko00591 Linoleic acid metabolism	7			ec:1.3.1.24 biliverdin reductase
ko05231 Choline metabolism in cancer	7			ec:1.3.3.3 coproporphyrinogen oxidase; coproporphyrinogen III oxidase; coproporphyrinogenase
ko04213 Longevity regulating pathway - multiple species	7			ec:1.3.3.4 protoporphyrinogen oxidase; protoporphyrinogen IX oxidase; protoporphyrinogenase; PPO; Protox; HemG; HemY
ko04218 Cellular senescence	7			ec:1.3.8.1 short-chain acyl-CoA dehydrogenase; butyryl-CoA dehydrogenase; butanoyl-CoA dehydrogenase; butyryl dehydrogenase; unsaturated acyl-CoA reductase; ethylene reductase; enoyl-coenzyme A reductase; unsaturated acyl coenzyme A reductase; butyryl coenzyme A dehydrogenase; short-chain acyl CoA dehydrogenase; short-chain acyl-coenzyme A dehydrogenase; 3-hydroxyacyl CoA reductase; butanoyl-CoA:…
ko04150 mTOR signaling pathway	6			ec:2.1.1.114 polyprenyldihydroxybenzoate methyltransferase; 3,4-dihydroxy-5-hexaprenylbenzoate methyltransferase; dihydroxyhexaprenylbenzoate methyltransferase; COQ3 (gene name); Coq3 O-methyltransferase; DHHB O-methyltransferase
ko00010 Glycolysis / Gluconeogenesis	6			ec:2.1.2.1 glycine hydroxymethyltransferase; serine aldolase; threonine aldolase; serine hydroxymethylase; serine hydroxymethyltransferase; allothreonine aldolase; L-serine hydroxymethyltransferase; L-threonine aldolase; serine hydroxymethyltransferase; serine transhydroxymethylase
ko05160 Hepatitis C	6			ec:2.4.2.8 hypoxanthine phosphoribosyltransferase; IMP pyrophosphorylase; transphosphoribosidase; hypoxanthine---guanine phosphoribosyltransferase; guanine phosphoribosyltransferase; GPRT; HPRT; guanosine 5'-phosphate pyrophosphorylase; IMP-GMP pyrophosphorylase; HGPRTase; 6-hydroxypurine phosphoribosyltransferase; 6-mercaptopurine phosphoribosyltransferase; GMP pyrophosphorylase; guanine-hypoxan…
ko05212 Pancreatic cancer	6			ec:2.5.1.1 dimethylallyltranstransferase; geranyl-diphosphate synthase; prenyltransferase; dimethylallyltransferase; DMAPP:IPP-dimethylallyltransferase; (2E,6E)-farnesyl diphosphate synthetase; diprenyltransferase; geranyl pyrophosphate synthase; geranyl pyrophosphate synthetase; trans-farnesyl pyrophosphate synthetase
ko04917 Prolactin signaling pathway	6			ec:2.5.1.84 all-trans-nonaprenyl diphosphate synthase [geranyl-diphosphate specific]; nonaprenyl diphosphate synthase (ambiguous); solanesyl diphosphate synthase (ambiguous); SolPP synthase (ambiguous); SPP-synthase (ambiguous); SPP synthase (ambiguous); solanesyl-diphosphate synthase (ambiguous); OsSPS2
ko05222 Small cell lung cancer	6			ec:2.6.1.39 2-aminoadipate transaminase; alpha-aminoadipate aminotransferase; 2-aminoadipate aminotransferase; 2-aminoadipic aminotransferase; glutamic-ketoadipic transaminase; glutamate-alpha-ketoadipate transaminase
ko04141 Protein processing in endoplasmic reticulum	6			ec:2.7.1.1 hexokinase; hexokinase type IV glucokinase; hexokinase D; hexokinase type IV; hexokinase (phosphorylating); ATP-dependent hexokinase; glucose ATP phosphotransferase
ko04621 NOD-like receptor signaling pathway	6			ec:2.7.1.107 diacylglycerol kinase (ATP); diglyceride kinase (ambiguous); 1,2-diacylglycerol kinase (phosphorylating) (ambiguous); 1,2-diacylglycerol kinase (ambiguous); sn-1,2-diacylglycerol kinase (ambiguous); DG kinase (ambiguous); DGK (ambiguous); ATP:diacylglycerol phosphotransferase; arachidonoyl-specific diacylglycerol kinase; diacylglycerol:ATP kinase; ATP:1,2-diacylglycerol 3-phosphotran…
ko04724 Glutamatergic synapse	6			ec:2.7.4.6 nucleoside-diphosphate kinase; nucleoside 5'-diphosphate kinase; nucleoside diphosphate (UDP) kinase; nucleoside diphosphokinase; nucleotide phosphate kinase; UDP kinase; uridine diphosphate kinase
ko04138 Autophagy - yeast	6			ec:3.1.1.3 triacylglycerol lipase; lipase (ambiguous); butyrinase; tributyrinase; Tween hydrolase; steapsin; triacetinase; tributyrin esterase; Tweenase; amno N-AP; Takedo 1969-4-9; Meito MY 30; Tweenesterase; GA 56; capalase L; triglyceride hydrolase; triolein hydrolase; tween-hydrolyzing esterase; amano CE; cacordase; triglyceridase; triacylglycerol ester hydrolase; amano P; amano AP; PPL; glyc…
ko04922 Glucagon signaling pathway	6			ec:3.1.1.4 phospholipase A2; lecithinase A; phosphatidase; phosphatidolipase; phospholipase A
ko04211 Longevity regulating pathway	6			ec:4.1.1.15 glutamate decarboxylase; L-glutamic acid decarboxylase; L-glutamic decarboxylase; cysteic acid decarboxylase; L-glutamate alpha-decarboxylase; aspartate 1-decarboxylase; aspartic alpha-decarboxylase; L-aspartate-alpha-decarboxylase; gamma-glutamate decarboxylase; L-glutamate 1-carboxy-lyase
ko05220 Chronic myeloid leukemia	6			ec:4.3.2.2 adenylosuccinate lyase; adenylosuccinase; succino AMP-lyase; 6-N-(1,2-dicarboxyethyl)AMP AMP-lyase; 6-N-(1,2-dicarboxyethyl)AMP AMP-lyase (fumarate-forming)
ko03460 Fanconi anemia pathway	6			ec:5.3.3.8 dodecenoyl-CoA isomerase; dodecenoyl-CoA Delta-isomerase; Delta3-cis-Delta2-trans-enoyl-CoA isomerase; acetylene-allene isomerase; dodecenoyl-CoA Delta-isomerase; dodecenoyl-CoA Delta3-cis-Delta2-trans-isomerase
ko04662 B cell receptor signaling pathway	6			ec:6.2.1.1 acetate---CoA ligase; acetyl-CoA synthetase; acetyl activating enzyme; acetate thiokinase; acyl-activating enzyme; acetyl coenzyme A synthetase; acetic thiokinase; acetyl CoA ligase; acetyl CoA synthase; acetyl-coenzyme A synthase; short chain fatty acyl-CoA synthetase; short-chain acyl-coenzyme A synthetase; ACS
ko00770 Pantothenate and CoA biosynthesis	6			ec:6.4.1.2 acetyl-CoA carboxylase; acetyl coenzyme A carboxylase
ko04971 Gastric acid secretion	6			ko01130 Biosynthesis of antibiotics (39)
ko04975 Fat digestion and absorption	6			ec:1.1.1.2 alcohol dehydrogenase (NADP+); aldehyde reductase (NADPH2); NADP-alcohol dehydrogenase; NADP+-aldehyde reductase; NADP+-dependent aldehyde reductase; NADPH-aldehyde reductase; NADPH-dependent aldehyde reductase; nonspecific succinic semialdehyde reductase; ALR 1; low-Km aldehyde reductase; high-Km aldehyde reductase; alcohol dehydrogenase (NADP)
ko00260 Glycine, serine and threonine metabolism	6			ec:1.1.1.37 malate dehydrogenase; malic dehydrogenase; L-malate dehydrogenase; NAD-L-malate dehydrogenase; malic acid dehydrogenase; NAD-dependent malic dehydrogenase; NAD-malate dehydrogenase; NAD-malic dehydrogenase; malate (NAD) dehydrogenase; NAD-dependent malate dehydrogenase; NAD-specific malate dehydrogenase; NAD-linked malate dehydrogenase; MDH; L-malate-NAD+ oxidoreductase
ko04914 Progesterone-mediated oocyte maturation	6			ec:1.1.1.62 17beta-estradiol 17-dehydrogenase; 20alpha-hydroxysteroid dehydrogenase; 17beta,20alpha-hydroxysteroid dehydrogenase; 17beta-estradiol dehydrogenase; estradiol dehydrogenase; estrogen 17-oxidoreductase; 17beta-HSD; HSD17B7
ko00140 Steroid hormone biosynthesis	6			ec:1.1.1.95 phosphoglycerate dehydrogenase; PHGDH (gene name); D-3-phosphoglycerate:NAD+ oxidoreductase; alpha-phosphoglycerate dehydrogenase; 3-phosphoglycerate dehydrogenase; 3-phosphoglyceric acid dehydrogenase; D-3-phosphoglycerate dehydrogenase; glycerate 3-phosphate dehydrogenase; glycerate-1,3-phosphate dehydrogenase; phosphoglycerate oxidoreductase; phosphoglyceric acid dehydrogenase; Ser…
ko04920 Adipocytokine signaling pathway	6			ec:1.11.1.6 catalase; equilase; caperase; optidase; catalase-peroxidase; CAT
ko04550 Signaling pathways regulating pluripotency of stem cells	6			ec:1.2.1.3 aldehyde dehydrogenase (NAD+); CoA-independent aldehyde dehydrogenase; m-methylbenzaldehyde dehydrogenase; NAD-aldehyde dehydrogenase; NAD-dependent 4-hydroxynonenal dehydrogenase; NAD-dependent aldehyde dehydrogenase; NAD-linked aldehyde dehydrogenase; propionaldehyde dehydrogenase; aldehyde dehydrogenase (NAD)
ko04930 Type II diabetes mellitus	6			ec:1.4.3.3 D-amino-acid oxidase; ophio-amino-acid oxidase; L-amino acid:O2 oxidoreductase; new yellow enzyme
ko05031 Amphetamine addiction	6			ec:2.1.2.1 glycine hydroxymethyltransferase; serine aldolase; threonine aldolase; serine hydroxymethylase; serine hydroxymethyltransferase; allothreonine aldolase; L-serine hydroxymethyltransferase; L-threonine aldolase; serine hydroxymethyltransferase; serine transhydroxymethylase
ko04726 Serotonergic synapse	6			ec:2.5.1.1 dimethylallyltranstransferase; geranyl-diphosphate synthase; prenyltransferase; dimethylallyltransferase; DMAPP:IPP-dimethylallyltransferase; (2E,6E)-farnesyl diphosphate synthetase; diprenyltransferase; geranyl pyrophosphate synthase; geranyl pyrophosphate synthetase; trans-farnesyl pyrophosphate synthetase
ko04913 Ovarian steroidogenesis	5			ec:2.5.1.58 protein farnesyltransferase; FTase
ko05224 Breast cancer	5			ec:2.6.1.39 2-aminoadipate transaminase; alpha-aminoadipate aminotransferase; 2-aminoadipate aminotransferase; 2-aminoadipic aminotransferase; glutamic-ketoadipic transaminase; glutamate-alpha-ketoadipate transaminase
ko00860 Porphyrin and chlorophyll metabolism	5			ec:2.6.1.52 phosphoserine transaminase; PSAT; phosphoserine aminotransferase; 3-phosphoserine aminotransferase; hydroxypyruvic phosphate-glutamic transaminase; L-phosphoserine aminotransferase; phosphohydroxypyruvate transaminase; phosphohydroxypyruvic-glutamic transaminase; 3-O-phospho-L-serine:2-oxoglutarate aminotransferase; SerC; PdxC; 3PHP transaminase
ko00330 Arginine and proline metabolism	5			ec:2.7.1.1 hexokinase; hexokinase type IV glucokinase; hexokinase D; hexokinase type IV; hexokinase (phosphorylating); ATP-dependent hexokinase; glucose ATP phosphotransferase
ko03018 RNA degradation	5			ec:2.7.4.6 nucleoside-diphosphate kinase; nucleoside 5'-diphosphate kinase; nucleoside diphosphate (UDP) kinase; nucleoside diphosphokinase; nucleotide phosphate kinase; UDP kinase; uridine diphosphate kinase
ko04261 Adrenergic signaling in cardiomyocytes	5			ec:4.3.2.2 adenylosuccinate lyase; adenylosuccinase; succino AMP-lyase; 6-N-(1,2-dicarboxyethyl)AMP AMP-lyase; 6-N-(1,2-dicarboxyethyl)AMP AMP-lyase (fumarate-forming)
ko00480 Glutathione metabolism	5			ec:5.3.3.8 dodecenoyl-CoA isomerase; dodecenoyl-CoA Delta-isomerase; Delta3-cis-Delta2-trans-enoyl-CoA isomerase; acetylene-allene isomerase; dodecenoyl-CoA Delta-isomerase; dodecenoyl-CoA Delta3-cis-Delta2-trans-isomerase
ko00520 Amino sugar and nucleotide sugar metabolism	5			ec:6.2.1.1 acetate---CoA ligase; acetyl-CoA synthetase; acetyl activating enzyme; acetate thiokinase; acyl-activating enzyme; acetyl coenzyme A synthetase; acetic thiokinase; acetyl CoA ligase; acetyl CoA synthase; acetyl-coenzyme A synthase; short chain fatty acyl-CoA synthetase; short-chain acyl-coenzyme A synthetase; ACS
ko05202 Transcriptional misregulation in cancer	5			ec:6.4.1.2 acetyl-CoA carboxylase; acetyl coenzyme A carboxylase
ko00760 Nicotinate and nicotinamide metabolism	5			ko01120 Microbial metabolism in diverse environments (37)
ko00270 Cysteine and methionine metabolism	5			ec:1.1.1.2 alcohol dehydrogenase (NADP+); aldehyde reductase (NADPH2); NADP-alcohol dehydrogenase; NADP+-aldehyde reductase; NADP+-dependent aldehyde reductase; NADPH-aldehyde reductase; NADPH-dependent aldehyde reductase; nonspecific succinic semialdehyde reductase; ALR 1; low-Km aldehyde reductase; high-Km aldehyde reductase; alcohol dehydrogenase (NADP)
ko04212 Longevity regulating pathway - worm	5			ec:1.1.1.37 malate dehydrogenase; malic dehydrogenase; L-malate dehydrogenase; NAD-L-malate dehydrogenase; malic acid dehydrogenase; NAD-dependent malic dehydrogenase; NAD-malate dehydrogenase; NAD-malic dehydrogenase; malate (NAD) dehydrogenase; NAD-dependent malate dehydrogenase; NAD-specific malate dehydrogenase; NAD-linked malate dehydrogenase; MDH; L-malate-NAD+ oxidoreductase
ko03450 Non-homologous end-joining	5			ec:1.1.1.95 phosphoglycerate dehydrogenase; PHGDH (gene name); D-3-phosphoglycerate:NAD+ oxidoreductase; alpha-phosphoglycerate dehydrogenase; 3-phosphoglycerate dehydrogenase; 3-phosphoglyceric acid dehydrogenase; D-3-phosphoglycerate dehydrogenase; glycerate 3-phosphate dehydrogenase; glycerate-1,3-phosphate dehydrogenase; phosphoglycerate oxidoreductase; phosphoglyceric acid dehydrogenase; Ser…
ko04520 Adherens junction	5			ec:1.17.3.2 xanthine oxidase; hypoxanthine oxidase; hypoxanthine:oxygen oxidoreductase; Schardinger enzyme; xanthine oxidoreductase; hypoxanthine-xanthine oxidase; xanthine:O2 oxidoreductase; xanthine:xanthine oxidase
ko04918 Thyroid hormone synthesis	5			ec:1.2.1.3 aldehyde dehydrogenase (NAD+); CoA-independent aldehyde dehydrogenase; m-methylbenzaldehyde dehydrogenase; NAD-aldehyde dehydrogenase; NAD-dependent 4-hydroxynonenal dehydrogenase; NAD-dependent aldehyde dehydrogenase; NAD-linked aldehyde dehydrogenase; propionaldehyde dehydrogenase; aldehyde dehydrogenase (NAD)
ko00340 Histidine metabolism	5			ec:1.3.8.1 short-chain acyl-CoA dehydrogenase; butyryl-CoA dehydrogenase; butanoyl-CoA dehydrogenase; butyryl dehydrogenase; unsaturated acyl-CoA reductase; ethylene reductase; enoyl-coenzyme A reductase; unsaturated acyl coenzyme A reductase; butyryl coenzyme A dehydrogenase; short-chain acyl CoA dehydrogenase; short-chain acyl-coenzyme A dehydrogenase; 3-hydroxyacyl CoA reductase; butanoyl-CoA:…
ko05120 Epithelial cell signaling in Helicobacter pylori infection	5			ec:1.6.2.4 NADPH---hemoprotein reductase; CPR; FAD-cytochrome c reductase; NADP-cytochrome c reductase; NADP-cytochrome reductase; NADPH-dependent cytochrome c reductase; NADPH:P-450 reductase; NADPH:ferrihemoprotein oxidoreductase; NADPH---cytochrome P-450 oxidoreductase; NADPH-cytochrome c oxidoreductase; NADPH-cytochrome c reductase; NADPH---cytochrome p-450 reductase; NADPH-ferricytochrome c …
ko04111 Cell cycle - yeast	5			ec:2.1.2.1 glycine hydroxymethyltransferase; serine aldolase; threonine aldolase; serine hydroxymethylase; serine hydroxymethyltransferase; allothreonine aldolase; L-serine hydroxymethyltransferase; L-threonine aldolase; serine hydroxymethyltransferase; serine transhydroxymethylase
ko05140 Leishmaniasis	5			ec:2.6.1.19 4-aminobutyrate---2-oxoglutarate transaminase; beta-alanine-oxoglutarate transaminase; aminobutyrate aminotransferase (ambiguous); beta-alanine aminotransferase; beta-alanine-oxoglutarate aminotransferase; gamma-aminobutyrate aminotransaminase (ambiguous); gamma-aminobutyrate transaminase (ambiguous); gamma-aminobutyrate-alpha-ketoglutarate aminotransferase; gamma-aminobutyrate-alpha-…
ko04114 Oocyte meiosis	5			ec:2.6.1.48 5-aminovalerate transaminase; 5-aminovalerate aminotransferase; delta-aminovalerate aminotransferase; delta-aminovalerate transaminase
ko04024 cAMP signaling pathway	5			ec:2.6.1.52 phosphoserine transaminase; PSAT; phosphoserine aminotransferase; 3-phosphoserine aminotransferase; hydroxypyruvic phosphate-glutamic transaminase; L-phosphoserine aminotransferase; phosphohydroxypyruvate transaminase; phosphohydroxypyruvic-glutamic transaminase; 3-O-phospho-L-serine:2-oxoglutarate aminotransferase; SerC; PdxC; 3PHP transaminase
ko04115 p53 signaling pathway	5			ec:2.7.1.1 hexokinase; hexokinase type IV glucokinase; hexokinase D; hexokinase type IV; hexokinase (phosphorylating); ATP-dependent hexokinase; glucose ATP phosphotransferase
ko00680 Methane metabolism	5			ec:2.7.1.3 ketohexokinase; ketohexokinase (phosphorylating)
ko02026 Biofilm formation - Escherichia coli	5			ec:3.1.3.41 4-nitrophenylphosphatase; nitrophenyl phosphatase; p-nitrophenylphosphatase; para-nitrophenyl phosphatase; K-pNPPase; NPPase; PNPPase; Ecto-p-nitrophenyl phosphatase; p-nitrophenylphosphate phosphohydrolase
ko04022 cGMP-PKG signaling pathway	5			ec:3.3.2.10 soluble epoxide hydrolase; epoxide hydrase (ambiguous); epoxide hydratase (ambiguous); arene-oxide hydratase (ambiguous); aryl epoxide hydrase (ambiguous); trans-stilbene oxide hydrolase; sEH; cytosolic epoxide hydrolase
ko04923 Regulation of lipolysis in adipocytes	5			ec:4.1.1.15 glutamate decarboxylase; L-glutamic acid decarboxylase; L-glutamic decarboxylase; cysteic acid decarboxylase; L-glutamate alpha-decarboxylase; aspartate 1-decarboxylase; aspartic alpha-decarboxylase; L-aspartate-alpha-decarboxylase; gamma-glutamate decarboxylase; L-glutamate 1-carboxy-lyase
ko05131 Shigellosis	5			ec:5.3.3.8 dodecenoyl-CoA isomerase; dodecenoyl-CoA Delta-isomerase; Delta3-cis-Delta2-trans-enoyl-CoA isomerase; acetylene-allene isomerase; dodecenoyl-CoA Delta-isomerase; dodecenoyl-CoA Delta3-cis-Delta2-trans-isomerase
ko04142 Lysosome	5			ec:6.2.1.1 acetate---CoA ligase; acetyl-CoA synthetase; acetyl activating enzyme; acetate thiokinase; acyl-activating enzyme; acetyl coenzyme A synthetase; acetic thiokinase; acetyl CoA ligase; acetyl CoA synthase; acetyl-coenzyme A synthase; short chain fatty acyl-CoA synthetase; short-chain acyl-coenzyme A synthetase; ACS
ko04915 Estrogen signaling pathway	5			ec:6.3.4.16 carbamoyl-phosphate synthase (ammonia); carbon-dioxide---ammonia ligase; carbamoylphosphate synthase; carbamylphosphate synthetase; carbamoylphosphate synthase (ammonia); carbamoylphosphate synthetase; carbamylphosphate synthetase I; CPSI (gene name); carbon-dioxide:ammonia ligase (ADP-forming, carbamate-phosphorylating)
ko04911 Insulin secretion	5			ec:6.4.1.2 acetyl-CoA carboxylase; acetyl coenzyme A carboxylase
ko05146 Amoebiasis	5			ko03030 DNA replication (28)
ko04139 Mitophagy - yeast	5			ec:2.7.7.7 DNA-directed DNA polymerase; DNA polymerase I; DNA polymerase II; DNA polymerase III; DNA polymerase alpha; DNA polymerase beta; DNA polymerase gamma; DNA nucleotidyltransferase (DNA-directed); deoxyribonucleate nucleotidyltransferase; deoxynucleate polymerase; deoxyribonucleic acid duplicase; deoxyribonucleic acid polymerase; deoxyribonucleic duplicase; deoxyribonucleic polymerase; de…
ko01230 Biosynthesis of amino acids	5			ec:3.1.26.4 ribonuclease H; endoribonuclease H (calf thymus); RNase H; RNA*DNA hybrid ribonucleotidohydrolase; hybrid ribonuclease; hybridase; hybridase (ribonuclease H); ribonuclease H; hybrid nuclease; calf thymus ribonuclease H
[truncated: 1,125 more rows]

## Sheet: E3
Pathways	Number of genes mapped		Genes within pathways
			ko01100 Metabolic pathways (324)
ko01100 Metabolic pathways	324		cpd:C00111 Glycerone phosphate
ko02020 Two-component system	109		cpd:C00118 D-Glyceraldehyde 3-phosphate
ko00230 Purine metabolism	107		cpd:C00236 3-Phospho-D-glyceroyl phosphate
[truncated: 1,536 more rows]

## Sheet: J
Pathways	Number of genes mapped		Genes within pathways
			ko01100 Metabolic pathways (193)
[truncated: 1,028 more rows]

## Sheet: F1
Pathways	Number of genes mapped		Genes within pathways
[truncated: 540 more rows]

[truncated: 4 more sheets: F2, F3, F123, M]
